# Supplementary material for: Global metagenomic survey reveals a new bacterial candidate phylum in geothermal springs
Source: Nat Commun. 2016 Jan 27;7:10476. doi: 10.1038/ncomms10476 (PMC4737851; doi:10.1038/ncomms10476)
Supplement: Supplementary Data 1 — Whole-genome based Average Nucleotide Identity (ANI) across all Ca. Kryptonia genotypes. Reconstructed genomes from metagenomes are designated as Genomes From Metagenomes (GFMs), along with sampling site. ANI values were calculated based on protein coding regions only, with tRNA and rRNA genes removed that would otherwise inflate the ANI according to Varghese et al., 2015. [file ncomms10476-s2.xlsx]

## Sheet: Supplementary Data 1
Supplementary Data 1. Whole-genome based Average Nucleotide Identity (ANI) across all Ca. Kryptonia genotypes. Reconstructed genomes from metagenomes are designated as Genomes From Metagenomes (GFMs), along with sampling site. ANI values were calculated based on protein coding regions only, with tRNA and rRNA genes removed that would otherwise inflate the ANI according to Varghese et al., 2015.
Genome #1	Genome #2	Average ANI (%)	Average Alignment Fraction
JGI-1 (GFM, Great Boiling Spring)	JGI-12	75.985	0.635
JGI-1 (GFM, Great Boiling Spring)	JGI-14	75.92	0.635
JGI-1 (GFM, Great Boiling Spring)	JGI-17	76.065	0.43
JGI-1 (GFM, Great Boiling Spring)	JGI-23	76.945	0.675
JGI-1 (GFM, Great Boiling Spring)	JGI-25	76.405	0.585
JGI-1 (GFM, Great Boiling Spring)	JGI-4 (GFM, Dewar Creek)	75.97	0.72
JGI-10	JGI-1 (GFM, Great Boiling Spring)	75.955	0.565
JGI-10	JGI-11	99.635	0.69
JGI-10	JGI-12	99.7	0.645
JGI-10	JGI-14	99.65	0.695
JGI-10	JGI-15	99.84	0.655
JGI-10	JGI-16	99.62	0.56
JGI-10	JGI-17	99.255	0.415
JGI-10	JGI-2 (GFM, Jinze)	79.89	0.515
JGI-10	JGI-20	79.57	0.53
JGI-10	JGI-22	79.37	0.34
JGI-10	JGI-23	77.795	0.53
JGI-10	JGI-24	79.83	0.525
JGI-10	JGI-25	79.69	0.46
JGI-10	JGI-3 (GFM, Gongxiaoshe)	79.8	0.65
JGI-10	JGI-4 (GFM, Dewar Creek)	99.79	0.76
JGI-10	JGI-5	99.725	0.67
JGI-10	JGI-6	99.71	0.67
JGI-10	JGI-7	99.665	0.72
JGI-10	JGI-8	99.735	0.7
JGI-10	JGI-9	99.35	0.62
JGI-11	JGI-1 (GFM, Great Boiling Spring)	75.82	0.645
JGI-11	JGI-12	99.74	0.77
JGI-11	JGI-14	99.78	0.79
JGI-11	JGI-15	99.77	0.765
JGI-11	JGI-16	99.67	0.655
JGI-11	JGI-17	99.71	0.55
JGI-11	JGI-2 (GFM, Jinze)	79.875	0.6
JGI-11	JGI-20	79.645	0.625
JGI-11	JGI-22	79.52	0.415
JGI-11	JGI-23	77.695	0.62
JGI-11	JGI-24	79.73	0.615
JGI-11	JGI-25	79.68	0.59
JGI-11	JGI-3 (GFM, Gongxiaoshe)	79.78	0.75
JGI-11	JGI-4 (GFM, Dewar Creek)	99.86	0.89
JGI-11	JGI-5	99.78	0.805
JGI-11	JGI-6	99.725	0.79
JGI-11	JGI-7	99.735	0.85
JGI-11	JGI-8	99.76	0.83
JGI-11	JGI-9	99.47	0.76
JGI-12	JGI-14	99.725	0.76
JGI-13	JGI-1 (GFM, Great Boiling Spring)	75.87	0.65
JGI-13	JGI-10	99.595	0.68
JGI-13	JGI-11	99.695	0.805
JGI-13	JGI-12	99.66	0.78
JGI-13	JGI-14	99.89	0.79
JGI-13	JGI-15	99.74	0.74
JGI-13	JGI-16	99.655	0.665
JGI-13	JGI-17	99.625	0.545
JGI-13	JGI-2 (GFM, Jinze)	79.865	0.615
JGI-13	JGI-20	79.685	0.63
JGI-13	JGI-22	79.57	0.435
JGI-13	JGI-23	77.66	0.625
JGI-13	JGI-24	79.705	0.615
JGI-13	JGI-25	79.77	0.6
JGI-13	JGI-3 (GFM, Gongxiaoshe)	79.8	0.755
JGI-13	JGI-4 (GFM, Dewar Creek)	99.825	0.885
JGI-13	JGI-5	99.705	0.81
JGI-13	JGI-6	99.665	0.795
JGI-13	JGI-7	99.7	0.845
JGI-13	JGI-8	99.705	0.83
JGI-13	JGI-9	99.455	0.755
JGI-15	JGI-1 (GFM, Great Boiling Spring)	76.04	0.63
JGI-15	JGI-12	99.805	0.72
JGI-15	JGI-14	99.795	0.76
JGI-15	JGI-17	99.565	0.49
JGI-15	JGI-23	77.89	0.595
JGI-15	JGI-24	79.915	0.585
JGI-15	JGI-25	79.91	0.545
JGI-15	JGI-4 (GFM, Dewar Creek)	99.87	0.845
JGI-15	JGI-5	99.87	0.75
JGI-15	JGI-6	99.805	0.74
JGI-15	JGI-7	99.74	0.805
JGI-15	JGI-8	99.685	0.785
JGI-15	JGI-9	99.425	0.71
JGI-16	JGI-1 (GFM, Great Boiling Spring)	75.93	0.525
JGI-16	JGI-12	99.73	0.64
JGI-16	JGI-14	99.675	0.675
JGI-16	JGI-15	99.86	0.605
JGI-16	JGI-17	99.485	0.395
JGI-16	JGI-2 (GFM, Jinze)	79.83	0.48
JGI-16	JGI-23	77.73	0.51
JGI-16	JGI-24	79.67	0.5
JGI-16	JGI-25	79.7	0.47
JGI-16	JGI-4 (GFM, Dewar Creek)	99.73	0.73
JGI-16	JGI-5	99.785	0.66
JGI-16	JGI-6	99.65	0.645
JGI-16	JGI-7	99.7	0.705
JGI-16	JGI-8	99.62	0.685
JGI-16	JGI-9	99.435	0.625
JGI-17	JGI-12	99.53	0.53
JGI-17	JGI-14	99.555	0.505
JGI-17	JGI-23	77.89	0.37
JGI-17	JGI-25	79.6	0.385
JGI-17	JGI-4 (GFM, Dewar Creek)	99.75	0.6
JGI-2 (GFM, Jinze)	JGI-1 (GFM, Great Boiling Spring)	76.6	0.61
JGI-2 (GFM, Jinze)	JGI-12	79.965	0.6
JGI-2 (GFM, Jinze)	JGI-14	79.79	0.605
JGI-2 (GFM, Jinze)	JGI-15	80.08	0.57
JGI-2 (GFM, Jinze)	JGI-17	80.03	0.36
JGI-2 (GFM, Jinze)	JGI-23	79.115	0.555
JGI-2 (GFM, Jinze)	JGI-24	99.155	0.605
JGI-2 (GFM, Jinze)	JGI-25	99.21	0.58
JGI-2 (GFM, Jinze)	JGI-4 (GFM, Dewar Creek)	79.97	0.685
JGI-2 (GFM, Jinze)	JGI-5	79.855	0.6
JGI-2 (GFM, Jinze)	JGI-6	79.76	0.605
JGI-2 (GFM, Jinze)	JGI-7	79.94	0.65
JGI-2 (GFM, Jinze)	JGI-8	79.975	0.64
JGI-2 (GFM, Jinze)	JGI-9	79.87	0.56
JGI-20	JGI-1 (GFM, Great Boiling Spring)	76.085	0.615
JGI-20	JGI-12	79.68	0.59
JGI-20	JGI-14	79.705	0.6
JGI-20	JGI-15	79.895	0.585
JGI-20	JGI-16	79.735	0.495
JGI-20	JGI-17	79.71	0.39
JGI-20	JGI-2 (GFM, Jinze)	99.19	0.59
JGI-20	JGI-22	98.97	0.4
JGI-20	JGI-23	78.325	0.57
JGI-20	JGI-24	99.13	0.61
JGI-20	JGI-25	99.055	0.575
JGI-20	JGI-3 (GFM, Gongxiaoshe)	99.44	0.775
JGI-20	JGI-4 (GFM, Dewar Creek)	79.76	0.695
JGI-20	JGI-5	79.655	0.61
JGI-20	JGI-6	79.6	0.605
JGI-20	JGI-7	79.735	0.67
JGI-20	JGI-8	79.675	0.66
JGI-20	JGI-9	79.735	0.575
JGI-22	JGI-1 (GFM, Great Boiling Spring)	76.09	0.43
JGI-22	JGI-12	79.53	0.395
JGI-22	JGI-14	79.295	0.435
JGI-22	JGI-15	79.82	0.415
JGI-22	JGI-16	79.855	0.335
JGI-22	JGI-17	79.39	0.255
JGI-22	JGI-2 (GFM, Jinze)	99.16	0.42
JGI-22	JGI-23	78.23	0.375
JGI-22	JGI-24	99.05	0.415
JGI-22	JGI-25	99.05	0.39
JGI-22	JGI-4 (GFM, Dewar Creek)	79.61	0.505
JGI-22	JGI-5	79.53	0.42
JGI-22	JGI-6	79.44	0.455
JGI-22	JGI-7	79.56	0.465
JGI-22	JGI-8	79.54	0.46
JGI-22	JGI-9	79.56	0.395
JGI-23	JGI-12	77.82	0.595
JGI-23	JGI-14	77.71	0.61
JGI-23	JGI-25	78.785	0.545
JGI-23	JGI-4 (GFM, Dewar Creek)	77.765	0.685
JGI-24	JGI-1 (GFM, Great Boiling Spring)	76.19	0.63
JGI-24	JGI-12	79.835	0.605
JGI-24	JGI-14	79.735	0.605
JGI-24	JGI-17	79.83	0.395
JGI-24	JGI-23	78.89	0.585
JGI-24	JGI-25	99.105	0.605
JGI-24	JGI-4 (GFM, Dewar Creek)	79.835	0.685
JGI-24	JGI-5	79.7	0.615
JGI-24	JGI-6	79.745	0.6
JGI-24	JGI-7	79.795	0.655
JGI-24	JGI-8	79.8	0.645
JGI-25	JGI-12	79.76	0.57
JGI-25	JGI-14	79.755	0.565
JGI-25	JGI-4 (GFM, Dewar Creek)	79.825	0.66
JGI-3 (GFM, Gongxiaoshe)	JGI-1 (GFM, Great Boiling Spring)	76.195	0.76
JGI-3 (GFM, Gongxiaoshe)	JGI-12	79.855	0.73
JGI-3 (GFM, Gongxiaoshe)	JGI-14	79.78	0.735
JGI-3 (GFM, Gongxiaoshe)	JGI-15	79.955	0.72
JGI-3 (GFM, Gongxiaoshe)	JGI-16	79.835	0.625
JGI-3 (GFM, Gongxiaoshe)	JGI-17	79.915	0.51
JGI-3 (GFM, Gongxiaoshe)	JGI-2 (GFM, Jinze)	99.43	0.75
JGI-3 (GFM, Gongxiaoshe)	JGI-22	99.335	0.565
JGI-3 (GFM, Gongxiaoshe)	JGI-23	78.485	0.71
JGI-3 (GFM, Gongxiaoshe)	JGI-24	99.38	0.775
JGI-3 (GFM, Gongxiaoshe)	JGI-25	99.33	0.73
JGI-3 (GFM, Gongxiaoshe)	JGI-4 (GFM, Dewar Creek)	79.87	0.83
JGI-3 (GFM, Gongxiaoshe)	JGI-5	79.8	0.745
JGI-3 (GFM, Gongxiaoshe)	JGI-6	79.755	0.74
JGI-3 (GFM, Gongxiaoshe)	JGI-7	79.82	0.795
JGI-3 (GFM, Gongxiaoshe)	JGI-8	79.825	0.775
JGI-3 (GFM, Gongxiaoshe)	JGI-9	79.805	0.695
JGI-4 (GFM, Dewar Creek)	JGI-12	99.805	0.86
JGI-4 (GFM, Dewar Creek)	JGI-14	99.87	0.87
JGI-5	JGI-1 (GFM, Great Boiling Spring)	75.97	0.64
JGI-5	JGI-12	99.79	0.78
JGI-5	JGI-14	99.715	0.79
JGI-5	JGI-17	99.645	0.51
JGI-5	JGI-23	77.675	0.62
JGI-5	JGI-25	79.7	0.57
JGI-5	JGI-4 (GFM, Dewar Creek)	99.845	0.88
JGI-5	JGI-6	99.905	0.785
JGI-5	JGI-7	99.745	0.845
JGI-5	JGI-8	99.765	0.825
JGI-6	JGI-1 (GFM, Great Boiling Spring)	75.945	0.64
JGI-6	JGI-12	99.775	0.785
JGI-6	JGI-14	99.69	0.785
JGI-6	JGI-17	99.55	0.535
JGI-6	JGI-23	77.7	0.615
JGI-6	JGI-25	79.74	0.575
JGI-6	JGI-4 (GFM, Dewar Creek)	99.835	0.875
JGI-7	JGI-1 (GFM, Great Boiling Spring)	75.905	0.695
JGI-7	JGI-12	99.75	0.825
JGI-7	JGI-14	99.77	0.835
JGI-7	JGI-17	99.555	0.57
JGI-7	JGI-23	77.68	0.665
JGI-7	JGI-25	79.77	0.635
JGI-7	JGI-4 (GFM, Dewar Creek)	99.815	0.93
JGI-7	JGI-6	99.69	0.83
JGI-8	JGI-1 (GFM, Great Boiling Spring)	75.93	0.665
JGI-8	JGI-12	99.73	0.785
JGI-8	JGI-14	99.7	0.8
JGI-8	JGI-17	99.595	0.55
JGI-8	JGI-23	77.715	0.64
JGI-8	JGI-25	79.765	0.62
JGI-8	JGI-4 (GFM, Dewar Creek)	99.81	0.915
JGI-8	JGI-6	99.69	0.81
JGI-8	JGI-7	99.845	0.875
JGI-9	JGI-1 (GFM, Great Boiling Spring)	75.915	0.59
JGI-9	JGI-12	99.49	0.73
JGI-9	JGI-14	99.41	0.74
JGI-9	JGI-17	99.205	0.475
JGI-9	JGI-23	77.77	0.57
JGI-9	JGI-24	79.72	0.55
JGI-9	JGI-25	79.785	0.53
JGI-9	JGI-4 (GFM, Dewar Creek)	99.485	0.83
JGI-9	JGI-5	99.495	0.75
JGI-9	JGI-6	99.4	0.735
JGI-9	JGI-7	99.4	0.805
JGI-9	JGI-8	99.45	0.775
