# Supplementary material for: Global metagenomic survey reveals a new bacterial candidate phylum in geothermal springs
Source: Nat Commun. 2016 Jan 27;7:10476. doi: 10.1038/ncomms10476 (PMC4737851; doi:10.1038/ncomms10476)
Supplement: Supplementary Data 2 — Ca. Kryptonia spacer information. Manually curated table that includes: spacer_ID (identification number of Ca. Kryptonia genome spacers); spacer_group (identifier for those spacers that clustered together based on {greater than or equal to} 95% nt identity over the whole spacer length); type (CRISPR type of the spacer indicated, based on the information of the cas genes and/or the repeat sequence); columns JGI-1 - JGI-25 (indicate the spacer presence or absence across all Ca. Kryptonia genomes with a "x" or blank, respectively; proto-spacer (yes/no if there were spacer matches in putative viral contigs across all metagenomes compared against). [file ncomms10476-s3.xlsx]

## Sheet: Supplementary Data 2
Supplementary Data 2. Ca. Kryptonia spacer information. Manually curated table that includes: spacer_ID (identification number of Ca. Kryptonia genome spacers); spacer_group (identifier for those spacers that clustered together based on ≥ 95% nt identity over the whole spacer length); type (CRISPR type of the spacer indicated, based on the information of the cas genes and/or the repeat sequence);…
SPACER_ID	GROUP	Sequence	type	JGI-1	JGI-2	JGI-3	JGI-4	JGI-5	JGI-6	JGI-7	JGI-8	JGI-9	JGI-10	JGI-11	JGI-12	JGI-13	JGI-14	JGI-15	JGI-16	JGI-17	JGI-20	JGI-22	JGI-23	JGI-24	JGI-25	proto-spacer
spacer_1	group_0	TCTTCCAAATTTTATAGTTATCAATCCTGAAAATTT	I-B					x	x		x	x						x								no
spacer_228	group_0	AAATTTTCAGGATTGATAACTATAAAATTTGGAAGA	I-B				x			x			x						x							no
spacer_2	group_1	GAATGAAATCCGAAAATAATGAAACATATGTTCTGA	I-B					x	x		x	x						x								no
spacer_227	group_1	TCAGAACATATGTTTCATTATTTTCGGATTTCATTC	I-B				x			x			x						x							no
spacer_11	group_10	CACATAATACTCTCTTAAACAATATAATTTTTCAGT	I-B					x	x			x						x								no
spacer_389	group_10	ACTGAAAAATTATATTGTTTAAGAGAGTATTATGTG	I-B				x						x						x							no
spacer_102	group_100	CGGCTAATCGGGGATACATAGAAATACCAATACTCCG	fusion					x					x													no
spacer_189	group_100	CGGAGTATTGGTATTTCTATGTATCCCCGATTAGCCG	fusion						x			x			x		x		x							no
spacer_206	group_100	CGGAGTATTGGTATTTCTATGTATCCCCGATTAGCCGGTTTCA	fusion							x																no
spacer_312	group_100	GGAGTATTGGTATTTCTATGTATCCCCGATTAGCCG	fusion								x															no
spacer_406	group_100	CGGCTAATCGGGGATACATAGAAATACCAATACTCC	fusion											x												no
spacer_103	group_101	CTAGGTTAAGCGATAATTAATTTGAATCGTTGAAAAT	fusion					x					x													no
spacer_188	group_101	ATTTTCAACGATTCAAATTAATTATCGCTTAACCTAG	fusion						x			x			x		x		x							no
spacer_205	group_101	ATTTTCAACGATTCAAATTAATTATCGCTTAACCTAGGTTTCA	fusion							x																no
spacer_104	group_102	CTGTGGTCGCAACTTAAATATCGCATTGGCAAACAA	fusion					x					x													no
spacer_187	group_102	TTGTTTGCCAATGCGATATTTAAGTTGCGACCACAG	fusion						x			x			x		x		x							no
spacer_204	group_102	TTGTTTGCCAATGCGATATTTAAGTTGCGACCACAGGTTTCA	fusion							x																no
spacer_105	group_103	TTTGATTTAAACAGGGATAATGACACTGGCATTCTA	fusion					x					x													no
spacer_186	group_103	TAGAATGCCAGTGTCATTATCCCTGTTTAAATCAAA	fusion						x			x			x		x		x							no
spacer_203	group_103	TAGAATGCCAGTGTCATTATCCCTGTTTAAATCAAAGTTTCA	fusion							x																no
spacer_106	group_104	TGGGAAATTTCGGTTAAAGCAAGATGGAATGGGCTGG	fusion					x					x													no
spacer_185	group_104	CCAGCCCATTCCATCTTGCTTTAACCGAAATTTCCCA	fusion						x			x			x		x		x							no
spacer_311	group_104	CAGCCCATTCCATCTTGCTTTAACCGAAATTTCCCA	fusion								x															no
spacer_407	group_104	TGGGAAATTTCGGTTAAAGCAAGATGGAATGGGCTG	fusion											x												no
spacer_107	group_105	GATACGACAACATCTTCAAGGTTGCGAGCGAGCTTCT	fusion					x					x													no
spacer_184	group_105	AGAAGCTCGCTCGCAACCTTGAAGATGTTGTCGTATC	fusion						x			x			x		x		x							no
spacer_310	group_105	GAAGCTCGCTCGCAACCTTGAAGATGTTGTCGTATC	fusion								x															no
spacer_408	group_105	GATACGACAACATCTTCAAGGTTGCGAGCGAGCTTC	fusion											x												no
spacer_108	group_106	AGTATTTCAATTCGTTCCTCCTTGCTTAAAGTAACACG	fusion					x					x													no
spacer_183	group_106	CGTGTTACTTTAAGCAAGGAGGAACGAATTGAAATACT	fusion						x			x			x		x		x							no
spacer_309	group_106	GTGTTACTTTAAGCAAGGAGGAACGAATTGAAATACT	fusion								x															no
spacer_409	group_106	AGTATTTCAATTCGTTCCTCCTTGCTTAAAGTAACAC	fusion											x												no
spacer_109	group_107	TTCATTTTAGCCTCCATGATTTTTTTGTTTTTTTATTTG	fusion					x					x													no
spacer_182	group_107	CAAATAAAAAAACAAAAAAATCATGGAGGCTAAAATGAA	fusion						x			x			x		x		x							no
spacer_308	group_107	AAATAAAAAAACAAAAAAATCATGGAGGCTAAAATGAA	fusion								x															no
spacer_410	group_107	TTCATTTTAGCCTCCATGATTTTTTTGTTTTTTTATTT	fusion											x												no
spacer_110	group_108	ATAATAAAGAAATCTGACAGTATCCATAGCAAAACTCG	fusion					x					x													no
spacer_181	group_108	CGAGTTTTGCTATGGATACTGTCAGATTTCTTTATTAT	fusion						x			x			x		x		x							no
spacer_307	group_108	GAGTTTTGCTATGGATACTGTCAGATTTCTTTATTAT	fusion								x															no
spacer_411	group_108	ATAATAAAGAAATCTGACAGTATCCATAGCAAAACTC	fusion											x												no
spacer_111	group_109	ATCTCTTCAACGCTCAATATTTTACCCTCTGGCGGG	fusion					x					x													no
spacer_180	group_109	CCCGCCAGAGGGTAAAATATTGAGCGTTGAAGAGAT	fusion						x			x			x		x		x							no
spacer_306	group_109	CCGCCAGAGGGTAAAATATTGAGCGTTGAAGAGAT	fusion								x															no
spacer_412	group_109	ATCTCTTCAACGCTCAATATTTTACCCTCTGGCGG	fusion											x												no
spacer_12	group_11	TTCTTACCGAGAAAATTTCTACCAGAAATCCTTCT	I-B					x	x		x	x						x								no
spacer_224	group_11	AGAAGGATTTCTGGTAGAAATTTTCTCGGTAAGAA	I-B				x			x			x													no
spacer_112	group_110	TGACACGCTGGTTGAGGAAATGGCGTTTCTGAACTA	I-B				x	x	x	x		x	x							x						no
spacer_305	group_110	TAGTTCAGAAACGCCATTTCCTCAACCAGCGTGTCA	I-B								x			x	x	x	x	x	x							no
spacer_113	group_111	GAAAGCGCAATCGATACGATCGCGATATTCATGAAC	I-B				x	x	x	x		x	x							x						no
spacer_304	group_111	GTTCATGAATATCGCGATCGTATCGATTGCGCTTTC	I-B								x			x	x	x	x	x	x							no
spacer_114	group_112	ATTTTTGACCCTTTGTATGTGATCCTGCGAAATGAGA	I-B				x	x	x	x		x	x							x						no
spacer_303	group_112	TCTCATTTCGCAGGATCACATACAAAGGGTCAAAAAT	I-B								x			x	x	x	x	x	x							no
spacer_115	group_113	CAAAGTGTATGAATACGAAGGGAATCTTTTTTATTTC	I-B				x	x	x	x		x	x							x						no
spacer_302	group_113	GAAATAAAAAAGATTCCCTTCGTATTCATACACTTTG	I-B								x			x	x	x	x	x	x							no
spacer_116	group_114	TTATTCAAACAGGGGAAAATTCAATTTTATTTTATAA	I-B				x	x	x	x		x	x							x						no
spacer_301	group_114	TTATAAAATAAAATTGAATTTTCCCCTGTTTGAATAA	I-B								x			x	x	x	x	x	x							no
spacer_117	group_115	TATTTTGATGGTGAGAATTATTATTTATTTGATAAGT	I-B				x	x	x	x		x	x							x						no
spacer_300	group_115	ACTTATCAAATAAATAATAATTCTCACCATCAAAATA	I-B								x			x	x	x	x		x							no
spacer_118	group_116	AGCAACTAAAAAATACATCTTGCTTATATCTACCTT	I-B				x	x	x	x		x	x							x						no
spacer_299	group_116	AAGGTAGATATAAGCAAGATGTATTTTTTAGTTGCT	I-B								x			x	x	x	x	x	x							no
spacer_119	group_117	ACTGATCCAACCAGTTATACTAAGACAAAAGAAGAA	I-B				x	x	x	x		x	x							x						no
spacer_298	group_117	TTCTTCTTTTGTCTTAGTATAACTGGTTGGATCAGT	I-B								x			x	x	x	x	x	x							no
spacer_120	group_118	AGGAAAAACTAATAGACCTATACTCTACAAAATAAT	I-B				x	x	x	x		x	x							x						no
spacer_297	group_118	ATTATTTTGTAGAGTATAGGTCTATTAGTTTTTCCT	I-B								x			x	x	x	x	x								no
spacer_121	group_119	GCAAAATGCCTGCAGAATGTCGCTTGTCCAGAGGGT	I-B				x	x	x	x		x	x							x						no
spacer_296	group_119	ACCCTCTGGACAAGCGACATTCTGCAGGCATTTTGC	I-B								x			x	x	x	x	x								no
spacer_13	group_12	ACGACGCTTGCGTTGAAATTATGTTTGATGTAGCAA	I-B					x	x		x	x						x								no
spacer_223	group_12	TTGCTACATCAAACATAATTTCAACGCAAGCGTCGT	I-B				x			x			x													no
spacer_122	group_120	GAATCGCGCTTGCAGGGTATTTCGACGCTGAAACTT	I-B				x	x	x	x		x	x							x						no
spacer_295	group_120	AAGTTTCAGCGTCGAAATACCCTGCAAGCGCGATTC	I-B								x			x	x	x	x	x								no
spacer_123	group_121	TATGGAATTTTTCTCTCTTACTGCAAATTGGACAAT	I-B				x	x	x	x		x	x							x						no
spacer_294	group_121	ATTGTCCAATTTGCAGTAAGAGAGAAAAATTCCATA	I-B								x			x	x	x	x	x								no
spacer_124	group_122	TCAAAAATGAAGCGGATTGGATAAGGAAAGAAAAACG	I-B				x	x	x	x		x	x													no
spacer_293	group_122	CGTTTTTCTTTCCTTATCCAATCCGCTTCATTTTTGA	I-B								x			x	x	x	x	x								no
spacer_125	group_123	AAATTATTTAAAAACAACTTATCCCAAAGCCTATAT	I-B				x	x	x	x		x	x													no
spacer_292	group_123	ATATAGGCTTTGGGATAAGTTGTTTTTAAATAATTT	I-B								x			x	x	x	x	x								no
spacer_126	group_124	TAAATGTGATTATCTTGCTTACATAAGTGATAAGGA	I-B				x	x	x	x		x	x													no
spacer_291	group_124	TCCTTATCACTTATGTAAGCAAGATAATCACATTTA	I-B								x			x	x	x	x	x								no
spacer_127	group_125	AAGGATATAGAAAACTTATACTTGCGATAATTGTTT	I-B				x	x	x	x		x	x													no
spacer_289	group_125	AAACAATTATCGCAAGTATAAGTTTTCTATATCCTT	I-B								x			x	x	x	x	x								no
spacer_128	group_126	ACTTGAGAGCAACCGAAAAATTGTAATTGAAAACTT	I-B				x	x	x	x		x	x													no
spacer_288	group_126	AAGTTTTCAATTACAATTTTTCGGTTGCTCTCAAGT	I-B								x			x	x	x	x	x								no
spacer_129	group_127	AAGAATTTTTGAAAGAGCGATTAAAACCCAAATTTG	I-B				x	x	x	x		x	x													no
spacer_287	group_127	CAAATTTGGGTTTTAATCGCTCTTTCAAAAATTCTT	I-B								x			x	x	x	x	x								no
spacer_130	group_128	CGGTAAAGATAGTGGGCATTTTTTATTCCAAAGCAT	I-B				x	x	x	x		x	x													no
spacer_286	group_128	ATGCTTTGGAATAAAAAATGCCCACTATCTTTACCG	I-B								x			x	x	x	x	x								no
spacer_131	group_129	CGTTGTTTTTGCGATTTTTTAAAAAAATCAAAAAAA	I-B				x	x	x	x		x	x													no
spacer_285	group_129	TTTTTTTGATTTTTTTAAAAAATCGCAAAAACAACG	I-B								x			x	x	x	x	x								no
spacer_14	group_13	ATTGTCAAATAAATCAATCAACTTATAATAATCGTC	I-B					x	x		x	x						x								no
spacer_222	group_13	GACGATTATTATAAGTTGATTGATTTATTTGACAAT	I-B				x			x			x													no
spacer_132	group_130	ATATTCGGAATAGGGGTTTCAGAAAACCTATTTCCA	I-B				x	x	x	x		x	x													no
spacer_284	group_130	TGGAAATAGGTTTTCTGAAACCCCTATTCCGAATAT	I-B								x			x	x	x	x	x								no
spacer_133	group_131	AGATTGCAGAAAGAATTATGCTGATGGTTGAAATGG	I-B				x	x	x	x		x	x													no
spacer_283	group_131	CCATTTCAACCATCAGCATAATTCTTTCTGCAATCT	I-B								x			x	x	x	x	x								no
spacer_134	group_132	AATGAGGAAGATGTTTGGCTTTTGATTGACCCCACT	I-B				x	x	x	x		x														no
spacer_282	group_132	AGTGGGGTCAATCAAAAGCCAAACATCTTCCTCATT	I-B								x			x	x	x	x	x								no
spacer_135	group_133	TAAATCAAAAGGAGAATGAAAATGCAAAATGAAAAG	I-B				x	x	x	x		x														no
spacer_281	group_133	CTTTTCATTTTGCATTTTCATTCTCCTTTTGATTTA	I-B								x			x	x	x	x	x								no
spacer_136	group_134	TTCTACTGAGAAAATTCTTACCGAAAAAATTCATAC	I-B				x	x	x	x		x														no
spacer_280	group_134	GTATGAATTTTTTCGGTAAGAATTTTCTCAGTAGAA	I-B								x				x	x	x	x								no
spacer_137	group_135	ATTTAAAGCGAAAGCGGAAGGATTTTTAAAAACAT	I-B				x	x	x	x		x														no
spacer_279	group_135	ATGTTTTTAAAAATCCTTCCGCTTTCGCTTTAAAT	I-B								x				x	x	x	x								no
spacer_138	group_136	ACAATTCCACATTATATCTTGAATCTGAAGGACTTGA	I-B				x	x	x	x		x														no
spacer_278	group_136	TCAAGTCCTTCAGATTCAAGATATAATGTGGAATTGT	I-B								x				x	x	x	x								no
spacer_139	group_137	GGAAGTTTGATGGAGAGTGGTGGTGGGGGTATTATA	I-B				x	x	x	x		x														no
spacer_277	group_137	TATAATACCCCCACCACCACTCTCCATCAAACTTCC	I-B								x				x	x	x	x								no
spacer_140	group_138	TCGCAATTTGGGGGAAATGAGGCATTATTTAAAAGAA	I-B				x	x	x	x		x														no
spacer_276	group_138	TTCTTTTAAATAATGCCTCATTTCCCCCAAATTGCGA	I-B								x				x	x	x	x								no
spacer_141	group_139	GGACCTTGAGAGGTTAAAGTGGGCAAACCGGGAATAT	I-B				x	x	x	x		x														no
spacer_275	group_139	ATATTCCCGGTTTGCCCACTTTAACCTCTCAAGGTCC	I-B								x				x	x	x	x								no
spacer_15	group_14	GCCAATTTGATAACTTATATTTTCGCTTTTATAAAG	I-B					x	x		x	x						x								no
spacer_221	group_14	CTTTATAAAAGCGAAAATATAAGTTATCAAATTGGC	I-B				x			x			x													no
spacer_142	group_140	CAATAAATAAAGTTGGACCCGTAACATAACCATATT	I-B				x	x	x	x		x														no
spacer_274	group_140	AATATGGTTATGTTACGGGTCCAACTTTATTTATTG	I-B								x				x	x	x	x								no
spacer_143	group_141	AAGAACGAGAAGATTTAAACAAGATTTTGAGAGAGC	I-B				x	x	x	x		x														no
spacer_273	group_141	GCTCTCTCAAAATCTTGTTTAAATCTTCTCGTTCTT	I-B								x			x	x	x	x	x								no
spacer_144	group_142	GTTCTTTGTGTCTTTGGTGGGGAAGTTGATTATTTA	I-B				x	x	x	x		x														no
spacer_272	group_142	TAAATAATCAACTTCCCCACCAAAGACACAAAGAAC	I-B								x			x	x	x	x	x								no
spacer_145	group_143	TGAATTAAGCCTTTCCTCAGTCCTCCTTTGCGCCACTGT	fusion							x																no
spacer_242	group_143	ACAGTGGCGCAAAGGAGGACTGAGGAAAGGCTTAATTCA	fusion				x					x	x	x	x		x									no
spacer_146	group_144	GGCATTAAGCCTCTCCTCCGTTCTCTTCTGAGCCTCGGC	fusion							x																no
spacer_241	group_144	GCCGAGGCTCAGAAGAGAACGGAGGAGAGGCTTAATGCC	fusion				x					x	x	x	x		x									no
spacer_147	group_145	GTAAAAACAATTGCTTCCCCAAATTCTTCTTTTGCTT	fusion				x		x		x			x			x									no
spacer_240	group_145	AAGCAAAAGAAGAATTTGGGGAAGCAATTGTTTTTAC	fusion							x		x														no
spacer_148	group_146	CCTATCATGCCCTAAAATATATCCGCCACTTGTCGTTCT	fusion				x		x		x			x			x									no
spacer_239	group_146	AGAACGACAAGTGGCGGATATATTTTAGGGCATGATAGG	fusion							x		x														no
spacer_149	group_147	CGGGGCAAAATCAGCAATTGGAGCGAATTTTAACAC	fusion				x		x		x			x			x									no
spacer_238	group_147	GTGTTAAAATTCGCTCCAATTGCTGATTTTGCCCCG	fusion							x		x														no
spacer_150	group_148	TGAAGTCGTTTGACAGCATTTAAAATCTCCTCATCAAT	fusion				x		x		x			x			x									no
spacer_237	group_148	ATTGATGAGGAGATTTTAAATGCTGTCAAACGACTTCA	fusion							x		x														no
spacer_151	group_149	TTGGGAATGAAATAAAAAAGTGTATTGCTCACACC	fusion				x		x		x			x			x									no
spacer_236	group_149	GGTGTGAGCAATACACTTTTTTATTTCATTCCCAA	fusion							x		x														no
spacer_16	group_15	TTCTTTGACCCAATCAAGGGCTTTAAAAATTTAACT	I-B					x	x		x	x						x								no
spacer_220	group_15	AGTTAAATTTTTAAAGCCCTTGATTGGGTCAAAGAA	I-B				x			x			x													no
spacer_152	group_150	AAAAATATTCTAACTTCTTCACCCCTTACAAGTTTT	fusion				x		x		x			x			x									no
spacer_235	group_150	AAAACTTGTAAGGGGTGAAGAAGTTAGAATATTTTT	fusion							x																no
spacer_153	group_151	TTTCATTTATAATCTCATCATTCTTAAATGGCTTTT	fusion				x		x		x			x			x									no
spacer_234	group_151	AAAAGCCATTTAAGAATGATGAGATTATAAATGAAA	fusion							x																no
spacer_154	group_152	GGATAAACCGCCCGTGGATGTGTGGGAGCAAATTAT	fusion				x		x		x			x			x									no
spacer_233	group_152	ATAATTTGCTCCCACACATCCACGGGCGGTTTATCC	fusion							x																no
spacer_155	group_153	TTATTTGTTTTTGAAAGGGACAATTTACAAGCATTA	fusion				x		x		x			x			x									no
spacer_232	group_153	TAATGCTTGTAAATTGTCCCTTTCAAAAACAAATAA	fusion							x		x														no
spacer_156	group_154	ACCTTTGCGATGACCAATTTATCCTTTACCCTCGCAA	fusion				x		x		x			x			x									no
spacer_231	group_154	TTGTGTGGGTAAAGGATAAATTGGTCATCGCAAAGGT	fusion							x																no
spacer_388	group_154	TTGCGAGGGTAAAGGATAAATTGGTCATCGCAAAGGT	fusion									x														no
spacer_157	group_155	TTTAAGATTGCTTCTCAATGGGAGCAAAATTTATTTT	fusion				x		x		x			x			x									no
spacer_230	group_155	AAAATAAATTTTGCTCCCATTGAGAAGCAATCTTAAA	fusion							x		x														no
spacer_158	group_156	TGGAAGTAGACCCAATTAAGCGTGAACAATTAATTTC	fusion						x	x		x														no
spacer_264	group_156	GAAATTAATTGTTCACGCTTAATTGGGTCTACTTCCA	fusion				x				x			x			x									no
spacer_159	group_157	AGGACGAGAAGAAGAGTGGGGGGCTAAACATTATTGGA	fusion						x	x		x														no
spacer_263	group_157	TCCAATAATGTTTAGCCCCCCACTCTTCTTCTCGTCCT	fusion				x				x			x			x									no
spacer_160	group_158	ATAGAAGATTTGTTAATCCCCGCTATTGCAAGCGA	fusion						x	x		x														no
spacer_262	group_158	TCGCTTGCAATAGCGGGGATTAACAAATCTTCTAT	fusion				x				x			x			x									no
spacer_161	group_159	TAATTTGCGGGATCTTTCCCCATTTGAATCAATGCCCGT	fusion						x	x		x														no
spacer_261	group_159	ACGGGCATTGATTCAAATGGGGAAAGATCCCGCAAATTA	fusion				x				x			x			x									no
spacer_17	group_16	TATGAAGCTTCAATATATAAAGAAATCCCAAAGAAA	I-B					x	x		x	x						x								no
spacer_219	group_16	TTTCTTTGGGATTTCTTTATATATTGAAGCTTCATA	I-B				x			x			x													no
spacer_162	group_160	AAGAACTTCAGAGAATTTTGAGGTCATTCGGCGTAAA	fusion						x	x		x														no
spacer_260	group_160	TTTACGCCGAATGACCTCAAAATTCTCTGAAGTTCTT	fusion				x				x			x		x	x									no
spacer_163	group_161	TGAAATTGAAAGAAGATATTGGGATAAAATAATTTAT	fusion						x	x		x														no
spacer_259	group_161	ATAAATTATTTTATCCCAATATCTTCTTTCAATTTCA	fusion				x				x			x		x	x									no
spacer_164	group_162	TCCACGAATGAGGCGTATGACCCTGCGACAAATACTT	fusion						x	x		x														no
spacer_258	group_162	AAGTATTTGTCGCAGGGTCATACGCCTCATTCGTGGA	fusion				x				x			x		x	x									no
spacer_165	group_163	TCAAAATCCCGATTTAGCACTTTTGGCTTATAATCGT	fusion						x	x		x														no
spacer_257	group_163	ACGATTATAAGCCAAAAGTGCTAAATCGGGATTTTGA	fusion				x				x			x		x	x									no
spacer_166	group_164	ACGTAAGTTGTACAAATAAGTTTATTATTTCTTG	fusion						x	x		x														no
spacer_256	group_164	CAAGAAATAATAAACTTATTTGTACAACTTACGT	fusion				x				x			x		x	x									no
spacer_167	group_165	ACTATTATTGGGTCGCAGGGCTATGATGTAGCCCTCAA	fusion						x	x		x														no
spacer_255	group_165	TTGAGGGCTACATCATAGCCCTGCGACCCAATAATAGT	fusion				x				x			x		x										no
spacer_168	group_166	ATGTTGAATTTAAAAACGGGTCAATAATCTTTTTTAT	fusion						x	x		x														no
spacer_254	group_166	ATAAAAAAGATTATTGACCCGTTTTTAAATTCAACAT	fusion				x				x			x		x										no
spacer_169	group_167	AGTTTATTATTTCTTGCGAAGACATAAAAGGGTTTTAA	fusion						x	x		x														no
spacer_253	group_167	TTAAAACCCTTTTATGTCTTCGCAAGAAATAATAAACT	fusion				x				x			x		x										no
spacer_170	group_168	ATATCCCAGCGAGGGTTTTTGATAATCCCTATAAAC	fusion						x	x		x														no
spacer_252	group_168	GTTTATAGGGATTATCAAAAACCCTCGCTGGGATAT	fusion				x				x			x		x										no
spacer_171	group_169	TAAACGCCTTGATGAAAAGGTGCGGTTGTCTGGAA	fusion						x	x		x														no
spacer_251	group_169	TTCCAGACAACCGCACCTTTTCATCAAGGCGTTTA	fusion				x				x			x		x										no
spacer_18	group_17	CTGCAATATATTTTACATGTTCCCAAGTCAATTCATC	I-B					x	x		x	x						x								no
spacer_218	group_17	GATGAATTGACTTGGGAACATGTAAAATATATTGCAG	I-B				x			x			x													no
spacer_172	group_170	AAAAGAAAGGATTGATAAAACTTTAACACAAACAAT	fusion						x	x		x														no
spacer_250	group_170	ATTGTTTGTGTTAAAGTTTTATCAATCCTTTCTTTT	fusion				x				x			x		x										no
spacer_173	group_171	CCCGTGTTTTAATCAAGTTGGTGGGCAGAGGAGATAT	fusion						x	x		x														no
spacer_249	group_171	ATATCTCCTCTGCCCACCAACTTGATTAAAACACGGG	fusion				x				x			x		x										no
spacer_174	group_172	GGAAGTAGACCCCATTAAGCGCGAACAATTAGTTTC	fusion						x	x		x														no
spacer_248	group_172	GAAACTAATTGTTCGCGCTTAATGGGGTCTACTTCC	fusion				x				x			x		x										no
spacer_175	group_173	TAAATTGCTCCCTGAACATCTCATCAAAATTATTTA	fusion						x	x		x														no
spacer_247	group_173	TAAATAATTTTGATGAGATGTTCAGGGAGCAATTTA	fusion				x				x			x		x										no
spacer_176	group_174	TTTCTCTTTTAGATTTTGAGTTTCAAAAGAACATAGT	fusion						x	x		x														no
spacer_246	group_174	ACTATGTTCTTTTGAAACTCAAAATCTAAAAGAGAAA	fusion				x				x			x		x										no
spacer_177	group_175	TACTCTCTCAAATGGAGGGGGGGTATCCAAAAATTTA	fusion						x	x		x														no
spacer_245	group_175	TAAATTTTTGGATACCCCCCCTCCATTTGAGAGAGTA	fusion				x				x			x		x										no
spacer_178	group_176	ATAAATAAATGCGAACATTATGCAGGTCCCAGTTT	fusion						x	x		x														no
spacer_244	group_176	AAACTGGGACCTGCATAATGTTCGCATTTATTTAT	fusion				x				x			x		x										no
spacer_179	group_177	AAGAAGATTTAAACACGGTGCTTCAGAGAAGTTATCAT	fusion						x	x		x														no
spacer_243	group_177	ATGATAACTTCTCTGAAGCACCGTGTTTAAATCTTCTT	fusion				x				x			x		x										no
spacer_191	group_178	AATGAATTTTCAATTGTTTGTGTTAAAGTTTTATCA	fusion				x			x				x			x		x							no
spacer_372	group_178	TGATAAAACTTTAACACAAACAATTGAAAATTCATT	fusion								x	x														no
spacer_192	group_179	TAAATTAATTTTACAATATGCTCCGGTAAAAGCCTAT	fusion				x			x				x			x		x							no
spacer_371	group_179	ATAGGCTTTTACCGGAGCATATTGTAAAATTAATTTA	fusion								x	x														no
spacer_19	group_18	TGAAAAGTTTAATGGTGATGAAAATAGAGCCAAATCA	I-B					x	x		x	x						x								no
spacer_217	group_18	TGATTTGGCTCTATTTTCATCACCATTAAACTTTTCA	I-B				x			x			x													no
spacer_193	group_180	AAGCTATTCACCCCAATGGCGCCCGGTTTTACCTAA	fusion				x			x				x			x		x							no
spacer_370	group_180	TTAGGTAAAACCGGGCGCCATTGGGGTGAATAGCTT	fusion								x	x														no
spacer_194	group_181	TTACAAACCGCAAATTTCGGCGATATCCTCCTCATTA	fusion				x			x				x			x		x							no
spacer_369	group_181	TAATGAGGAGGATATCGCCGAAATTTGCGGTTTGTAA	fusion								x	x														no
spacer_195	group_182	TCCTGCTACGTAAAAATACTTTCTCATTTTGCCTCC	fusion				x			x				x			x		x							no
spacer_368	group_182	GGAGGCAAAATGAGAAAGTATTTTTACGTAGCAGGA	fusion								x	x														no
spacer_196	group_183	ATATCAAGGATATCAACCCTCCGCCCATCCTTCTTT	fusion				x			x				x			x		x							no
spacer_367	group_183	AAAGAAGGATGGGCGGAGGGTTGATATCCTTGATAT	fusion								x	x														no
spacer_197	group_184	ACTGAAAATCTCGCTCGGAAAATTCTCACCGAAAA	fusion				x			x				x			x		x							no
spacer_366	group_184	TTTTCGGTGAGAATTTTCCGAGCGAGATTTTCAGT	fusion								x	x														no
spacer_198	group_185	ATTAGCTTGAGGGAGTTGTTGCAATGAATTTCTTAAAT	fusion				x			x				x			x		x							no
spacer_365	group_185	ATTTAAGAAATTCATTGCAACAACTCCCTCAAGCTAAT	fusion								x	x														no
spacer_199	group_186	TCTTTAAAACTAACAAGCAAATTTTTACCATATTTT	fusion				x			x				x			x		x							no
spacer_364	group_186	AAAATATGGTAAAAATTTGCTTGTTAGTTTTAAAGA	fusion								x	x														no
spacer_200	group_187	CTTTTGAAGTTGCTAAATTATTGGCGTGGAACGACGA	fusion				x			x				x			x		x							no
spacer_363	group_187	TCGTCGTTCCACGCCAATAATTTAGCAACTTCAAAAG	fusion								x	x														no
spacer_229	group_188	GAGTTGCTCATATTCATTTTGCAATTCTTCAAATT	fusion							x		x														no
spacer_265	group_188	AATTTGAAGAATTGCAAAATGAATATGAGCAACTC	fusion				x				x			x			x									no
spacer_266	group_189	GCTGTTAAGTAGGGACGCCCCCCATAATTTACAAA	fusion				x				x			x			x									no
spacer_387	group_189	TTTGTAAATTATGGGGGGCGTCCCTACTTAACAGC	fusion									x														no
spacer_20	group_19	TATAAGTGCAAGCGAACTCGCTGAAATTCAAAACG	I-B					x	x		x	x						x								no
spacer_216	group_19	CGTTTTGAATTTCAGCGAGTTCGCTTGCACTTATA	I-B				x			x			x													no
spacer_267	group_190	AATTTATTTGCCTCCTGCTCAGCTTTCCGATTTAT	fusion				x				x			x			x									no
spacer_386	group_190	ATAAATCGGAAAGCTGAGCAGGAGGCAAATAAATT	fusion									x														no
spacer_268	group_191	TGGGGAAATTAAATCCGAAAGAAACGAAAGAAATCCT	fusion				x				x			x			x		x							no
spacer_385	group_191	AGGATTTCTTTCGTTTCTTTCGGATTTAATTTCCCCA	fusion									x														no
spacer_269	group_192	ATTTAGACTTTTGGGGAACAAATAAAACGACATT	fusion				x				x			x			x		x							no
spacer_384	group_192	AATGTCGTTTTATTTGTTCCCCAAAAGTCTAAAT	fusion									x														no
spacer_270	group_193	ATAAGTTGATTGATTTATTTGACAATAACATTGAATA	fusion				x				x			x			x		x							no
spacer_383	group_193	TATTCAATGTTATTGTCAAATAAATCAATCAACTTAT	fusion									x														no
spacer_271	group_194	TATAGTTTGGAACATAACTACCCGCTTTATTGAGAG	fusion				x				x			x			x		x							no
spacer_382	group_194	CTCTCAATAAAGCGGGTAGTTATGTTCCAAACTATA	fusion									x														no
spacer_373	group_195	AAAAATCAAAACTTAAATAATCCATAAATTTCCCAT	fusion								x	x														no
spacer_403	group_195	ATGGGAAATTTATGGATTATTTAAGTTTTGATTTTT	fusion				x							x			x		x							no
spacer_374	group_196	TTTGTTGCTCCCTTTGGCATTGGAGTAAAAAATCT	fusion								x	x														no
spacer_402	group_196	AGATTTTTTACTCCAATGCCAAAGGGAGCAACAAA	fusion				x							x			x		x							no
spacer_375	group_197	GAAAAAATTAAGAGATTTTCTTAAAAATCTTTTAA	fusion								x	x														no
spacer_401	group_197	TTAAAAGATTTTTAAGAAAATCTCTTAATTTTTTC	fusion				x							x			x		x							no
spacer_376	group_198	CAAGCAGATATTTTATCCCATAGCCATAAAAATTTTT	fusion									x														no
spacer_400	group_198	AAAAATTTTTATGGCTATGGGATAAAATATCTGCTTG	fusion				x							x			x		x							no
spacer_377	group_199	GCGGGGCGCGAACAAGAAGAACTCACCAAACAACAGC	fusion									x														no
spacer_399	group_199	GCTGTTGTTTGGTGAGTTCTTCTTGTTCGCGCCCCGC	fusion				x							x			x		x							no
spacer_226	group_2	GGTGCCTGTCCCTTTGCATAAGGGTTTGTCTTTAAAGT	I-B				x			x			x						x							no
spacer_3	group_2	ACTTTAAAGACAAACCCTTATGCAAAGGGACAGGCACC	I-B					x	x		x	x						x								no
spacer_21	group_20	TGGGGCGTTCGCCTGACTATGCTGATGCTTTTGTAA	I-B					x	x		x	x						x								no
spacer_215	group_20	TTACAAAAGCATCAGCATAGTCAGGCGAACGCCCCA	I-B				x			x			x													no
spacer_378	group_200	TTCACTACTAATATAATTCTATTTGTTTTATTTGTCA	fusion									x														no
spacer_398	group_200	TGACAAATAAAACAAATAGAATTATATTAGTAGTGAA	fusion				x							x			x		x							no
spacer_379	group_201	GAATTTTTAAAAGAACAAGTTTTAAATCATTTAAAAA	fusion									x														no
spacer_397	group_201	TTTTTAAATGATTTAAAACTTGTTCTTTTAAAAATTC	fusion				x							x			x		x							no
spacer_380	group_202	GAAATTGATCAGCAATTAAAGGAAATTATTTCCGAAA	fusion									x														no
spacer_396	group_202	TTTCGGAAATAATTTCCTTTAATTGCTGATCAATTTC	fusion				x							x			x		x							no
spacer_381	group_203	TTCCAGAATTACACTGGAAAATTATATTAATGCTAA	fusion									x														no
spacer_395	group_203	TTAGCATTAATATAATTTTCCAGTGTAATTCTGGAA	fusion				x							x			x		x							no
spacer_437	group_204	ACTTAAATAATTCTCACCATCAAAATA	I-B															x								no
spacer_214	group_21	AGCGATTAACTAAAGTTAATCGGGAAAATTATTGA	I-B				x			x			x													no
spacer_22	group_21	TCAATAATTTTCCCGATTAACTTTAGTTAATCGCT	I-B					x	x		x	x						x								no
spacer_444	group_211	ATGATTCGTACCTGGTTTTATTTGCGAATTTACTTA	fusion																		x					no
spacer_445	group_212	CTTTTGGTGAGTTTGGTATACCTCACGCAAATCAC	fusion																		x					no
spacer_446	group_213	GGATGATGACGCGCTTGATCTTACTTTTGAAATTATTC	fusion																		x					yes
spacer_447	group_214	TATCCCCAAGACCCCGCTTTGTCTAATTTTTTATCGTA	fusion																		x					no
spacer_448	group_215	AAAAAAACGTACCTGATATTTCGCCCACCAAACCAA	fusion																		x					no
spacer_449	group_216	TAAATTATTTTATTTATTTTTTTATACCTGTATACTT	fusion																		x					no
spacer_450	group_217	AACAAATCCTCTTTTTTGCGTTGTTTGTAAATTTTCT	fusion																		x					no
spacer_451	group_218	AAACCACATATAGGACAAGTTAAATTTTTAGTGCTGT	fusion																		x					no
spacer_452	group_219	CCGAATATTTCTTCGTTGAAAGTGTAATATCTTCTCAT	fusion																		x					no
spacer_213	group_22	ACGAGTTCTCAAATAAACAAGATAGCGCAAGCACGG	I-B				x			x			x													no
spacer_23	group_22	CCGTGCTTGCGCTATCTTGTTTATTTGAGAACTCGT	I-B					x	x		x	x						x								no
spacer_453	group_220	GTTTTTTTTGATTTAAGGTTGAAAAAAGAAGTTGACT	fusion																		x					no
spacer_454	group_221	TTGAATATATGTAAATAGTGAGATTCTGTTGTTGT	fusion																		x					yes
spacer_455	group_222	GATCTTTAGCGTTCTTCAGGTAATAGAAATTGTTTAGT	fusion																		x					no
spacer_456	group_223	ATGATAAATTCATCCCAGTGACGCCCGCTACCAGATTT	fusion																		x					no
spacer_457	group_224	AAAAGATAGACATATGCATCGTCAGGCGGTTCCGCGT	fusion																		x					no
spacer_458	group_225	GGCGCCAGCGACAATGGCTTTACTCGAAAAAATAACA	fusion																		x					yes
spacer_459	group_226	GTCTATTTGCCCATCTTTTAAATCGTTGACAAAATCA	fusion																		x					yes
spacer_460	group_227	TTTGTCTTGTCTGCAAATCTGGAGCTCCAAAAATTA	fusion																		x					no
spacer_461	group_228	AAATTAAAAGGCGTTAATCCAAAGTATTTATCTTCAT	fusion																		x					no
spacer_462	group_229	ACAAAGTTACTTACTTGCAAGACCTAAAGTTAATTT	fusion																		x					no
spacer_212	group_23	TTCGTTCAAACACAACTTCTTTTGGAGTTGGAACAA	I-B				x			x			x													no
spacer_24	group_23	TTGTTCCAACTCCAAAAGAAGTTGTGTTTGAACGAA	I-B					x	x		x	x						x								no
spacer_463	group_230	TACTGTATAATGCATATTCACAAACGCACGGAATTT	fusion																		x					no
spacer_464	group_231	AAATTTGATAGCCTTTTCAAAAATATCCATTGATTCCC	fusion																		x					no
spacer_465	group_232	AAATACGGATATATGATATTATTATAATAAAATTTA	fusion																		x					no
spacer_466	group_233	TCTTTCTTTACCTGCATTTCTCCTATTTCTGGGTTC	fusion																		x					no
spacer_467	group_234	TACTTTCGTTTCTTGTCGGTCGAACCTTTAAAATTCTT	fusion																		x					no
spacer_468	group_235	AACTGGCACGCCCAACACTGGATTAACATAATCTTTTC	fusion																		x					no
spacer_469	group_236	AGAAGTTGGGCAACAAACCCGCCACAATGAACGGATT	fusion																		x					no
spacer_470	group_237	ATTGGTAATTGTTTCGTATAATTGTTTCGTAATGCTAT	fusion																		x					no
spacer_471	group_238	TAATCAAGGACATTATATCGCCTCGCACCCTCAACC	fusion																		x					no
spacer_472	group_239	TCCTCTAACGCTTTTAATATTTCTTCCGTTAAACTTT	fusion																		x					no
spacer_211	group_24	AAATTTGCCCGAATGGATGATTTTGAAGGTTTTATT	I-B				x			x			x													no
spacer_25	group_24	AATAAAACCTTCAAAATCATCCATTCGGGCAAATTT	I-B					x	x		x	x						x								no
spacer_473	group_240	GATATAGCCTTCTCGAGTAACGCTGTCTTCTTCAAA	fusion																		x					no
spacer_474	group_241	GCTGTTTTGCCAATGTGAAGAATTGAGGCAATTGCAA	fusion																		x					no
spacer_475	group_242	AGACGAACTAATTGAGCTTGATAGAAACCAGACCGC	fusion																		x					no
spacer_476	group_243	GTATATTTGTTTACAAACGAGGGAATTCTTGTATCAA	fusion																		x					no
spacer_477	group_244	ATTTTCCCGTCAATCCCGATTACAATCAACATCTCCG	fusion																		x					no
spacer_478	group_245	AAAAAATCGCTAAGTTTTACTTTCCCATATGTTTCCA	fusion																		x					no
spacer_479	group_246	CTTGACTTTGTTTTTTTCAATTCAATTTTGTCTTG	fusion																		x					no
spacer_480	group_247	TTTGAAGCACTATAAAATGCATTTGCAAATGTTATGGC	fusion																		x					no
spacer_481	group_248	TCGCCTCTTTTGATTTCTTCATCAATAAGCTCTAAAAT	fusion																		x					no
spacer_482	group_249	GTTAATTTCATATCTTTCCCTCCGTTTTTTTTTAGAAT	fusion																		x					no
spacer_210	group_25	GTATTTGTAATTTATTCCGATTGAATTTAGCGAGACAT	I-B				x			x			x													no
spacer_26	group_25	ATGTCTCGCTAAATTCAATCGGAATAAATTACAAATAC	I-B					x	x		x	x						x								no
spacer_483	group_250	GATCTGCTTTATTCCTCATCTAAAAAAGCAGTAGAAG	fusion																		x			x		no
spacer_484	group_251	GTTATTTTTTCAATCAACTTCATATTTCTCCCTCCAT	fusion																		x					no
spacer_485	group_252	ACCCACCTTGAAAATTCAAAATCAGTTATGTCAACA	fusion																		x					no
spacer_486	group_253	CTCTTTAGCCCTGTTTCTATTCTCCTGCTCTAAACCA	fusion																		x					yes
spacer_487	group_254	AAAGCAGTTTTAGAATTTGAACCATCAAGAGAACAAA	fusion																		x					no
spacer_488	group_255	TAGGTATCATAGCTGATACATACGAAGAAAAATACGG	fusion																		x					no
spacer_489	group_256	TTCTCGTCGAAAATGTAATGTTTCTTCATTTTTTTT	fusion																		x					no
spacer_490	group_257	TTGCTTGAATAGTGCCAGCGACATCAAGCTCCACT	fusion																		x					no
spacer_491	group_258	GCTTTTAGAAACAAACTCTCTTATGTATATCGTCTTAG	fusion																		x					no
spacer_492	group_259	AGCTTGCATACAACAGGAAGTTTTCAAACGCATTTAA	fusion																		x					no
spacer_209	group_26	AGTGATAAATGTGAGTTTCTGCAGACTTTTTGGGAA	I-B				x			x			x													no
spacer_27	group_26	TTCCCAAAAAGTCTGCAGAAACTCACATTTATCACT	I-B					x	x		x	x						x								no
spacer_493	group_260	TTTTTTTAAATGAATTTTGTTTTTGATTCACAATCTC	fusion																		x					no
spacer_494	group_261	TTGACGTAAATTTTCATACCTTTGTCAATTGCTCTCT	fusion																		x					no
spacer_495	group_262	GCGGAAGAAGAGTTAATTAACCCAATTTTGTAGCCCA	fusion																		x					no
spacer_496	group_263	ATTGAAATTGATAATTGCCAGAACGCGTGCGATATATG	fusion																		x					no
spacer_497	group_264	TCTGATATTAATTAGTTTGTGAATTTGGATTGAAAAT	fusion																		x					no
spacer_498	group_265	CAATAATACTTTTAGCTATGTTGCTGGCTTTACCATGT	fusion																		x					yes
spacer_499	group_266	CCAATACTTCGTATTTCTCCATGTTGTTCCCTCTTTTT	fusion																		x					no
spacer_500	group_267	GGACAGCAGATACGAGGTGCTAACGTTGAAAATTCA	fusion																		x					no
spacer_501	group_268	TCTGTAAAAGCGAATGTAACGGCGTGTGTAAAAAAA	fusion																		x					no
spacer_502	group_269	TTATTTTCTCTTTCCGCTTCAATTTCAATTATATCTT	fusion																		x					no
spacer_208	group_27	AATTAAGAGATAAGGAAATAGAGGGTGAATTAGTGC	I-B				x			x			x													no
spacer_28	group_27	GCACTAATTCACCCTCTATTTCCTTATCTCTTAATT	I-B					x	x		x	x						x								no
spacer_503	group_270	GAAAGTTTTTCCGCTGGTGTTAATTCGTCAACTTCT	fusion																		x				x	no
spacer_504	group_271	TTATTACCCATATCTCAATCATCCTCCCTTTTTAC	fusion																		x					no
spacer_583	group_271	GTAAAAAGGGAGGATGATTGAGATATGGGTAATAA	fusion																			x				no
spacer_505	group_272	ATGCAATTGATGATGACACAACAAAATCAAATGCTCC	fusion																		x					no
spacer_506	group_273	GAGTATGTTGGATTTTTTCTTTTCGCTTTTATTAATTT	fusion																		x				x	no
spacer_507	group_274	TGCTTTGTTTGCTGTGCTGAAAAATTTCTGAAGACTG	fusion																		x					no
spacer_508	group_275	TTCCCATGCGGCAAGGGAAGGACATTTAAGAAGCAAA	fusion																		x					no
spacer_509	group_276	GCAATTTGTAATTTAATCATTTTTAACTCTTCATCA	fusion																		x					no
spacer_510	group_277	TTGAAGCTTGACCAGATTTGAAATACATATTCGTGACA	fusion			x															x					no
spacer_511	group_278	ACTAATTGAGCTTGGAAATTACCAGGACGCGTGCGAT	fusion			x															x					no
spacer_512	group_279	AAAACAGGTTTCAAATCCCTGGGGAGTTTAATAACTG	fusion			x															x					no
spacer_29	group_28	TCTCTTGACAAATTGCGTTGAAGTTATTATATTTA	fusion				x	x		x				x			x		x							no
spacer_362	group_28	TAAATATAATAACTTCAACGCAATTTGTCAAGAGA	fusion								x	x														no
spacer_513	group_280	CTTTTTTTGTAATGTTTCAATTATAAATCCTTTCAATTCACTT	fusion			x															x					no
spacer_514	group_281	GTATCGTTGGGGATTTCAAATACCAAATAAAATTTC	fusion			x															x					no
spacer_515	group_282	TTTCCCATACTCCTTTAAACCACTCCCGTTACAATT	fusion			x															x					no
spacer_516	group_283	GTTTTTGCTATTTTTTTTACTTATTTTCAAAATACTG	fusion			x															x					no
spacer_517	group_284	ATTGCTTGAAAAAATGGGGGTTAACGATTTGGATTAT	fusion			x															x					yes
spacer_518	group_285	TAAAATAATAATCGCAATCCAAACCCTTCACATCACT	fusion			x															x					no
spacer_519	group_286	GCTTCATTTCAAAAACATCGTGGTGTTGCGTTGGCTT	fusion			x															x					no
spacer_1001	group_287	TGCAAAAAGATGGTAAACTTTTTGAAATTTTGATTTT	fusion			x																				no
spacer_520	group_287	TGCAAAAAGATGGTAAACTTTTTGAAATTTTGACCTT	fusion																		x					no
spacer_521	group_288	AACTCCTCTTTAGTTCTTATATAAATTCCATTCTTGC	fusion			x															x					no
spacer_522	group_289	AGAGGTTGCGGGAAAAATTGAAATCCTTAAAAGCGC	I-B			x															x					no
spacer_30	group_29	CTACAAATATAACAAATTTTATCTTGCTTGTCAAGA	fusion				x	x		x				x			x		x							no
spacer_361	group_29	TCTTGACAAGCAAGATAAAATTTGTTATATTTGTAG	fusion								x	x														no
spacer_523	group_290	TCTGACAATCTTGAGTATGATCCAGGTTCGAACACG	I-B			x															x					no
spacer_524	group_291	TTTTTAGCACATATAGCACCCTATGAGATAGTTCTCTA	I-B			x															x					yes
spacer_525	group_292	TAAACTTTCTCTTTCTATTCATTCTATCACTGGAATAATTAT	I-B																		x					no
spacer_526	group_293	TAAACAATGGAAAGGCAGAGTTAATAGATGTTTCAAATAAT	I-B																		x					no
spacer_527	group_294	TAAACCAATATCATCGGGAAGACATGGTTTAGGCGTTACTAC	I-B																		x					no
spacer_528	group_295	TAAACGATGGTAATGGGGCTTTTGATACCCACGTGTTCGA	I-B																		x					no
spacer_529	group_296	TAAACCTCATGCAAAATGACGGTAAAGTCTCTGAAACTTTAAT	I-B																		x					no
spacer_530	group_297	TAAACTTGTTTTAAATTAGAAGATACATTTTATCTTTTTTG	I-B																		x					no
spacer_531	group_298	TTTCTTATCCAGAGGGAAGGCGTAAAAATTTTTCTT	I-B																			x				no
spacer_532	group_299	TCTGGAGTATTGTTTAAATCAAATAATTCGTATCA	I-B																			x				no
spacer_225	group_3	AGCACGAAACTCAAATTGGTGCAACGGCTGAATTGGA	I-B				x			x			x						x							no
spacer_4	group_3	TCCAATTCAGCCGTTGCACCAATTTGAGTTTCGTGCT	I-B					x	x		x	x						x								no
spacer_31	group_30	AAAATTAAATCTCTGCTTACCAAAAATAAACCAAAT	fusion				x	x		x				x			x		x							no
spacer_360	group_30	ATTTGGTTTATTTTTGGTAAGCAGAGATTTAATTTT	fusion								x	x														no
spacer_533	group_300	TTTTCAAACGCTATTATCTTTTACTCCCTTACTCTT	I-B																			x				no
spacer_534	group_301	AAAGAAAACCTTAAGCGTCTCAGGAGGGATAATCAA	I-B																			x				no
spacer_535	group_302	AATAAATGTTATTGAACTGAAAACAGATAAAAAATA	I-B																			x				yes
spacer_536	group_303	TTGATGTGCTTGATGTTGACGCTGGAATAGATAAAA	I-B																			x				yes
spacer_537	group_304	TAATACAAGTAATAGATTCAGCAGGCAATCTTGTATT	I-B																			x				no
spacer_538	group_305	TTATTAAAAATCCAGCAATTGCGAAAAGTAGAATTT	I-B																			x				no
spacer_539	group_306	TCGATTTGCTATTTTAAACAAACTAAAACTAAACGG	I-B																			x				no
spacer_540	group_307	GCATTTGGGCAATTTTGGTTTTTCAGGTATAGATAG	I-B																			x			x	no
spacer_541	group_308	TTTGACGATGCTATCGGTTATTGTTGTCATATCAAC	I-B																			x			x	yes
spacer_542	group_309	GAGGAGAGTTTAAAAGAAAAAGTTATGAATACGAAT	I-B																			x				no
spacer_32	group_31	TTTGGTTAATCGGAAAGAGCAAGAAAGGAGAATTT	fusion				x	x		x				x			x		x							no
spacer_359	group_31	AAATTCTCCTTTCTTGCTCTTTCCGATTAACCAAA	fusion								x	x														no
spacer_543	group_310	GGGGACAACGATTATCTACCGTTCTAAATAGAACGA	I-B																			x				no
spacer_544	group_311	ACAAATGTTAATTTTGAAAAAGTCAAAAAAACAAAAAA	fusion																			x				no
spacer_545	group_312	ATCAATTTTGTGTTAAGTTTACACAAATATATTTAT	fusion																			x				no
spacer_546	group_313	GCTCGTGGAATTGCTATCAGGTTAAGGTTAATCTGTT	fusion																			x				yes
spacer_547	group_314	ATTGTGGTATTTTCACTGCCCAGCTAATTCAATTGCC	fusion																			x				no
spacer_548	group_315	ATCGCTTGCAAGATTGCACCTTTTCAGGTTATTA	fusion																			x				no
spacer_549	group_316	ACTGCTTTTTTTCCTTAATTAAAAAAAGTGTTTTAAG	fusion																			x				no
spacer_550	group_317	CGGGAGATCCAACAGTTTGCAAGTTTTACATCAAACA	fusion																			x				no
spacer_551	group_318	GCAAAAGGATAGATAAAAATCTTTTTTATTATTTACT	fusion																			x				no
spacer_552	group_319	GATGCTGTAAAAAATATTAAAACCGCATCTAAAGT	fusion																			x				no
spacer_33	group_32	TTCAGCAATCTCTTTCATCTCATCCGTCACTCTTTTA	fusion				x	x		x				x			x		x							no
spacer_358	group_32	TAAAAGAGTGACGGATGAGATGAAAGAGATTGCTGAA	fusion								x	x														no
spacer_553	group_320	ATTAATTTCGTAAGGAAAAGGTGGAACGGCAACCACA	fusion																			x				no
spacer_554	group_321	TAGTATTATTAAAGTTCCAAATGTTGATGTAGATTT	fusion																			x				no
spacer_555	group_322	TTTAGGTAAGATAAATTGCCATTACAATAAAAGCAAT	fusion																			x				yes
spacer_928	group_322	ATTGCTTTTATTGTAATGGCAATTTATCTTACCTAAA	?																						x	yes
spacer_556	group_323	AAATCTCAACCCCGATAGGGGGTTTCGGTTTCCCGTTC	fusion																			x				no
spacer_557	group_324	ATTAAAAAAAGCATTTTGGTTAATATCTGGGATACGG	fusion																			x				no
spacer_558	group_325	CGGGGATTTGTATTTGGGAGAAACGAGATATAATCA	fusion																			x				no
spacer_559	group_326	ATTTTTGCGTAAGGCGAATGTATTTTTTTATCATCCGCG	fusion																			x				no
spacer_560	group_327	AAAATTAAGATTTTCGAGGATGATTACTCGGATTGGTT	fusion																			x				no
spacer_561	group_328	GAGGAGCTATGAAGATAGTTAAAATAGTAATAATCGGT	fusion																			x				no
spacer_562	group_329	ACAGGATTAGAATTAAAGTATTTGAAGACGATTATAC	fusion																			x				no
spacer_34	group_33	CTGAATTTCAATCATCTGATCGGTTAATTGCCTTA	fusion				x	x		x				x			x		x							no
spacer_357	group_33	TAAGGCAATTAACCGATCAGATGATTGAAATTCAG	fusion								x	x														no
spacer_563	group_330	AACTATGCGTTTTAAAATTCCTGCGGGCAAATTAAA	fusion																			x				no
spacer_564	group_331	ATTCAGGTAAGTGGTCGTAAAGAGATTGGTAAAGAAT	fusion																			x				no
spacer_565	group_332	CATGTAGATGGTTCGGTTGGAATTATTCAAAATTATTC	fusion																			x				no
spacer_566	group_333	AAAATTCTAAAAAAATGAATATGAAACATTACATTTT	fusion																			x				no
spacer_567	group_334	GTAATCAAAGCCTTTGGGATATCGGGTTTGTTTTC	fusion																			x				no
spacer_568	group_335	TGGGGAATGACAAAATTGAATGGGAAGTGCTAAAAAA	fusion																			x				no
spacer_569	group_336	GAGAAAAACTATCGCATAACTGCTCTATTCCATCCTCTT	fusion																			x				no
spacer_570	group_337	GTTTTAAAGGAAATTCAGCAAATTAAGAAAGAAAT	fusion																			x				no
spacer_571	group_338	ATGGAGGTGGTTTATAATGTATTATCTTTTAAATTC	fusion																			x				yes
spacer_572	group_339	AAGACAACAAATTAACGCAATGCAAAATCAGTTTAATA	fusion																			x				no
spacer_35	group_34	GGAGGCAAGCGATTATACTTTTAAAGCTGATGTAAT	fusion				x	x		x				x			x		x							no
spacer_356	group_34	ATTACATCAGCTTTAAAAGTATAATCGCTTGCCTCC	fusion								x	x														no
spacer_573	group_340	ACGAAAGCCCTTCCGATCGTCCCTCCTCTCGCCCTTC	fusion																			x				no
spacer_574	group_341	CTTGTCAAGTTATAATTGAAGTGCTTTCTGCACTAGC	fusion																			x				no
spacer_575	group_342	ATGAATGTAGGTTGTCTATCAGGAAAATCAGTAAGAA	fusion																			x				no
spacer_576	group_343	AATATGTGGAAAAGCACTTAAAGGACGGCGAGGAATA	fusion																			x				no
spacer_577	group_344	AAGACGATTATATTTCAATTTTTTGTGATTTAAAATT	fusion																			x				no
spacer_578	group_345	TAAATCACGAATTAAACAAGTTCCTGTCGGAACCGC	fusion																			x				no
spacer_579	group_346	CTATTATGAAAAACAAAAATTCATTTAAAATTGAGCC	fusion																			x				no
spacer_580	group_347	TCTTTTGTAATGTCGGAGAAAAGGTGAATTAAAAA	fusion																			x				no
spacer_581	group_348	AGGGATAGGGAATTCAATTCCCTATCCCTATTGGCAA	fusion																			x				no
spacer_582	group_349	TTAATAACATTTGGGTTTGCAAATTTTTGATACACAA	fusion																			x				no
spacer_355	group_35	CAAGGTTCAGGCGCTAAAGTTTCAGGAAGATTTAAA	fusion								x	x														no
spacer_36	group_35	TTTAAATCTTCCTGAAACTTTAGCGCCTGAACCTTG	fusion				x	x		x				x			x		x							no
spacer_584	group_350	TTATTAGAAAACAAAAAAAAGGAGGAAGACTATGGAA	fusion																			x				no
spacer_585	group_351	AAATTAAAGTATATAGGGGAATAGCAGATGTTCCCGT	fusion																			x				no
spacer_586	group_352	TTGACAATGTTAAGGCGTATTATATGTTTACATTTCATC	fusion																			x				no
spacer_587	group_353	GGGGTATTGAAAGCCCGCATAGTGTAAAATTTGCCA	fusion																			x				no
spacer_588	group_354	ACCAAGCAAAAATGATAAAAAAACAAGAAAAAGAA	fusion																			x				yes
spacer_592	group_358	CCTTAAACGCACCCCCTGAAACCAAAAACCATCTCA	I-B																			x				no
spacer_593	group_359	TCTCTTATTTGTGTCAACCCAAGTTTCAATTGTTAC	I-B																			x				no
spacer_354	group_36	AAAGCTTGAACTTGAGAAAATTGGGGTTAATTTATA	fusion								x	x														no
spacer_37	group_36	TATAAATTAACCCCAATTTTCTCAAGTTCAAGCTTT	fusion				x	x		x				x			x		x							no
spacer_594	group_360	AGCTAAAATGAAAAAGTAAATCAAAAGGGGTGCCTT	I-B																			x				no
spacer_595	group_361	CACTTGCATATCACATAAGTGATAGCATAAGCAGC	I-B																			x				no
spacer_596	group_362	AAGACGCCTCAACCGAATCCAGTGCAATTGCTAATTT	I-B																			x				yes
spacer_597	group_363	TTTACCGAAACATACACTCCCACTTGAAGAAATGTT	I-B																			x				no
spacer_598	group_364	CATTAAGACGTGTAGCAAGACGGTTAGGACTTATAAA	I-B																			x				no
spacer_599	group_365	ATATTTGAGATATCTTGCAAAAGAAAACCTAAAAA	I-B																			x				yes
spacer_600	group_366	TTGAAACACAGTTATGGTGTATCCATTATAATCTTCATCAAT	fusion																				x			no
spacer_601	group_367	TTGAAACTTTATAATTTCAAATTTATTTTCCTTATAGTGCTTA	fusion																				x			no
spacer_602	group_368	GGATTGAAACGTGTTAAATGTTTTGTTCTAACATCAATTGCTTGGTT	fusion																							no
spacer_603	group_369	GCAATTATAAAAGCAATGGTTGAGGAGTTTATCAGGGAA	fusion																				x			no
spacer_353	group_37	GGGTCACTGTGATTGTGGAGAACGTGTTATGCATAA	fusion								x	x														no
spacer_38	group_37	TTATGCATAACACGTTCTCCACAATCACAGTGACCC	fusion				x	x		x				x			x									no
spacer_423	group_37	TGGGTCACTGTGATTGTGGAGAACGTGTTATGCATAA	fusion															x								no
spacer_65	group_37	TTATGCATAACACGTTCTCCACAATCACAGTGACCCA	fusion					x						x		x										no
spacer_604	group_370	CACGAACCTGCTCCAAAATTCCTTCCCTTACGCTCT	fusion																				x			no
spacer_605	group_371	CTTTTTATCCCCGCCCTCCAGATTGCGTTATCAATGA	fusion																				x			no
spacer_606	group_372	ATTCCCGCCGTATCACGGGCAATTTCGGTTAAACCCAG	fusion																				x			no
spacer_607	group_373	AACACTTTTTTTAAAAATAAAAAGGAAATTGATTTA	fusion																				x			no
spacer_608	group_374	AAAGGCGCAGGATCTTGTTGAGGAATACTGCAATCAGA	fusion																				x			no
spacer_609	group_375	AATGATATGATTTCTAATCCTTTTGTATTGTATCTT	fusion																				x			no
spacer_610	group_376	TTTATAATATCTTCAGTTGTAATCTCTTTTAATTTTC	fusion																				x			no
spacer_611	group_377	GTTTAAACGAGCTGTGGTGTTAATGGGCGAGATAATG	fusion																				x			no
spacer_612	group_378	CCAGGCGCATTGTTCGCCTGGTGAGGGTGTTGCCCAA	fusion																				x			no
spacer_613	group_379	ATTTTTGCAAAATTTAAATCCTGTCGTCACTAAATA	fusion																				x			no
spacer_352	group_38	ATAATCGTCTCGGTGACTTATTGTTTTTAAAAGGTTC	fusion								x	x														no
spacer_39	group_38	GAACCTTTTAAAAACAATAAGTCACCGAGACGATTAT	fusion				x	x		x				x			x									no
spacer_614	group_380	ATACATGTTCTTGAATGATGTGATTGTTTTTAAGTT	fusion																				x			yes
spacer_615	group_381	ATATTAAAGACGTGCAGCCACTACCCGCGGGTTGCGT	fusion																				x			no
spacer_616	group_382	AAAGCATTGGAAATTTTCCGCAATGCTCCCATTTTTT	fusion																				x			no
spacer_617	group_383	TATACATTTTATTATCCCTCATTAATTTTAAATTAT	fusion																				x			no
spacer_618	group_384	GATTGATGTTGTTGCGCAGGCTTTCGCGGATGATGA	fusion																				x			yes
spacer_619	group_385	ACAAAGATAGATGTTTTCCACCCATTTTGTTGGGTGG	fusion																				x			no
spacer_620	group_386	ACCCCACCACTAACACTATGACCCATTACATCTAC	fusion																				x			no
spacer_621	group_387	ACTGTTTTAAGCATTTTGACCTCCCTTATTTTTTTTA	fusion																				x			no
spacer_622	group_388	AATTAAGCGAAAATTTTTCTTTAATATGCTTTATTAA	fusion																				x			no
spacer_623	group_389	CAATACTTGTATAATAAGCCCAAAAATTCTTGCTA	fusion																				x			no
spacer_351	group_39	TGCACAATACACTTTTTTATTTTGTTCCAAAAGAATT	fusion								x	x														no
spacer_40	group_39	AATTCTTTTGGAACAAAATAAAAAAGTGTATTGTGCA	fusion				x	x		x				x			x									no
spacer_624	group_390	TATGTGATATAATTTTTTCTGACATCAACTCTGTCATT	fusion																				x			no
spacer_625	group_391	GTATGCAAACGATGTGCATATTTACGAAAATGTAATT	fusion																				x			no
spacer_626	group_392	TTTGCGCTTGTGATAACCATATTTTTCCCCAGTTGC	fusion																				x			no
spacer_627	group_393	AGAGCATAACCACAAACAAAATGTGCGACTTTATCCC	fusion																				x			no
spacer_628	group_394	TTATTTGGTCAATTATACTTCTTACCGCCGTCGCATT	fusion																				x			no
spacer_629	group_395	GGTAAAAACTCCCGGGGTCTTTTTTGCCCGGGAG	fusion																				x			no
spacer_630	group_396	TTATGCTTCCCATCGTTTGCGCTTGTGATAACCA	fusion																				x			no
spacer_631	group_397	CGATAATCAACAATTCGCAATTCCCGTCGTGGGGT	fusion																				x			no
spacer_632	group_398	CCGGAAATTTGATACTGAATTCTTAACACTATTTTATA	fusion																				x			no
spacer_633	group_399	GTGTTTTTCGCCCGGTTTCAACAGAGTATTTCCCGTTG	fusion																				x			no
spacer_394	group_4	ATTATCAGTTCAACACCTATTACCGAGGCTTATGAAGACAG	I-B				x						x						x							no
spacer_5	group_4	CTGTCTTCATAAGCCTCGGTAATAGGTGTTGAACTGATAAT	I-B					x	x			x						x								no
spacer_350	group_40	AATCACACTTTTATTTTTGCCTCTTGACAAATTGCGT	fusion								x	x														no
spacer_41	group_40	ACGCAATTTGTCAAGAGGCAAAAATAAAAGTGTGATT	fusion				x	x		x				x			x									no
spacer_634	group_400	ACTGAGATGTTTATCCCCTGCGCCCCGCAAACGTCGC	fusion																				x			no
spacer_635	group_401	AATTTCACTATAAATATATATGTTTTATTATTATTT	fusion																				x			no
spacer_636	group_402	TCTCTATCTTCAAAAAATACAAAATCAGCGAGTAAAT	fusion																				x			no
spacer_637	group_403	ACGCCACCCCAACTTGTGGCGGTGGCGTTGAGAGAAA	fusion																				x			no
spacer_638	group_404	GGTTATGAGCATTCTTATAAAACCGGGGGTTGTTTT	fusion																				x			no
spacer_639	group_405	AAATCCGCAAACCTTCCTTCTAAGCCGTGGGTTGC	fusion																				x			no
spacer_640	group_406	TCCCATTTCCCATTAAGGGAAATGGGAATTTTTACGG	fusion																				x			no
spacer_641	group_407	ATATTTTGTGTTCTTGCTATACTTCATATCAACCTGC	fusion																				x			no
spacer_642	group_408	ATCCTTAAATGTTACCCTGTGATTAAAAAGATATAA	fusion																				x			no
spacer_643	group_409	ACGGTAAATGAAATTCAAGGTCTTCGTGGTCTATACT	fusion																				x			no
spacer_349	group_41	AGATGAGGCGAAGGTTCAGGCGCTAAAGTTTCAGGA	fusion								x	x														no
spacer_42	group_41	TCCTGAAACTTTAGCGCCTGAACCTTCGCCTCATCT	fusion				x	x		x				x			x									no
spacer_644	group_410	AAGTATTTCATCTCAACTCATTAACTCAATTTGCCCTT	fusion																				x			no
spacer_645	group_411	TGAGAATTTTGTCAACGAAAGATTAAGCGAAATAGCGG	fusion																				x			no
spacer_646	group_412	ACCAACAAGCAAGCTGTTGCTATTAGAGTAACGAATGA	fusion																				x			no
spacer_647	group_413	CCTGTTTTAATTACTCCAATAAGTTTATCTTCATCA	fusion																				x			no
spacer_648	group_414	TTTATAATAAATTTTTTCTATTTTTCCCTTATTAC	fusion																				x			no
spacer_649	group_415	TTTTACAAGTGATGAGAATTTTAGATTTGATAAATTT	fusion																				x			no
spacer_650	group_416	TATCTTAACAACGATAATAAAAGTTCAATTTCATCT	fusion																				x			no
spacer_651	group_417	TATCTCGCCTTGCAAACAAGGCGAGATATGAGAATC	fusion																				x			no
spacer_652	group_418	CCCCGTCCCTGACGAGGAGACGATTTTCTTTTCAAAA	fusion																				x			no
spacer_653	group_419	TACCGGAACGAGAATAGCAGCAATTATTTTCCCA	fusion																				x			yes
spacer_348	group_42	TCCAATAGTTGATAAGTTAAATCATCAAGCAAATCTT	fusion								x															no
spacer_43	group_42	AAGATTTGCTTGATGATTTAACTTATCAACTATTGGA	fusion				x	x		x				x			x									no
spacer_654	group_420	GGGTTGAGATTTATATTGAATTTTAATAAATTTTGA	fusion																				x			no
spacer_655	group_421	TCAAAAAATTCCTTTTTTGTCATATTTCCTTCCTCCTT	fusion																				x			no
spacer_656	group_422	AAGGAAGGACAAATGGAGGGACACAGGAGGGACGTAG	fusion																				x			no
spacer_657	group_423	GTATATACTTAAAAATTATTATGCAAGAACAACATCAT	fusion																				x			yes
spacer_658	group_424	TAGAATTGTTTTTTTGTAAGCATATTTTTCTCCTCCC	fusion																				x			no
spacer_659	group_425	TGCAGCTTTATTATTCCATAATCCGACTCACACTCT	fusion																				x			no
spacer_660	group_426	ACTTCTCCTCCCTTTTTTATTTTTTTAAACCCCGCCCC	fusion																				x			no
spacer_661	group_427	TAAAGAGTCTAAATTTCCAGTCATTTTGTCCAAATGT	fusion																				x			no
spacer_662	group_428	TTTAAATTACCAACAGTATTCGTTTGTTTCTGTCGAAA	fusion																				x			no
spacer_663	group_429	AGATAGGCATCGACGGAAAAAAGGTAAGTTTCATAA	fusion																				x			no
spacer_347	group_43	GTTAAGAAAACTCAAAGATTCACAGGGGCGCTATCTC	fusion								x															no
spacer_44	group_43	GAGATAGCGCCCCTGTGAATCTTTGAGTTTTCTTAAC	fusion				x	x		x				x			x									no
spacer_664	group_430	GACAAATGCTAGACGGGCTTTCTTCGCCCGTCTTACGT	fusion																				x			no
spacer_665	group_431	TGAAGTTCATGGCGTCCAATTTTTTTTGTTTTTACA	fusion																				x			no
spacer_666	group_432	AAAGGAGCAAATTCCAATTTTTTTTGAGTTGAAAC	fusion																				x			no
spacer_667	group_433	ATCAATTTTGTGTAAAGTTTACGCAAATTGTTTATAG	fusion																				x			no
spacer_668	group_434	TCTCTTATTATCTTCTTCGAGTGCCTCGATAATTCT	fusion																				x			no
spacer_669	group_435	TGAGTATGATCCAGGTTCGAACACGTGGGTATCAAAA	fusion																				x			no
spacer_670	group_436	TTTAATATCTTCAATGCTTCATTTAAACGAGCTGTAG	fusion																				x			yes
spacer_671	group_437	TAACAGAAGGAGAATATCGTGTTGAGGCTGTTACTTA	fusion																				x			no
spacer_672	group_438	AAAGCCCCATTACCATCAGGAAGATATACTTTAG	fusion																				x			no
spacer_673	group_439	ATTAATAAATATATCGTTCTTTCATAGTTTCTGTATG	fusion																				x			yes
spacer_201	group_44	GAAAGTTGAGCGACAAGTTTTATAATTCTGGGTATAA	fusion				x			x				x			x									no
spacer_346	group_44	TTATACCCAGAATTATAAAACTTGTCGCTCAACTTTC	fusion								x															no
spacer_45	group_44	GAAAGTTGAGCGACAAGTTTTATAATTCTGGATATAA	fusion					x																		no
spacer_674	group_440	GGATTTATTACAAGTAATGGACAGTTGGGATTATCCTT	fusion																				x			yes
spacer_675	group_441	AGTAATTCTAATGCGTTTTTCAAATTTGTTACAGAT	fusion																				x			no
spacer_676	group_442	ATACTTTTGTCAATCCAGGAAAAAACACGACTTATTAT	fusion																				x			no
spacer_677	group_443	TATTTTTTTAAACCCCGCCCCACCGCGGGGCGGGATA	fusion																				x			no
spacer_678	group_444	TTGAAGGTAAGCTGATGCAAAGGCGAACCGCTAAAGG	fusion																				x			no
spacer_679	group_445	TATTGTGTTCAAGAAAAGGTCCCTTGAACACAAACTC	fusion																				x			no
spacer_680	group_446	ATTATTTCAAAATTTGCTTTATCAATTAGATGTCCTG	I-B																							no
spacer_681	group_447	TACTTTTTTGTAAAAATGCTGGGGCAATGCGCCCCAG	I-B																				x			no
spacer_682	group_448	TCAGGTTGCGTGGGGATACACAATTAAAAAAAGGA	I-B																				x			no
spacer_683	group_449	TGTTTTAATAACCGTGCCTTTAAAAAATTAAAATC	I-B																				x			no
spacer_345	group_45	CGGGCGTAAGGATTGCAAGTGGAACGATATATTA	fusion								x															no
spacer_46	group_45	TAATATATCGTTCCACTTGCAATCCTTACGCCCG	fusion				x	x		x				x			x									no
spacer_684	group_450	TTTAATATCTTCAATCGTAGCATCGCTTTCGGAAAT	I-B																				x			no
spacer_685	group_451	CAGATTTTTACTTTACGGCCCCCCAGGAACAGGAAA	I-B																				x			no
spacer_686	group_452	TTTTCTTATCAAACAAAAACGGAAATGTAAACCACC	I-B																				x			no
spacer_687	group_453	CTGACAGAAGAATTGCTTGCACTTTCAAATCCTAAC	I-B																				x			no
spacer_688	group_454	TTAAATTACTTATCGTGATAACTCAGGTGTTCTGC	I-B																				x			no
spacer_689	group_455	TTCTTGTTGTTTACGCTGGGGAAGAGGAGTTTGAAA	I-B																				x			no
spacer_690	group_456	AACTCTGCGAATGTTTTTTAACATATTTCACAAACT	I-B																				x			no
spacer_691	group_457	GAAAATTGATGGTATATTTATAGATGAAGTTTTAAATG	I-B																				x			no
spacer_692	group_458	ACATCAATGAATTTCCCAATTCTGTAATTATTTTC	I-B																				x			no
spacer_693	group_459	ATTTGCGGGCACAAGCATATTGGTATTTACGCAAAA	I-B																				x			no
spacer_344	group_46	GAAGCTACGGGCTGATGAAATGGGGAAAGAAGAGTTCA	fusion								x															no
spacer_47	group_46	TGAACTCTTCTTTCCCCATTTCATCAGCCCGTAGCTTC	fusion				x	x		x				x			x									no
spacer_694	group_460	ACGGCTTTAATTAATACTTTACAGGTTGCAAGAGATG	I-B																				x			no
spacer_695	group_461	TAAAAATGTAAAAACCTACAAGTGAACTGAAGACAA	I-B																				x			no
spacer_696	group_462	AACGTTTCAGCAGTTTATCCAGAGAATTCTTATGTTCAA	I-B																				x			no
spacer_697	group_463	AACAGAGTTTTATATAAAATTAAAGCTCGTCCGAGAGAT	I-B																				x			no
spacer_698	group_464	GAAATCAAGGTGGGCGTGAACTTGCTCAGTTAAA	fusion																				x			no
spacer_699	group_465	TTGGATTATCTCAGCTTAAAAGAAGGGCGGAAGAG	fusion																				x			no
spacer_700	group_466	ACAGCACCAAGCGATTTACCGGTTAACGATATTT	fusion																				x			no
spacer_701	group_467	GCGGTTGAACTCCAGTTAACTTGTTTTCAGAAAGT	fusion																				x			no
spacer_702	group_468	TTCCCTTTGGGACTTAATGCACCCAACAATCTAC	fusion																				x			no
spacer_703	group_469	GATATTTTTTTATATCTGAAAGCGTGACAATCATC	fusion																				x			no
spacer_707	group_469	GATATTTTTTTATATCTGAAAGCGTGACAATCATCG	fusion																				x			no
spacer_333	group_47	TGAATTTGAGCGATAAGAATATATGGTATGCTCTTAT	fusion								x							x								no
spacer_48	group_47	ATAAGAGCATACCATATATTCTTATCGCTCAAATTCA	fusion				x	x		x				x		x	x									no
spacer_704	group_470	TTCCCCCCTTCTGAATGCTCCGGCGTTATTTTCTCA	fusion																				x			no
spacer_705	group_471	TTTTCCCCCAGTTTCTATTTACCTCGTGGGATTGTATC	fusion																				x			no
spacer_706	group_472	TGATAGTGGCGGAACATCAATTCAGGGGAGTGTGTC	fusion																				x			no
spacer_708	group_473	TATTTTCCCCCTGAGTTTTACCCATCGATTCATAT	fusion																				x			no
spacer_709	group_474	TTTTGTATTTAAACCAGAAAAATTTTCTTGACCTTG	fusion																				x			no
spacer_710	group_475	GCCCAAGACGCAAAAAAATCCGCTCCTGGGGGTGGGA	fusion																				x			no
spacer_711	group_476	GCTTTTTTTGTATATGTGCTGTAATCTATTGTATTTG	fusion																				x			no
spacer_712	group_477	CGCCGATATATTGCTTTTACCGCCTGTGAGAACGTGG	fusion																				x			no
spacer_713	group_478	GGGGCAAGCCAAAATCCACACTTTATAGGAATATCGG	fusion																				x			no
spacer_714	group_479	TAACTTCTCAATTTCTGCTCGGATTTCTTCAATTTCCC	fusion																				x			no
spacer_416	group_48	TCGGATGTTGTCATTTGCATTAGCGTATGTTAAATA	fusion															x								no
spacer_49	group_48	TATTTAACATACGCTAATGCAAATGACAACATCCGA	fusion				x	x		x				x			x									no
spacer_715	group_480	GATTGAGGTGGGCGAGTGGATTAAACGGAATGGAG	fusion																				x			no
spacer_716	group_481	CCTTAATTTAATTTTTTTTATTTGATTTTTAACAA	fusion																				x			no
spacer_717	group_482	GCGCCAGACGAAGGGAGTTTCCCTTCTTTGGCGGGA	fusion																				x			no
spacer_718	group_483	TTTGAAGATAGTATTTCATTGCAATTCTCCTCTTTTGG	fusion																				x			no
spacer_719	group_484	ACAGAAGCGTTTAAAAGGGCTTTTGACAGGGTTAAAT	fusion																				x			no
spacer_720	group_485	TTTACGCTGGGGCAAAGGAGCGATAAAAGGGCAA	fusion																				x			no
spacer_721	group_486	TTTTTTTGGGGAAAAGGACCTTTACAAGCGGTGTTG	fusion																				x			no
spacer_722	group_487	ATGCAAATAACCCAAACCCTGCCCATATCCCCCAAG	fusion																				x			no
spacer_723	group_488	GCGAGACCGTTCTTGTTTATCTCGAGTGCCTCGAG	fusion																				x			no
spacer_724	group_489	GGGTAATTCGACAAGATTTCCTTCGCTTCACTCTCTG	fusion																				x			no
spacer_415	group_49	AGGGAATTGCATGGGTGTTGGAATTGCGGATATACATA	fusion															x								no
spacer_50	group_49	TATGTATATCCGCAATTCCAACACCCATGCAATTCCCT	fusion				x	x		x				x												no
spacer_725	group_490	TTTGTAAATGAATAAACACTCGTGCTTTCTCCCATAT	fusion																				x			no
spacer_726	group_491	CAAAAAAATTCTTCGCAAGTGAAAATTCATAAACCAA	fusion																				x			no
spacer_727	group_492	GGCGTTGGGATAGGTTTTTTTTTCAAATCAGTAAAAG	fusion																				x			no
spacer_728	group_493	TTTTTCTCTTCTTTTTCACATTCGCATTTTTCTTTTA	fusion																				x			no
spacer_729	group_494	AAGCAAGTTTCCCAACTTGCATTAAACCCAAACTTTTG	fusion																				x			no
spacer_730	group_495	TCTTTCACCCTTATAAATAATTTTAACTTTGCAACCT	fusion																				x			no
spacer_731	group_496	TGTAAGCCATTGAAAACACCTCCTAAATTTTTTAAT	fusion																				x			no
spacer_732	group_497	TCTTACGGGGATATTGGGTGAGGGAGCGACATGGCGTG	fusion																				x			no
spacer_733	group_498	GTATATATATCCGCCATAGAGCGTTTGCCTGAAATTG	fusion																				x			no
spacer_734	group_499	TAATTGTTCTTTCATTACCAAAAAAATTTTTCCCC	fusion																				x			no
spacer_393	group_5	AAAATTTTGCTTGGCGAAACAGATGAGATTAACAGG	I-B				x						x						x							no
spacer_6	group_5	CCTGTTAATCTCATCTGTTTCGCCAAGCAAAATTTT	I-B					x	x			x						x								no
spacer_414	group_50	TTTAAAGGATAAAAAGTATTTTGAAAACTAAAAAT	fusion															x								no
spacer_51	group_50	ATTTTTAGTTTTCAAAATACTTTTTATCCTTTAAA	fusion				x	x		x				x												no
spacer_735	group_500	TAAACACTTAACAAAACTCCATCGGGCAATTTCTCA	fusion			x																	x			no
spacer_736	group_501	AATTTATTCCCATAAACCCCCAAATGTTCATACGC	fusion			x																	x			no
spacer_737	group_502	TAACTTGCCCACGCCTTCATCGCAGACCCAAACGCAT	fusion			x																	x			no
spacer_738	group_503	TCGGTAAGTATTTTCTCAAGAGAAGGTATTTTAGCAA	fusion			x																	x			yes
spacer_739	group_504	AGTTGACAAATTGAAAAAATATCATTATATTTATTA	fusion			x																	x			no
spacer_436	group_51	ACGCGCTACGAGTTCTTTTATAAATTAATGTCTCATT	fusion															x								no
spacer_52	group_51	AATGAGACATTAATTTATAAAAGAACTCGTAGCGCGT	fusion				x	x						x												no
spacer_747	group_512	GTATTTTTATCAAAAGTAAACAAGAGCTGCAAAAGCT	fusion																					x		no
spacer_748	group_513	TTATCGTTATATACATGGGAAGCATGTCAAATCTTCT	fusion																					x		yes
spacer_749	group_514	TAGGATCTGAGGATTGTTTGGGCTACTGCGGTATAAT	fusion																					x		yes
spacer_750	group_515	AAGTTTCCAGAAGGTTTCGAAGAAAAAGGGAAAAAAGT	fusion																					x		no
spacer_751	group_516	CAGGATGTCTCTAAACATATTTCCTCCAGATTTTTT	fusion																					x		no
spacer_752	group_517	AAAATTTAAAGGCAATTTGTCTAATTTTCTCACAAAGC	fusion																					x		no
spacer_753	group_518	TGTTGCAATTCCTCAAGAATTTAGAAATTCCACTGCC	fusion																					x		no
spacer_754	group_519	CTCGCACTCAATATCCCATACGCTATCGTATCCTGCA	fusion																					x		no
spacer_435	group_52	AAAGGGGTATTTATGGTCGCAGAAGGGAATTAAAA	fusion															x								no
spacer_53	group_52	TTTTAATTCCCTTCTGCGACCATAAATACCCCTTT	fusion				x	x						x												no
spacer_755	group_520	TCTAATGCAAAGAATGGTATCTACTTTAGAAGTATAAG	fusion																					x		no
spacer_756	group_521	CAGGTTGCTAACGGAGATTCTATGGGAATGACAAAT	fusion																					x		no
spacer_757	group_522	CAATTACCAAGCTCAATTGGTTCAGCTTGACTCGTCTT	fusion																					x		no
spacer_758	group_523	GAGTCTTCAGGTTTGCCGTTAATAGAAGACTATGGTT	fusion																					x		no
spacer_759	group_524	TTCGCGTCCCAAGCGGATTTGAATATGGTATATACAGTA	fusion																					x		no
spacer_760	group_525	AAAAAACAAAATTTTAAAATTGAACCCGACCGCATCTA	fusion																					x		no
spacer_761	group_526	CTGCCGTGGGATTGGTTTGAGATACTAAACGATGTCATC	fusion																					x		no
spacer_762	group_527	TATGAAGATTACGAGGGCTATTACGCAGTAATTGAATT	fusion																					x		no
spacer_763	group_528	ATCCCTATTGGTAATTGTAATGTTTTTGAAATGTTAT	fusion																					x		no
spacer_764	group_529	ACAGGATAAACATAATTGTTAAAAGAATAATTTAA	fusion																					x		yes
spacer_434	group_53	ACTTGATTTTTAATTTTCTTGATTTTAAAATTGTATG	fusion															x								no
spacer_54	group_53	CATACAATTTTAAAATCAAGAAAATTAAAAATCAAGT	fusion				x	x						x												no
spacer_765	group_530	AAATTTTGCTTTCTTTTGAAACAAATTATAACTATTTA	fusion																					x		no
spacer_766	group_531	GGAGGAAATAAGACCTATTGAGGGCGAGGGTGCAAG	fusion																					x		no
spacer_767	group_532	AAAATGAAACAATACCAGTTTTTTATTCAGAACTTAA	fusion																					x		no
spacer_768	group_533	GTGATTTAAATCACAAAATTTGGCATTAAATTTGTAGG	fusion																					x		no
spacer_769	group_534	TTGGGGCAAGGCAGATCGCTGAAAGGCATATCTTA	fusion																					x		no
spacer_770	group_535	TGTGTTAACGGGTGGGGTATATAATCATCATATAA	fusion																					x		yes
spacer_771	group_536	GCCTAACGCCCGCGCAAATTCGGCTGGCGCGGGCTAT	fusion																					x		no
spacer_772	group_537	ACTTAAAAGTATAAGGTGAGATGACCGAGGAATTAAA	fusion																					x		yes
spacer_773	group_538	GTATCCAGAGAATTCTTACGCTTCAAATGTTCAATA	fusion																					x		yes
spacer_774	group_539	TAAATATCGTTGATCTCGTTCCCCATCTTGCATTATCTG	fusion																					x		yes
spacer_433	group_54	ATAATTGTGTGTAAAATTTACAAATTCAAAAGTGAT	fusion															x								no
spacer_55	group_54	ATCACTTTTGAATTTGTAAATTTTACACACAATTAT	fusion				x	x						x												no
spacer_775	group_540	CCGCATAGTGTAAAATTTGCCAAGAATCCCGAAATAGG	fusion																					x		no
spacer_776	group_541	ATTTGGATTCATTGAAGGATTATGTTTACTGGAAAAA	fusion																					x		no
spacer_777	group_542	CAAGACTTGTTGCATCGCAGTTTCTTTATATATTGCA	fusion																					x		no
spacer_778	group_543	TTTTACAGAACCAGAGATGAATTAAAAACAATTGA	fusion																					x		no
spacer_779	group_544	AATTGTAATGTTATAAGTATGAAAACTCGTAAAAGGAT	fusion																					x		no
spacer_780	group_545	ATATACATTATTACAGATTAAATTCAATTGACAATGT	fusion																					x		no
spacer_781	group_546	TTAGATTAATAGTTGACAAAAAGGGAAATGAAGTTC	fusion																					x		no
spacer_782	group_547	ATAGTATACATAAGCAAATTCGTCTTCGTATTTTCT	fusion																					x		no
spacer_783	group_548	TAAAATTTTAAAAACAAGTGAGGAAGAAAATGAGAAG	fusion																					x		yes
spacer_784	group_549	GCAATTGTTTCGTGTAATTGTTTAGTAATGTTATAGAA	fusion																					x		no
spacer_432	group_55	ATGGAAGCCCCAACGCACATTATTATATCTTTAATGG	fusion															x								no
spacer_56	group_55	CCATTAAAGATATAATAATGTGCGTTGGGGCTTCCAT	fusion				x	x						x		x										no
spacer_785	group_550	AAAAAAAATAGGAGGTTTATTATGTTTCACAATTTAATC	fusion																					x		no
spacer_786	group_551	TCCAAGAGGCTTTTTCTTCCTTGTCCGTTATAATCAC	fusion																					x		no
spacer_787	group_552	TATTCCATTAGGTTTTAATACTCAGCTGATTAGTA	fusion																					x		no
spacer_788	group_553	AAATATGCTTACAAAAAAACAATTCTATGAGAAAATTAA	fusion																					x		no
spacer_789	group_554	AAAAAAAGGAGGAAGACTATGGAAAGATATTCAATCAT	fusion																					x		no
spacer_790	group_555	GAATTAAAATCTTTACCACATAAAAACTGCCTATTTTC	fusion																					x		no
spacer_791	group_556	AAATTCAAAGGGAATGAGGAGCAAATAAGAATTATAA	fusion																					x		no
spacer_792	group_557	GACGAAGAAAGGTAAGAAAGCGATGGATTATATAGT	fusion																					x		yes
spacer_793	group_558	CAGGTAACGGCGTCGTTGTAATTTCTTGATGTAAAAA	fusion																					x		no
spacer_794	group_559	CGTTTATCGTTCTCGGTGGGTTTGTATTCTTCAATTT	I-B																					x		yes
spacer_431	group_56	GTCCTAACGGTCACAACCTTTTCTAAATCTTCTTC	fusion															x								no
spacer_57	group_56	GAAGAAGATTTAGAAAAGGTTGTGACCGTTAGGAC	fusion				x	x						x		x										no
spacer_795	group_560	TTTTCTTCCATTTCTACGTAGAACTGGTTTTCTATC	I-B																					x		yes
spacer_796	group_561	GATGTAATTAAAAGCGTGTTTGAGCTATTGATCAAA	I-B																					x		no
spacer_797	group_562	CTGGTGGGCTCGCTTGGCGTGATCTGTGCGCCCTCA	I-B																					x		no
spacer_798	group_563	AAATCTTCATCAGGTCTTATTATTACCCTATCTTG	I-B																					x		no
spacer_799	group_564	CTTTCAGGGCTGGCAAAAGAAAGATAAACATGGGGT	I-B																					x		no
spacer_800	group_565	ATCCTGTAGGGCGCAATTAGGTAATCGGTCTCGTAT	I-B																					x		no
spacer_801	group_566	ATCTGAAGTATTTTATATCCGCTTGTTTGGGTGGTTTCGT	I-B																					x		no
spacer_802	group_567	AGGTTTAAGGTTTTACGGGGTTTGCTGAATAGCAAT	I-B																					x		no
spacer_803	group_568	TGCAATTGCAAAAAAATAATTGCAATTGATAATTGCA	fusion																					x		no
spacer_804	group_569	TGCTTCCACAGGAATATCTTCTACCCCTTTATAAATTT	fusion																					x		no
spacer_430	group_57	AAAACAAAAAAAGTAATGGGGGTTAAAATGGACCTTG	fusion															x								no
spacer_58	group_57	CAAGGTCCATTTTAACCCCCATTACTTTTTTTGTTTT	fusion				x	x						x		x										no
spacer_805	group_570	TATTTATGAGCCAGTTTATTACTTACAAAAGTGCTA	fusion																					x		no
spacer_806	group_571	TACCTACCTTCTAAATCGTCAATTAGCTTGTTTATTA	fusion																					x		no
spacer_807	group_572	ATTAATTGATGGAGTTTGGATATGCAAATTTTTAGTTC	fusion																					x		no
spacer_808	group_573	ATTCCCTATCCCTATTGGCATTGTAATGTTCCTGTAA	fusion																					x		no
spacer_809	group_574	TTTAACTTCGGGGAGACTTCGTGTCTCCCCTTCCTT	fusion																					x		no
spacer_810	group_575	GATAACTGGAGAAGTTGGGCAACGAAGCCTCCACAGT	fusion																					x		no
spacer_811	group_576	ACTGCTTTAGCGATTTGTTCCACGAGATCTTTACTTA	fusion																					x		no
spacer_812	group_577	GTATAGTGAATAAATTCAAATTTCACTATTCCATCC	fusion																					x		no
spacer_813	group_578	TCCATATTGTCCCGTGTAATCACGGGACTTATAGCTCTT	fusion																					x		no
spacer_814	group_579	GAGGAATTGCAAAAGTTTAATCAGGTCGTCAATCTTTT	fusion																					x		no
spacer_429	group_58	AATTACGCGCATGTTTTGGTTGAAATTATTAATATTAA	fusion															x								no
spacer_59	group_58	TTAATATTAATAATTTCAACCAAAACATGCGCGTAATT	fusion				x	x						x		x										no
spacer_815	group_580	GATTCCAAAAACGCTAGCAATCCCTCTCCGTAGTAAT	fusion																					x		no
spacer_816	group_581	ATAGCACTAAAGTGCGATGGCGCTAAGTGTCGGTGAACCG	fusion																					x		no
spacer_817	group_582	CCAAAGTATCCAATTTATTATCGTGCAATTTCAATT	fusion																					x		yes
spacer_818	group_583	TACTATACAATGCGTATTCGGAAACGCACGGGACT	fusion																					x		no
spacer_819	group_584	CTCCTTTCCCTTCCACTTTGAAAATTCAAAATCAAC	fusion																					x		no
spacer_820	group_585	CCCAAAAATTTGATTGGGATTTCATCAACTTTCCCCA	fusion																					x		no
spacer_821	group_586	TGTTTATAACGACAGTTTTACCGAGTTTGCTGTCAAC	fusion																					x		no
spacer_822	group_587	ACACTTTCCCACGCTTTGATCTTCTCTGCTAAAGTCAT	fusion																					x		no
spacer_823	group_588	GCCGATTGTGCTGCATTTTTTACATCTAAAATTGTGG	fusion																					x		no
spacer_824	group_589	GATGCCGTATACAAACGCAGAAGGAGCGATAATCGC	I-B																						x	no
spacer_428	group_59	GTGGCGTGTTGACGGATATAAACTCCCTTTTAACGA	fusion															x								no
spacer_60	group_59	TCGTTAAAAGGGAGTTTATATCCGTCAACACGCCAC	fusion				x	x						x		x										no
spacer_825	group_590	TTTACCTATTGCACTTGAAGGCGATGTAATTAAGTT	I-B																						x	no
spacer_826	group_591	AAATGAGCTACCACGGATGGAAAAACTACCAAACT	I-B																						x	no
spacer_827	group_592	GACTATTTCTACTACGATTTTGAAGACTTTATGAAT	I-B																						x	no
spacer_828	group_593	CAATAATGGAGGTGGGTAATGGTTGTTGATGAACTCA	fusion																						x	no
spacer_829	group_594	AAGGGACCTGGGCAAAAAACTTGATGTTTTACTTGG	fusion																						x	no
spacer_830	group_595	CAAAGGATTTGGTGTTGAAAGGGTTGTATTTAAATCA	fusion																						x	no
spacer_831	group_596	AAAACTGCAGGAATCTGGTAGTCCCACGAGTGATAACT	fusion																						x	no
spacer_832	group_597	TATTGCGGGCTTTATTTGTTTTTACTTTAAATGAAAAT	fusion																						x	yes
spacer_833	group_598	ATAGTTTTTTGGTGGAAATCGATTTCCACAAGTTTTG	fusion																						x	no
spacer_834	group_599	TTGATTGTTTTCATCCCCTATTTGATAATATTTGTTT	fusion																						x	no
spacer_290	group_6	TTTTTGATTTTGCATTTTCATTCTCTTTTTTGATTT	I-B				x				x		x	x	x	x	x	x	x							no
spacer_7	group_6	AAATCAAAAAAGAGAATGAAAATGCAAAATCAAAAA	I-B				x	x	x	x		x	x					x								no
spacer_427	group_60	TTTTGCGCGCCCCGGACGAGTTATTCGAATAGGGA	fusion															x								no
spacer_61	group_60	TCCCTATTCGAATAACTCGTCCGGGGCGCGCAAAA	fusion				x	x						x		x										no
spacer_835	group_600	GAAGATACGATGCCATAAACAAGTGGGGATTCCTCG	fusion																						x	no
spacer_836	group_601	TTATAAAATACCCTGCCTTCATTTTAATTCTCCATT	fusion																						x	no
spacer_837	group_602	TTTTTTAAAACGAATTTTGTTTTTGATTCATCTTTTCTA	fusion																						x	no
spacer_838	group_603	GTGCTGTGATAACTTTTTCCCGGTTTCTAAATCAAT	fusion																						x	no
spacer_839	group_604	AGATTTATCCCTTCAAAAAGCTCAGGATATTTCTCT	fusion																						x	no
spacer_844	group_609	TAGGAAAATAAACATAGGGATATTCGTGGTATACCTCG	fusion																						x	no
spacer_426	group_61	TTAAAAACAGTGTGATATAAATCACACTCCTGTTTTT	fusion															x								no
spacer_62	group_61	AAAAACAGGAGTGTGATTTATATCACACTGTTTTTAA	fusion				x	x						x		x										no
spacer_845	group_610	TATGATCAGTCGATTCCGTTAGAACTGCTGAATCT	fusion																						x	no
spacer_846	group_611	GCGTATATGAAAGCGTTTAACTATTTTCATCCCAGA	fusion																						x	no
spacer_847	group_612	CAATTCATTTTTCCTGTAAAGTTCAATTATCCTT	fusion																						x	no
spacer_848	group_613	CCGTATCGTCCCCCTGTATAGACAACTTTTTCCCAT	fusion																						x	no
spacer_849	group_614	TATGATAGTGCCATTTTGAATTAAAATTTTTATCACG	fusion																						x	no
spacer_850	group_615	TCTATTACTATAACCCCATAACTTGCATACTTATCC	fusion																						x	no
spacer_851	group_616	AATTTACTACCTTTTTTAACCACCCCTCGCAGGTTCGATTCACACTGATTGATTTTATGATTATTGATT	fusion																						x	no
spacer_852	group_617	TAATAATAGTTACAATGTATGCAATACTCATTGCTTA	I-B																						x	no
spacer_853	group_618	GGATTCTCGTGGGATTACAGTATTCTGGTTCACCC	I-B																						x	no
spacer_854	group_619	GACCGCATTTACCGAACGCGGTCTGGCAATTTTCAAGC	I-B																						x	no
spacer_425	group_62	ATTAAAACAATAAGCATTACCGAGGCAATTAAAAGAA	fusion															x								no
spacer_63	group_62	TTCTTTTAATTGCCTCGGTAATGCTTATTGTTTTAAT	fusion				x	x						x		x										no
spacer_855	group_620	GATACGGAATTGTAGCGTTTTTCATAAAATACTGTTA	I-B																						x	no
spacer_856	group_621	AGGATGTTCCATAACGTTTTCACCACGTATTATAAA	I-B																						x	no
spacer_857	group_622	AATACGAAATATTACCTATTACCCTTGGTAGGTTAGAA	I-B																						x	no
spacer_858	group_623	TTAAGAAAATAGCGTTGCTCGAAAAGGCTATATCG	I-B																						x	no
spacer_859	group_624	TTAGATTTAAAATGAAAAAACAAAATTTAAAAACAAT	I-B																						x	no
spacer_860	group_625	TTATCCGCAAAGCCTCAAGAAAGTCCCTTTGACCTTC	I-B																						x	yes
spacer_861	group_626	TATTCTGTTTATTTTTTCGGTGTTTGTTAGTTCAATC	I-B																						x	yes
spacer_862	group_627	AGCTGTTGCAAATTTTAAAAGAAATTCAGGAAATTA	I-B																						x	no
spacer_863	group_628	GTTAATCCTAGTATTTTAGCTAAAATTCAACTTCTCG	I-B																						x	no
spacer_864	group_629	TCAGACCAATAATTTCGTTATAACGGGTTTTAGTTG	I-B																						x	no
spacer_424	group_63	GATAATAAATTGAATCGTGAGTGTGCGAACTTAAAAT	fusion															x								no
spacer_64	group_63	ATTTTAAGTTCGCACACTCACGATTCAATTTATTATC	fusion				x	x						x		x										no
spacer_865	group_630	GAGAGGACATAACAAAAGATAGGTGGGAGAGAATCA	I-B																						x	yes
spacer_866	group_631	TATGGGAAGGCGTAGAGTTCGCCGATAGCAAGATAT	I-B																						x	no
spacer_867	group_632	CTATCTCACCATGGTGCTGTGAGTGGGATGAGGAGGA	I-B																						x	no
spacer_868	group_633	TAAAAAAATTTAAAAAAAGGAGGATCTTATGAAAAAAC	I-B																						x	no
spacer_869	group_634	TCGTTCCTTCCAGATTTGAAGTCTTGGCCAAAAGTGT	I-B																						x	yes
spacer_870	group_635	TGATTGTGAATTGACAAGGTTATCTTGCCTGTTCCCT	I-B																						x	no
spacer_871	group_636	TAGGAAAGATTAATGTGTATGCATGGTTTAAAATTAG	I-B																						x	no
spacer_872	group_637	CCAGATTGAACTAAATTAAACAAATATAGTATTTAAA	I-B																						x	no
spacer_873	group_638	CGTGCAAAAAATTAACATAAACAACAGGCTAAATGC	I-B																						x	no
spacer_874	group_639	TCAATTTGCCTGTAATTATCCCCGAAATCAAATATCT	I-B																						x	no
spacer_422	group_64	ACAGGTGGTATATTGACGGATATAAACCACCTTTTAA	fusion															x								no
spacer_66	group_64	TTAAAAGGTGGTTTATATCCGTCAATATACCACCTGT	fusion					x						x		x										no
spacer_875	group_640	TGAGGATTTAGTTGTGATGTTGAGAAAGCTCTTTTT	I-B																						x	no
spacer_876	group_641	GCGGAGTCGTAGAATGGGACGATCCAAACTTCTACAC	I-B																						x	yes
spacer_877	group_642	TTCTATCAAGCCGTGGTGTTTTGATTTCTATGACCC	I-B																						x	no
spacer_878	group_643	TTCAAAAGCCCGCAGGTGTAATTATCTTCCACAATTTT	I-B																						x	no
spacer_879	group_644	AGGTTCATAGGGTATTCTAAGGTTTTTAAGCCACAATG	I-B																						x	no
spacer_880	group_645	AATTTTAAAAACAAAAAAAAGAGGTAAAATGATTAT	I-B																						x	no
spacer_881	group_646	CTAGCCCCGGGTTATAACCAATCCCGAAAAATTTCCTA	I-B																						x	no
spacer_882	group_647	CCTGATAAAGTTGATTATGTCCTTGAACATTACGCC	I-B																						x	no
spacer_883	group_648	AAAATAAATCAAAAAGTTTTAAATATAGCATAAAAAT	I-B																						x	no
spacer_884	group_649	TATTTTTATTAAAGACAAACAGGAATTGCAAAAGCT	I-B																						x	no
spacer_421	group_65	GTTGTAAACCCCCACAATTTGTTTGGGGAGAGAAT	fusion															x								no
spacer_67	group_65	ATTCTCTCCCCAAACAAATTGTGGGGGTTTACAAC	fusion					x						x		x										no
spacer_885	group_650	AGAAATAGCGAATTAAAAACAAAAAATTTTTTTTCCAA	I-B																						x	no
spacer_886	group_651	GGTGAAAAAATGCTTGTCAGAATCAGTGAGTTAAGAAA	I-B																						x	no
spacer_887	group_652	AATGGCAGGAAGCGGGACGACAATAGATGTATGTAA	I-B																						x	no
spacer_888	group_653	AATCAACTATCTTTACCGCAACATTTGTTTTACGCTT	I-B																						x	no
spacer_889	group_654	TTGCCTATGTCAGCTGGGTCATCCGAATAATTTACAT	I-B																						x	no
spacer_890	group_655	GAAATTTTAAAAACAAAAAAAGGTGAAAAAAATGATT	I-B																						x	no
spacer_891	group_656	ATAGCGTTGTCGTCTGAAATAAAAGCTTGTAATCATC	I-B																						x	no
spacer_892	group_657	TATCAAATAAAGCCCCTTAAACGAAAACCTCTCGGGGA	I-B																						x	no
spacer_893	group_658	GTAGAATTGACGATAATACTGCGATATTTTGTATTG	I-B																						x	no
spacer_894	group_659	GTCAATAGGTTAATTCCTTACTACTATCCCACAAGTG	I-B																						x	no
spacer_420	group_66	TGAACGGGATAAATGGGTTGGAATTGATAAAATTTAT	fusion															x								no
spacer_68	group_66	ATAAATTTTATCAATTCCAACCCATTTATCCCGTTCA	fusion					x						x		x										no
spacer_895	group_660	CATATGATTTCTCGCTTAAATTGGTTGAAAAAGATAA	I-B																						x	no
spacer_896	group_661	AACTACATCTCAATTAAAACAGAAGGGATATTCGC	I-B																						x	no
spacer_897	group_662	TGGAAGATATAAACGTAACCATTTGTAAAATGTTCCG	I-B																						x	no
spacer_898	group_663	TTTACTGGTGGGATAACGAAGGAAATAAGAATGAAAT	I-B																						x	no
spacer_899	group_664	TTATCGTTCTGTTCGTCCTATTAAGTGGTATGGTAT	I-B																						x	no
spacer_900	group_665	TTCCAAAGACGAGCTCAAGCTTCTTGACGAGCTAGT	I-B																						x	no
spacer_901	group_666	ACAAGTTGCAGATGAACTATTACAAATGATTGATGAG	I-B																						x	no
spacer_902	group_667	TCATCTGTGATTTTCGGGTTTGCTAAAGAAGGGACGC	I-B																						x	no
spacer_903	group_668	TAATTTTTACCCTTTTTTGTTTGCTACTAGTACATTGCAT	?																						x	no
spacer_904	group_669	GAATTCTTCGAAGCGTACAACCGTCCGACTATTAAAC	?																						x	yes
spacer_419	group_67	AAATAACGGAAATAACCATAAAATTTAATTCATCTCT	fusion															x								no
spacer_69	group_67	AGAGATGAATTAAATTTTATGGTTATTTCCGTTATTT	fusion					x						x		x										no
spacer_905	group_670	GCAAATTGAGTAATCACTATAAACATATACTAATTCGT	?																						x	no
spacer_906	group_671	GCGAAATACCCTTGATTAAATAAGGTTCTGAGGAA	?																						x	no
spacer_907	group_672	AATACTGCAAAAGCTTGATAAGGTCATCAAGCTTTT	?																						x	no
spacer_908	group_673	TAGCTTGCATCACGGCTTTAAGCTGTGATGCAAGCTT	?																						x	no
spacer_909	group_674	TTCAAGACGCCCGTGTTTTCGGGCGCTTGAAAGATT	?																						x	no
spacer_910	group_675	TAGAAAGTAGTGCCCCATCCGTGCAACTCGGGACACT	?																						x	no
spacer_911	group_676	TTAATCTCAATAAGCTGGGCAGAAAAAATGCCAGA	?																						x	no
spacer_912	group_677	AGTTTCCCTAAACTAATTGGTAACAGATCGTATAACT	?																						x	no
spacer_913	group_678	TGTATGTAGTATTTTTACCCCAGCATTTCACAATCCA	?																						x	no
spacer_914	group_679	ATCTTACTTAAAGTCTTCTTGTTTTCTATTACTTTCTT	?																						x	no
spacer_418	group_68	CAAGTCCAGCTAAATGAAACATATCTATCATTAATTGC	fusion															x								no
spacer_70	group_68	GCAATTAATGATAGATATGTTTCATTTAGCTGGACTTG	fusion					x						x		x										no
spacer_915	group_680	TGAAAGAAGTAAGGATTTATGGGGAGGAACTGAATTT	?																						x	no
spacer_916	group_681	CCCAAGTCCCTTCCATAAGAAATACTATAGATGCGA	?																						x	no
spacer_917	group_682	AACTATCCACTTGCTCCTTCACCTTCAACTGGCTCA	?																						x	no
spacer_918	group_683	CAAGTCAAGGCGTCCCTTTAGGAAGCATACGTGCTGTAA	?																						x	yes
spacer_919	group_684	TAAACCTGATGACAGAAGAAACATCTTATTTTAATTCT	?																						x	no
spacer_920	group_685	AGTATAAACACACCATCAAAAGTCAAGTTATGAAAGT	?																						x	no
spacer_921	group_686	ATGTAGCCTTCAACAAAATCCCCAGTCTGCTGAAAT	?																						x	no
spacer_922	group_687	ATGTAATAAAATTTCTTTAAGTCCATAACTTTGCTTCGT	?																						x	no
spacer_923	group_688	GGAACTTTAATAAGACTATGAAACATTTTAACCTCTCC	?																						x	no
spacer_924	group_689	CCCTTAAATTTTAACGATATTATACTACCATTTTGCAATA	?																						x	no
spacer_417	group_69	AAATAATAAACTTGTTTGTTCAAGTTATATAGTTGT	fusion															x								no
spacer_71	group_69	ACAACTATATAACTTGAACAAACAAGTTTATTATTT	fusion					x						x		x										no
spacer_925	group_690	TTATCTTCTTCCAAAGCTTTTATAATCTCTTCTGT	?																						x	no
spacer_926	group_691	TGTTTAAAACCCTTTTTGTTTTTTTTACCTCAGCATT	?																						x	no
spacer_927	group_692	ATTCCAACCAATAATTTACAATTTGCTCTTTCTTATA	?																						x	no
spacer_929	group_693	TGTATAAACGCTATCTTTATTAAATTTGATGTTTATCG	?																						x	yes
spacer_930	group_694	AAACCATAATTCACTTTAAGATAGCTCTTTAACCATT	?																						x	no
spacer_931	group_695	ATTGGCATTTCCCATTCACCCTTTATCAATTTTTCTCT	?																						x	no
spacer_932	group_696	GGTAGTGAGATTGAAATTGTTTTCAGGAATTGCAACAACTT	?																						x	no
spacer_933	group_697	ATACTTTTCTGATTTTTCCCAAAGCATACAGTCCCA	?																						x	no
spacer_934	group_698	ACACTAAAATTGTTAAAAAATACGGTTTTGACCAAAATGAGT	I-B																						x	no
spacer_935	group_699	ACACTTCTTAACGGATGGAAAGACGTAATAGATAAGGTATTGT	I-B																						x	no
spacer_392	group_7	TCTTTTGTCATTATAAATGCCCCTGTAGAAACTCCA	I-B				x						x						x							no
spacer_8	group_7	TGGAGTTTCTACAGGGGCATTTATAATGACAAAAGA	I-B					x	x			x						x								no
spacer_343	group_70	TGATAAAAAATTTGTCTGATAGAGTTGACAATATCGAA	fusion								x							x								no
spacer_72	group_70	TTCGATATTGTCAACTCTATCAGACAAATTTTTTATCA	fusion					x		x				x												no
spacer_936	group_700	ACACAAGTCAAAAAATTTATGGTTGAAAGGATATTTCAAGT	I-B																						x	no
spacer_937	group_701	ACACTGAGTTTGGTATACCTCACGCAAATCACAGAATTGGT	I-B																						x	no
spacer_938	group_702	GATTCACACTAATAAAAATGAGTAAAAACAAAGTTAATAAATACAGGT	I-B																						x	no
spacer_939	group_703	TATGAAAAGCAGAAAGAAAATTAGCCCTGTGATAACAGT	I-B																						x	no
spacer_940	group_704	GAGGCAAAAATACTCCTCGGGGGTGAAAGTTTCACTTCGT	I-B																						x	yes
spacer_941	group_705	ACGAACAGATTATTGAGGCGTTAGAGGAAGACAACAACAGGT	I-B																						x	no
spacer_942	group_706	CCCCGAGGTATTGCTACAAATATACGAAATGCCGCGT	I-B																						x	no
spacer_943	group_707	TATTGTTTGCAAATAAAAAACCCTTCTTTGAATTCTAGT	I-B																						x	no
spacer_944	group_708	GGGAGTTATTTTGAAGACGAAGCCAAGCTTCGCTTTTTGT	I-B																						x	no
spacer_945	group_709	CAATTCCCAATAGCATTTACATTGTGCAATCGGT	I-B																						x	no
spacer_342	group_71	GTGAAGCCGCCGAAAGAGAAAGGATGGGTATTGGTGC	fusion								x							x								no
spacer_73	group_71	GCACCAATACCCATCCTTTCTCTTTCGGCGGCTTCAC	fusion					x		x				x												no
spacer_946	group_710	GTCTTTCCGACATCGGAAAGACTAAGTGTTGAAGAAAAGT	I-B																						x	no
spacer_947	group_711	AAGTTGATGAATGATGCTTATTCAAGTGGCAAGAAAGT	I-B																						x	no
spacer_948	group_712	TAAGGTATACTGCATAGACTCATACTCTCCCTTTGCGT	I-B																						x	no
spacer_949	group_713	ATTGCTTGGTATATGACAAGTAAAACTGGTATAAAATGT	I-B																						x	no
spacer_950	group_714	CACTAAAAAACTGCATATTTGCCAAAAATGTAAAAAAGT	I-B																						x	no
spacer_951	group_715	AACAGGAAGAATCAAAAACAAAAAGCGGAAGTAGCAAGT	I-B																						x	no
spacer_952	group_716	CGAGGTTGATATAGGGAAGATAAAGGGGTTTGGGGGAAGC	I-B																						x	no
spacer_953	group_717	ATTGAGAACCGATTTGAATTTGACGAAAGAGATATGT	I-B																						x	no
spacer_954	group_718	TTTAATGCCATATTTTTTATACAATAGATTAGCAGT	I-B																						x	no
spacer_955	group_719	AGCGCGACTGATTTAGATGTATTTGCAATAATTTCAATGT	I-B																						x	no
spacer_341	group_72	AATAGAGAAAGGATATGAGTTATACGGAATTACAAAA	fusion								x							x								no
spacer_74	group_72	TTTTGTAATTCCGTATAACTCATATCCTTTCTCTATT	fusion					x		x				x												no
spacer_956	group_720	ATGTTTCAACATCTTTATCAGGGCGATATAATATAAAGT	I-B																						x	no
spacer_957	group_721	AATGATTACTGGTGCGAGGAAAAAAGTTATTTTAAAAAGT	I-B																						x	no
spacer_958	group_722	GGAGGTCAAAATGCTTAAAAATATGCTTAAAACAGTGT	I-B																						x	no
spacer_959	group_723	GTAAGAAACCGATCGGGGGTAAACTGGTTGATTAGT	I-B																						x	no
spacer_960	group_724	ATTGAGTTTAAAAATTCATCAATAGTTTTTTTCATGT	I-B																						x	no
spacer_961	group_725	TGATGATTGTGATATTGCTTGGTGTGATTATTGCGAGT	I-B																						x	no
spacer_962	group_726	AGAGCAATAGAAACAAATTTAATAAAGGTATCAGT	I-B																						x	yes
spacer_963	group_727	ATTGATATGGAGAGGTTTTGGGTTAGGAAGTTATGGAAGT	I-B																						x	no
spacer_964	group_728	AGAGCAAGAGAAGAATAAGTAACGGGATAACCCAATGT	I-B																						x	no
spacer_965	group_729	TAAAACAAATTACAAGCATCAAAAAGATAAGAAATTTGTGT	I-B																						x	no
spacer_340	group_73	TTTCCAAATCATAAATAAAATTGCATAAATTCAAACAT	fusion								x							x								no
spacer_75	group_73	ATGTTTGAATTTATGCAATTTTATTTATGATTTGGAAA	fusion					x		x				x												no
spacer_966	group_730	TATATCCAATATATTTGTATTCAAGCAAAGAGGT	I-B																						x	no
spacer_967	group_731	ATGATTTTGAGGTATACCAATTTCCTTGGGAAAAAAAGT	I-B																						x	no
spacer_968	group_732	GAAGCAATTGGGAAAGCTTTGGGTATAAAAGCCGTGT	I-B																						x	no
spacer_969	group_733	TGAAATATACCCCTTCATAAACGCCAAGGATTGCCCGT	I-B																						x	no
spacer_970	group_734	CCACGGTAAAACAAAACTTTAAATAAACCAATTCAC	I-B																						x	yes
spacer_971	group_735	GTATACATATATTCGCACAAGCAGAAAGTTTCGGGTG	fusion			x																				no
spacer_972	group_736	TTAAAACTCTCTTCGGTAAATACACATTGAGGGACAC	fusion			x																				no
spacer_973	group_737	ATTGTAGACGGTATGACTAAAAATTTAGGTTACTATC	fusion			x																				no
spacer_974	group_738	TCGCTCCAGAACACAGGATAAAGGTTTTCTACGATA	fusion			x																				no
spacer_975	group_739	AACTGAGAGCGTTAGTTATAGAATTGATATCGTAAAGT	fusion			x																				no
spacer_339	group_74	TTTTACAATTTAATCGCAATTATAGAACCCCTTTCAA	fusion								x							x								no
spacer_76	group_74	TTGAAAGGGGTTCTATAATTGCGATTAAATTGTAAAA	fusion					x		x				x												no
spacer_976	group_740	TTTAAAGCGTTTTTAACCCACGAATAGTCATCTTT	fusion			x																				no
spacer_977	group_741	AAATACTTCACGGGTATAAATATAACTGGCGTTTCCT	fusion			x																				no
spacer_980	group_742	GCTTGTTTCAATTCCTGTTCAACCTTTTCAATTTCAG	fusion			x																				no
spacer_981	group_743	AGATATTTCAAAATTTTCTCCACCTGTTGCTTTTCAG	fusion			x																				no
spacer_982	group_744	TTTTAACTGAATCGGGTGTCTCCGTAACGGGTGCTA	fusion			x																				no
spacer_983	group_745	TTGTTCAAGCCTCCCGTAACATAATGGGGGATGGAA	fusion			x																				no
spacer_984	group_746	CTTAATCTCGATTATTCTCTCGTTAAATTTGCGATACT	fusion			x																				no
spacer_985	group_747	AGTTGCTTTAAAGGTAAAAGCTTCAAAATCAAAACAA	fusion			x																				no
spacer_338	group_75	AGATTTATGTTAAGGAATTTCCAGTGCTTGTTCTCAT	fusion								x							x								no
spacer_77	group_75	ATGAGAACAAGCACTGGAAATTCCTTAACATAAATCT	fusion					x		x				x												no
spacer_994	group_754	ATTCATTTTATTGACGAAGGGCGTTTGATTTTAAACA	I-B			x																				no
spacer_995	group_755	GAAACATCATCACTAAAATAATCCTTTAAAAGTTTCTG	I-B			x																				no
spacer_996	group_756	TTGTATACTATTTTGCATTTGCAACCCTTCATCCCT	I-B			x																				no
spacer_997	group_757	TTGACAAACAGATCAAGCGATGTCAGCAAAGCCGTTCCA	I-B			x																				no
spacer_998	group_758	CCTTTTTTATTTTTTAAACCCCGCCCCACCGCGGG	I-B			x																				no
spacer_999	group_759	TACATTTTCCTCAACAACCGTTGCCCACCTGTTTA	I-B			x																				no
spacer_337	group_76	TTAAATTCAAAAACAAAACAATGGAGGAAAAAATGA	fusion								x							x								no
spacer_78	group_76	TCATTTTTTCCTCCATTGTTTTGTTTTTGAATTTAA	fusion					x		x				x												no
spacer_1000	group_760	TTAATCATTTTTAACTCTTCATCA	fusion			x																				no
spacer_1010	group_769	ATGATTGCTATTCGGAACATTGCTGTCATAAGTG	I-B		x																					no
spacer_336	group_77	TCTGGGATCCCGTCAGTCCCCTTCTTTGTCTCTCTT	fusion								x							x								no
spacer_79	group_77	AAGAGAGACAAAGAAGGGGACTGACGGGATCCCAGA	fusion					x		x				x												no
spacer_1011	group_770	TTTACAATCCTTGCGTGAAAACTGCCCTCAAGAGCA	I-B		x																					no
spacer_1012	group_771	GAAACTACCTTTGTCGTTTCTAACGGATCTTACTTTCTGTATC	fusion		x																					no
spacer_1013	group_772	GAAACTCTTCCTTTTCTCCAAGCACCTGCTCAATTTCATCTT	fusion		x																					no
spacer_1014	group_773	CAGCAATCGGTATCTGTCAAGTGTCTCACGCACGCG	?	x																						no
spacer_1015	group_774	TTTGCTTTGTGCTTTGGCGCTTGACTTGCGCTTTGTG	?	x																						no
spacer_1016	group_775	ACTTCTGGCTTCTGACTTCCGACTTTTCGCTTTGCCG	?	x																						no
spacer_1017	group_776	CTTAACTGCAGCAAGGTTTTAGCATGTGCCACCACC	?	x																						no
spacer_1018	group_777	GTCGTTGAGAAGGAATTTCAGTTGAACGAAACACAC	?	x																						no
spacer_1019	group_778	ATGGCGACAGTGTAACTATTGCATCTGAGCACACAG	?	x																						no
spacer_1020	group_779	AAGCCTGTTGATCGAAGCCATCGAAGCCGGCTGGTTCA	?	x																						no
spacer_335	group_78	TCAGGGGCGAGGAGTGGATCAAGGCGCTCGTTTATGCT	fusion								x							x								no
spacer_80	group_78	AGCATAAACGAGCGCCTTGATCCACTCCTCGCCCCTGA	fusion					x		x				x												no
spacer_1021	group_780	TCTCTTTTGTTCGCCTACTCAGTCCAAGGCGAAACT	?	x																						no
spacer_1022	group_781	GGAAAAAGCCCGGAAACGCCCGGCCCTCGCAGGGTC	?	x																						no
spacer_1023	group_782	GCTCTACGGCGAGAACAGGGATGGCAGGGGTCTGGG	?	x																						no
spacer_1024	group_783	TCGACGGAATGTCGCAATTGTGCTTCCCTTGGGTTGG	?	x																						no
spacer_1025	group_784	AGGTGGAGCGCTCCATTGCTGCACGATTCGGATCACG	?	x																						no
spacer_1026	group_785	AATACATCACCAAGAGGGTCGCCGACCACGAAGCCTA	?	x																						no
spacer_1027	group_786	CCAGGAGACCCGGAACGTCTTCCCGGCTCACTGGATG	?	x																						no
spacer_1028	group_787	ATTCGCTATAACTCAAAATCTTCCTCTACTCTGCAG	?	x																						no
spacer_1029	group_788	AACCGGCCGAACCGAAGCCAGAACTCACCCACACGC	?	x																						no
spacer_1030	group_789	ATTAGACTCCAGAATAGACTGCGCCACAGCTTA	?	x																						no
spacer_334	group_79	CCTTCACCTCCGCATGTTGTTTTGGCTGTTCATATT	fusion								x							x								no
spacer_81	group_79	AATATGAACAGCCAAAACAACATGCGGAGGTGAAGG	fusion					x		x				x												no
spacer_1031	group_790	AGCGTTCGAATGTATATGAGTTTTGCGATTTTCTCC	?	x																						no
spacer_1032	group_791	GTTTATCCCAAAAAACCCCGACCTACCACTCAGA	?	x																						no
spacer_1033	group_792	CGCTTACGTCACAACAATAAACAATAAGCAGAGTT	?	x																						no
spacer_1034	group_793	GCTCAAAGGAATCGGCCTTAAGCTGAAAAGTAGTT	?	x																						no
spacer_1035	group_794	ATCGCCCCGAGCCCTCCGTTATATCCCCGACCG	?	x																						no
spacer_1036	group_795	GCAAATCGTTGGGAAAACAAAGGAGACGGGGATTTT	?	x																						no
spacer_1037	group_796	TGTACTCGAAAGCAACGGGGGTGCTATCAATATCTC	?	x																						no
spacer_1038	group_797	CTTGGGTAGACTGAGGAAGGTAATGAGGATGGCAG	?	x																						no
spacer_1039	group_798	TCTCCAGAAGCACCTGAAAAGAGTCCGTATGACACC	?	x																						no
spacer_1040	group_799	TTTACCTAAGATCAAGTGCTCACGATCGNAAATGACTGATA	?	x																						no
spacer_391	group_8	TCCTTTAACTCCAGTTGTGGAAATTGCAATTGAATA	I-B				x						x						x							no
spacer_9	group_8	TATTCAATTGCAATTTCCACAACTGGAGTTAAAGGA	I-B					x	x			x						x								no
spacer_332	group_80	CGAGCCTGTTGTCGTGAAGCTTCAGGCGGTATTTCACC	fusion								x															no
spacer_413	group_80	CGAGCCTGTTGTCGTGAAGCTTCAGGCGGTATTTCACA	fusion															x								no
spacer_82	group_80	GGTGAAATACCGCCTGAAGCTTCACGACAACAGGCTCG	fusion					x		x				x		x										no
spacer_1041	group_800	CTCCCTGATCAAATGTCCGATCATCTTNAGCTGTTTCT	?	x																						no
spacer_1042	group_801	GGTGTATACAAGGAATAGCTCCGAGATCCGAAGGTGATAT	?	x																						no
spacer_1043	group_802	CATCTTCCTGTCGAGCTGATCAACTTTCTTAGCTCCAA	?	x																						no
spacer_1044	group_803	GTCTTTCAGATTACCACGTCGTGGGATCAGGTCTTGAAAGT	?	x																						no
spacer_1045	group_804	AGTCTGTTATCTGATGACTTCTATCGCTTTAAGTCTGCCA	?	x																						no
spacer_1046	group_805	GGTACGTTTTGCCGTGGGGGTCGGTGATAAATTCTACTTT	?	x																						no
spacer_1047	group_806	TACGGGCATGCAAAATGCCCTTCGGGCCTCTTTTATTTCGC	?	x																						no
spacer_1048	group_807	GGAGACTGCTGACACGGCCAGTTTCCTGGCCGTGTCTATG	?	x																						no
spacer_1049	group_808	TTCTACAATTCATCAACACTCTTAGTCTGAAATCTGCTT	?	x																						no
spacer_1050	group_809	TCTACGACGTAGAACCCAGCGTTTGGGTCTCTGTGGCCGT	?	x																						no
spacer_331	group_81	GTAGAAATAAGCGAAAATGAAGCGAAGAGAATTTTA	fusion								x							x								no
spacer_83	group_81	TAAAATTCTCTTCGCTTCATTTTCGCTTATTTCTAC	fusion					x		x				x		x										no
spacer_1051	group_810	GCGACAAAGTATAACTGCAATAACAGAGTTGCTGTA	?	x																						no
spacer_1052	group_811	TTTCTTCCATCGTTGGTGAAAAGGGGTGCTGTTTCAAATT	?	x																						no
spacer_1053	group_812	TCTAACCAATACCAATTTCCTTCAAACCACACGTTGTCGC	?	x																						no
spacer_1054	group_813	TGGATCCAATAGTATGTCGGATTCTCGTCAAACTCG	?	x																						no
spacer_1055	group_814	TTCTCAGGAGGGTAACAGACATTCAAAGGAGTTGGTA	?	x																						no
spacer_1056	group_815	TTTATATCTTGGGTTACCGATAACTTTGGCAAAAT	?	x																						no
spacer_1057	group_816	GAGTTTCCAGTAACTTTAACTCCATATATCGAGCTA	?	x																						no
spacer_1058	group_817	AACAGCCGGTTGATGTCATAACGGCCAATACATTA	?	x																						no
spacer_1059	group_818	ACTCATCCAGGACCTCAAAGAAACCATCACAAAC	?	x																						no
spacer_1060	group_819	GCAATCCCGAGCCATTTGAGCACATTGTTTGTTCTT	?	x																						no
spacer_318	group_82	TAAAAAATCAACCCGGTTCATAGCAACCGGGGAAAAAT	fusion								x							x								no
spacer_84	group_82	ATTTTTCCCCGGTTGCTATGAACCGGGTTGATTTTTTA	fusion					x		x				x		x										no
spacer_1061	group_820	GGTTGGAGATCTCATCTCGTTCGAGGCAGACGTT	?	x																						no
spacer_1062	group_821	GGAGTACCTTCCGCTTCTTCCAAGCAACGTGGTAGA	?	x																						no
spacer_1063	group_822	TTCCCATGTTGGTTACTACCACTAAACTCTTATCGC	?	x																						no
spacer_1064	group_823	GGATGCAGGTTTAACTTAACCCTTTGGGACAACT	?	x																						no
spacer_1065	group_824	CTCGATAGTGTAGACCAGTGTAACCCGACCGGACTC	?	x																						no
spacer_1066	group_825	TGAATCACGTATTTGTTATCCTTAAGTCCGTCTGTT	?	x																						no
spacer_1067	group_826	CTTAGTGCCCTCTTTGCCACACGCATCGCAATG	?	x																						no
spacer_1068	group_827	TTCCTGAATACCAAAGTTCGCCATTATCTGCCT	?	x																						no
spacer_1069	group_828	TAGTAAAGATATAAAAGGAGGTGAAAGAGTAAA	?	x																						no
spacer_317	group_83	ATAAGGATTTGTTTAAAATAAAACGGTGGTTAAAACAA	fusion								x							x								no
spacer_85	group_83	TTGTTTTAACCACCGTTTTATTTTAAACAAATCCTTAT	fusion					x		x				x		x										no
spacer_330	group_84	GAATTCGTCAGCTTGACGCCGATCCTGTTGTCCCA	fusion								x							x								no
spacer_86	group_84	TGGGACAACAGGATCGGCGTCAAGCTGACGAATTC	fusion					x		x				x		x										no
spacer_202	group_85	GTTGGTTTGCGATTCTGAAGGAAGCGAAATCGATAGT	fusion							x																no
spacer_329	group_85	ACTATCGATTTCGCTTCCGTCAGAATCGCAAACCAAC	fusion								x							x								no
spacer_87	group_85	GTTGGTTTGCGATTCTGACGGAAGCGAAATCGATAGT	fusion					x		x				x		x										no
spacer_328	group_86	TCGATTTCGACAATGTCTCCCGGCACAAGGCTGTAGT	fusion								x							x								no
spacer_88	group_86	ACTACAGCCTTGTGCCGGGAGACATTGTCGAAATCGA	fusion					x		x				x		x										no
spacer_327	group_87	TAATTGGTGGAGCAGTAAAATATAAGAAAATCTA	fusion								x							x								no
spacer_89	group_87	TAGATTTTCTTATATTTTACTGCTCCACCAATTA	fusion					x		x				x		x										no
spacer_326	group_88	ATTTATTTCCAATGGTGTTGCATATAATTGCGAATTTA	fusion								x							x								no
spacer_90	group_88	TAAATTCGCAATTATATGCAACACCATTGGAAATAAAT	fusion					x		x				x		x										no
spacer_325	group_89	TTTAACAATGTTGTGAAGAAGAATGATTATTTATTTG	fusion								x							x								no
spacer_91	group_89	CAAATAAATAATCATTCTTCTTCACAACATTGTTAAA	fusion					x		x				x		x										no
spacer_10	group_9	TCTATTGTCATAGCGTAAAATTTTCAGACAAATAT	I-B					x	x			x						x								no
spacer_390	group_9	ATATTTGTCTGAAAATTTTACGCTATGACAATAGA	I-B				x						x						x							no
spacer_324	group_90	TGGTTAAAATGACAAAAGAACTGGCTCTTGAGGGT	fusion								x							x								no
spacer_92	group_90	ACCCTCAAGAGCCAGTTCTTTTGTCATTTTAACCA	fusion					x		x				x		x										no
spacer_323	group_91	ATGAAAGTAATATAGATACCGCTTTGGCAAGATATA	fusion								x							x								no
spacer_93	group_91	TATATCTTGCCAAAGCGGTATCTATATTACTTTCAT	fusion					x		x				x		x										no
spacer_322	group_92	GAAGTTAGGTGTGAAAAATGTGGCAGTGTAGAATATT	fusion								x							x								no
spacer_94	group_92	AATATTCTACACTGCCACATTTTTCACACCTAACTTC	fusion					x		x				x		x										no
spacer_321	group_93	TGAATAACAGAATCAAGATAAGAGTTAGCTACGAA	fusion								x							x								no
spacer_404	group_93	TTCTTAGCTAACTCTTATCTTGATTCTGTTATTCA	fusion											x												no
spacer_95	group_93	TTCGTAGCTAACTCTTATCTTGATTCTGTTATTCA	fusion					x		x						x										no
spacer_320	group_94	CCAAACATTTGCGTTCGGCGTCGGCGGAATAATGTGT	fusion								x							x								no
spacer_96	group_94	ACACATTATTCCGCCGACGCCGAACGCAAATGTTTGG	fusion					x		x				x		x										no
spacer_319	group_95	GATTAAATGACGCAGTCCAATTTTTCCCTATCAAGGG	fusion								x							x								no
spacer_97	group_95	CCCTTGATAGGGAAAAATTGGACTGCGTCATTTAATC	fusion					x		x				x		x										no
spacer_316	group_96	GACATAATAATGCTAACCCAAAACCTTTCTAAAAAC	fusion								x							x								no
spacer_98	group_96	GTTTTTAGAAAGGTTTTGGGTTAGCATTATTATGTC	fusion					x		x				x		x										no
spacer_315	group_97	TTGTTAATGTAAGACTGAAGCAATTGAAATACTTAAT	fusion								x							x								no
spacer_99	group_97	ATTAAGTATTTCAATTGCTTCAGTCTTACATTAACAA	fusion					x		x				x		x										no
spacer_100	group_98	CTATGATATACAAAAACAACAACTTTACTCTCATTTT	fusion					x		x				x		x										no
spacer_314	group_98	AAAATGAGAGTAAAGTTGTTGTTTTTGTATATCATAG	fusion								x							x								no
spacer_101	group_99	GATTTAGACAGCTTTCAACAAGATTATTTTCATTTGCG	fusion					x					x													no
spacer_190	group_99	CGCAAATGAAAATAATCTTGTTGAAAGCTGTCTAAATC	fusion						x			x			x		x		x							no
spacer_207	group_99	CGCAAATGAAAATAATCTTGTTGAAAGCTGTCTAAATCGTTTCA	fusion							x																no
spacer_313	group_99	GCAAATGAAAATAATCTTGTTGAAAGCTGTCTAAATC	fusion								x															no
spacer_405	group_99	GATTTAGACAGCTTTCAACAAGATTATTTTCATTTGC	fusion											x												no
