# Supplementary material for: Global metagenomic survey reveals a new bacterial candidate phylum in geothermal springs
Source: Nat Commun. 2016 Jan 27;7:10476. doi: 10.1038/ncomms10476 (PMC4737851; doi:10.1038/ncomms10476)
Supplement: Supplementary Data 3 — Ca. Kryptonia spacer hits (proto-spacers) across genomes and metagenomes. Manually curated table summarizing the distribution of Ca. Kryptonia spacers across genomes and metagenomes. BLAST results of Ca. Kryptonia spacers (minimum {greater than or equal to} 89% sequence identity over {greater than or equal to} 90% sequence length) against all metagenomic sequence space in the IMG/M database. For all the spacer groups derived from a CRISPR type I-B, we manually predicted the putative PAM (protospacer adjacent motif). %ID = percentage of identity; AL = alignment length; Ms = mismatches; Gap = gap openings; q.S = start coordinates of query; q.E = end coordinates of query; s.S = start coordinates of subject; s.E = end coordinates of subject; evalue = e-value; bitsc = bit score, q.L = query length; s.L = subject length; D = differential (q.L - AL). Blast hits and spacer queries are colored as follows: purple, Jinze; light green, Gongxiaoshe; dark green, Dewar Creek; and pink, GBS. Blast hits to Yellowstone National Park, GBS virome sample, and GBS spacers are marked in yellow, red, and orange, respectively. [file ncomms10476-s4.xlsx]

## Sheet: Supplementary Data 3
Supplementary Data 3. Ca. Kryptonia spacer hits (proto-spacers) across genomes and metagenomes. Manually curated table summarizing the distribution of Ca. Kryptonia spacers across genomes and metagenomes. BLAST results of Ca. Kryptonia spacers (minimum ≥ 89% sequence identity over ≥ 90% sequence length) against all metagenomic sequence space in the IMG/M database. For all the spacer groups derive…
QUERY	GROUP	Type	PAM	FROM	SUBJECT	%ID	AL	Ms	Gap	q.S	q.E	s.S	s.E	evalue	bitsc	q.L	s.L	D
spacer_739	group_504	fusion		Jinze	3300000866.a:JzSedJan11_1017136	97.3	37	0	1	1	36	1214	1178	7e-09	58	36	1300	-1
spacer_546	group_313	fusion		Gonx	3300000865.a:GxsBSedJan11_1001683	100	37	0	0	1	37	1269	1305	9e-14	73.8	37	1519	0
spacer_458	group_225	fusion		Gonx	3300000865.a:GxsBSedJan11_1006227	100	37	0	0	1	37	4289	4253	9e-14	73.8	37	6890	0
spacer_486	group_253	fusion		Gonx	3300000865.a:GxsBSedJan11_1009430	100	37	0	0	1	37	64	28	9e-14	73.8	37	1760	0
spacer_596	group_362	I-B	CTc-	Gonx	3300000865.a:GxsBSedJan11_1016004	100	37	0	0	1	37	1261	1297	9e-14	73.8	37	1313	0
spacer_446	group_213	fusion		Gonx	3300000865.a:GxsBSedJan11_1021238	100	38	0	0	1	38	110	147	2e-14	75.8	38	1086	0
spacer_486	group_253	fusion		Gonx	3300000866.a:JzSedJan11_1010340	100	37	0	0	1	37	786	822	1e-13	73.8	37	2110	0
spacer_571	group_338	fusion		Gonx	3300000866.a:JzSedJan11_1024907	100	36	0	0	1	36	253	288	4e-13	71.9	36	1492	0
spacer_588	group_354	fusion		Gonx	3300000866.a:JzSedJan11_1024907	100	35	0	0	1	35	1270	1236	2e-12	69.9	35	1492	0
spacer_536	group_303	I-B	CAa-	Gonx	3300000866.a:JzSedJan11_1042369	100	36	0	0	1	36	991	956	4e-13	71.9	36	1295	0
spacer_653	group_419	fusion		Jinze	3300000865.a:GxsBSedJan11_1001876	100	34	0	0	1	34	635	602	5e-12	67.9	34	1095	0
spacer_770	group_535	fusion		Jinze	3300000865.a:GxsBSedJan11_1001876	100	35	0	0	1	35	838	872	1e-12	69.9	35	1095	0
spacer_865	group_630	I-B	CCt-	Jinze	3300000865.a:GxsBSedJan11_1004786	100	36	0	0	1	36	645	680	4e-13	71.9	36	2207	0
spacer_904	group_669	?		Jinze	3300000865.a:GxsBSedJan11_1005797	100	37	0	0	1	37	1384	1420	9e-14	73.8	37	6426	0
spacer_861	group_626	I-B	CCt-	Jinze	3300000865.a:GxsBSedJan11_1005847	100	37	0	0	1	37	333	369	9e-14	73.8	37	2023	0
spacer_860	group_625	I-B	CCa-	Jinze	3300000865.a:GxsBSedJan11_1006127	100	37	0	0	1	37	2584	2548	9e-14	73.8	37	2591	0
spacer_772	group_537	fusion		Jinze	3300000865.a:GxsBSedJan11_1006227	100	37	0	0	1	37	2414	2378	9e-14	73.8	37	6890	0
spacer_748	group_513	fusion		Jinze	3300000865.a:GxsBSedJan11_1016619	100	37	0	0	1	37	623	659	9e-14	73.8	37	695	0
spacer_614	group_380	fusion		Jinze	3300000865.a:GxsBSedJan11_1017558	100	36	0	0	1	36	497	532	4e-13	71.9	36	1471	0
spacer_657	group_423	fusion		Jinze	3300000865.a:GxsBSedJan11_1017848	100	38	0	0	1	38	904	867	2e-14	75.8	38	1077	0
spacer_774	group_539	fusion		Jinze	3300000865.a:GxsBSedJan11_1017848	100	39	0	0	1	39	270	308	6e-15	77.8	39	1077	0
spacer_792	group_557	fusion		Jinze	3300000865.a:GxsBSedJan11_1019464	100	36	0	0	1	36	70	35	4e-13	71.9	36	684	0
spacer_783	group_548	fusion		Jinze	3300000865.a:GxsBSedJan11_1019754	100	37	0	0	1	37	1056	1092	9e-14	73.8	37	1204	0
spacer_670	group_436	fusion		Jinze	3300000865.a:GxsBSedJan11_1024587	100	37	0	0	1	37	398	434	9e-14	73.8	37	874	0
spacer_673	group_439	fusion		Jinze	3300000865.a:GxsBSedJan11_1024587	100	37	0	0	1	37	590	626	9e-14	73.8	37	874	0
spacer_738	group_503	fusion		Jinze	3300000866.a:JzSedJan11_1017136	100	37	0	0	1	37	1281	1245	1e-13	73.8	37	1300	0
spacer_773	group_538	fusion		Jinze	3300000866.a:JzSedJan11_1020811	100	36	0	0	1	36	59	24	4e-13	71.9	36	1070	0
spacer_904	group_669	?		Jinze	3300000866.a:JzSedJan11_1034336	100	37	0	0	1	37	1372	1336	1e-13	73.8	37	2000	0
spacer_1018	group_777	-	-	GBS	2058419004.a:GBSWBV_contig00184	100	36	0	0	1	36	1076	1041	1e-13	71.9	36	3209	0
spacer_1019	group_778	-	-	GBS	2058419004.a:GBSWBV_contig05854	100	36	0	0	1	36	601	566	1e-13	71.9	36	884	0
spacer_832	group_597	fusion		Jinze	3300000865.a:GxsBSedJan11_1014038	97.37	38	1	0	1	38	92	129	6e-12	67.9	38	2877	0
spacer_517	group_284	fusion		Gonx	3300000865.a:GxsBSedJan11_1018604	97.3	37	1	0	1	37	277	313	2e-11	65.9	37	313	0
spacer_555	group_322	fusion		Jinze	3300000865.a:GxsBSedJan11_1001574	97.3	37	1	0	1	37	3280	3316	2e-11	65.9	37	7283	0
spacer_928	group_322	?		Jinze	3300000865.a:GxsBSedJan11_1001574	97.3	37	1	0	1	37	3316	3280	2e-11	65.9	37	7283	0
spacer_555	group_322	fusion		Jinze	3300000866.a:JzSedJan11_1022087	97.3	37	1	0	1	37	73	37	3e-11	65.9	37	685	0
spacer_928	group_322	?		Jinze	3300000866.a:JzSedJan11_1022087	97.3	37	1	0	1	37	37	73	3e-11	65.9	37	685	0
spacer_1025	group_784	-	-	GBS	2058419004.a:GBSWBV_contig05129	97.3	37	1	0	1	37	330	366	8e-12	65.9	37	946	0
spacer_970	group_734	I-B	CAc-	Jinze	3300000865.a:GxsBSedJan11_1008538	97.22	36	1	0	1	36	204	169	9e-11	63.9	36	1776	0
spacer_618	group_384	fusion		Jinze	3300000865.a:GxsBSedJan11_1017558	97.22	36	1	0	1	36	56	91	9e-11	63.9	36	1471	0
spacer_817	group_582	fusion		Jinze	3300000865.a:GxsBSedJan11_1019464	97.22	36	1	0	1	36	147	182	9e-11	63.9	36	684	0
spacer_1054	group_813	-	-	GBS	2058419004.a:GBSWBV_GG5TF7S02GMFP3	97.22	36	1	0	1	36	253	218	3e-11	63.9	36	440	0
spacer_454	group_221	fusion		Gonx	3300000865.a:GxsBSedJan11_1021286	97.14	35	1	0	1	35	169	203	3e-10	61.9	35	617	0
spacer_1032	group_791	-	-	GBS	2058419004.a:GBSWBV_GG5TF7S02GE40C	97.06	34	0	1	1	34	154	122	1e-07	52	34	223	0
spacer_918	group_683	?		Jinze	3300000865.a:GxsBSedJan11_1023584	94.87	39	2	0	1	39	30	68	4e-10	61.9	39	773	0
spacer_498	group_265	fusion		Gonx	3300000865.a:GxsBSedJan11_1005378	94.74	38	2	0	1	38	551	514	1e-09	60	38	3483	0
spacer_1029	group_788	-	-	GBS	2058419004.a:GBSWBV_GG5TF7S02H4V4F	94.44	36	2	0	1	36	23	58	8e-09	56	36	406	0
spacer_764	group_529	fusion		Jinze	3300000865.a:GxsBSedJan11_1017848	94.29	35	2	0	1	35	659	693	8e-08	54	35	1077	0
spacer_535	group_302	I-B	CCa-	Gonx	2015219002.a:YNP15_C7953	91.67	36	3	0	1	36	838	873	3e-06	48.1	36	2199	0
spacer_535	group_302	I-B	CCa-	Gonx	2022920016.a:YNPsite15_CeleraDRAF_scf1119035607097	91.67	36	3	0	1	36	1409	1374	2e-06	48.1	36	6214	0
spacer_1017	group_776	-	-	GBS	2058419004.a:GBSWBV_GG5TF7S02IF7FL	91.67	36	3	0	1	36	186	221	2e-06	48.1	36	435	0
spacer_541	group_308	I-B	CCa-	Jinze	3300000866.a:JzSedJan11_1020811	97.14	35	1	0	1	35	374	408	4e-10	61.9	36	1070	1
spacer_599	group_365	I-B	CCt-	Gonx	3300000866.a:JzSedJan11_1024907	100	33	0	0	1	33	1160	1192	3e-11	65.9	35	1492	2
spacer_962	group_726	I-B	TAc-	Jinze	3300000866.a:JzSedJan11_1044850	100	33	0	0	1	33	142	174	3e-11	65.9	35	795	2
spacer_940	group_704	I-B	CTg-	Jinze	3300000865.a:GxsBSedJan11_1005452	97.37	38	1	0	1	38	731	694	6e-12	67.9	40	3102	2
spacer_929	group_693	?		Jinze	3300000865.a:GxsBSedJan11_1001574	97.22	36	1	0	1	36	3961	3996	9e-11	63.9	38	7283	2
spacer_459	group_226	fusion		Gonx	3300000865.a:GxsBSedJan11_1006227	97.14	35	1	0	2	36	2724	2758	4e-10	61.9	37	6890	2
spacer_749	group_514	fusion		Jinze	3300000865.a:GxsBSedJan11_1021459	97.14	35	1	0	3	37	92	126	4e-10	61.9	37	949	2
spacer_674	group_440	fusion		Jinze	3300000865.a:GxsBSedJan11_1001876	100	35	0	0	1	35	343	377	2e-12	69.9	38	1095	3
spacer_869	group_634	I-B	TCa-	Jinze	3300000866.a:JzSedJan11_1044850	100	34	0	0	1	34	370	403	7e-12	67.9	37	795	3
spacer_876	group_641	I-B	GCa-	Jinze	3300000865.a:GxsBSedJan11_1001574	97.06	34	1	0	1	34	2841	2808	1e-09	60	37	7283	3
spacer_876	group_641	I-B	GCa-	Jinze	3300000866.a:JzSedJan11_1022087	97.06	34	1	0	1	34	512	545	2e-09	60	37	685	3
spacer_795	group_560	I-B	CCg-	Jinze	3300000865.a:GxsBSedJan11_1001574	96.97	33	1	0	4	36	5293	5325	5e-09	58	36	7283	3
spacer_794	group_559	I-B	TCt-	Jinze	3300000865.a:GxsBSedJan11_1006227	94.12	34	2	0	1	34	3109	3142	3e-07	52	37	6890	3
spacer_795	group_560	I-B	CCg-	Jinze	3300000866.a:JzSedJan11_1020618	93.94	33	2	0	4	36	1037	1005	2e-06	50.1	36	1330	3
spacer_524	group_291	I-B	GCa-	Gonx	2058419004.a:GBSWBV_GG5TF7S02IFWGY	89	32	0	0	1	23	415	393	8e-06	46.1	36	502	4
spacer_258	group_162	fusion		Dewar Creek	GBS_spacer_G14SP27276_Cov_1	93.1	29	2	0	7	35	1	29	1e-07	42.1	35	37	6
spacer_685	group_451	I-B	-	Jinze	GBS_spacer_G14SP8928_Cov_2	90.32	31	3	0	6	36	36	6	2e-06	38.2	37	36	6
spacer_300	group_115	I-B	-	Dewar Creek	GBS_spacer_G14SP22590_Cov_1	93.33	30	2	0	7	36	3	32	4e-08	44.1	37	37	7
spacer_300	group_115	I-B	-	Dewar Creek	GBS_spacer_G14SP3216_Cov_1	93.33	30	2	0	2	31	32	3	4e-08	44.1	37	37	7
spacer_685	group_451	I-B	-	Jinze	GBS_spacer_G14SP5421_Cov_1	90.32	31	3	0	6	36	36	6	2e-06	38.2	38	36	7
spacer_300	group_115	I-B	-	Dewar Creek	GBS_spacer_G14SP11661_Cov_1	93.3	28	2	0	7	36	3	32	9e-06	36.2	36	30	8
spacer_258	group_162	fusion		Dewar Creek	GBS_spacer_G14SP19212_Cov_1	92.86	28	2	0	1	28	1	28	6e-07	40.1	36	37	8
