# Supplementary material for: Global metagenomic survey reveals a new bacterial candidate phylum in geothermal springs
Source: Nat Commun. 2016 Jan 27;7:10476. doi: 10.1038/ncomms10476 (PMC4737851; doi:10.1038/ncomms10476)
Supplement: Supplementary Data 4 — Distribution of contigs across environmental metagenomes for Ca. Kryptonia. Total number of (A) Ca. Kryptonia non-rRNA and (B) rRNA-containing contigs. Contigs were identified from a search of 4,290 metagenomes with {greater than or equal to} 250 bp alignment to the genomic sequence. For rRNA matches, only sequences {greater than or equal to} 97% ID were considered. [file ncomms10476-s5.xlsx]

## Sheet: Supplementary Data 4
Supplementary Data 4. Distribution of contigs across environmental metagenomes for Ca. Kryptonia. Total number of (A) Ca. Kryptonia non-rRNA and (B) rRNA-containing contigs. Contigs were identified from a search of 4,290 metagenomes with ≥ 250 bp alignment to the genomic sequence. For rRNA matches, only sequences ≥ 97% ID were considered.
(A) Ca. Kryptonia non-rRNA contig matches.							(B) Ca. Kryptonia rRNA contig matches.
IMG Metagenome ID	IMG Contig ID	Metagenome Description	Kryptonia scaffold	%ID	Alignment length		IMG Metagenome ID	IMG Contig ID	%ID	Alignment length
2009439003	bisonPool05dec07_BXBC12487_b1	Hot spring microbial communities from Bison Spring, Yellowstone National Park, USA	Kryptonium_JGI_1_GBS_scaffold00011	91.53	366		3300000082	GBSSSed77CDRAFT_c037691	100	408
2009439003	bisonPool05dec07_BXBC13090_x3	Hot spring microbial communities from Bison Spring, Yellowstone National Park, USA	Kryptonium_JGI_1_GBS_scaffold00004	95.06	263		3300000085	GBSCSSed77CDRAFT_c061344	100	278
2009439003	bisonPool05dec07_BXBC13890_y2	Hot spring microbial communities from Bison Spring, Yellowstone National Park, USA	Kryptonium_JGI_1_GBS_scaffold00011	93.62	282		3300000106	GBSCECS77c_c1068475	100	278
2009439003	bisonPool05dec07_BXBC33105_y2	Hot spring microbial communities from Bison Spring, Yellowstone National Park, USA	Kryptonium_JGI_1_GBS_scaffold00027	93.92	263		3300000083	GBSSWat77CDRAFT_c002214	100	3276
2009439003	bisonPool05dec07_BXBC35990_y2	Hot spring microbial communities from Bison Spring, Yellowstone National Park, USA	Kryptonium_JGI_1_GBS_scaffold00002	95.31	256		3300000082	GBSSSed77CDRAFT_c042128	100	378
2010170001	BISONR_BXAS12963_y2	Hot spring microbial communities from Bison Spring, Yellowstone National Park, USA	Kryptonium_JGI_1_GBS_scaffold00011	90.88	329		3300000082	GBSSSed77CDRAFT_c035422	100	426
2010170001	BISONR_BXAS16620_g1	Hot spring microbial communities from Bison Spring, Yellowstone National Park, USA	Kryptonium_JGI_1_GBS_scaffold00005	94.59	518		3300000082	GBSSSed77CDRAFT_c023511	100	582
2010170001	BISONR_BXAS19163_b1	Hot spring microbial communities from Bison Spring, Yellowstone National Park, USA	Kryptonium_JGI_1_GBS_scaffold00007	92.62	366		3300000082	GBSSSed77CDRAFT_c010525	100	1200
2010170001	BISONR_BXAS37265_g1	Hot spring microbial communities from Bison Spring, Yellowstone National Park, USA	Kryptonium_JGI_1_GBS_scaffold00003	95.7	302		2053563014	GBSSS_GDNC9G201CFKQL	100	482
2010170001	BISONR_C5823	Hot spring microbial communities from Bison Spring, Yellowstone National Park, USA	Kryptonium_JGI_1_GBS_scaffold00014	90.01	721		3300000082	GBSSSed77CDRAFT_c016403	100	787
2010170001	BISONR_C7408	Hot spring microbial communities from Bison Spring, Yellowstone National Park, USA	Kryptonium_JGI_1_GBS_scaffold00007	93.62	345		2053563014	GBSSS_GDGT4HR02GRIO5	100	326
2010170003	BISONP_FGGH28897_b1	Hot spring microbial communities from Bison Spring, Yellowstone National Park, USA	Kryptonium_JGI_1_GBS_scaffold00006	94.02	602		2053563014	GBSSS_GDGT4HR01AYR4O	100	451
2010170003	BISONP_FGGH34665_g1	Hot spring microbial communities from Bison Spring, Yellowstone National Park, USA	Kryptonium_JGI_1_GBS_scaffold00002	84.04	401		3300000082	GBSSSed77CDRAFT_c062232	100	297
2010170003	BISONP_FGGH35528_b1	Hot spring microbial communities from Bison Spring, Yellowstone National Park, USA	Kryptonium_JGI_1_GBS_scaffold00003	94.59	259		3300000082	GBSSSed77CDRAFT_c047711	100	349
2015219002	YNP15_FYNB27977_g1	Hot spring microbial communities from Bison Spring, Yellowstone National Park, USA	Kryptonium_JGI_1_GBS_scaffold00005	95.72	257		3300002851	draft_1000698	100	621
2015219002	YNP15_FYNB738_g1	Hot spring microbial communities from Bison Spring, Yellowstone National Park, USA	Kryptonium_JGI_1_GBS_scaffold00009	91.71	350		3300002851	draft_1000017	99.97	3906
2022920016	YNPsite15_CeleraDRAF_99189	Hot spring microbial community from Yellowstone Hot Springs - YNP15 Mushroom Spring	Kryptonium_JGI_1_GBS_scaffold00005	95.72	257		3300000083	GBSSWat77CDRAFT_c000206	99.92	3802
2053563013	GBSWB_GCXNWHH02GZ4X9	Hot spring microbial communities from Great Boiling Spring, Nevada - sample 1 (Water borne community)	Kryptonium_JGI_1_GBS_scaffold00002	99.65	286		3300000083	GBSSWat77CDRAFT_c009006	99.88	855
2053563013	GBSWB_GCXNWHH02HOEZD	Hot spring microbial communities from Great Boiling Spring, Nevada - sample 1 (Water borne community)	Kryptonium_JGI_1_GBS_scaffold00001	100	256		3300000082	GBSSSed77CDRAFT_c020855	99.84	641
2053563013	GBSWB_GCXNWHH02HOSBT	Hot spring microbial communities from Great Boiling Spring, Nevada - sample 1 (Water borne community)	Kryptonium_JGI_1_GBS_scaffold00001	100	432		2053563014	GBSSS_GDNC9G202H697V	99.82	548
2053563013	GBSWB_GCXNWHH02HWEJ7	Hot spring microbial communities from Great Boiling Spring, Nevada - sample 1 (Water borne community)	Kryptonium_JGI_1_GBS_scaffold00016	100	267		2053563014	GBSSS_GDNC9G202HCUI3	99.81	522
2053563014	GBSSS_contig02226	Hot spring sediment microbial communities from Great Boiling Spring, Nevada - surface sediment (Surface sediment)	Kryptonium_JGI_1_GBS_scaffold00011	100	401		2053563014	GBSSS_GDNC9G201DUFF0	99.78	457
2053563014	GBSSS_contig02531	Hot spring sediment microbial communities from Great Boiling Spring, Nevada - surface sediment (Surface sediment)	Kryptonium_JGI_1_GBS_scaffold00001	99.75	401		3300002851	draft_1000018	99.76	419
2053563014	GBSSS_contig02914	Hot spring sediment microbial communities from Great Boiling Spring, Nevada - surface sediment (Surface sediment)	Kryptonium_JGI_1_GBS_scaffold00011	99.8	498		3300000106	GBSCECS77c_c1057725	99.67	300
2053563014	GBSSS_contig05696	Hot spring sediment microbial communities from Great Boiling Spring, Nevada - surface sediment (Surface sediment)	Kryptonium_JGI_1_GBS_scaffold00003	100	257		2088090027	GBSCECS77_GOYWCOZ01CITN3	99.66	298
2053563014	GBSSS_contig05956	Hot spring sediment microbial communities from Great Boiling Spring, Nevada - surface sediment (Surface sediment)	Kryptonium_JGI_1_GBS_scaffold00007	100	258		2053563014	GBSSS_GDGT4HR02I86A1	99.66	292
2053563014	GBSSS_contig06350	Hot spring sediment microbial communities from Great Boiling Spring, Nevada - surface sediment (Surface sediment)	Kryptonium_JGI_1_GBS_scaffold00003	99.8	1009		3300000866	JzSedJan11_1006762	99.46	371
2053563014	GBSSS_contig07094	Hot spring sediment microbial communities from Great Boiling Spring, Nevada - surface sediment (Surface sediment)	Kryptonium_JGI_1_GBS_scaffold00003	99.65	283		3300000865	GxsBSedJan11_1001420	99.41	850
2053563014	GBSSS_contig07161	Hot spring sediment microbial communities from Great Boiling Spring, Nevada - surface sediment (Surface sediment)	Kryptonium_JGI_1_GBS_scaffold00005	99.78	460		3300000866	JzSedJan11_1000202	99.19	496
2053563014	GBSSS_contig07584	Hot spring sediment microbial communities from Great Boiling Spring, Nevada - surface sediment (Surface sediment)	Kryptonium_JGI_1_GBS_scaffold00003	99.87	755
2053563014	GBSSS_contig07632	Hot spring sediment microbial communities from Great Boiling Spring, Nevada - surface sediment (Surface sediment)	Kryptonium_JGI_1_GBS_scaffold00009	99.44	539
2053563014	GBSSS_contig07703	Hot spring sediment microbial communities from Great Boiling Spring, Nevada - surface sediment (Surface sediment)	Kryptonium_JGI_1_GBS_scaffold00020	99.77	854
2053563014	GBSSS_contig07839	Hot spring sediment microbial communities from Great Boiling Spring, Nevada - surface sediment (Surface sediment)	Kryptonium_JGI_1_GBS_scaffold00032	99.74	759
2053563014	GBSSS_contig07968	Hot spring sediment microbial communities from Great Boiling Spring, Nevada - surface sediment (Surface sediment)	Kryptonium_JGI_1_GBS_scaffold00002	99.47	942
2053563014	GBSSS_contig08017	Hot spring sediment microbial communities from Great Boiling Spring, Nevada - surface sediment (Surface sediment)	Kryptonium_JGI_1_GBS_scaffold00013	100	539
2053563014	GBSSS_contig08119	Hot spring sediment microbial communities from Great Boiling Spring, Nevada - surface sediment (Surface sediment)	Kryptonium_JGI_1_GBS_scaffold00007	99.65	851
2053563014	GBSSS_contig08185	Hot spring sediment microbial communities from Great Boiling Spring, Nevada - surface sediment (Surface sediment)	Kryptonium_JGI_1_GBS_scaffold00004	99.56	919
2053563014	GBSSS_contig08213	Hot spring sediment microbial communities from Great Boiling Spring, Nevada - surface sediment (Surface sediment)	Kryptonium_JGI_1_GBS_scaffold00005	99.63	271
2053563014	GBSSS_contig08245	Hot spring sediment microbial communities from Great Boiling Spring, Nevada - surface sediment (Surface sediment)	Kryptonium_JGI_1_GBS_scaffold00009	99.76	845
2053563014	GBSSS_contig08369	Hot spring sediment microbial communities from Great Boiling Spring, Nevada - surface sediment (Surface sediment)	Kryptonium_JGI_1_GBS_scaffold00002	99.85	648
2053563014	GBSSS_contig08647	Hot spring sediment microbial communities from Great Boiling Spring, Nevada - surface sediment (Surface sediment)	Kryptonium_JGI_1_GBS_scaffold00001	99.77	855
2053563014	GBSSS_contig08788	Hot spring sediment microbial communities from Great Boiling Spring, Nevada - surface sediment (Surface sediment)	Kryptonium_JGI_1_GBS_scaffold00008	99.76	838
2053563014	GBSSS_contig08921	Hot spring sediment microbial communities from Great Boiling Spring, Nevada - surface sediment (Surface sediment)	Kryptonium_JGI_1_GBS_scaffold00017	100	290
2053563014	GBSSS_contig08936	Hot spring sediment microbial communities from Great Boiling Spring, Nevada - surface sediment (Surface sediment)	Kryptonium_JGI_1_GBS_scaffold00005	99.6	749
2053563014	GBSSS_contig08942	Hot spring sediment microbial communities from Great Boiling Spring, Nevada - surface sediment (Surface sediment)	Kryptonium_JGI_1_GBS_scaffold00001	99.73	364
2053563014	GBSSS_contig08948	Hot spring sediment microbial communities from Great Boiling Spring, Nevada - surface sediment (Surface sediment)	Kryptonium_JGI_1_GBS_scaffold00006	99.77	440
2053563014	GBSSS_contig09103	Hot spring sediment microbial communities from Great Boiling Spring, Nevada - surface sediment (Surface sediment)	Kryptonium_JGI_1_GBS_scaffold00002	99.87	753
2053563014	GBSSS_contig09121	Hot spring sediment microbial communities from Great Boiling Spring, Nevada - surface sediment (Surface sediment)	Kryptonium_JGI_1_GBS_scaffold00001	100	759
2053563014	GBSSS_contig09131	Hot spring sediment microbial communities from Great Boiling Spring, Nevada - surface sediment (Surface sediment)	Kryptonium_JGI_1_GBS_scaffold00011	99.5	802
2053563014	GBSSS_contig09173	Hot spring sediment microbial communities from Great Boiling Spring, Nevada - surface sediment (Surface sediment)	Kryptonium_JGI_1_GBS_scaffold00002	100	740
2053563014	GBSSS_contig09194	Hot spring sediment microbial communities from Great Boiling Spring, Nevada - surface sediment (Surface sediment)	Kryptonium_JGI_1_GBS_scaffold00003	99.61	514
2053563014	GBSSS_contig09198	Hot spring sediment microbial communities from Great Boiling Spring, Nevada - surface sediment (Surface sediment)	Kryptonium_JGI_1_GBS_scaffold00013	99.73	739
2053563014	GBSSS_contig09256	Hot spring sediment microbial communities from Great Boiling Spring, Nevada - surface sediment (Surface sediment)	Kryptonium_JGI_1_GBS_scaffold00003	99.62	792
2053563014	GBSSS_contig09283	Hot spring sediment microbial communities from Great Boiling Spring, Nevada - surface sediment (Surface sediment)	Kryptonium_JGI_1_GBS_scaffold00001	100	707
2053563014	GBSSS_contig09331	Hot spring sediment microbial communities from Great Boiling Spring, Nevada - surface sediment (Surface sediment)	Kryptonium_JGI_1_GBS_scaffold00006	100	339
2053563014	GBSSS_contig09451	Hot spring sediment microbial communities from Great Boiling Spring, Nevada - surface sediment (Surface sediment)	Kryptonium_JGI_1_GBS_scaffold00005	99.35	767
2053563014	GBSSS_contig09493	Hot spring sediment microbial communities from Great Boiling Spring, Nevada - surface sediment (Surface sediment)	Kryptonium_JGI_1_GBS_scaffold00030	99.86	708
2053563014	GBSSS_contig09509	Hot spring sediment microbial communities from Great Boiling Spring, Nevada - surface sediment (Surface sediment)	Kryptonium_JGI_1_GBS_scaffold00020	99.84	642
2053563014	GBSSS_contig09546	Hot spring sediment microbial communities from Great Boiling Spring, Nevada - surface sediment (Surface sediment)	Kryptonium_JGI_1_GBS_scaffold00008	99.58	720
2053563014	GBSSS_contig09556	Hot spring sediment microbial communities from Great Boiling Spring, Nevada - surface sediment (Surface sediment)	Kryptonium_JGI_1_GBS_scaffold00005	99.72	714
2053563014	GBSSS_contig09656	Hot spring sediment microbial communities from Great Boiling Spring, Nevada - surface sediment (Surface sediment)	Kryptonium_JGI_1_GBS_scaffold00004	99.73	749
2053563014	GBSSS_contig09692	Hot spring sediment microbial communities from Great Boiling Spring, Nevada - surface sediment (Surface sediment)	Kryptonium_JGI_1_GBS_scaffold00007	99.87	745
2053563014	GBSSS_contig09709	Hot spring sediment microbial communities from Great Boiling Spring, Nevada - surface sediment (Surface sediment)	Kryptonium_JGI_1_GBS_scaffold00016	99.79	479
2053563014	GBSSS_contig09760	Hot spring sediment microbial communities from Great Boiling Spring, Nevada - surface sediment (Surface sediment)	Kryptonium_JGI_1_GBS_scaffold00004	99.73	742
2053563014	GBSSS_contig09775	Hot spring sediment microbial communities from Great Boiling Spring, Nevada - surface sediment (Surface sediment)	Kryptonium_JGI_1_GBS_scaffold00003	100	698
2053563014	GBSSS_contig09826	Hot spring sediment microbial communities from Great Boiling Spring, Nevada - surface sediment (Surface sediment)	Kryptonium_JGI_1_GBS_scaffold00007	99.73	736
2053563014	GBSSS_contig09848	Hot spring sediment microbial communities from Great Boiling Spring, Nevada - surface sediment (Surface sediment)	Kryptonium_JGI_1_GBS_scaffold00001	99.72	709
2053563014	GBSSS_contig09911	Hot spring sediment microbial communities from Great Boiling Spring, Nevada - surface sediment (Surface sediment)	Kryptonium_JGI_1_GBS_scaffold00008	99.86	715
2053563014	GBSSS_contig09944	Hot spring sediment microbial communities from Great Boiling Spring, Nevada - surface sediment (Surface sediment)	Kryptonium_JGI_1_GBS_scaffold00019	100	671
2053563014	GBSSS_contig09948	Hot spring sediment microbial communities from Great Boiling Spring, Nevada - surface sediment (Surface sediment)	Kryptonium_JGI_1_GBS_scaffold00008	99.59	723
2053563014	GBSSS_contig10020	Hot spring sediment microbial communities from Great Boiling Spring, Nevada - surface sediment (Surface sediment)	Kryptonium_JGI_1_GBS_scaffold00018	99.56	451
2053563014	GBSSS_contig10058	Hot spring sediment microbial communities from Great Boiling Spring, Nevada - surface sediment (Surface sediment)	Kryptonium_JGI_1_GBS_scaffold00012	99.83	589
2053563014	GBSSS_contig10061	Hot spring sediment microbial communities from Great Boiling Spring, Nevada - surface sediment (Surface sediment)	Kryptonium_JGI_1_GBS_scaffold00011	99.58	714
2053563014	GBSSS_contig10067	Hot spring sediment microbial communities from Great Boiling Spring, Nevada - surface sediment (Surface sediment)	Kryptonium_JGI_1_GBS_scaffold00002	99.85	688
2053563014	GBSSS_contig10129	Hot spring sediment microbial communities from Great Boiling Spring, Nevada - surface sediment (Surface sediment)	Kryptonium_JGI_1_GBS_scaffold00004	99.7	672
2053563014	GBSSS_contig10169	Hot spring sediment microbial communities from Great Boiling Spring, Nevada - surface sediment (Surface sediment)	Kryptonium_JGI_1_GBS_scaffold00010	100	532
2053563014	GBSSS_contig10217	Hot spring sediment microbial communities from Great Boiling Spring, Nevada - surface sediment (Surface sediment)	Kryptonium_JGI_1_GBS_scaffold00002	99.54	651
2053563014	GBSSS_contig10224	Hot spring sediment microbial communities from Great Boiling Spring, Nevada - surface sediment (Surface sediment)	Kryptonium_JGI_1_GBS_scaffold00014	99.82	570
2053563014	GBSSS_contig10240	Hot spring sediment microbial communities from Great Boiling Spring, Nevada - surface sediment (Surface sediment)	Kryptonium_JGI_1_GBS_scaffold00008	99.68	619
2053563014	GBSSS_contig10296	Hot spring sediment microbial communities from Great Boiling Spring, Nevada - surface sediment (Surface sediment)	Kryptonium_JGI_1_GBS_scaffold00011	99.08	435
2053563014	GBSSS_contig10335	Hot spring sediment microbial communities from Great Boiling Spring, Nevada - surface sediment (Surface sediment)	Kryptonium_JGI_1_GBS_scaffold00028	99.71	691
2053563014	GBSSS_contig10395	Hot spring sediment microbial communities from Great Boiling Spring, Nevada - surface sediment (Surface sediment)	Kryptonium_JGI_1_GBS_scaffold00005	99.81	532
2053563014	GBSSS_contig10398	Hot spring sediment microbial communities from Great Boiling Spring, Nevada - surface sediment (Surface sediment)	Kryptonium_JGI_1_GBS_scaffold00016	100	277
2053563014	GBSSS_contig10406	Hot spring sediment microbial communities from Great Boiling Spring, Nevada - surface sediment (Surface sediment)	Kryptonium_JGI_1_GBS_scaffold00006	99.47	564
2053563014	GBSSS_contig10471	Hot spring sediment microbial communities from Great Boiling Spring, Nevada - surface sediment (Surface sediment)	Kryptonium_JGI_1_GBS_scaffold00009	99.71	681
2053563014	GBSSS_contig10474	Hot spring sediment microbial communities from Great Boiling Spring, Nevada - surface sediment (Surface sediment)	Kryptonium_JGI_1_GBS_scaffold00017	99.85	678
2053563014	GBSSS_contig10488	Hot spring sediment microbial communities from Great Boiling Spring, Nevada - surface sediment (Surface sediment)	Kryptonium_JGI_1_GBS_scaffold00003	99.8	499
2053563014	GBSSS_contig10501	Hot spring sediment microbial communities from Great Boiling Spring, Nevada - surface sediment (Surface sediment)	Kryptonium_JGI_1_GBS_scaffold00019	99.71	680
2053563014	GBSSS_contig10503	Hot spring sediment microbial communities from Great Boiling Spring, Nevada - surface sediment (Surface sediment)	Kryptonium_JGI_1_GBS_scaffold00006	99.37	319
2053563014	GBSSS_contig10521	Hot spring sediment microbial communities from Great Boiling Spring, Nevada - surface sediment (Surface sediment)	Kryptonium_JGI_1_GBS_scaffold00003	99.85	670
2053563014	GBSSS_contig10544	Hot spring sediment microbial communities from Great Boiling Spring, Nevada - surface sediment (Surface sediment)	Kryptonium_JGI_1_GBS_scaffold00016	100	663
2053563014	GBSSS_contig10545	Hot spring sediment microbial communities from Great Boiling Spring, Nevada - surface sediment (Surface sediment)	Kryptonium_JGI_1_GBS_scaffold00009	99.55	674
2053563014	GBSSS_contig10547	Hot spring sediment microbial communities from Great Boiling Spring, Nevada - surface sediment (Surface sediment)	Kryptonium_JGI_1_GBS_scaffold00001	99.85	675
2053563014	GBSSS_contig10573	Hot spring sediment microbial communities from Great Boiling Spring, Nevada - surface sediment (Surface sediment)	Kryptonium_JGI_1_GBS_scaffold00004	100	627
2053563014	GBSSS_contig10597	Hot spring sediment microbial communities from Great Boiling Spring, Nevada - surface sediment (Surface sediment)	Kryptonium_JGI_1_GBS_scaffold00016	99.85	671
2053563014	GBSSS_contig10629	Hot spring sediment microbial communities from Great Boiling Spring, Nevada - surface sediment (Surface sediment)	Kryptonium_JGI_1_GBS_scaffold00019	100	667
2053563014	GBSSS_contig10660	Hot spring sediment microbial communities from Great Boiling Spring, Nevada - surface sediment (Surface sediment)	Kryptonium_JGI_1_GBS_scaffold00020	99.55	667
2053563014	GBSSS_contig10697	Hot spring sediment microbial communities from Great Boiling Spring, Nevada - surface sediment (Surface sediment)	Kryptonium_JGI_1_GBS_scaffold00016	98.94	663
2053563014	GBSSS_contig10716	Hot spring sediment microbial communities from Great Boiling Spring, Nevada - surface sediment (Surface sediment)	Kryptonium_JGI_1_GBS_scaffold00009	99.7	662
2053563014	GBSSS_contig10726	Hot spring sediment microbial communities from Great Boiling Spring, Nevada - surface sediment (Surface sediment)	Kryptonium_JGI_1_GBS_scaffold00008	100	607
2053563014	GBSSS_contig10734	Hot spring sediment microbial communities from Great Boiling Spring, Nevada - surface sediment (Surface sediment)	Kryptonium_JGI_1_GBS_scaffold00002	99.67	607
2053563014	GBSSS_contig10784	Hot spring sediment microbial communities from Great Boiling Spring, Nevada - surface sediment (Surface sediment)	Kryptonium_JGI_1_GBS_scaffold00002	99.8	509
2053563014	GBSSS_contig10854	Hot spring sediment microbial communities from Great Boiling Spring, Nevada - surface sediment (Surface sediment)	Kryptonium_JGI_1_GBS_scaffold00013	99.83	579
2053563014	GBSSS_contig10886	Hot spring sediment microbial communities from Great Boiling Spring, Nevada - surface sediment (Surface sediment)	Kryptonium_JGI_1_GBS_scaffold00010	100	317
2053563014	GBSSS_contig10909	Hot spring sediment microbial communities from Great Boiling Spring, Nevada - surface sediment (Surface sediment)	Kryptonium_JGI_1_GBS_scaffold00011	100	648
2053563014	GBSSS_contig10961	Hot spring sediment microbial communities from Great Boiling Spring, Nevada - surface sediment (Surface sediment)	Kryptonium_JGI_1_GBS_scaffold00014	99.28	552
2053563014	GBSSS_contig11007	Hot spring sediment microbial communities from Great Boiling Spring, Nevada - surface sediment (Surface sediment)	Kryptonium_JGI_1_GBS_scaffold00009	99.69	641
2053563014	GBSSS_contig11010	Hot spring sediment microbial communities from Great Boiling Spring, Nevada - surface sediment (Surface sediment)	Kryptonium_JGI_1_GBS_scaffold00003	99.37	638
2053563014	GBSSS_contig11043	Hot spring sediment microbial communities from Great Boiling Spring, Nevada - surface sediment (Surface sediment)	Kryptonium_JGI_1_GBS_scaffold00002	99.69	639
2053563014	GBSSS_contig11047	Hot spring sediment microbial communities from Great Boiling Spring, Nevada - surface sediment (Surface sediment)	Kryptonium_JGI_1_GBS_scaffold00009	99.82	547
2053563014	GBSSS_contig11062	Hot spring sediment microbial communities from Great Boiling Spring, Nevada - surface sediment (Surface sediment)	Kryptonium_JGI_1_GBS_scaffold00002	99.67	613
2053563014	GBSSS_contig11097	Hot spring sediment microbial communities from Great Boiling Spring, Nevada - surface sediment (Surface sediment)	Kryptonium_JGI_1_GBS_scaffold00004	100	632
2053563014	GBSSS_contig11109	Hot spring sediment microbial communities from Great Boiling Spring, Nevada - surface sediment (Surface sediment)	Kryptonium_JGI_1_GBS_scaffold00004	100	634
2053563014	GBSSS_contig11181	Hot spring sediment microbial communities from Great Boiling Spring, Nevada - surface sediment (Surface sediment)	Kryptonium_JGI_1_GBS_scaffold00015	99.68	629
2053563014	GBSSS_contig11187	Hot spring sediment microbial communities from Great Boiling Spring, Nevada - surface sediment (Surface sediment)	Kryptonium_JGI_1_GBS_scaffold00013	99.65	574
2053563014	GBSSS_contig11259	Hot spring sediment microbial communities from Great Boiling Spring, Nevada - surface sediment (Surface sediment)	Kryptonium_JGI_1_GBS_scaffold00001	99.47	380
2053563014	GBSSS_contig11260	Hot spring sediment microbial communities from Great Boiling Spring, Nevada - surface sediment (Surface sediment)	Kryptonium_JGI_1_GBS_scaffold00010	100	622
2053563014	GBSSS_contig11267	Hot spring sediment microbial communities from Great Boiling Spring, Nevada - surface sediment (Surface sediment)	Kryptonium_JGI_1_GBS_scaffold00011	99.67	608
2053563014	GBSSS_contig11280	Hot spring sediment microbial communities from Great Boiling Spring, Nevada - surface sediment (Surface sediment)	Kryptonium_JGI_1_GBS_scaffold00005	100	301
2053563014	GBSSS_contig11305	Hot spring sediment microbial communities from Great Boiling Spring, Nevada - surface sediment (Surface sediment)	Kryptonium_JGI_1_GBS_scaffold00001	99.51	609
2053563014	GBSSS_contig11310	Hot spring sediment microbial communities from Great Boiling Spring, Nevada - surface sediment (Surface sediment)	Kryptonium_JGI_1_GBS_scaffold00020	99.6	251
2053563014	GBSSS_contig11366	Hot spring sediment microbial communities from Great Boiling Spring, Nevada - surface sediment (Surface sediment)	Kryptonium_JGI_1_GBS_scaffold00003	99.66	591
2053563014	GBSSS_contig11367	Hot spring sediment microbial communities from Great Boiling Spring, Nevada - surface sediment (Surface sediment)	Kryptonium_JGI_1_GBS_scaffold00011	99.51	617
2053563014	GBSSS_contig11385	Hot spring sediment microbial communities from Great Boiling Spring, Nevada - surface sediment (Surface sediment)	Kryptonium_JGI_1_GBS_scaffold00002	99.67	615
2053563014	GBSSS_contig11426	Hot spring sediment microbial communities from Great Boiling Spring, Nevada - surface sediment (Surface sediment)	Kryptonium_JGI_1_GBS_scaffold00001	99.82	551
2053563014	GBSSS_contig11427	Hot spring sediment microbial communities from Great Boiling Spring, Nevada - surface sediment (Surface sediment)	Kryptonium_JGI_1_GBS_scaffold00005	99.67	610
2053563014	GBSSS_contig11434	Hot spring sediment microbial communities from Great Boiling Spring, Nevada - surface sediment (Surface sediment)	Kryptonium_JGI_1_GBS_scaffold00015	99.51	610
2053563014	GBSSS_contig11452	Hot spring sediment microbial communities from Great Boiling Spring, Nevada - surface sediment (Surface sediment)	Kryptonium_JGI_1_GBS_scaffold00006	100	605
2053563014	GBSSS_contig11471	Hot spring sediment microbial communities from Great Boiling Spring, Nevada - surface sediment (Surface sediment)	Kryptonium_JGI_1_GBS_scaffold00016	99.84	609
2053563014	GBSSS_contig11486	Hot spring sediment microbial communities from Great Boiling Spring, Nevada - surface sediment (Surface sediment)	Kryptonium_JGI_1_GBS_scaffold00006	100	601
2053563014	GBSSS_contig11547	Hot spring sediment microbial communities from Great Boiling Spring, Nevada - surface sediment (Surface sediment)	Kryptonium_JGI_1_GBS_scaffold00004	99.49	587
2053563014	GBSSS_contig11597	Hot spring sediment microbial communities from Great Boiling Spring, Nevada - surface sediment (Surface sediment)	Kryptonium_JGI_1_GBS_scaffold00004	99.55	444
2053563014	GBSSS_contig11623	Hot spring sediment microbial communities from Great Boiling Spring, Nevada - surface sediment (Surface sediment)	Kryptonium_JGI_1_GBS_scaffold00003	99.67	602
2053563014	GBSSS_contig11660	Hot spring sediment microbial communities from Great Boiling Spring, Nevada - surface sediment (Surface sediment)	Kryptonium_JGI_1_GBS_scaffold00008	99.65	565
2053563014	GBSSS_contig11683	Hot spring sediment microbial communities from Great Boiling Spring, Nevada - surface sediment (Surface sediment)	Kryptonium_JGI_1_GBS_scaffold00010	99.58	474
2053563014	GBSSS_contig11685	Hot spring sediment microbial communities from Great Boiling Spring, Nevada - surface sediment (Surface sediment)	Kryptonium_JGI_1_GBS_scaffold00001	100	553
2053563014	GBSSS_contig11741	Hot spring sediment microbial communities from Great Boiling Spring, Nevada - surface sediment (Surface sediment)	Kryptonium_JGI_1_GBS_scaffold00017	100	593
2053563014	GBSSS_contig11766	Hot spring sediment microbial communities from Great Boiling Spring, Nevada - surface sediment (Surface sediment)	Kryptonium_JGI_1_GBS_scaffold00027	99.82	564
2053563014	GBSSS_contig11815	Hot spring sediment microbial communities from Great Boiling Spring, Nevada - surface sediment (Surface sediment)	Kryptonium_JGI_1_GBS_scaffold00001	100	528
2053563014	GBSSS_contig11822	Hot spring sediment microbial communities from Great Boiling Spring, Nevada - surface sediment (Surface sediment)	Kryptonium_JGI_1_GBS_scaffold00013	99.82	558
2053563014	GBSSS_contig11842	Hot spring sediment microbial communities from Great Boiling Spring, Nevada - surface sediment (Surface sediment)	Kryptonium_JGI_1_GBS_scaffold00001	99.63	538
2053563014	GBSSS_contig11855	Hot spring sediment microbial communities from Great Boiling Spring, Nevada - surface sediment (Surface sediment)	Kryptonium_JGI_1_GBS_scaffold00016	99.82	568
2053563014	GBSSS_contig11922	Hot spring sediment microbial communities from Great Boiling Spring, Nevada - surface sediment (Surface sediment)	Kryptonium_JGI_1_GBS_scaffold00006	99.64	556
2053563014	GBSSS_contig11962	Hot spring sediment microbial communities from Great Boiling Spring, Nevada - surface sediment (Surface sediment)	Kryptonium_JGI_1_GBS_scaffold00011	99.83	580
2053563014	GBSSS_contig11982	Hot spring sediment microbial communities from Great Boiling Spring, Nevada - surface sediment (Surface sediment)	Kryptonium_JGI_1_GBS_scaffold00004	100	573
2053563014	GBSSS_contig12015	Hot spring sediment microbial communities from Great Boiling Spring, Nevada - surface sediment (Surface sediment)	Kryptonium_JGI_1_GBS_scaffold00003	99.41	508
2053563014	GBSSS_contig12016	Hot spring sediment microbial communities from Great Boiling Spring, Nevada - surface sediment (Surface sediment)	Kryptonium_JGI_1_GBS_scaffold00009	99.69	318
2053563014	GBSSS_contig12044	Hot spring sediment microbial communities from Great Boiling Spring, Nevada - surface sediment (Surface sediment)	Kryptonium_JGI_1_GBS_scaffold00005	100	356
2053563014	GBSSS_contig12119	Hot spring sediment microbial communities from Great Boiling Spring, Nevada - surface sediment (Surface sediment)	Kryptonium_JGI_1_GBS_scaffold00007	99.82	567
2053563014	GBSSS_contig12179	Hot spring sediment microbial communities from Great Boiling Spring, Nevada - surface sediment (Surface sediment)	Kryptonium_JGI_1_GBS_scaffold00003	99.65	565
2053563014	GBSSS_contig12182	Hot spring sediment microbial communities from Great Boiling Spring, Nevada - surface sediment (Surface sediment)	Kryptonium_JGI_1_GBS_scaffold00001	100	446
2053563014	GBSSS_contig12183	Hot spring sediment microbial communities from Great Boiling Spring, Nevada - surface sediment (Surface sediment)	Kryptonium_JGI_1_GBS_scaffold00003	99.79	475
2053563014	GBSSS_contig12188	Hot spring sediment microbial communities from Great Boiling Spring, Nevada - surface sediment (Surface sediment)	Kryptonium_JGI_1_GBS_scaffold00005	99.47	561
2053563014	GBSSS_contig12192	Hot spring sediment microbial communities from Great Boiling Spring, Nevada - surface sediment (Surface sediment)	Kryptonium_JGI_1_GBS_scaffold00003	99.72	361
2053563014	GBSSS_contig12206	Hot spring sediment microbial communities from Great Boiling Spring, Nevada - surface sediment (Surface sediment)	Kryptonium_JGI_1_GBS_scaffold00020	100	565
2053563014	GBSSS_contig12213	Hot spring sediment microbial communities from Great Boiling Spring, Nevada - surface sediment (Surface sediment)	Kryptonium_JGI_1_GBS_scaffold00024	99.34	302
2053563014	GBSSS_contig12230	Hot spring sediment microbial communities from Great Boiling Spring, Nevada - surface sediment (Surface sediment)	Kryptonium_JGI_1_GBS_scaffold00015	99.81	516
2053563014	GBSSS_contig12237	Hot spring sediment microbial communities from Great Boiling Spring, Nevada - surface sediment (Surface sediment)	Kryptonium_JGI_1_GBS_scaffold00003	99.64	563
2053563014	GBSSS_contig12265	Hot spring sediment microbial communities from Great Boiling Spring, Nevada - surface sediment (Surface sediment)	Kryptonium_JGI_1_GBS_scaffold00026	99.82	562
2053563014	GBSSS_contig12275	Hot spring sediment microbial communities from Great Boiling Spring, Nevada - surface sediment (Surface sediment)	Kryptonium_JGI_1_GBS_scaffold00007	100	560
2053563014	GBSSS_contig12288	Hot spring sediment microbial communities from Great Boiling Spring, Nevada - surface sediment (Surface sediment)	Kryptonium_JGI_1_GBS_scaffold00016	99.66	295
2053563014	GBSSS_contig12305	Hot spring sediment microbial communities from Great Boiling Spring, Nevada - surface sediment (Surface sediment)	Kryptonium_JGI_1_GBS_scaffold00013	100	526
2053563014	GBSSS_contig12307	Hot spring sediment microbial communities from Great Boiling Spring, Nevada - surface sediment (Surface sediment)	Kryptonium_JGI_1_GBS_scaffold00028	100	559
2053563014	GBSSS_contig12336	Hot spring sediment microbial communities from Great Boiling Spring, Nevada - surface sediment (Surface sediment)	Kryptonium_JGI_1_GBS_scaffold00007	99.68	308
2053563014	GBSSS_contig12348	Hot spring sediment microbial communities from Great Boiling Spring, Nevada - surface sediment (Surface sediment)	Kryptonium_JGI_1_GBS_scaffold00017	100	533
2053563014	GBSSS_contig12351	Hot spring sediment microbial communities from Great Boiling Spring, Nevada - surface sediment (Surface sediment)	Kryptonium_JGI_1_GBS_scaffold00011	99.75	404
2053563014	GBSSS_contig12353	Hot spring sediment microbial communities from Great Boiling Spring, Nevada - surface sediment (Surface sediment)	Kryptonium_JGI_1_GBS_scaffold00003	100	489
2053563014	GBSSS_contig12418	Hot spring sediment microbial communities from Great Boiling Spring, Nevada - surface sediment (Surface sediment)	Kryptonium_JGI_1_GBS_scaffold00007	99.63	544
2053563014	GBSSS_contig12420	Hot spring sediment microbial communities from Great Boiling Spring, Nevada - surface sediment (Surface sediment)	Kryptonium_JGI_1_GBS_scaffold00003	99.46	553
2053563014	GBSSS_contig12435	Hot spring sediment microbial communities from Great Boiling Spring, Nevada - surface sediment (Surface sediment)	Kryptonium_JGI_1_GBS_scaffold00008	99.82	548
2053563014	GBSSS_contig12448	Hot spring sediment microbial communities from Great Boiling Spring, Nevada - surface sediment (Surface sediment)	Kryptonium_JGI_1_GBS_scaffold00010	99.55	442
2053563014	GBSSS_contig12468	Hot spring sediment microbial communities from Great Boiling Spring, Nevada - surface sediment (Surface sediment)	Kryptonium_JGI_1_GBS_scaffold00014	99.58	476
2053563014	GBSSS_contig12482	Hot spring sediment microbial communities from Great Boiling Spring, Nevada - surface sediment (Surface sediment)	Kryptonium_JGI_1_GBS_scaffold00009	99.6	502
2053563014	GBSSS_contig12512	Hot spring sediment microbial communities from Great Boiling Spring, Nevada - surface sediment (Surface sediment)	Kryptonium_JGI_1_GBS_scaffold00003	99.64	549
2053563014	GBSSS_contig12519	Hot spring sediment microbial communities from Great Boiling Spring, Nevada - surface sediment (Surface sediment)	Kryptonium_JGI_1_GBS_scaffold00008	99.8	503
2053563014	GBSSS_contig12559	Hot spring sediment microbial communities from Great Boiling Spring, Nevada - surface sediment (Surface sediment)	Kryptonium_JGI_1_GBS_scaffold00004	99.4	498
2053563014	GBSSS_contig12593	Hot spring sediment microbial communities from Great Boiling Spring, Nevada - surface sediment (Surface sediment)	Kryptonium_JGI_1_GBS_scaffold00004	100	545
2053563014	GBSSS_contig12606	Hot spring sediment microbial communities from Great Boiling Spring, Nevada - surface sediment (Surface sediment)	Kryptonium_JGI_1_GBS_scaffold00001	99.8	497
2053563014	GBSSS_contig12607	Hot spring sediment microbial communities from Great Boiling Spring, Nevada - surface sediment (Surface sediment)	Kryptonium_JGI_1_GBS_scaffold00007	99.82	545
2053563014	GBSSS_contig12610	Hot spring sediment microbial communities from Great Boiling Spring, Nevada - surface sediment (Surface sediment)	Kryptonium_JGI_1_GBS_scaffold00002	99.63	544
2053563014	GBSSS_contig12612	Hot spring sediment microbial communities from Great Boiling Spring, Nevada - surface sediment (Surface sediment)	Kryptonium_JGI_1_GBS_scaffold00004	99.79	483
2053563014	GBSSS_contig12630	Hot spring sediment microbial communities from Great Boiling Spring, Nevada - surface sediment (Surface sediment)	Kryptonium_JGI_1_GBS_scaffold00007	99.82	541
2053563014	GBSSS_contig12640	Hot spring sediment microbial communities from Great Boiling Spring, Nevada - surface sediment (Surface sediment)	Kryptonium_JGI_1_GBS_scaffold00001	99.81	534
2053563014	GBSSS_contig12672	Hot spring sediment microbial communities from Great Boiling Spring, Nevada - surface sediment (Surface sediment)	Kryptonium_JGI_1_GBS_scaffold00008	100	409
2053563014	GBSSS_contig12674	Hot spring sediment microbial communities from Great Boiling Spring, Nevada - surface sediment (Surface sediment)	Kryptonium_JGI_1_GBS_scaffold00004	99.63	541
2053563014	GBSSS_contig12681	Hot spring sediment microbial communities from Great Boiling Spring, Nevada - surface sediment (Surface sediment)	Kryptonium_JGI_1_GBS_scaffold00015	99.81	540
2053563014	GBSSS_contig12691	Hot spring sediment microbial communities from Great Boiling Spring, Nevada - surface sediment (Surface sediment)	Kryptonium_JGI_1_GBS_scaffold00009	99.74	390
2053563014	GBSSS_contig12711	Hot spring sediment microbial communities from Great Boiling Spring, Nevada - surface sediment (Surface sediment)	Kryptonium_JGI_1_GBS_scaffold00014	99.78	463
2053563014	GBSSS_contig12748	Hot spring sediment microbial communities from Great Boiling Spring, Nevada - surface sediment (Surface sediment)	Kryptonium_JGI_1_GBS_scaffold00002	99.8	511
2053563014	GBSSS_contig12749	Hot spring sediment microbial communities from Great Boiling Spring, Nevada - surface sediment (Surface sediment)	Kryptonium_JGI_1_GBS_scaffold00008	99.63	539
2053563014	GBSSS_contig12751	Hot spring sediment microbial communities from Great Boiling Spring, Nevada - surface sediment (Surface sediment)	Kryptonium_JGI_1_GBS_scaffold00016	99.42	513
2053563014	GBSSS_contig12772	Hot spring sediment microbial communities from Great Boiling Spring, Nevada - surface sediment (Surface sediment)	Kryptonium_JGI_1_GBS_scaffold00001	99.66	294
2053563014	GBSSS_contig12776	Hot spring sediment microbial communities from Great Boiling Spring, Nevada - surface sediment (Surface sediment)	Kryptonium_JGI_1_GBS_scaffold00003	99.4	335
2053563014	GBSSS_contig12803	Hot spring sediment microbial communities from Great Boiling Spring, Nevada - surface sediment (Surface sediment)	Kryptonium_JGI_1_GBS_scaffold00005	99.81	536
2053563014	GBSSS_contig12822	Hot spring sediment microbial communities from Great Boiling Spring, Nevada - surface sediment (Surface sediment)	Kryptonium_JGI_1_GBS_scaffold00015	99.61	510
2053563014	GBSSS_contig12833	Hot spring sediment microbial communities from Great Boiling Spring, Nevada - surface sediment (Surface sediment)	Kryptonium_JGI_1_GBS_scaffold00005	99.31	432
2053563014	GBSSS_contig12835	Hot spring sediment microbial communities from Great Boiling Spring, Nevada - surface sediment (Surface sediment)	Kryptonium_JGI_1_GBS_scaffold00002	100	434
2053563014	GBSSS_contig12836	Hot spring sediment microbial communities from Great Boiling Spring, Nevada - surface sediment (Surface sediment)	Kryptonium_JGI_1_GBS_scaffold00001	99.78	460
2053563014	GBSSS_contig12879	Hot spring sediment microbial communities from Great Boiling Spring, Nevada - surface sediment (Surface sediment)	Kryptonium_JGI_1_GBS_scaffold00016	99.8	494
2053563014	GBSSS_contig12904	Hot spring sediment microbial communities from Great Boiling Spring, Nevada - surface sediment (Surface sediment)	Kryptonium_JGI_1_GBS_scaffold00011	99.81	532
2053563014	GBSSS_contig12929	Hot spring sediment microbial communities from Great Boiling Spring, Nevada - surface sediment (Surface sediment)	Kryptonium_JGI_1_GBS_scaffold00001	100	525
2053563014	GBSSS_contig12932	Hot spring sediment microbial communities from Great Boiling Spring, Nevada - surface sediment (Surface sediment)	Kryptonium_JGI_1_GBS_scaffold00001	99.62	530
2053563014	GBSSS_contig13006	Hot spring sediment microbial communities from Great Boiling Spring, Nevada - surface sediment (Surface sediment)	Kryptonium_JGI_1_GBS_scaffold00035	100	528
2053563014	GBSSS_contig13007	Hot spring sediment microbial communities from Great Boiling Spring, Nevada - surface sediment (Surface sediment)	Kryptonium_JGI_1_GBS_scaffold00021	99.62	526
2053563014	GBSSS_contig13008	Hot spring sediment microbial communities from Great Boiling Spring, Nevada - surface sediment (Surface sediment)	Kryptonium_JGI_1_GBS_scaffold00004	99.75	397
2053563014	GBSSS_contig13025	Hot spring sediment microbial communities from Great Boiling Spring, Nevada - surface sediment (Surface sediment)	Kryptonium_JGI_1_GBS_scaffold00008	99.81	517
2053563014	GBSSS_contig13035	Hot spring sediment microbial communities from Great Boiling Spring, Nevada - surface sediment (Surface sediment)	Kryptonium_JGI_1_GBS_scaffold00005	99.54	435
2053563014	GBSSS_contig13036	Hot spring sediment microbial communities from Great Boiling Spring, Nevada - surface sediment (Surface sediment)	Kryptonium_JGI_1_GBS_scaffold00010	99.41	337
2053563014	GBSSS_contig13038	Hot spring sediment microbial communities from Great Boiling Spring, Nevada - surface sediment (Surface sediment)	Kryptonium_JGI_1_GBS_scaffold00006	99.81	524
2053563014	GBSSS_contig13041	Hot spring sediment microbial communities from Great Boiling Spring, Nevada - surface sediment (Surface sediment)	Kryptonium_JGI_1_GBS_scaffold00012	99.62	527
2053563014	GBSSS_contig13144	Hot spring sediment microbial communities from Great Boiling Spring, Nevada - surface sediment (Surface sediment)	Kryptonium_JGI_1_GBS_scaffold00005	99.78	446
2053563014	GBSSS_contig13175	Hot spring sediment microbial communities from Great Boiling Spring, Nevada - surface sediment (Surface sediment)	Kryptonium_JGI_1_GBS_scaffold00006	99.4	336
2053563014	GBSSS_contig13177	Hot spring sediment microbial communities from Great Boiling Spring, Nevada - surface sediment (Surface sediment)	Kryptonium_JGI_1_GBS_scaffold00002	100	317
2053563014	GBSSS_contig13185	Hot spring sediment microbial communities from Great Boiling Spring, Nevada - surface sediment (Surface sediment)	Kryptonium_JGI_1_GBS_scaffold00013	99.62	521
2053563014	GBSSS_contig13192	Hot spring sediment microbial communities from Great Boiling Spring, Nevada - surface sediment (Surface sediment)	Kryptonium_JGI_1_GBS_scaffold00001	100	419
2053563014	GBSSS_contig13209	Hot spring sediment microbial communities from Great Boiling Spring, Nevada - surface sediment (Surface sediment)	Kryptonium_JGI_1_GBS_scaffold00026	99.62	520
2053563014	GBSSS_contig13225	Hot spring sediment microbial communities from Great Boiling Spring, Nevada - surface sediment (Surface sediment)	Kryptonium_JGI_1_GBS_scaffold00003	100	467
2053563014	GBSSS_contig13227	Hot spring sediment microbial communities from Great Boiling Spring, Nevada - surface sediment (Surface sediment)	Kryptonium_JGI_1_GBS_scaffold00001	100	519
2053563014	GBSSS_contig13284	Hot spring sediment microbial communities from Great Boiling Spring, Nevada - surface sediment (Surface sediment)	Kryptonium_JGI_1_GBS_scaffold00012	99.81	517
2053563014	GBSSS_contig13291	Hot spring sediment microbial communities from Great Boiling Spring, Nevada - surface sediment (Surface sediment)	Kryptonium_JGI_1_GBS_scaffold00010	99.79	478
2053563014	GBSSS_contig13294	Hot spring sediment microbial communities from Great Boiling Spring, Nevada - surface sediment (Surface sediment)	Kryptonium_JGI_1_GBS_scaffold00017	99.51	408
2053563014	GBSSS_contig13334	Hot spring sediment microbial communities from Great Boiling Spring, Nevada - surface sediment (Surface sediment)	Kryptonium_JGI_1_GBS_scaffold00016	100	465
2053563014	GBSSS_contig13355	Hot spring sediment microbial communities from Great Boiling Spring, Nevada - surface sediment (Surface sediment)	Kryptonium_JGI_1_GBS_scaffold00006	100	513
2053563014	GBSSS_contig13359	Hot spring sediment microbial communities from Great Boiling Spring, Nevada - surface sediment (Surface sediment)	Kryptonium_JGI_1_GBS_scaffold00005	99.57	462
2053563014	GBSSS_contig13363	Hot spring sediment microbial communities from Great Boiling Spring, Nevada - surface sediment (Surface sediment)	Kryptonium_JGI_1_GBS_scaffold00015	99.81	513
2053563014	GBSSS_contig13371	Hot spring sediment microbial communities from Great Boiling Spring, Nevada - surface sediment (Surface sediment)	Kryptonium_JGI_1_GBS_scaffold00004	99.57	468
2053563014	GBSSS_contig13380	Hot spring sediment microbial communities from Great Boiling Spring, Nevada - surface sediment (Surface sediment)	Kryptonium_JGI_1_GBS_scaffold00003	99.6	502
2053563014	GBSSS_contig13425	Hot spring sediment microbial communities from Great Boiling Spring, Nevada - surface sediment (Surface sediment)	Kryptonium_JGI_1_GBS_scaffold00013	100	510
2053563014	GBSSS_contig13472	Hot spring sediment microbial communities from Great Boiling Spring, Nevada - surface sediment (Surface sediment)	Kryptonium_JGI_1_GBS_scaffold00009	99.61	507
2053563014	GBSSS_contig13486	Hot spring sediment microbial communities from Great Boiling Spring, Nevada - surface sediment (Surface sediment)	Kryptonium_JGI_1_GBS_scaffold00019	100	508
2053563014	GBSSS_contig13501	Hot spring sediment microbial communities from Great Boiling Spring, Nevada - surface sediment (Surface sediment)	Kryptonium_JGI_1_GBS_scaffold00010	98.62	506
2053563014	GBSSS_contig13513	Hot spring sediment microbial communities from Great Boiling Spring, Nevada - surface sediment (Surface sediment)	Kryptonium_JGI_1_GBS_scaffold00010	100	319
2053563014	GBSSS_contig13549	Hot spring sediment microbial communities from Great Boiling Spring, Nevada - surface sediment (Surface sediment)	Kryptonium_JGI_1_GBS_scaffold00003	100	464
2053563014	GBSSS_contig13553	Hot spring sediment microbial communities from Great Boiling Spring, Nevada - surface sediment (Surface sediment)	Kryptonium_JGI_1_GBS_scaffold00005	99.6	497
2053563014	GBSSS_contig13592	Hot spring sediment microbial communities from Great Boiling Spring, Nevada - surface sediment (Surface sediment)	Kryptonium_JGI_1_GBS_scaffold00003	99.8	504
2053563014	GBSSS_contig13597	Hot spring sediment microbial communities from Great Boiling Spring, Nevada - surface sediment (Surface sediment)	Kryptonium_JGI_1_GBS_scaffold00003	100	475
2053563014	GBSSS_contig13604	Hot spring sediment microbial communities from Great Boiling Spring, Nevada - surface sediment (Surface sediment)	Kryptonium_JGI_1_GBS_scaffold00015	100	503
2053563014	GBSSS_contig13609	Hot spring sediment microbial communities from Great Boiling Spring, Nevada - surface sediment (Surface sediment)	Kryptonium_JGI_1_GBS_scaffold00019	99.77	430
2053563014	GBSSS_contig13617	Hot spring sediment microbial communities from Great Boiling Spring, Nevada - surface sediment (Surface sediment)	Kryptonium_JGI_1_GBS_scaffold00001	99.78	446
2053563014	GBSSS_contig13622	Hot spring sediment microbial communities from Great Boiling Spring, Nevada - surface sediment (Surface sediment)	Kryptonium_JGI_1_GBS_scaffold00023	99.57	466
2053563014	GBSSS_contig13634	Hot spring sediment microbial communities from Great Boiling Spring, Nevada - surface sediment (Surface sediment)	Kryptonium_JGI_1_GBS_scaffold00010	99.78	446
2053563014	GBSSS_contig13636	Hot spring sediment microbial communities from Great Boiling Spring, Nevada - surface sediment (Surface sediment)	Kryptonium_JGI_1_GBS_scaffold00004	100	456
2053563014	GBSSS_contig13641	Hot spring sediment microbial communities from Great Boiling Spring, Nevada - surface sediment (Surface sediment)	Kryptonium_JGI_1_GBS_scaffold00012	100	359
2053563014	GBSSS_contig13655	Hot spring sediment microbial communities from Great Boiling Spring, Nevada - surface sediment (Surface sediment)	Kryptonium_JGI_1_GBS_scaffold00005	99.8	501
2053563014	GBSSS_contig13664	Hot spring sediment microbial communities from Great Boiling Spring, Nevada - surface sediment (Surface sediment)	Kryptonium_JGI_1_GBS_scaffold00002	99.8	502
2053563014	GBSSS_contig13665	Hot spring sediment microbial communities from Great Boiling Spring, Nevada - surface sediment (Surface sediment)	Kryptonium_JGI_1_GBS_scaffold00011	99.79	478
2053563014	GBSSS_contig13668	Hot spring sediment microbial communities from Great Boiling Spring, Nevada - surface sediment (Surface sediment)	Kryptonium_JGI_1_GBS_scaffold00001	100	502
2053563014	GBSSS_contig13674	Hot spring sediment microbial communities from Great Boiling Spring, Nevada - surface sediment (Surface sediment)	Kryptonium_JGI_1_GBS_scaffold00002	99.58	475
2053563014	GBSSS_contig13675	Hot spring sediment microbial communities from Great Boiling Spring, Nevada - surface sediment (Surface sediment)	Kryptonium_JGI_1_GBS_scaffold00007	99.71	342
2053563014	GBSSS_contig13677	Hot spring sediment microbial communities from Great Boiling Spring, Nevada - surface sediment (Surface sediment)	Kryptonium_JGI_1_GBS_scaffold00004	99.51	411
2053563014	GBSSS_contig13685	Hot spring sediment microbial communities from Great Boiling Spring, Nevada - surface sediment (Surface sediment)	Kryptonium_JGI_1_GBS_scaffold00012	100	488
2053563014	GBSSS_contig13687	Hot spring sediment microbial communities from Great Boiling Spring, Nevada - surface sediment (Surface sediment)	Kryptonium_JGI_1_GBS_scaffold00005	100	501
2053563014	GBSSS_contig13699	Hot spring sediment microbial communities from Great Boiling Spring, Nevada - surface sediment (Surface sediment)	Kryptonium_JGI_1_GBS_scaffold00007	100	501
2053563014	GBSSS_contig13731	Hot spring sediment microbial communities from Great Boiling Spring, Nevada - surface sediment (Surface sediment)	Kryptonium_JGI_1_GBS_scaffold00021	100	499
2053563014	GBSSS_contig13757	Hot spring sediment microbial communities from Great Boiling Spring, Nevada - surface sediment (Surface sediment)	Kryptonium_JGI_1_GBS_scaffold00004	99.67	304
2053563014	GBSSS_contig13768	Hot spring sediment microbial communities from Great Boiling Spring, Nevada - surface sediment (Surface sediment)	Kryptonium_JGI_1_GBS_scaffold00002	99.8	497
2053563014	GBSSS_contig13776	Hot spring sediment microbial communities from Great Boiling Spring, Nevada - surface sediment (Surface sediment)	Kryptonium_JGI_1_GBS_scaffold00023	99.63	268
2053563014	GBSSS_contig13805	Hot spring sediment microbial communities from Great Boiling Spring, Nevada - surface sediment (Surface sediment)	Kryptonium_JGI_1_GBS_scaffold00003	99.32	443
2053563014	GBSSS_contig13806	Hot spring sediment microbial communities from Great Boiling Spring, Nevada - surface sediment (Surface sediment)	Kryptonium_JGI_1_GBS_scaffold00001	99.6	496
2053563014	GBSSS_contig13809	Hot spring sediment microbial communities from Great Boiling Spring, Nevada - surface sediment (Surface sediment)	Kryptonium_JGI_1_GBS_scaffold00001	99.6	496
2053563014	GBSSS_contig13811	Hot spring sediment microbial communities from Great Boiling Spring, Nevada - surface sediment (Surface sediment)	Kryptonium_JGI_1_GBS_scaffold00011	99.78	463
2053563014	GBSSS_contig13856	Hot spring sediment microbial communities from Great Boiling Spring, Nevada - surface sediment (Surface sediment)	Kryptonium_JGI_1_GBS_scaffold00005	99.8	494
2053563014	GBSSS_contig13967	Hot spring sediment microbial communities from Great Boiling Spring, Nevada - surface sediment (Surface sediment)	Kryptonium_JGI_1_GBS_scaffold00010	100	461
2053563014	GBSSS_contig13975	Hot spring sediment microbial communities from Great Boiling Spring, Nevada - surface sediment (Surface sediment)	Kryptonium_JGI_1_GBS_scaffold00009	100	491
2053563014	GBSSS_contig13976	Hot spring sediment microbial communities from Great Boiling Spring, Nevada - surface sediment (Surface sediment)	Kryptonium_JGI_1_GBS_scaffold00008	99.8	490
2053563014	GBSSS_contig14002	Hot spring sediment microbial communities from Great Boiling Spring, Nevada - surface sediment (Surface sediment)	Kryptonium_JGI_1_GBS_scaffold00009	99.58	480
2053563014	GBSSS_contig14015	Hot spring sediment microbial communities from Great Boiling Spring, Nevada - surface sediment (Surface sediment)	Kryptonium_JGI_1_GBS_scaffold00004	99.8	488
2053563014	GBSSS_contig14041	Hot spring sediment microbial communities from Great Boiling Spring, Nevada - surface sediment (Surface sediment)	Kryptonium_JGI_1_GBS_scaffold00025	99.57	467
2053563014	GBSSS_contig14068	Hot spring sediment microbial communities from Great Boiling Spring, Nevada - surface sediment (Surface sediment)	Kryptonium_JGI_1_GBS_scaffold00016	100	468
2053563014	GBSSS_contig14073	Hot spring sediment microbial communities from Great Boiling Spring, Nevada - surface sediment (Surface sediment)	Kryptonium_JGI_1_GBS_scaffold00029	100	488
2053563014	GBSSS_contig14114	Hot spring sediment microbial communities from Great Boiling Spring, Nevada - surface sediment (Surface sediment)	Kryptonium_JGI_1_GBS_scaffold00009	100	486
2053563014	GBSSS_contig14115	Hot spring sediment microbial communities from Great Boiling Spring, Nevada - surface sediment (Surface sediment)	Kryptonium_JGI_1_GBS_scaffold00020	99.65	283
2053563014	GBSSS_contig14117	Hot spring sediment microbial communities from Great Boiling Spring, Nevada - surface sediment (Surface sediment)	Kryptonium_JGI_1_GBS_scaffold00007	100	361
2053563014	GBSSS_contig14138	Hot spring sediment microbial communities from Great Boiling Spring, Nevada - surface sediment (Surface sediment)	Kryptonium_JGI_1_GBS_scaffold00002	99.78	459
2053563014	GBSSS_contig14171	Hot spring sediment microbial communities from Great Boiling Spring, Nevada - surface sediment (Surface sediment)	Kryptonium_JGI_1_GBS_scaffold00025	99	301
2053563014	GBSSS_contig14172	Hot spring sediment microbial communities from Great Boiling Spring, Nevada - surface sediment (Surface sediment)	Kryptonium_JGI_1_GBS_scaffold00004	99.78	451
2053563014	GBSSS_contig14222	Hot spring sediment microbial communities from Great Boiling Spring, Nevada - surface sediment (Surface sediment)	Kryptonium_JGI_1_GBS_scaffold00012	100	453
2053563014	GBSSS_contig14223	Hot spring sediment microbial communities from Great Boiling Spring, Nevada - surface sediment (Surface sediment)	Kryptonium_JGI_1_GBS_scaffold00008	99.58	480
2053563014	GBSSS_contig14234	Hot spring sediment microbial communities from Great Boiling Spring, Nevada - surface sediment (Surface sediment)	Kryptonium_JGI_1_GBS_scaffold00020	99.79	481
2053563014	GBSSS_contig14243	Hot spring sediment microbial communities from Great Boiling Spring, Nevada - surface sediment (Surface sediment)	Kryptonium_JGI_1_GBS_scaffold00018	99.76	420
2053563014	GBSSS_contig14249	Hot spring sediment microbial communities from Great Boiling Spring, Nevada - surface sediment (Surface sediment)	Kryptonium_JGI_1_GBS_scaffold00012	99.73	372
2053563014	GBSSS_contig14253	Hot spring sediment microbial communities from Great Boiling Spring, Nevada - surface sediment (Surface sediment)	Kryptonium_JGI_1_GBS_scaffold00008	100	481
2053563014	GBSSS_contig14268	Hot spring sediment microbial communities from Great Boiling Spring, Nevada - surface sediment (Surface sediment)	Kryptonium_JGI_1_GBS_scaffold00010	99.79	480
2053563014	GBSSS_contig14278	Hot spring sediment microbial communities from Great Boiling Spring, Nevada - surface sediment (Surface sediment)	Kryptonium_JGI_1_GBS_scaffold00003	99.54	431
2053563014	GBSSS_contig14279	Hot spring sediment microbial communities from Great Boiling Spring, Nevada - surface sediment (Surface sediment)	Kryptonium_JGI_1_GBS_scaffold00008	99.7	330
2053563014	GBSSS_contig14286	Hot spring sediment microbial communities from Great Boiling Spring, Nevada - surface sediment (Surface sediment)	Kryptonium_JGI_1_GBS_scaffold00001	99.76	410
2053563014	GBSSS_contig14302	Hot spring sediment microbial communities from Great Boiling Spring, Nevada - surface sediment (Surface sediment)	Kryptonium_JGI_1_GBS_scaffold00022	99.77	443
2053563014	GBSSS_contig14329	Hot spring sediment microbial communities from Great Boiling Spring, Nevada - surface sediment (Surface sediment)	Kryptonium_JGI_1_GBS_scaffold00014	100	341
2053563014	GBSSS_contig14339	Hot spring sediment microbial communities from Great Boiling Spring, Nevada - surface sediment (Surface sediment)	Kryptonium_JGI_1_GBS_scaffold00004	99.37	474
2053563014	GBSSS_contig14356	Hot spring sediment microbial communities from Great Boiling Spring, Nevada - surface sediment (Surface sediment)	Kryptonium_JGI_1_GBS_scaffold00006	99.79	476
2053563014	GBSSS_contig14363	Hot spring sediment microbial communities from Great Boiling Spring, Nevada - surface sediment (Surface sediment)	Kryptonium_JGI_1_GBS_scaffold00017	100	466
2053563014	GBSSS_contig14396	Hot spring sediment microbial communities from Great Boiling Spring, Nevada - surface sediment (Surface sediment)	Kryptonium_JGI_1_GBS_scaffold00012	99.37	475
2053563014	GBSSS_contig14459	Hot spring sediment microbial communities from Great Boiling Spring, Nevada - surface sediment (Surface sediment)	Kryptonium_JGI_1_GBS_scaffold00011	100	338
2053563014	GBSSS_contig14490	Hot spring sediment microbial communities from Great Boiling Spring, Nevada - surface sediment (Surface sediment)	Kryptonium_JGI_1_GBS_scaffold00023	99.79	472
2053563014	GBSSS_contig14526	Hot spring sediment microbial communities from Great Boiling Spring, Nevada - surface sediment (Surface sediment)	Kryptonium_JGI_1_GBS_scaffold00010	100	468
2053563014	GBSSS_contig14528	Hot spring sediment microbial communities from Great Boiling Spring, Nevada - surface sediment (Surface sediment)	Kryptonium_JGI_1_GBS_scaffold00004	99.78	449
2053563014	GBSSS_contig14550	Hot spring sediment microbial communities from Great Boiling Spring, Nevada - surface sediment (Surface sediment)	Kryptonium_JGI_1_GBS_scaffold00010	99.58	471
2053563014	GBSSS_contig14553	Hot spring sediment microbial communities from Great Boiling Spring, Nevada - surface sediment (Surface sediment)	Kryptonium_JGI_1_GBS_scaffold00003	99.79	469
2053563014	GBSSS_contig14587	Hot spring sediment microbial communities from Great Boiling Spring, Nevada - surface sediment (Surface sediment)	Kryptonium_JGI_1_GBS_scaffold00017	99.76	416
2053563014	GBSSS_contig14613	Hot spring sediment microbial communities from Great Boiling Spring, Nevada - surface sediment (Surface sediment)	Kryptonium_JGI_1_GBS_scaffold00009	100	298
2053563014	GBSSS_contig14627	Hot spring sediment microbial communities from Great Boiling Spring, Nevada - surface sediment (Surface sediment)	Kryptonium_JGI_1_GBS_scaffold00002	99.55	446
2053563014	GBSSS_contig14630	Hot spring sediment microbial communities from Great Boiling Spring, Nevada - surface sediment (Surface sediment)	Kryptonium_JGI_1_GBS_scaffold00001	99.73	375
2053563014	GBSSS_contig14631	Hot spring sediment microbial communities from Great Boiling Spring, Nevada - surface sediment (Surface sediment)	Kryptonium_JGI_1_GBS_scaffold00012	99.78	446
2053563014	GBSSS_contig14645	Hot spring sediment microbial communities from Great Boiling Spring, Nevada - surface sediment (Surface sediment)	Kryptonium_JGI_1_GBS_scaffold00013	99.79	466
2053563014	GBSSS_contig14652	Hot spring sediment microbial communities from Great Boiling Spring, Nevada - surface sediment (Surface sediment)	Kryptonium_JGI_1_GBS_scaffold00006	100	466
2053563014	GBSSS_contig14658	Hot spring sediment microbial communities from Great Boiling Spring, Nevada - surface sediment (Surface sediment)	Kryptonium_JGI_1_GBS_scaffold00011	99.57	466
2053563014	GBSSS_contig14694	Hot spring sediment microbial communities from Great Boiling Spring, Nevada - surface sediment (Surface sediment)	Kryptonium_JGI_1_GBS_scaffold00012	100	353
2053563014	GBSSS_contig14700	Hot spring sediment microbial communities from Great Boiling Spring, Nevada - surface sediment (Surface sediment)	Kryptonium_JGI_1_GBS_scaffold00026	100	443
2053563014	GBSSS_contig14708	Hot spring sediment microbial communities from Great Boiling Spring, Nevada - surface sediment (Surface sediment)	Kryptonium_JGI_1_GBS_scaffold00005	100	419
2053563014	GBSSS_contig14712	Hot spring sediment microbial communities from Great Boiling Spring, Nevada - surface sediment (Surface sediment)	Kryptonium_JGI_1_GBS_scaffold00015	99.74	390
2053563014	GBSSS_contig14721	Hot spring sediment microbial communities from Great Boiling Spring, Nevada - surface sediment (Surface sediment)	Kryptonium_JGI_1_GBS_scaffold00004	99.78	463
2053563014	GBSSS_contig14746	Hot spring sediment microbial communities from Great Boiling Spring, Nevada - surface sediment (Surface sediment)	Kryptonium_JGI_1_GBS_scaffold00007	99.78	462
2053563014	GBSSS_contig14766	Hot spring sediment microbial communities from Great Boiling Spring, Nevada - surface sediment (Surface sediment)	Kryptonium_JGI_1_GBS_scaffold00002	100	424
2053563014	GBSSS_contig14781	Hot spring sediment microbial communities from Great Boiling Spring, Nevada - surface sediment (Surface sediment)	Kryptonium_JGI_1_GBS_scaffold00003	99.78	459
2053563014	GBSSS_contig14788	Hot spring sediment microbial communities from Great Boiling Spring, Nevada - surface sediment (Surface sediment)	Kryptonium_JGI_1_GBS_scaffold00008	100	394
2053563014	GBSSS_contig14804	Hot spring sediment microbial communities from Great Boiling Spring, Nevada - surface sediment (Surface sediment)	Kryptonium_JGI_1_GBS_scaffold00001	99.77	431
2053563014	GBSSS_contig14805	Hot spring sediment microbial communities from Great Boiling Spring, Nevada - surface sediment (Surface sediment)	Kryptonium_JGI_1_GBS_scaffold00004	99.78	460
2053563014	GBSSS_contig14816	Hot spring sediment microbial communities from Great Boiling Spring, Nevada - surface sediment (Surface sediment)	Kryptonium_JGI_1_GBS_scaffold00001	99.57	460
2053563014	GBSSS_contig14830	Hot spring sediment microbial communities from Great Boiling Spring, Nevada - surface sediment (Surface sediment)	Kryptonium_JGI_1_GBS_scaffold00008	99.73	370
2053563014	GBSSS_contig14857	Hot spring sediment microbial communities from Great Boiling Spring, Nevada - surface sediment (Surface sediment)	Kryptonium_JGI_1_GBS_scaffold00002	99.56	458
2053563014	GBSSS_contig14858	Hot spring sediment microbial communities from Great Boiling Spring, Nevada - surface sediment (Surface sediment)	Kryptonium_JGI_1_GBS_scaffold00013	100	457
2053563014	GBSSS_contig14896	Hot spring sediment microbial communities from Great Boiling Spring, Nevada - surface sediment (Surface sediment)	Kryptonium_JGI_1_GBS_scaffold00025	99.78	456
2053563014	GBSSS_contig14903	Hot spring sediment microbial communities from Great Boiling Spring, Nevada - surface sediment (Surface sediment)	Kryptonium_JGI_1_GBS_scaffold00010	99.74	380
2053563014	GBSSS_contig14909	Hot spring sediment microbial communities from Great Boiling Spring, Nevada - surface sediment (Surface sediment)	Kryptonium_JGI_1_GBS_scaffold00006	100	424
2053563014	GBSSS_contig14927	Hot spring sediment microbial communities from Great Boiling Spring, Nevada - surface sediment (Surface sediment)	Kryptonium_JGI_1_GBS_scaffold00002	99.75	403
2053563014	GBSSS_contig14932	Hot spring sediment microbial communities from Great Boiling Spring, Nevada - surface sediment (Surface sediment)	Kryptonium_JGI_1_GBS_scaffold00008	100	427
2053563014	GBSSS_contig14943	Hot spring sediment microbial communities from Great Boiling Spring, Nevada - surface sediment (Surface sediment)	Kryptonium_JGI_1_GBS_scaffold00005	100	433
2053563014	GBSSS_contig14948	Hot spring sediment microbial communities from Great Boiling Spring, Nevada - surface sediment (Surface sediment)	Kryptonium_JGI_1_GBS_scaffold00005	99.55	447
2053563014	GBSSS_contig14970	Hot spring sediment microbial communities from Great Boiling Spring, Nevada - surface sediment (Surface sediment)	Kryptonium_JGI_1_GBS_scaffold00006	99.29	282
2053563014	GBSSS_contig15000	Hot spring sediment microbial communities from Great Boiling Spring, Nevada - surface sediment (Surface sediment)	Kryptonium_JGI_1_GBS_scaffold00001	99.31	435
2053563014	GBSSS_contig15001	Hot spring sediment microbial communities from Great Boiling Spring, Nevada - surface sediment (Surface sediment)	Kryptonium_JGI_1_GBS_scaffold00006	99.77	426
2053563014	GBSSS_contig15005	Hot spring sediment microbial communities from Great Boiling Spring, Nevada - surface sediment (Surface sediment)	Kryptonium_JGI_1_GBS_scaffold00004	99.76	422
2053563014	GBSSS_contig15008	Hot spring sediment microbial communities from Great Boiling Spring, Nevada - surface sediment (Surface sediment)	Kryptonium_JGI_1_GBS_scaffold00003	99.51	406
2053563014	GBSSS_contig15018	Hot spring sediment microbial communities from Great Boiling Spring, Nevada - surface sediment (Surface sediment)	Kryptonium_JGI_1_GBS_scaffold00002	100	450
2053563014	GBSSS_contig15154	Hot spring sediment microbial communities from Great Boiling Spring, Nevada - surface sediment (Surface sediment)	Kryptonium_JGI_1_GBS_scaffold00015	100	341
2053563014	GBSSS_contig15385	Hot spring sediment microbial communities from Great Boiling Spring, Nevada - surface sediment (Surface sediment)	Kryptonium_JGI_1_GBS_scaffold00010	100	419
2053563014	GBSSS_contig15561	Hot spring sediment microbial communities from Great Boiling Spring, Nevada - surface sediment (Surface sediment)	Kryptonium_JGI_1_GBS_scaffold00010	100	382
2053563014	GBSSS_GDGT4HR01A0C64	Hot spring sediment microbial communities from Great Boiling Spring, Nevada - surface sediment (Surface sediment)	Kryptonium_JGI_1_GBS_scaffold00002	99.36	314
2053563014	GBSSS_GDGT4HR01A0MT7	Hot spring sediment microbial communities from Great Boiling Spring, Nevada - surface sediment (Surface sediment)	Kryptonium_JGI_1_GBS_scaffold00001	100	274
2053563014	GBSSS_GDGT4HR01A1658	Hot spring sediment microbial communities from Great Boiling Spring, Nevada - surface sediment (Surface sediment)	Kryptonium_JGI_1_GBS_scaffold00007	99.45	362
2053563014	GBSSS_GDGT4HR01A1GAS	Hot spring sediment microbial communities from Great Boiling Spring, Nevada - surface sediment (Surface sediment)	Kryptonium_JGI_1_GBS_scaffold00002	99.7	337
2053563014	GBSSS_GDGT4HR01A25RA	Hot spring sediment microbial communities from Great Boiling Spring, Nevada - surface sediment (Surface sediment)	Kryptonium_JGI_1_GBS_scaffold00001	100	325
2053563014	GBSSS_GDGT4HR01A48NV	Hot spring sediment microbial communities from Great Boiling Spring, Nevada - surface sediment (Surface sediment)	Kryptonium_JGI_1_GBS_scaffold00019	100	307
2053563014	GBSSS_GDGT4HR01A4JHH	Hot spring sediment microbial communities from Great Boiling Spring, Nevada - surface sediment (Surface sediment)	Kryptonium_JGI_1_GBS_scaffold00001	99.7	330
2053563014	GBSSS_GDGT4HR01A51RB	Hot spring sediment microbial communities from Great Boiling Spring, Nevada - surface sediment (Surface sediment)	Kryptonium_JGI_1_GBS_scaffold00025	99.72	353
2053563014	GBSSS_GDGT4HR01A554E	Hot spring sediment microbial communities from Great Boiling Spring, Nevada - surface sediment (Surface sediment)	Kryptonium_JGI_1_GBS_scaffold00020	99.71	345
2053563014	GBSSS_GDGT4HR01A5GVZ	Hot spring sediment microbial communities from Great Boiling Spring, Nevada - surface sediment (Surface sediment)	Kryptonium_JGI_1_GBS_scaffold00012	99.63	273
2053563014	GBSSS_GDGT4HR01A7K7W	Hot spring sediment microbial communities from Great Boiling Spring, Nevada - surface sediment (Surface sediment)	Kryptonium_JGI_1_GBS_scaffold00002	99.72	355
2053563014	GBSSS_GDGT4HR01A8F5O	Hot spring sediment microbial communities from Great Boiling Spring, Nevada - surface sediment (Surface sediment)	Kryptonium_JGI_1_GBS_scaffold00006	100	278
2053563014	GBSSS_GDGT4HR01A8F5Z	Hot spring sediment microbial communities from Great Boiling Spring, Nevada - surface sediment (Surface sediment)	Kryptonium_JGI_1_GBS_scaffold00008	100	271
2053563014	GBSSS_GDGT4HR01A9A76	Hot spring sediment microbial communities from Great Boiling Spring, Nevada - surface sediment (Surface sediment)	Kryptonium_JGI_1_GBS_scaffold00019	99.71	340
2053563014	GBSSS_GDGT4HR01A9BMC	Hot spring sediment microbial communities from Great Boiling Spring, Nevada - surface sediment (Surface sediment)	Kryptonium_JGI_1_GBS_scaffold00004	100	333
2053563014	GBSSS_GDGT4HR01A9I3I	Hot spring sediment microbial communities from Great Boiling Spring, Nevada - surface sediment (Surface sediment)	Kryptonium_JGI_1_GBS_scaffold00003	100	396
2053563014	GBSSS_GDGT4HR01A9S7K	Hot spring sediment microbial communities from Great Boiling Spring, Nevada - surface sediment (Surface sediment)	Kryptonium_JGI_1_GBS_scaffold00003	99.25	267
2053563014	GBSSS_GDGT4HR01AE5NM	Hot spring sediment microbial communities from Great Boiling Spring, Nevada - surface sediment (Surface sediment)	Kryptonium_JGI_1_GBS_scaffold00022	99.25	265
2053563014	GBSSS_GDGT4HR01AHY1O	Hot spring sediment microbial communities from Great Boiling Spring, Nevada - surface sediment (Surface sediment)	Kryptonium_JGI_1_GBS_scaffold00004	99.22	386
2053563014	GBSSS_GDGT4HR01AIDQT	Hot spring sediment microbial communities from Great Boiling Spring, Nevada - surface sediment (Surface sediment)	Kryptonium_JGI_1_GBS_scaffold00001	99.63	270
2053563014	GBSSS_GDGT4HR01AILG6	Hot spring sediment microbial communities from Great Boiling Spring, Nevada - surface sediment (Surface sediment)	Kryptonium_JGI_1_GBS_scaffold00004	99.1	335
2053563014	GBSSS_GDGT4HR01AINZA	Hot spring sediment microbial communities from Great Boiling Spring, Nevada - surface sediment (Surface sediment)	Kryptonium_JGI_1_GBS_scaffold00003	99.65	285
2053563014	GBSSS_GDGT4HR01AIX38	Hot spring sediment microbial communities from Great Boiling Spring, Nevada - surface sediment (Surface sediment)	Kryptonium_JGI_1_GBS_scaffold00006	100	285
2053563014	GBSSS_GDGT4HR01AJ0TD	Hot spring sediment microbial communities from Great Boiling Spring, Nevada - surface sediment (Surface sediment)	Kryptonium_JGI_1_GBS_scaffold00009	99.07	432
2053563014	GBSSS_GDGT4HR01AKI0A	Hot spring sediment microbial communities from Great Boiling Spring, Nevada - surface sediment (Surface sediment)	Kryptonium_JGI_1_GBS_scaffold00017	100	335
2053563014	GBSSS_GDGT4HR01AKSU4	Hot spring sediment microbial communities from Great Boiling Spring, Nevada - surface sediment (Surface sediment)	Kryptonium_JGI_1_GBS_scaffold00004	100	303
2053563014	GBSSS_GDGT4HR01AKTU8	Hot spring sediment microbial communities from Great Boiling Spring, Nevada - surface sediment (Surface sediment)	Kryptonium_JGI_1_GBS_scaffold00008	99.66	298
2053563014	GBSSS_GDGT4HR01ALHSX	Hot spring sediment microbial communities from Great Boiling Spring, Nevada - surface sediment (Surface sediment)	Kryptonium_JGI_1_GBS_scaffold00005	99.75	397
2053563014	GBSSS_GDGT4HR01ALTJZ	Hot spring sediment microbial communities from Great Boiling Spring, Nevada - surface sediment (Surface sediment)	Kryptonium_JGI_1_GBS_scaffold00002	100	261
2053563014	GBSSS_GDGT4HR01AM7L0	Hot spring sediment microbial communities from Great Boiling Spring, Nevada - surface sediment (Surface sediment)	Kryptonium_JGI_1_GBS_scaffold00009	99.43	352
2053563014	GBSSS_GDGT4HR01AN9JJ	Hot spring sediment microbial communities from Great Boiling Spring, Nevada - surface sediment (Surface sediment)	Kryptonium_JGI_1_GBS_scaffold00001	99.53	427
2053563014	GBSSS_GDGT4HR01AO0YW	Hot spring sediment microbial communities from Great Boiling Spring, Nevada - surface sediment (Surface sediment)	Kryptonium_JGI_1_GBS_scaffold00032	100	266
2053563014	GBSSS_GDGT4HR01AP5WP	Hot spring sediment microbial communities from Great Boiling Spring, Nevada - surface sediment (Surface sediment)	Kryptonium_JGI_1_GBS_scaffold00007	100	385
2053563014	GBSSS_GDGT4HR01APGD2	Hot spring sediment microbial communities from Great Boiling Spring, Nevada - surface sediment (Surface sediment)	Kryptonium_JGI_1_GBS_scaffold00029	99.7	330
2053563014	GBSSS_GDGT4HR01APU7N	Hot spring sediment microbial communities from Great Boiling Spring, Nevada - surface sediment (Surface sediment)	Kryptonium_JGI_1_GBS_scaffold00012	100	253
2053563014	GBSSS_GDGT4HR01APV82	Hot spring sediment microbial communities from Great Boiling Spring, Nevada - surface sediment (Surface sediment)	Kryptonium_JGI_1_GBS_scaffold00001	100	264
2053563014	GBSSS_GDGT4HR01AQQTK	Hot spring sediment microbial communities from Great Boiling Spring, Nevada - surface sediment (Surface sediment)	Kryptonium_JGI_1_GBS_scaffold00022	99.74	387
2053563014	GBSSS_GDGT4HR01AQZDU	Hot spring sediment microbial communities from Great Boiling Spring, Nevada - surface sediment (Surface sediment)	Kryptonium_JGI_1_GBS_scaffold00001	99.45	365
2053563014	GBSSS_GDGT4HR01ASYF1	Hot spring sediment microbial communities from Great Boiling Spring, Nevada - surface sediment (Surface sediment)	Kryptonium_JGI_1_GBS_scaffold00025	100	275
2053563014	GBSSS_GDGT4HR01AT69W	Hot spring sediment microbial communities from Great Boiling Spring, Nevada - surface sediment (Surface sediment)	Kryptonium_JGI_1_GBS_scaffold00006	100	258
2053563014	GBSSS_GDGT4HR01AT7U2	Hot spring sediment microbial communities from Great Boiling Spring, Nevada - surface sediment (Surface sediment)	Kryptonium_JGI_1_GBS_scaffold00027	99.33	300
2053563014	GBSSS_GDGT4HR01AT9OM	Hot spring sediment microbial communities from Great Boiling Spring, Nevada - surface sediment (Surface sediment)	Kryptonium_JGI_1_GBS_scaffold00004	100	320
2053563014	GBSSS_GDGT4HR01ATH9U	Hot spring sediment microbial communities from Great Boiling Spring, Nevada - surface sediment (Surface sediment)	Kryptonium_JGI_1_GBS_scaffold00003	100	321
2053563014	GBSSS_GDGT4HR01ATME2	Hot spring sediment microbial communities from Great Boiling Spring, Nevada - surface sediment (Surface sediment)	Kryptonium_JGI_1_GBS_scaffold00007	99.72	352
2053563014	GBSSS_GDGT4HR01AUFNN	Hot spring sediment microbial communities from Great Boiling Spring, Nevada - surface sediment (Surface sediment)	Kryptonium_JGI_1_GBS_scaffold00013	99.68	313
2053563014	GBSSS_GDGT4HR01AVCNZ	Hot spring sediment microbial communities from Great Boiling Spring, Nevada - surface sediment (Surface sediment)	Kryptonium_JGI_1_GBS_scaffold00001	100	255
2053563014	GBSSS_GDGT4HR01AVU90	Hot spring sediment microbial communities from Great Boiling Spring, Nevada - surface sediment (Surface sediment)	Kryptonium_JGI_1_GBS_scaffold00010	100	348
2053563014	GBSSS_GDGT4HR01AWLUF	Hot spring sediment microbial communities from Great Boiling Spring, Nevada - surface sediment (Surface sediment)	Kryptonium_JGI_1_GBS_scaffold00029	99.71	344
2053563014	GBSSS_GDGT4HR01AWTPC	Hot spring sediment microbial communities from Great Boiling Spring, Nevada - surface sediment (Surface sediment)	Kryptonium_JGI_1_GBS_scaffold00009	100	399
2053563014	GBSSS_GDGT4HR01AXAT7	Hot spring sediment microbial communities from Great Boiling Spring, Nevada - surface sediment (Surface sediment)	Kryptonium_JGI_1_GBS_scaffold00001	99.71	344
2053563014	GBSSS_GDGT4HR01AY74A	Hot spring sediment microbial communities from Great Boiling Spring, Nevada - surface sediment (Surface sediment)	Kryptonium_JGI_1_GBS_scaffold00004	99.64	279
2053563014	GBSSS_GDGT4HR01AYZ9R	Hot spring sediment microbial communities from Great Boiling Spring, Nevada - surface sediment (Surface sediment)	Kryptonium_JGI_1_GBS_scaffold00013	99.51	410
2053563014	GBSSS_GDGT4HR01AZ1K6	Hot spring sediment microbial communities from Great Boiling Spring, Nevada - surface sediment (Surface sediment)	Kryptonium_JGI_1_GBS_scaffold00002	99.16	358
2053563014	GBSSS_GDGT4HR01AZDN7	Hot spring sediment microbial communities from Great Boiling Spring, Nevada - surface sediment (Surface sediment)	Kryptonium_JGI_1_GBS_scaffold00001	100	316
2053563014	GBSSS_GDGT4HR01B0BYU	Hot spring sediment microbial communities from Great Boiling Spring, Nevada - surface sediment (Surface sediment)	Kryptonium_JGI_1_GBS_scaffold00010	100	333
2053563014	GBSSS_GDGT4HR01B1TFL	Hot spring sediment microbial communities from Great Boiling Spring, Nevada - surface sediment (Surface sediment)	Kryptonium_JGI_1_GBS_scaffold00018	99.71	344
2053563014	GBSSS_GDGT4HR01B2LBZ	Hot spring sediment microbial communities from Great Boiling Spring, Nevada - surface sediment (Surface sediment)	Kryptonium_JGI_1_GBS_scaffold00027	100	256
2053563014	GBSSS_GDGT4HR01B36FG	Hot spring sediment microbial communities from Great Boiling Spring, Nevada - surface sediment (Surface sediment)	Kryptonium_JGI_1_GBS_scaffold00005	100	286
2053563014	GBSSS_GDGT4HR01B36Q0	Hot spring sediment microbial communities from Great Boiling Spring, Nevada - surface sediment (Surface sediment)	Kryptonium_JGI_1_GBS_scaffold00005	99.72	363
2053563014	GBSSS_GDGT4HR01B3V8U	Hot spring sediment microbial communities from Great Boiling Spring, Nevada - surface sediment (Surface sediment)	Kryptonium_JGI_1_GBS_scaffold00007	99.64	278
2053563014	GBSSS_GDGT4HR01B42K5	Hot spring sediment microbial communities from Great Boiling Spring, Nevada - surface sediment (Surface sediment)	Kryptonium_JGI_1_GBS_scaffold00005	99.61	258
2053563014	GBSSS_GDGT4HR01B4VXZ	Hot spring sediment microbial communities from Great Boiling Spring, Nevada - surface sediment (Surface sediment)	Kryptonium_JGI_1_GBS_scaffold00004	99.64	276
2053563014	GBSSS_GDGT4HR01B63GX	Hot spring sediment microbial communities from Great Boiling Spring, Nevada - surface sediment (Surface sediment)	Kryptonium_JGI_1_GBS_scaffold00012	99.75	405
2053563014	GBSSS_GDGT4HR01B64OL	Hot spring sediment microbial communities from Great Boiling Spring, Nevada - surface sediment (Surface sediment)	Kryptonium_JGI_1_GBS_scaffold00001	100	342
2053563014	GBSSS_GDGT4HR01B66M1	Hot spring sediment microbial communities from Great Boiling Spring, Nevada - surface sediment (Surface sediment)	Kryptonium_JGI_1_GBS_scaffold00015	99.65	283
2053563014	GBSSS_GDGT4HR01B6IZO	Hot spring sediment microbial communities from Great Boiling Spring, Nevada - surface sediment (Surface sediment)	Kryptonium_JGI_1_GBS_scaffold00002	100	356
2053563014	GBSSS_GDGT4HR01B7EID	Hot spring sediment microbial communities from Great Boiling Spring, Nevada - surface sediment (Surface sediment)	Kryptonium_JGI_1_GBS_scaffold00030	100	347
2053563014	GBSSS_GDGT4HR01B7ME1	Hot spring sediment microbial communities from Great Boiling Spring, Nevada - surface sediment (Surface sediment)	Kryptonium_JGI_1_GBS_scaffold00006	100	280
2053563014	GBSSS_GDGT4HR01B7P5L	Hot spring sediment microbial communities from Great Boiling Spring, Nevada - surface sediment (Surface sediment)	Kryptonium_JGI_1_GBS_scaffold00011	100	311
2053563014	GBSSS_GDGT4HR01B804K	Hot spring sediment microbial communities from Great Boiling Spring, Nevada - surface sediment (Surface sediment)	Kryptonium_JGI_1_GBS_scaffold00011	99.67	307
2053563014	GBSSS_GDGT4HR01B843F	Hot spring sediment microbial communities from Great Boiling Spring, Nevada - surface sediment (Surface sediment)	Kryptonium_JGI_1_GBS_scaffold00012	100	292
2053563014	GBSSS_GDGT4HR01B86LI	Hot spring sediment microbial communities from Great Boiling Spring, Nevada - surface sediment (Surface sediment)	Kryptonium_JGI_1_GBS_scaffold00024	99.26	272
2053563014	GBSSS_GDGT4HR01B92EV	Hot spring sediment microbial communities from Great Boiling Spring, Nevada - surface sediment (Surface sediment)	Kryptonium_JGI_1_GBS_scaffold00027	98.72	392
2053563014	GBSSS_GDGT4HR01BBO9G	Hot spring sediment microbial communities from Great Boiling Spring, Nevada - surface sediment (Surface sediment)	Kryptonium_JGI_1_GBS_scaffold00023	99.7	330
2053563014	GBSSS_GDGT4HR01BCRHZ	Hot spring sediment microbial communities from Great Boiling Spring, Nevada - surface sediment (Surface sediment)	Kryptonium_JGI_1_GBS_scaffold00008	99.45	362
2053563014	GBSSS_GDGT4HR01BCSTE	Hot spring sediment microbial communities from Great Boiling Spring, Nevada - surface sediment (Surface sediment)	Kryptonium_JGI_1_GBS_scaffold00017	99.72	363
2053563014	GBSSS_GDGT4HR01BDBEX	Hot spring sediment microbial communities from Great Boiling Spring, Nevada - surface sediment (Surface sediment)	Kryptonium_JGI_1_GBS_scaffold00027	98.8	250
2053563014	GBSSS_GDGT4HR01BDEW5	Hot spring sediment microbial communities from Great Boiling Spring, Nevada - surface sediment (Surface sediment)	Kryptonium_JGI_1_GBS_scaffold00019	99.72	354
2053563014	GBSSS_GDGT4HR01BEWMB	Hot spring sediment microbial communities from Great Boiling Spring, Nevada - surface sediment (Surface sediment)	Kryptonium_JGI_1_GBS_scaffold00011	99.51	407
2053563014	GBSSS_GDGT4HR01BF15I	Hot spring sediment microbial communities from Great Boiling Spring, Nevada - surface sediment (Surface sediment)	Kryptonium_JGI_1_GBS_scaffold00003	99.65	286
2053563014	GBSSS_GDGT4HR01BF1KJ	Hot spring sediment microbial communities from Great Boiling Spring, Nevada - surface sediment (Surface sediment)	Kryptonium_JGI_1_GBS_scaffold00004	99.58	475
2053563014	GBSSS_GDGT4HR01BF88N	Hot spring sediment microbial communities from Great Boiling Spring, Nevada - surface sediment (Surface sediment)	Kryptonium_JGI_1_GBS_scaffold00013	99.28	279
2053563014	GBSSS_GDGT4HR01BFHQP	Hot spring sediment microbial communities from Great Boiling Spring, Nevada - surface sediment (Surface sediment)	Kryptonium_JGI_1_GBS_scaffold00002	100	299
2053563014	GBSSS_GDGT4HR01BFP3E	Hot spring sediment microbial communities from Great Boiling Spring, Nevada - surface sediment (Surface sediment)	Kryptonium_JGI_1_GBS_scaffold00006	100	276
2053563014	GBSSS_GDGT4HR01BHMSH	Hot spring sediment microbial communities from Great Boiling Spring, Nevada - surface sediment (Surface sediment)	Kryptonium_JGI_1_GBS_scaffold00011	100	304
2053563014	GBSSS_GDGT4HR01BHZAL	Hot spring sediment microbial communities from Great Boiling Spring, Nevada - surface sediment (Surface sediment)	Kryptonium_JGI_1_GBS_scaffold00003	99.48	382
2053563014	GBSSS_GDGT4HR01BIR7T	Hot spring sediment microbial communities from Great Boiling Spring, Nevada - surface sediment (Surface sediment)	Kryptonium_JGI_1_GBS_scaffold00029	99.65	282
2053563014	GBSSS_GDGT4HR01BIUXT	Hot spring sediment microbial communities from Great Boiling Spring, Nevada - surface sediment (Surface sediment)	Kryptonium_JGI_1_GBS_scaffold00002	99.49	396
2053563014	GBSSS_GDGT4HR01BJTHT	Hot spring sediment microbial communities from Great Boiling Spring, Nevada - surface sediment (Surface sediment)	Kryptonium_JGI_1_GBS_scaffold00001	99.75	394
2053563014	GBSSS_GDGT4HR01BKOPG	Hot spring sediment microbial communities from Great Boiling Spring, Nevada - surface sediment (Surface sediment)	Kryptonium_JGI_1_GBS_scaffold00015	99.71	344
2053563014	GBSSS_GDGT4HR01BL1C2	Hot spring sediment microbial communities from Great Boiling Spring, Nevada - surface sediment (Surface sediment)	Kryptonium_JGI_1_GBS_scaffold00004	99.76	423
2053563014	GBSSS_GDGT4HR01BL6GD	Hot spring sediment microbial communities from Great Boiling Spring, Nevada - surface sediment (Surface sediment)	Kryptonium_JGI_1_GBS_scaffold00003	99.63	270
2053563014	GBSSS_GDGT4HR01BLQR9	Hot spring sediment microbial communities from Great Boiling Spring, Nevada - surface sediment (Surface sediment)	Kryptonium_JGI_1_GBS_scaffold00025	99.41	340
2053563014	GBSSS_GDGT4HR01BLQRY	Hot spring sediment microbial communities from Great Boiling Spring, Nevada - surface sediment (Surface sediment)	Kryptonium_JGI_1_GBS_scaffold00028	99.64	278
2053563014	GBSSS_GDGT4HR01BMH5J	Hot spring sediment microbial communities from Great Boiling Spring, Nevada - surface sediment (Surface sediment)	Kryptonium_JGI_1_GBS_scaffold00011	100	366
2053563014	GBSSS_GDGT4HR01BMNHB	Hot spring sediment microbial communities from Great Boiling Spring, Nevada - surface sediment (Surface sediment)	Kryptonium_JGI_1_GBS_scaffold00013	99.73	374
2053563014	GBSSS_GDGT4HR01BNLR4	Hot spring sediment microbial communities from Great Boiling Spring, Nevada - surface sediment (Surface sediment)	Kryptonium_JGI_1_GBS_scaffold00011	99.71	340
2053563014	GBSSS_GDGT4HR01BOYBW	Hot spring sediment microbial communities from Great Boiling Spring, Nevada - surface sediment (Surface sediment)	Kryptonium_JGI_1_GBS_scaffold00004	99.6	252
2053563014	GBSSS_GDGT4HR01BP2I4	Hot spring sediment microbial communities from Great Boiling Spring, Nevada - surface sediment (Surface sediment)	Kryptonium_JGI_1_GBS_scaffold00008	99.66	298
2053563014	GBSSS_GDGT4HR01BP2K6	Hot spring sediment microbial communities from Great Boiling Spring, Nevada - surface sediment (Surface sediment)	Kryptonium_JGI_1_GBS_scaffold00004	99.53	430
2053563014	GBSSS_GDGT4HR01BQ1MQ	Hot spring sediment microbial communities from Great Boiling Spring, Nevada - surface sediment (Surface sediment)	Kryptonium_JGI_1_GBS_scaffold00009	99.33	299
2053563014	GBSSS_GDGT4HR01BQNEO	Hot spring sediment microbial communities from Great Boiling Spring, Nevada - surface sediment (Surface sediment)	Kryptonium_JGI_1_GBS_scaffold00008	99.71	350
2053563014	GBSSS_GDGT4HR01BR6UZ	Hot spring sediment microbial communities from Great Boiling Spring, Nevada - surface sediment (Surface sediment)	Kryptonium_JGI_1_GBS_scaffold00004	99.37	315
2053563014	GBSSS_GDGT4HR01BRKM3	Hot spring sediment microbial communities from Great Boiling Spring, Nevada - surface sediment (Surface sediment)	Kryptonium_JGI_1_GBS_scaffold00012	99.7	338
2053563014	GBSSS_GDGT4HR01BRUEX	Hot spring sediment microbial communities from Great Boiling Spring, Nevada - surface sediment (Surface sediment)	Kryptonium_JGI_1_GBS_scaffold00011	99.71	349
2053563014	GBSSS_GDGT4HR01BSPWM	Hot spring sediment microbial communities from Great Boiling Spring, Nevada - surface sediment (Surface sediment)	Kryptonium_JGI_1_GBS_scaffold00004	99.47	375
2053563014	GBSSS_GDGT4HR01BSRUR	Hot spring sediment microbial communities from Great Boiling Spring, Nevada - surface sediment (Surface sediment)	Kryptonium_JGI_1_GBS_scaffold00008	99.75	403
2053563014	GBSSS_GDGT4HR01BT84A	Hot spring sediment microbial communities from Great Boiling Spring, Nevada - surface sediment (Surface sediment)	Kryptonium_JGI_1_GBS_scaffold00006	99.67	307
2053563014	GBSSS_GDGT4HR01BTE3V	Hot spring sediment microbial communities from Great Boiling Spring, Nevada - surface sediment (Surface sediment)	Kryptonium_JGI_1_GBS_scaffold00008	99.62	264
2053563014	GBSSS_GDGT4HR01BVTH4	Hot spring sediment microbial communities from Great Boiling Spring, Nevada - surface sediment (Surface sediment)	Kryptonium_JGI_1_GBS_scaffold00013	98.92	372
2053563014	GBSSS_GDGT4HR01BW2FB	Hot spring sediment microbial communities from Great Boiling Spring, Nevada - surface sediment (Surface sediment)	Kryptonium_JGI_1_GBS_scaffold00002	100	341
2053563014	GBSSS_GDGT4HR01BW4RA	Hot spring sediment microbial communities from Great Boiling Spring, Nevada - surface sediment (Surface sediment)	Kryptonium_JGI_1_GBS_scaffold00007	99.75	407
2053563014	GBSSS_GDGT4HR01BWAP9	Hot spring sediment microbial communities from Great Boiling Spring, Nevada - surface sediment (Surface sediment)	Kryptonium_JGI_1_GBS_scaffold00003	100	343
2053563014	GBSSS_GDGT4HR01BWQ2Y	Hot spring sediment microbial communities from Great Boiling Spring, Nevada - surface sediment (Surface sediment)	Kryptonium_JGI_1_GBS_scaffold00003	99.63	273
2053563014	GBSSS_GDGT4HR01BXEDP	Hot spring sediment microbial communities from Great Boiling Spring, Nevada - surface sediment (Surface sediment)	Kryptonium_JGI_1_GBS_scaffold00002	99.71	339
2053563014	GBSSS_GDGT4HR01BXM8W	Hot spring sediment microbial communities from Great Boiling Spring, Nevada - surface sediment (Surface sediment)	Kryptonium_JGI_1_GBS_scaffold00027	99.38	323
2053563014	GBSSS_GDGT4HR01BY0GM	Hot spring sediment microbial communities from Great Boiling Spring, Nevada - surface sediment (Surface sediment)	Kryptonium_JGI_1_GBS_scaffold00007	99.22	386
2053563014	GBSSS_GDGT4HR01BY9SX	Hot spring sediment microbial communities from Great Boiling Spring, Nevada - surface sediment (Surface sediment)	Kryptonium_JGI_1_GBS_scaffold00002	99.62	266
2053563014	GBSSS_GDGT4HR01BYCWV	Hot spring sediment microbial communities from Great Boiling Spring, Nevada - surface sediment (Surface sediment)	Kryptonium_JGI_1_GBS_scaffold00018	99.2	377
2053563014	GBSSS_GDGT4HR01BYQDM	Hot spring sediment microbial communities from Great Boiling Spring, Nevada - surface sediment (Surface sediment)	Kryptonium_JGI_1_GBS_scaffold00005	99.7	329
2053563014	GBSSS_GDGT4HR01BYWKZ	Hot spring sediment microbial communities from Great Boiling Spring, Nevada - surface sediment (Surface sediment)	Kryptonium_JGI_1_GBS_scaffold00008	99.74	381
2053563014	GBSSS_GDGT4HR01BZ01U	Hot spring sediment microbial communities from Great Boiling Spring, Nevada - surface sediment (Surface sediment)	Kryptonium_JGI_1_GBS_scaffold00021	99.72	361
2053563014	GBSSS_GDGT4HR01BZ4RZ	Hot spring sediment microbial communities from Great Boiling Spring, Nevada - surface sediment (Surface sediment)	Kryptonium_JGI_1_GBS_scaffold00002	99.67	299
2053563014	GBSSS_GDGT4HR01BZLYV	Hot spring sediment microbial communities from Great Boiling Spring, Nevada - surface sediment (Surface sediment)	Kryptonium_JGI_1_GBS_scaffold00004	100	318
2053563014	GBSSS_GDGT4HR01BZYIO	Hot spring sediment microbial communities from Great Boiling Spring, Nevada - surface sediment (Surface sediment)	Kryptonium_JGI_1_GBS_scaffold00019	100	405
2053563014	GBSSS_GDGT4HR01C0DMJ	Hot spring sediment microbial communities from Great Boiling Spring, Nevada - surface sediment (Surface sediment)	Kryptonium_JGI_1_GBS_scaffold00014	100	314
2053563014	GBSSS_GDGT4HR01C0O5H	Hot spring sediment microbial communities from Great Boiling Spring, Nevada - surface sediment (Surface sediment)	Kryptonium_JGI_1_GBS_scaffold00004	99.26	269
2053563014	GBSSS_GDGT4HR01C0W2I	Hot spring sediment microbial communities from Great Boiling Spring, Nevada - surface sediment (Surface sediment)	Kryptonium_JGI_1_GBS_scaffold00003	99.64	276
2053563014	GBSSS_GDGT4HR01C1JZQ	Hot spring sediment microbial communities from Great Boiling Spring, Nevada - surface sediment (Surface sediment)	Kryptonium_JGI_1_GBS_scaffold00001	100	296
2053563014	GBSSS_GDGT4HR01C238P	Hot spring sediment microbial communities from Great Boiling Spring, Nevada - surface sediment (Surface sediment)	Kryptonium_JGI_1_GBS_scaffold00021	99.67	304
2053563014	GBSSS_GDGT4HR01C245V	Hot spring sediment microbial communities from Great Boiling Spring, Nevada - surface sediment (Surface sediment)	Kryptonium_JGI_1_GBS_scaffold00018	100	260
2053563014	GBSSS_GDGT4HR01C2L5A	Hot spring sediment microbial communities from Great Boiling Spring, Nevada - surface sediment (Surface sediment)	Kryptonium_JGI_1_GBS_scaffold00003	99.5	403
2053563014	GBSSS_GDGT4HR01C54O4	Hot spring sediment microbial communities from Great Boiling Spring, Nevada - surface sediment (Surface sediment)	Kryptonium_JGI_1_GBS_scaffold00001	99.73	365
2053563014	GBSSS_GDGT4HR01C5N1G	Hot spring sediment microbial communities from Great Boiling Spring, Nevada - surface sediment (Surface sediment)	Kryptonium_JGI_1_GBS_scaffold00013	100	262
2053563014	GBSSS_GDGT4HR01C69IP	Hot spring sediment microbial communities from Great Boiling Spring, Nevada - surface sediment (Surface sediment)	Kryptonium_JGI_1_GBS_scaffold00001	100	338
2053563014	GBSSS_GDGT4HR01C6F3I	Hot spring sediment microbial communities from Great Boiling Spring, Nevada - surface sediment (Surface sediment)	Kryptonium_JGI_1_GBS_scaffold00001	100	292
2053563014	GBSSS_GDGT4HR01C70XK	Hot spring sediment microbial communities from Great Boiling Spring, Nevada - surface sediment (Surface sediment)	Kryptonium_JGI_1_GBS_scaffold00008	99.78	450
2053563014	GBSSS_GDGT4HR01C75D4	Hot spring sediment microbial communities from Great Boiling Spring, Nevada - surface sediment (Surface sediment)	Kryptonium_JGI_1_GBS_scaffold00024	99.65	285
2053563014	GBSSS_GDGT4HR01C7KTS	Hot spring sediment microbial communities from Great Boiling Spring, Nevada - surface sediment (Surface sediment)	Kryptonium_JGI_1_GBS_scaffold00012	99.67	303
2053563014	GBSSS_GDGT4HR01C85FZ	Hot spring sediment microbial communities from Great Boiling Spring, Nevada - surface sediment (Surface sediment)	Kryptonium_JGI_1_GBS_scaffold00015	99.17	361
2053563014	GBSSS_GDGT4HR01C87MA	Hot spring sediment microbial communities from Great Boiling Spring, Nevada - surface sediment (Surface sediment)	Kryptonium_JGI_1_GBS_scaffold00008	99.73	375
2053563014	GBSSS_GDGT4HR01C8WFR	Hot spring sediment microbial communities from Great Boiling Spring, Nevada - surface sediment (Surface sediment)	Kryptonium_JGI_1_GBS_scaffold00001	99.63	270
2053563014	GBSSS_GDGT4HR01C95IE	Hot spring sediment microbial communities from Great Boiling Spring, Nevada - surface sediment (Surface sediment)	Kryptonium_JGI_1_GBS_scaffold00030	99.09	330
2053563014	GBSSS_GDGT4HR01C9BEK	Hot spring sediment microbial communities from Great Boiling Spring, Nevada - surface sediment (Surface sediment)	Kryptonium_JGI_1_GBS_scaffold00022	99.77	428
2053563014	GBSSS_GDGT4HR01CB1TM	Hot spring sediment microbial communities from Great Boiling Spring, Nevada - surface sediment (Surface sediment)	Kryptonium_JGI_1_GBS_scaffold00011	99.29	283
2053563014	GBSSS_GDGT4HR01CB4GL	Hot spring sediment microbial communities from Great Boiling Spring, Nevada - surface sediment (Surface sediment)	Kryptonium_JGI_1_GBS_scaffold00019	99.75	394
2053563014	GBSSS_GDGT4HR01CBF68	Hot spring sediment microbial communities from Great Boiling Spring, Nevada - surface sediment (Surface sediment)	Kryptonium_JGI_1_GBS_scaffold00010	99.43	351
2053563014	GBSSS_GDGT4HR01CBI62	Hot spring sediment microbial communities from Great Boiling Spring, Nevada - surface sediment (Surface sediment)	Kryptonium_JGI_1_GBS_scaffold00005	99.37	319
2053563014	GBSSS_GDGT4HR01CBXSD	Hot spring sediment microbial communities from Great Boiling Spring, Nevada - surface sediment (Surface sediment)	Kryptonium_JGI_1_GBS_scaffold00011	99.69	326
2053563014	GBSSS_GDGT4HR01CC43M	Hot spring sediment microbial communities from Great Boiling Spring, Nevada - surface sediment (Surface sediment)	Kryptonium_JGI_1_GBS_scaffold00017	99.72	358
2053563014	GBSSS_GDGT4HR01CC6IJ	Hot spring sediment microbial communities from Great Boiling Spring, Nevada - surface sediment (Surface sediment)	Kryptonium_JGI_1_GBS_scaffold00010	99.07	324
2053563014	GBSSS_GDGT4HR01CD35N	Hot spring sediment microbial communities from Great Boiling Spring, Nevada - surface sediment (Surface sediment)	Kryptonium_JGI_1_GBS_scaffold00003	99.37	317
2053563014	GBSSS_GDGT4HR01CDP3U	Hot spring sediment microbial communities from Great Boiling Spring, Nevada - surface sediment (Surface sediment)	Kryptonium_JGI_1_GBS_scaffold00011	99.69	318
2053563014	GBSSS_GDGT4HR01CFR3A	Hot spring sediment microbial communities from Great Boiling Spring, Nevada - surface sediment (Surface sediment)	Kryptonium_JGI_1_GBS_scaffold00008	100	255
2053563014	GBSSS_GDGT4HR01CG8OV	Hot spring sediment microbial communities from Great Boiling Spring, Nevada - surface sediment (Surface sediment)	Kryptonium_JGI_1_GBS_scaffold00020	99.72	363
2053563014	GBSSS_GDGT4HR01CGCTA	Hot spring sediment microbial communities from Great Boiling Spring, Nevada - surface sediment (Surface sediment)	Kryptonium_JGI_1_GBS_scaffold00015	100	259
2053563014	GBSSS_GDGT4HR01CGM3N	Hot spring sediment microbial communities from Great Boiling Spring, Nevada - surface sediment (Surface sediment)	Kryptonium_JGI_1_GBS_scaffold00005	100	270
2053563014	GBSSS_GDGT4HR01CGXBT	Hot spring sediment microbial communities from Great Boiling Spring, Nevada - surface sediment (Surface sediment)	Kryptonium_JGI_1_GBS_scaffold00002	99.34	303
2053563014	GBSSS_GDGT4HR01CH5E9	Hot spring sediment microbial communities from Great Boiling Spring, Nevada - surface sediment (Surface sediment)	Kryptonium_JGI_1_GBS_scaffold00010	100	317
2053563014	GBSSS_GDGT4HR01CHGT0	Hot spring sediment microbial communities from Great Boiling Spring, Nevada - surface sediment (Surface sediment)	Kryptonium_JGI_1_GBS_scaffold00004	99.65	287
2053563014	GBSSS_GDGT4HR01CKCXF	Hot spring sediment microbial communities from Great Boiling Spring, Nevada - surface sediment (Surface sediment)	Kryptonium_JGI_1_GBS_scaffold00015	100	281
2053563014	GBSSS_GDGT4HR01CKKC9	Hot spring sediment microbial communities from Great Boiling Spring, Nevada - surface sediment (Surface sediment)	Kryptonium_JGI_1_GBS_scaffold00027	100	394
2053563014	GBSSS_GDGT4HR01CKUDP	Hot spring sediment microbial communities from Great Boiling Spring, Nevada - surface sediment (Surface sediment)	Kryptonium_JGI_1_GBS_scaffold00003	99.71	347
2053563014	GBSSS_GDGT4HR01CKXO3	Hot spring sediment microbial communities from Great Boiling Spring, Nevada - surface sediment (Surface sediment)	Kryptonium_JGI_1_GBS_scaffold00035	100	291
2053563014	GBSSS_GDGT4HR01CLNDH	Hot spring sediment microbial communities from Great Boiling Spring, Nevada - surface sediment (Surface sediment)	Kryptonium_JGI_1_GBS_scaffold00001	100	387
2053563014	GBSSS_GDGT4HR01CMA04	Hot spring sediment microbial communities from Great Boiling Spring, Nevada - surface sediment (Surface sediment)	Kryptonium_JGI_1_GBS_scaffold00029	99.6	252
2053563014	GBSSS_GDGT4HR01CMCG4	Hot spring sediment microbial communities from Great Boiling Spring, Nevada - surface sediment (Surface sediment)	Kryptonium_JGI_1_GBS_scaffold00013	100	335
2053563014	GBSSS_GDGT4HR01CML2I	Hot spring sediment microbial communities from Great Boiling Spring, Nevada - surface sediment (Surface sediment)	Kryptonium_JGI_1_GBS_scaffold00004	99.62	260
2053563014	GBSSS_GDGT4HR01CNNQE	Hot spring sediment microbial communities from Great Boiling Spring, Nevada - surface sediment (Surface sediment)	Kryptonium_JGI_1_GBS_scaffold00005	99.72	354
2053563014	GBSSS_GDGT4HR01CONQS	Hot spring sediment microbial communities from Great Boiling Spring, Nevada - surface sediment (Surface sediment)	Kryptonium_JGI_1_GBS_scaffold00009	99.4	333
2053563014	GBSSS_GDGT4HR01COXGI	Hot spring sediment microbial communities from Great Boiling Spring, Nevada - surface sediment (Surface sediment)	Kryptonium_JGI_1_GBS_scaffold00022	99.6	251
2053563014	GBSSS_GDGT4HR01CPHS7	Hot spring sediment microbial communities from Great Boiling Spring, Nevada - surface sediment (Surface sediment)	Kryptonium_JGI_1_GBS_scaffold00002	100	339
2053563014	GBSSS_GDGT4HR01CPLAO	Hot spring sediment microbial communities from Great Boiling Spring, Nevada - surface sediment (Surface sediment)	Kryptonium_JGI_1_GBS_scaffold00003	100	330
2053563014	GBSSS_GDGT4HR01CQWK7	Hot spring sediment microbial communities from Great Boiling Spring, Nevada - surface sediment (Surface sediment)	Kryptonium_JGI_1_GBS_scaffold00008	99.39	326
2053563014	GBSSS_GDGT4HR01CR2W9	Hot spring sediment microbial communities from Great Boiling Spring, Nevada - surface sediment (Surface sediment)	Kryptonium_JGI_1_GBS_scaffold00005	99.63	270
2053563014	GBSSS_GDGT4HR01CR7R6	Hot spring sediment microbial communities from Great Boiling Spring, Nevada - surface sediment (Surface sediment)	Kryptonium_JGI_1_GBS_scaffold00005	99.71	347
2053563014	GBSSS_GDGT4HR01CR88M	Hot spring sediment microbial communities from Great Boiling Spring, Nevada - surface sediment (Surface sediment)	Kryptonium_JGI_1_GBS_scaffold00015	99.71	341
2053563014	GBSSS_GDGT4HR01CRBOC	Hot spring sediment microbial communities from Great Boiling Spring, Nevada - surface sediment (Surface sediment)	Kryptonium_JGI_1_GBS_scaffold00004	100	256
2053563014	GBSSS_GDGT4HR01CSZ3E	Hot spring sediment microbial communities from Great Boiling Spring, Nevada - surface sediment (Surface sediment)	Kryptonium_JGI_1_GBS_scaffold00002	99.74	384
2053563014	GBSSS_GDGT4HR01CTCRF	Hot spring sediment microbial communities from Great Boiling Spring, Nevada - surface sediment (Surface sediment)	Kryptonium_JGI_1_GBS_scaffold00007	100	322
2053563014	GBSSS_GDGT4HR01CTHK1	Hot spring sediment microbial communities from Great Boiling Spring, Nevada - surface sediment (Surface sediment)	Kryptonium_JGI_1_GBS_scaffold00001	99.71	350
2053563014	GBSSS_GDGT4HR01CTVB5	Hot spring sediment microbial communities from Great Boiling Spring, Nevada - surface sediment (Surface sediment)	Kryptonium_JGI_1_GBS_scaffold00013	99.36	313
2053563014	GBSSS_GDGT4HR01CUE3A	Hot spring sediment microbial communities from Great Boiling Spring, Nevada - surface sediment (Surface sediment)	Kryptonium_JGI_1_GBS_scaffold00005	100	357
2053563014	GBSSS_GDGT4HR01CV2PB	Hot spring sediment microbial communities from Great Boiling Spring, Nevada - surface sediment (Surface sediment)	Kryptonium_JGI_1_GBS_scaffold00003	99.47	376
2053563014	GBSSS_GDGT4HR01CVVYY	Hot spring sediment microbial communities from Great Boiling Spring, Nevada - surface sediment (Surface sediment)	Kryptonium_JGI_1_GBS_scaffold00001	100	397
2053563014	GBSSS_GDGT4HR01CVXXR	Hot spring sediment microbial communities from Great Boiling Spring, Nevada - surface sediment (Surface sediment)	Kryptonium_JGI_1_GBS_scaffold00005	99.4	335
2053563014	GBSSS_GDGT4HR01CY26T	Hot spring sediment microbial communities from Great Boiling Spring, Nevada - surface sediment (Surface sediment)	Kryptonium_JGI_1_GBS_scaffold00006	100	255
2053563014	GBSSS_GDGT4HR01CYFU3	Hot spring sediment microbial communities from Great Boiling Spring, Nevada - surface sediment (Surface sediment)	Kryptonium_JGI_1_GBS_scaffold00009	99.22	256
2053563014	GBSSS_GDGT4HR01CYJF8	Hot spring sediment microbial communities from Great Boiling Spring, Nevada - surface sediment (Surface sediment)	Kryptonium_JGI_1_GBS_scaffold00012	99.32	294
2053563014	GBSSS_GDGT4HR01CYQ6J	Hot spring sediment microbial communities from Great Boiling Spring, Nevada - surface sediment (Surface sediment)	Kryptonium_JGI_1_GBS_scaffold00013	99.77	433
2053563014	GBSSS_GDGT4HR01CZ34O	Hot spring sediment microbial communities from Great Boiling Spring, Nevada - surface sediment (Surface sediment)	Kryptonium_JGI_1_GBS_scaffold00009	100	362
2053563014	GBSSS_GDGT4HR01CZ77V	Hot spring sediment microbial communities from Great Boiling Spring, Nevada - surface sediment (Surface sediment)	Kryptonium_JGI_1_GBS_scaffold00012	99.36	313
2053563014	GBSSS_GDGT4HR01CZ8VD	Hot spring sediment microbial communities from Great Boiling Spring, Nevada - surface sediment (Surface sediment)	Kryptonium_JGI_1_GBS_scaffold00007	99.66	290
2053563014	GBSSS_GDGT4HR01CZO13	Hot spring sediment microbial communities from Great Boiling Spring, Nevada - surface sediment (Surface sediment)	Kryptonium_JGI_1_GBS_scaffold00004	99.7	337
2053563014	GBSSS_GDGT4HR01D08OD	Hot spring sediment microbial communities from Great Boiling Spring, Nevada - surface sediment (Surface sediment)	Kryptonium_JGI_1_GBS_scaffold00002	99.25	268
2053563014	GBSSS_GDGT4HR01D092U	Hot spring sediment microbial communities from Great Boiling Spring, Nevada - surface sediment (Surface sediment)	Kryptonium_JGI_1_GBS_scaffold00007	99.75	399
2053563014	GBSSS_GDGT4HR01D0K48	Hot spring sediment microbial communities from Great Boiling Spring, Nevada - surface sediment (Surface sediment)	Kryptonium_JGI_1_GBS_scaffold00008	99.71	347
2053563014	GBSSS_GDGT4HR01D15FG	Hot spring sediment microbial communities from Great Boiling Spring, Nevada - surface sediment (Surface sediment)	Kryptonium_JGI_1_GBS_scaffold00005	99.66	292
2053563014	GBSSS_GDGT4HR01D19OX	Hot spring sediment microbial communities from Great Boiling Spring, Nevada - surface sediment (Surface sediment)	Kryptonium_JGI_1_GBS_scaffold00009	100	319
2053563014	GBSSS_GDGT4HR01D2QSY	Hot spring sediment microbial communities from Great Boiling Spring, Nevada - surface sediment (Surface sediment)	Kryptonium_JGI_1_GBS_scaffold00004	99.68	317
2053563014	GBSSS_GDGT4HR01D2R01	Hot spring sediment microbial communities from Great Boiling Spring, Nevada - surface sediment (Surface sediment)	Kryptonium_JGI_1_GBS_scaffold00001	100	299
2053563014	GBSSS_GDGT4HR01D4C98	Hot spring sediment microbial communities from Great Boiling Spring, Nevada - surface sediment (Surface sediment)	Kryptonium_JGI_1_GBS_scaffold00005	99.54	433
2053563014	GBSSS_GDGT4HR01D4PHT	Hot spring sediment microbial communities from Great Boiling Spring, Nevada - surface sediment (Surface sediment)	Kryptonium_JGI_1_GBS_scaffold00014	99.7	335
2053563014	GBSSS_GDGT4HR01D594X	Hot spring sediment microbial communities from Great Boiling Spring, Nevada - surface sediment (Surface sediment)	Kryptonium_JGI_1_GBS_scaffold00021	99.47	380
2053563014	GBSSS_GDGT4HR01D5Z35	Hot spring sediment microbial communities from Great Boiling Spring, Nevada - surface sediment (Surface sediment)	Kryptonium_JGI_1_GBS_scaffold00001	99.28	276
2053563014	GBSSS_GDGT4HR01D6W9O	Hot spring sediment microbial communities from Great Boiling Spring, Nevada - surface sediment (Surface sediment)	Kryptonium_JGI_1_GBS_scaffold00006	99.77	429
2053563014	GBSSS_GDGT4HR01D6Z38	Hot spring sediment microbial communities from Great Boiling Spring, Nevada - surface sediment (Surface sediment)	Kryptonium_JGI_1_GBS_scaffold00004	98	350
2053563014	GBSSS_GDGT4HR01D7WTK	Hot spring sediment microbial communities from Great Boiling Spring, Nevada - surface sediment (Surface sediment)	Kryptonium_JGI_1_GBS_scaffold00003	99.74	380
2053563014	GBSSS_GDGT4HR01D825H	Hot spring sediment microbial communities from Great Boiling Spring, Nevada - surface sediment (Surface sediment)	Kryptonium_JGI_1_GBS_scaffold00001	99.73	366
2053563014	GBSSS_GDGT4HR01DA8H0	Hot spring sediment microbial communities from Great Boiling Spring, Nevada - surface sediment (Surface sediment)	Kryptonium_JGI_1_GBS_scaffold00015	100	260
2053563014	GBSSS_GDGT4HR01DB3QG	Hot spring sediment microbial communities from Great Boiling Spring, Nevada - surface sediment (Surface sediment)	Kryptonium_JGI_1_GBS_scaffold00016	100	288
2053563014	GBSSS_GDGT4HR01DBS80	Hot spring sediment microbial communities from Great Boiling Spring, Nevada - surface sediment (Surface sediment)	Kryptonium_JGI_1_GBS_scaffold00003	99.69	326
2053563014	GBSSS_GDGT4HR01DE6S3	Hot spring sediment microbial communities from Great Boiling Spring, Nevada - surface sediment (Surface sediment)	Kryptonium_JGI_1_GBS_scaffold00029	99.34	305
2053563014	GBSSS_GDGT4HR01DETOC	Hot spring sediment microbial communities from Great Boiling Spring, Nevada - surface sediment (Surface sediment)	Kryptonium_JGI_1_GBS_scaffold00014	100	338
2053563014	GBSSS_GDGT4HR01DF71W	Hot spring sediment microbial communities from Great Boiling Spring, Nevada - surface sediment (Surface sediment)	Kryptonium_JGI_1_GBS_scaffold00005	99.47	377
2053563014	GBSSS_GDGT4HR01DFKAM	Hot spring sediment microbial communities from Great Boiling Spring, Nevada - surface sediment (Surface sediment)	Kryptonium_JGI_1_GBS_scaffold00009	99.31	433
2053563014	GBSSS_GDGT4HR01DFWFG	Hot spring sediment microbial communities from Great Boiling Spring, Nevada - surface sediment (Surface sediment)	Kryptonium_JGI_1_GBS_scaffold00008	99.7	331
2053563014	GBSSS_GDGT4HR01DG2JM	Hot spring sediment microbial communities from Great Boiling Spring, Nevada - surface sediment (Surface sediment)	Kryptonium_JGI_1_GBS_scaffold00009	99.41	339
2053563014	GBSSS_GDGT4HR01DGZ8Q	Hot spring sediment microbial communities from Great Boiling Spring, Nevada - surface sediment (Surface sediment)	Kryptonium_JGI_1_GBS_scaffold00010	98.88	268
2053563014	GBSSS_GDGT4HR01DGZON	Hot spring sediment microbial communities from Great Boiling Spring, Nevada - surface sediment (Surface sediment)	Kryptonium_JGI_1_GBS_scaffold00006	100	372
2053563014	GBSSS_GDGT4HR01DH3W4	Hot spring sediment microbial communities from Great Boiling Spring, Nevada - surface sediment (Surface sediment)	Kryptonium_JGI_1_GBS_scaffold00001	100	259
2053563014	GBSSS_GDGT4HR01DHBWR	Hot spring sediment microbial communities from Great Boiling Spring, Nevada - surface sediment (Surface sediment)	Kryptonium_JGI_1_GBS_scaffold00006	99.74	388
2053563014	GBSSS_GDGT4HR01DIF8E	Hot spring sediment microbial communities from Great Boiling Spring, Nevada - surface sediment (Surface sediment)	Kryptonium_JGI_1_GBS_scaffold00002	99.34	302
2053563014	GBSSS_GDGT4HR01DK77I	Hot spring sediment microbial communities from Great Boiling Spring, Nevada - surface sediment (Surface sediment)	Kryptonium_JGI_1_GBS_scaffold00001	98.66	374
2053563014	GBSSS_GDGT4HR01DKIF8	Hot spring sediment microbial communities from Great Boiling Spring, Nevada - surface sediment (Surface sediment)	Kryptonium_JGI_1_GBS_scaffold00006	99.69	324
2053563014	GBSSS_GDGT4HR01DKO2E	Hot spring sediment microbial communities from Great Boiling Spring, Nevada - surface sediment (Surface sediment)	Kryptonium_JGI_1_GBS_scaffold00022	99.7	334
2053563014	GBSSS_GDGT4HR01DM80Q	Hot spring sediment microbial communities from Great Boiling Spring, Nevada - surface sediment (Surface sediment)	Kryptonium_JGI_1_GBS_scaffold00015	99.43	352
2053563014	GBSSS_GDGT4HR01DMS5Z	Hot spring sediment microbial communities from Great Boiling Spring, Nevada - surface sediment (Surface sediment)	Kryptonium_JGI_1_GBS_scaffold00005	99.67	302
2053563014	GBSSS_GDGT4HR01DNDWF	Hot spring sediment microbial communities from Great Boiling Spring, Nevada - surface sediment (Surface sediment)	Kryptonium_JGI_1_GBS_scaffold00002	99.65	284
2053563014	GBSSS_GDGT4HR01DNJ88	Hot spring sediment microbial communities from Great Boiling Spring, Nevada - surface sediment (Surface sediment)	Kryptonium_JGI_1_GBS_scaffold00005	99.26	269
2053563014	GBSSS_GDGT4HR01DNPUU	Hot spring sediment microbial communities from Great Boiling Spring, Nevada - surface sediment (Surface sediment)	Kryptonium_JGI_1_GBS_scaffold00004	99.62	264
2053563014	GBSSS_GDGT4HR01DNSAA	Hot spring sediment microbial communities from Great Boiling Spring, Nevada - surface sediment (Surface sediment)	Kryptonium_JGI_1_GBS_scaffold00026	100	326
2053563014	GBSSS_GDGT4HR01DOKA1	Hot spring sediment microbial communities from Great Boiling Spring, Nevada - surface sediment (Surface sediment)	Kryptonium_JGI_1_GBS_scaffold00001	98.9	273
2053563014	GBSSS_GDGT4HR01DPB8J	Hot spring sediment microbial communities from Great Boiling Spring, Nevada - surface sediment (Surface sediment)	Kryptonium_JGI_1_GBS_scaffold00012	100	272
2053563014	GBSSS_GDGT4HR01DPTZX	Hot spring sediment microbial communities from Great Boiling Spring, Nevada - surface sediment (Surface sediment)	Kryptonium_JGI_1_GBS_scaffold00015	99.65	285
2053563014	GBSSS_GDGT4HR01DQW8M	Hot spring sediment microbial communities from Great Boiling Spring, Nevada - surface sediment (Surface sediment)	Kryptonium_JGI_1_GBS_scaffold00004	100	332
2053563014	GBSSS_GDGT4HR01DRPD7	Hot spring sediment microbial communities from Great Boiling Spring, Nevada - surface sediment (Surface sediment)	Kryptonium_JGI_1_GBS_scaffold00012	99.42	346
2053563014	GBSSS_GDGT4HR01DSMJA	Hot spring sediment microbial communities from Great Boiling Spring, Nevada - surface sediment (Surface sediment)	Kryptonium_JGI_1_GBS_scaffold00013	99.67	301
2053563014	GBSSS_GDGT4HR01DSTZ4	Hot spring sediment microbial communities from Great Boiling Spring, Nevada - surface sediment (Surface sediment)	Kryptonium_JGI_1_GBS_scaffold00001	99.65	288
2053563014	GBSSS_GDGT4HR01DUIVC	Hot spring sediment microbial communities from Great Boiling Spring, Nevada - surface sediment (Surface sediment)	Kryptonium_JGI_1_GBS_scaffold00002	99.08	325
2053563014	GBSSS_GDGT4HR01DUMKR	Hot spring sediment microbial communities from Great Boiling Spring, Nevada - surface sediment (Surface sediment)	Kryptonium_JGI_1_GBS_scaffold00002	100	405
2053563014	GBSSS_GDGT4HR01DVXX5	Hot spring sediment microbial communities from Great Boiling Spring, Nevada - surface sediment (Surface sediment)	Kryptonium_JGI_1_GBS_scaffold00012	99.05	420
2053563014	GBSSS_GDGT4HR01DWS8A	Hot spring sediment microbial communities from Great Boiling Spring, Nevada - surface sediment (Surface sediment)	Kryptonium_JGI_1_GBS_scaffold00003	99.62	261
2053563014	GBSSS_GDGT4HR01DXAUA	Hot spring sediment microbial communities from Great Boiling Spring, Nevada - surface sediment (Surface sediment)	Kryptonium_JGI_1_GBS_scaffold00002	100	273
2053563014	GBSSS_GDGT4HR01DY6VV	Hot spring sediment microbial communities from Great Boiling Spring, Nevada - surface sediment (Surface sediment)	Kryptonium_JGI_1_GBS_scaffold00002	99.21	253
2053563014	GBSSS_GDGT4HR01DYPD8	Hot spring sediment microbial communities from Great Boiling Spring, Nevada - surface sediment (Surface sediment)	Kryptonium_JGI_1_GBS_scaffold00011	99.6	253
2053563014	GBSSS_GDGT4HR01DYQSJ	Hot spring sediment microbial communities from Great Boiling Spring, Nevada - surface sediment (Surface sediment)	Kryptonium_JGI_1_GBS_scaffold00027	99.46	372
2053563014	GBSSS_GDGT4HR01DZ1QU	Hot spring sediment microbial communities from Great Boiling Spring, Nevada - surface sediment (Surface sediment)	Kryptonium_JGI_1_GBS_scaffold00002	99.68	316
2053563014	GBSSS_GDGT4HR01DZSHJ	Hot spring sediment microbial communities from Great Boiling Spring, Nevada - surface sediment (Surface sediment)	Kryptonium_JGI_1_GBS_scaffold00018	99.65	285
2053563014	GBSSS_GDGT4HR01E00QK	Hot spring sediment microbial communities from Great Boiling Spring, Nevada - surface sediment (Surface sediment)	Kryptonium_JGI_1_GBS_scaffold00012	99.44	354
2053563014	GBSSS_GDGT4HR01E08XX	Hot spring sediment microbial communities from Great Boiling Spring, Nevada - surface sediment (Surface sediment)	Kryptonium_JGI_1_GBS_scaffold00009	100	399
2053563014	GBSSS_GDGT4HR01E0Y72	Hot spring sediment microbial communities from Great Boiling Spring, Nevada - surface sediment (Surface sediment)	Kryptonium_JGI_1_GBS_scaffold00002	99.39	326
2053563014	GBSSS_GDGT4HR01E118J	Hot spring sediment microbial communities from Great Boiling Spring, Nevada - surface sediment (Surface sediment)	Kryptonium_JGI_1_GBS_scaffold00011	99.13	343
2053563014	GBSSS_GDGT4HR01E1NAC	Hot spring sediment microbial communities from Great Boiling Spring, Nevada - surface sediment (Surface sediment)	Kryptonium_JGI_1_GBS_scaffold00007	100	292
2053563014	GBSSS_GDGT4HR01E1VR0	Hot spring sediment microbial communities from Great Boiling Spring, Nevada - surface sediment (Surface sediment)	Kryptonium_JGI_1_GBS_scaffold00007	99.37	319
2053563014	GBSSS_GDGT4HR01E2F5U	Hot spring sediment microbial communities from Great Boiling Spring, Nevada - surface sediment (Surface sediment)	Kryptonium_JGI_1_GBS_scaffold00018	100	386
2053563014	GBSSS_GDGT4HR01E2MHO	Hot spring sediment microbial communities from Great Boiling Spring, Nevada - surface sediment (Surface sediment)	Kryptonium_JGI_1_GBS_scaffold00009	99.7	332
2053563014	GBSSS_GDGT4HR01E35JT	Hot spring sediment microbial communities from Great Boiling Spring, Nevada - surface sediment (Surface sediment)	Kryptonium_JGI_1_GBS_scaffold00006	100	281
2053563014	GBSSS_GDGT4HR01E3YCE	Hot spring sediment microbial communities from Great Boiling Spring, Nevada - surface sediment (Surface sediment)	Kryptonium_JGI_1_GBS_scaffold00005	100	303
2053563014	GBSSS_GDGT4HR01E40HQ	Hot spring sediment microbial communities from Great Boiling Spring, Nevada - surface sediment (Surface sediment)	Kryptonium_JGI_1_GBS_scaffold00009	100	428
2053563014	GBSSS_GDGT4HR01E4NO6	Hot spring sediment microbial communities from Great Boiling Spring, Nevada - surface sediment (Surface sediment)	Kryptonium_JGI_1_GBS_scaffold00009	99.73	371
2053563014	GBSSS_GDGT4HR01E56BK	Hot spring sediment microbial communities from Great Boiling Spring, Nevada - surface sediment (Surface sediment)	Kryptonium_JGI_1_GBS_scaffold00023	99.65	287
2053563014	GBSSS_GDGT4HR01E5P2R	Hot spring sediment microbial communities from Great Boiling Spring, Nevada - surface sediment (Surface sediment)	Kryptonium_JGI_1_GBS_scaffold00004	99.7	332
2053563014	GBSSS_GDGT4HR01E7JW3	Hot spring sediment microbial communities from Great Boiling Spring, Nevada - surface sediment (Surface sediment)	Kryptonium_JGI_1_GBS_scaffold00004	100	287
2053563014	GBSSS_GDGT4HR01E7TOM	Hot spring sediment microbial communities from Great Boiling Spring, Nevada - surface sediment (Surface sediment)	Kryptonium_JGI_1_GBS_scaffold00018	99.69	319
2053563014	GBSSS_GDGT4HR01EA88N	Hot spring sediment microbial communities from Great Boiling Spring, Nevada - surface sediment (Surface sediment)	Kryptonium_JGI_1_GBS_scaffold00007	99.21	382
2053563014	GBSSS_GDGT4HR01EANP7	Hot spring sediment microbial communities from Great Boiling Spring, Nevada - surface sediment (Surface sediment)	Kryptonium_JGI_1_GBS_scaffold00008	99.65	289
2053563014	GBSSS_GDGT4HR01EBJ18	Hot spring sediment microbial communities from Great Boiling Spring, Nevada - surface sediment (Surface sediment)	Kryptonium_JGI_1_GBS_scaffold00011	99.1	333
2053563014	GBSSS_GDGT4HR01EBSTK	Hot spring sediment microbial communities from Great Boiling Spring, Nevada - surface sediment (Surface sediment)	Kryptonium_JGI_1_GBS_scaffold00011	99.61	255
2053563014	GBSSS_GDGT4HR01ECGMB	Hot spring sediment microbial communities from Great Boiling Spring, Nevada - surface sediment (Surface sediment)	Kryptonium_JGI_1_GBS_scaffold00013	99.6	252
2053563014	GBSSS_GDGT4HR01ECPPH	Hot spring sediment microbial communities from Great Boiling Spring, Nevada - surface sediment (Surface sediment)	Kryptonium_JGI_1_GBS_scaffold00002	99.73	373
2053563014	GBSSS_GDGT4HR01ECQ83	Hot spring sediment microbial communities from Great Boiling Spring, Nevada - surface sediment (Surface sediment)	Kryptonium_JGI_1_GBS_scaffold00025	99.23	261
2053563014	GBSSS_GDGT4HR01EDJZ4	Hot spring sediment microbial communities from Great Boiling Spring, Nevada - surface sediment (Surface sediment)	Kryptonium_JGI_1_GBS_scaffold00009	100	256
2053563014	GBSSS_GDGT4HR01EDM7S	Hot spring sediment microbial communities from Great Boiling Spring, Nevada - surface sediment (Surface sediment)	Kryptonium_JGI_1_GBS_scaffold00016	100	377
2053563014	GBSSS_GDGT4HR01EDQ7H	Hot spring sediment microbial communities from Great Boiling Spring, Nevada - surface sediment (Surface sediment)	Kryptonium_JGI_1_GBS_scaffold00003	100	269
2053563014	GBSSS_GDGT4HR01EG3CF	Hot spring sediment microbial communities from Great Boiling Spring, Nevada - surface sediment (Surface sediment)	Kryptonium_JGI_1_GBS_scaffold00012	100	320
2053563014	GBSSS_GDGT4HR01EG6ZO	Hot spring sediment microbial communities from Great Boiling Spring, Nevada - surface sediment (Surface sediment)	Kryptonium_JGI_1_GBS_scaffold00001	99.68	313
2053563014	GBSSS_GDGT4HR01EI2SH	Hot spring sediment microbial communities from Great Boiling Spring, Nevada - surface sediment (Surface sediment)	Kryptonium_JGI_1_GBS_scaffold00004	98.94	284
2053563014	GBSSS_GDGT4HR01EKFXS	Hot spring sediment microbial communities from Great Boiling Spring, Nevada - surface sediment (Surface sediment)	Kryptonium_JGI_1_GBS_scaffold00025	99.43	351
2053563014	GBSSS_GDGT4HR01ELPRR	Hot spring sediment microbial communities from Great Boiling Spring, Nevada - surface sediment (Surface sediment)	Kryptonium_JGI_1_GBS_scaffold00022	99.62	263
2053563014	GBSSS_GDGT4HR01ELQFD	Hot spring sediment microbial communities from Great Boiling Spring, Nevada - surface sediment (Surface sediment)	Kryptonium_JGI_1_GBS_scaffold00009	99.4	336
2053563014	GBSSS_GDGT4HR01ELZG4	Hot spring sediment microbial communities from Great Boiling Spring, Nevada - surface sediment (Surface sediment)	Kryptonium_JGI_1_GBS_scaffold00002	100	286
2053563014	GBSSS_GDGT4HR01EMO4B	Hot spring sediment microbial communities from Great Boiling Spring, Nevada - surface sediment (Surface sediment)	Kryptonium_JGI_1_GBS_scaffold00001	99.69	319
2053563014	GBSSS_GDGT4HR01ENO7G	Hot spring sediment microbial communities from Great Boiling Spring, Nevada - surface sediment (Surface sediment)	Kryptonium_JGI_1_GBS_scaffold00011	99.32	294
2053563014	GBSSS_GDGT4HR01ENPEL	Hot spring sediment microbial communities from Great Boiling Spring, Nevada - surface sediment (Surface sediment)	Kryptonium_JGI_1_GBS_scaffold00002	100	257
2053563014	GBSSS_GDGT4HR01EO2V2	Hot spring sediment microbial communities from Great Boiling Spring, Nevada - surface sediment (Surface sediment)	Kryptonium_JGI_1_GBS_scaffold00020	99.64	277
2053563014	GBSSS_GDGT4HR01EOJ3J	Hot spring sediment microbial communities from Great Boiling Spring, Nevada - surface sediment (Surface sediment)	Kryptonium_JGI_1_GBS_scaffold00005	99.28	276
2053563014	GBSSS_GDGT4HR01EOW5Y	Hot spring sediment microbial communities from Great Boiling Spring, Nevada - surface sediment (Surface sediment)	Kryptonium_JGI_1_GBS_scaffold00005	99.53	422
2053563014	GBSSS_GDGT4HR01EPU0X	Hot spring sediment microbial communities from Great Boiling Spring, Nevada - surface sediment (Surface sediment)	Kryptonium_JGI_1_GBS_scaffold00002	99.42	343
2053563014	GBSSS_GDGT4HR01EPUGF	Hot spring sediment microbial communities from Great Boiling Spring, Nevada - surface sediment (Surface sediment)	Kryptonium_JGI_1_GBS_scaffold00007	100	291
2053563014	GBSSS_GDGT4HR01EQ471	Hot spring sediment microbial communities from Great Boiling Spring, Nevada - surface sediment (Surface sediment)	Kryptonium_JGI_1_GBS_scaffold00007	99.63	267
2053563014	GBSSS_GDGT4HR01EQF1N	Hot spring sediment microbial communities from Great Boiling Spring, Nevada - surface sediment (Surface sediment)	Kryptonium_JGI_1_GBS_scaffold00013	99.71	339
2053563014	GBSSS_GDGT4HR01EQI6A	Hot spring sediment microbial communities from Great Boiling Spring, Nevada - surface sediment (Surface sediment)	Kryptonium_JGI_1_GBS_scaffold00012	99.67	305
2053563014	GBSSS_GDGT4HR01EQQ6A	Hot spring sediment microbial communities from Great Boiling Spring, Nevada - surface sediment (Surface sediment)	Kryptonium_JGI_1_GBS_scaffold00009	99.53	429
2053563014	GBSSS_GDGT4HR01EQUJD	Hot spring sediment microbial communities from Great Boiling Spring, Nevada - surface sediment (Surface sediment)	Kryptonium_JGI_1_GBS_scaffold00005	99.65	288
2053563014	GBSSS_GDGT4HR01ER1IB	Hot spring sediment microbial communities from Great Boiling Spring, Nevada - surface sediment (Surface sediment)	Kryptonium_JGI_1_GBS_scaffold00009	100	279
2053563014	GBSSS_GDGT4HR01ERZRQ	Hot spring sediment microbial communities from Great Boiling Spring, Nevada - surface sediment (Surface sediment)	Kryptonium_JGI_1_GBS_scaffold00007	99.72	351
2053563014	GBSSS_GDGT4HR01ESROO	Hot spring sediment microbial communities from Great Boiling Spring, Nevada - surface sediment (Surface sediment)	Kryptonium_JGI_1_GBS_scaffold00014	99.61	254
2053563014	GBSSS_GDGT4HR01ESTFK	Hot spring sediment microbial communities from Great Boiling Spring, Nevada - surface sediment (Surface sediment)	Kryptonium_JGI_1_GBS_scaffold00025	100	309
2053563014	GBSSS_GDGT4HR01ESWDN	Hot spring sediment microbial communities from Great Boiling Spring, Nevada - surface sediment (Surface sediment)	Kryptonium_JGI_1_GBS_scaffold00004	100	328
2053563014	GBSSS_GDGT4HR01ESXKZ	Hot spring sediment microbial communities from Great Boiling Spring, Nevada - surface sediment (Surface sediment)	Kryptonium_JGI_1_GBS_scaffold00013	99.43	352
2053563014	GBSSS_GDGT4HR01ETJGB	Hot spring sediment microbial communities from Great Boiling Spring, Nevada - surface sediment (Surface sediment)	Kryptonium_JGI_1_GBS_scaffold00006	99.76	416
2053563014	GBSSS_GDGT4HR01EUDYH	Hot spring sediment microbial communities from Great Boiling Spring, Nevada - surface sediment (Surface sediment)	Kryptonium_JGI_1_GBS_scaffold00003	100	331
2053563014	GBSSS_GDGT4HR01EUJOJ	Hot spring sediment microbial communities from Great Boiling Spring, Nevada - surface sediment (Surface sediment)	Kryptonium_JGI_1_GBS_scaffold00008	98.86	263
2053563014	GBSSS_GDGT4HR01EUU0B	Hot spring sediment microbial communities from Great Boiling Spring, Nevada - surface sediment (Surface sediment)	Kryptonium_JGI_1_GBS_scaffold00011	99.24	264
2053563014	GBSSS_GDGT4HR01EVAUC	Hot spring sediment microbial communities from Great Boiling Spring, Nevada - surface sediment (Surface sediment)	Kryptonium_JGI_1_GBS_scaffold00006	99.69	320
2053563014	GBSSS_GDGT4HR01EVH6R	Hot spring sediment microbial communities from Great Boiling Spring, Nevada - surface sediment (Surface sediment)	Kryptonium_JGI_1_GBS_scaffold00023	99.71	341
2053563014	GBSSS_GDGT4HR01EVSC3	Hot spring sediment microbial communities from Great Boiling Spring, Nevada - surface sediment (Surface sediment)	Kryptonium_JGI_1_GBS_scaffold00005	100	290
2053563014	GBSSS_GDGT4HR01EWAU0	Hot spring sediment microbial communities from Great Boiling Spring, Nevada - surface sediment (Surface sediment)	Kryptonium_JGI_1_GBS_scaffold00017	99.28	278
2053563014	GBSSS_GDGT4HR01EXFDS	Hot spring sediment microbial communities from Great Boiling Spring, Nevada - surface sediment (Surface sediment)	Kryptonium_JGI_1_GBS_scaffold00018	99.49	393
2053563014	GBSSS_GDGT4HR01EXGOR	Hot spring sediment microbial communities from Great Boiling Spring, Nevada - surface sediment (Surface sediment)	Kryptonium_JGI_1_GBS_scaffold00025	98.81	253
2053563014	GBSSS_GDGT4HR01EY4DR	Hot spring sediment microbial communities from Great Boiling Spring, Nevada - surface sediment (Surface sediment)	Kryptonium_JGI_1_GBS_scaffold00009	99.61	255
2053563014	GBSSS_GDGT4HR01EYJ8M	Hot spring sediment microbial communities from Great Boiling Spring, Nevada - surface sediment (Surface sediment)	Kryptonium_JGI_1_GBS_scaffold00006	99.61	254
2053563014	GBSSS_GDGT4HR01EYPST	Hot spring sediment microbial communities from Great Boiling Spring, Nevada - surface sediment (Surface sediment)	Kryptonium_JGI_1_GBS_scaffold00029	100	295
2053563014	GBSSS_GDGT4HR01EZEJX	Hot spring sediment microbial communities from Great Boiling Spring, Nevada - surface sediment (Surface sediment)	Kryptonium_JGI_1_GBS_scaffold00005	100	316
2053563014	GBSSS_GDGT4HR02F03O1	Hot spring sediment microbial communities from Great Boiling Spring, Nevada - surface sediment (Surface sediment)	Kryptonium_JGI_1_GBS_scaffold00005	100	321
2053563014	GBSSS_GDGT4HR02F1JQH	Hot spring sediment microbial communities from Great Boiling Spring, Nevada - surface sediment (Surface sediment)	Kryptonium_JGI_1_GBS_scaffold00012	100	437
2053563014	GBSSS_GDGT4HR02F2CBM	Hot spring sediment microbial communities from Great Boiling Spring, Nevada - surface sediment (Surface sediment)	Kryptonium_JGI_1_GBS_scaffold00004	100	287
2053563014	GBSSS_GDGT4HR02F30XY	Hot spring sediment microbial communities from Great Boiling Spring, Nevada - surface sediment (Surface sediment)	Kryptonium_JGI_1_GBS_scaffold00010	99.76	419
2053563014	GBSSS_GDGT4HR02F3EYF	Hot spring sediment microbial communities from Great Boiling Spring, Nevada - surface sediment (Surface sediment)	Kryptonium_JGI_1_GBS_scaffold00010	99.64	281
2053563014	GBSSS_GDGT4HR02F3OEX	Hot spring sediment microbial communities from Great Boiling Spring, Nevada - surface sediment (Surface sediment)	Kryptonium_JGI_1_GBS_scaffold00004	100	365
2053563014	GBSSS_GDGT4HR02F48FO	Hot spring sediment microbial communities from Great Boiling Spring, Nevada - surface sediment (Surface sediment)	Kryptonium_JGI_1_GBS_scaffold00009	99.77	436
2053563014	GBSSS_GDGT4HR02F4DRH	Hot spring sediment microbial communities from Great Boiling Spring, Nevada - surface sediment (Surface sediment)	Kryptonium_JGI_1_GBS_scaffold00002	100	258
2053563014	GBSSS_GDGT4HR02F4LT4	Hot spring sediment microbial communities from Great Boiling Spring, Nevada - surface sediment (Surface sediment)	Kryptonium_JGI_1_GBS_scaffold00004	100	254
2053563014	GBSSS_GDGT4HR02F5ZCG	Hot spring sediment microbial communities from Great Boiling Spring, Nevada - surface sediment (Surface sediment)	Kryptonium_JGI_1_GBS_scaffold00021	99.62	264
2053563014	GBSSS_GDGT4HR02F6608	Hot spring sediment microbial communities from Great Boiling Spring, Nevada - surface sediment (Surface sediment)	Kryptonium_JGI_1_GBS_scaffold00009	100	264
2053563014	GBSSS_GDGT4HR02F68LN	Hot spring sediment microbial communities from Great Boiling Spring, Nevada - surface sediment (Surface sediment)	Kryptonium_JGI_1_GBS_scaffold00004	99.65	288
2053563014	GBSSS_GDGT4HR02F74LV	Hot spring sediment microbial communities from Great Boiling Spring, Nevada - surface sediment (Surface sediment)	Kryptonium_JGI_1_GBS_scaffold00009	99.69	319
2053563014	GBSSS_GDGT4HR02F7I88	Hot spring sediment microbial communities from Great Boiling Spring, Nevada - surface sediment (Surface sediment)	Kryptonium_JGI_1_GBS_scaffold00012	99.33	447
2053563014	GBSSS_GDGT4HR02F7SM8	Hot spring sediment microbial communities from Great Boiling Spring, Nevada - surface sediment (Surface sediment)	Kryptonium_JGI_1_GBS_scaffold00023	99.65	287
2053563014	GBSSS_GDGT4HR02F87KK	Hot spring sediment microbial communities from Great Boiling Spring, Nevada - surface sediment (Surface sediment)	Kryptonium_JGI_1_GBS_scaffold00009	100	261
2053563014	GBSSS_GDGT4HR02F8GOF	Hot spring sediment microbial communities from Great Boiling Spring, Nevada - surface sediment (Surface sediment)	Kryptonium_JGI_1_GBS_scaffold00002	100	250
2053563014	GBSSS_GDGT4HR02F8W2Y	Hot spring sediment microbial communities from Great Boiling Spring, Nevada - surface sediment (Surface sediment)	Kryptonium_JGI_1_GBS_scaffold00002	100	273
2053563014	GBSSS_GDGT4HR02F8WR3	Hot spring sediment microbial communities from Great Boiling Spring, Nevada - surface sediment (Surface sediment)	Kryptonium_JGI_1_GBS_scaffold00002	100	250
2053563014	GBSSS_GDGT4HR02F975P	Hot spring sediment microbial communities from Great Boiling Spring, Nevada - surface sediment (Surface sediment)	Kryptonium_JGI_1_GBS_scaffold00016	100	353
2053563014	GBSSS_GDGT4HR02F9G0D	Hot spring sediment microbial communities from Great Boiling Spring, Nevada - surface sediment (Surface sediment)	Kryptonium_JGI_1_GBS_scaffold00004	99.76	411
2053563014	GBSSS_GDGT4HR02FJA1T	Hot spring sediment microbial communities from Great Boiling Spring, Nevada - surface sediment (Surface sediment)	Kryptonium_JGI_1_GBS_scaffold00001	99.48	382
2053563014	GBSSS_GDGT4HR02FKWIF	Hot spring sediment microbial communities from Great Boiling Spring, Nevada - surface sediment (Surface sediment)	Kryptonium_JGI_1_GBS_scaffold00017	99.72	356
2053563014	GBSSS_GDGT4HR02FL7TW	Hot spring sediment microbial communities from Great Boiling Spring, Nevada - surface sediment (Surface sediment)	Kryptonium_JGI_1_GBS_scaffold00013	100	394
2053563014	GBSSS_GDGT4HR02FN12X	Hot spring sediment microbial communities from Great Boiling Spring, Nevada - surface sediment (Surface sediment)	Kryptonium_JGI_1_GBS_scaffold00008	100	341
2053563014	GBSSS_GDGT4HR02FNL2W	Hot spring sediment microbial communities from Great Boiling Spring, Nevada - surface sediment (Surface sediment)	Kryptonium_JGI_1_GBS_scaffold00010	100	298
2053563014	GBSSS_GDGT4HR02FNNMU	Hot spring sediment microbial communities from Great Boiling Spring, Nevada - surface sediment (Surface sediment)	Kryptonium_JGI_1_GBS_scaffold00008	99.67	304
2053563014	GBSSS_GDGT4HR02FNXAD	Hot spring sediment microbial communities from Great Boiling Spring, Nevada - surface sediment (Surface sediment)	Kryptonium_JGI_1_GBS_scaffold00006	100	272
2053563014	GBSSS_GDGT4HR02FO37I	Hot spring sediment microbial communities from Great Boiling Spring, Nevada - surface sediment (Surface sediment)	Kryptonium_JGI_1_GBS_scaffold00002	100	250
2053563014	GBSSS_GDGT4HR02FP7LJ	Hot spring sediment microbial communities from Great Boiling Spring, Nevada - surface sediment (Surface sediment)	Kryptonium_JGI_1_GBS_scaffold00003	99.68	317
2053563014	GBSSS_GDGT4HR02FPF7L	Hot spring sediment microbial communities from Great Boiling Spring, Nevada - surface sediment (Surface sediment)	Kryptonium_JGI_1_GBS_scaffold00032	100	356
2053563014	GBSSS_GDGT4HR02FQ0OR	Hot spring sediment microbial communities from Great Boiling Spring, Nevada - surface sediment (Surface sediment)	Kryptonium_JGI_1_GBS_scaffold00017	100	272
2053563014	GBSSS_GDGT4HR02FQ3J7	Hot spring sediment microbial communities from Great Boiling Spring, Nevada - surface sediment (Surface sediment)	Kryptonium_JGI_1_GBS_scaffold00001	100	344
2053563014	GBSSS_GDGT4HR02FQEEU	Hot spring sediment microbial communities from Great Boiling Spring, Nevada - surface sediment (Surface sediment)	Kryptonium_JGI_1_GBS_scaffold00011	99.73	366
2053563014	GBSSS_GDGT4HR02FQHI0	Hot spring sediment microbial communities from Great Boiling Spring, Nevada - surface sediment (Surface sediment)	Kryptonium_JGI_1_GBS_scaffold00001	99.75	401
2053563014	GBSSS_GDGT4HR02FQNOW	Hot spring sediment microbial communities from Great Boiling Spring, Nevada - surface sediment (Surface sediment)	Kryptonium_JGI_1_GBS_scaffold00011	99.48	386
2053563014	GBSSS_GDGT4HR02FRJPM	Hot spring sediment microbial communities from Great Boiling Spring, Nevada - surface sediment (Surface sediment)	Kryptonium_JGI_1_GBS_scaffold00006	100	265
2053563014	GBSSS_GDGT4HR02FRSU4	Hot spring sediment microbial communities from Great Boiling Spring, Nevada - surface sediment (Surface sediment)	Kryptonium_JGI_1_GBS_scaffold00001	100	389
2053563014	GBSSS_GDGT4HR02FSUUQ	Hot spring sediment microbial communities from Great Boiling Spring, Nevada - surface sediment (Surface sediment)	Kryptonium_JGI_1_GBS_scaffold00004	99.13	344
2053563014	GBSSS_GDGT4HR02FSX5Q	Hot spring sediment microbial communities from Great Boiling Spring, Nevada - surface sediment (Surface sediment)	Kryptonium_JGI_1_GBS_scaffold00002	99.51	412
2053563014	GBSSS_GDGT4HR02FTLAT	Hot spring sediment microbial communities from Great Boiling Spring, Nevada - surface sediment (Surface sediment)	Kryptonium_JGI_1_GBS_scaffold00015	99.34	302
2053563014	GBSSS_GDGT4HR02FUXFU	Hot spring sediment microbial communities from Great Boiling Spring, Nevada - surface sediment (Surface sediment)	Kryptonium_JGI_1_GBS_scaffold00008	100	257
2053563014	GBSSS_GDGT4HR02FVI2E	Hot spring sediment microbial communities from Great Boiling Spring, Nevada - surface sediment (Surface sediment)	Kryptonium_JGI_1_GBS_scaffold00008	99.64	275
2053563014	GBSSS_GDGT4HR02FWIY8	Hot spring sediment microbial communities from Great Boiling Spring, Nevada - surface sediment (Surface sediment)	Kryptonium_JGI_1_GBS_scaffold00001	100	301
2053563014	GBSSS_GDGT4HR02FWJLL	Hot spring sediment microbial communities from Great Boiling Spring, Nevada - surface sediment (Surface sediment)	Kryptonium_JGI_1_GBS_scaffold00008	100	308
2053563014	GBSSS_GDGT4HR02FXCWC	Hot spring sediment microbial communities from Great Boiling Spring, Nevada - surface sediment (Surface sediment)	Kryptonium_JGI_1_GBS_scaffold00024	100	323
2053563014	GBSSS_GDGT4HR02FXVMI	Hot spring sediment microbial communities from Great Boiling Spring, Nevada - surface sediment (Surface sediment)	Kryptonium_JGI_1_GBS_scaffold00018	99.63	272
2053563014	GBSSS_GDGT4HR02FXZX4	Hot spring sediment microbial communities from Great Boiling Spring, Nevada - surface sediment (Surface sediment)	Kryptonium_JGI_1_GBS_scaffold00001	100	347
2053563014	GBSSS_GDGT4HR02FY17H	Hot spring sediment microbial communities from Great Boiling Spring, Nevada - surface sediment (Surface sediment)	Kryptonium_JGI_1_GBS_scaffold00008	100	363
2053563014	GBSSS_GDGT4HR02FYWZ6	Hot spring sediment microbial communities from Great Boiling Spring, Nevada - surface sediment (Surface sediment)	Kryptonium_JGI_1_GBS_scaffold00009	99.41	337
2053563014	GBSSS_GDGT4HR02FZRJH	Hot spring sediment microbial communities from Great Boiling Spring, Nevada - surface sediment (Surface sediment)	Kryptonium_JGI_1_GBS_scaffold00001	99.23	261
2053563014	GBSSS_GDGT4HR02FZYAV	Hot spring sediment microbial communities from Great Boiling Spring, Nevada - surface sediment (Surface sediment)	Kryptonium_JGI_1_GBS_scaffold00028	99.71	341
2053563014	GBSSS_GDGT4HR02G08R4	Hot spring sediment microbial communities from Great Boiling Spring, Nevada - surface sediment (Surface sediment)	Kryptonium_JGI_1_GBS_scaffold00004	99.22	256
2053563014	GBSSS_GDGT4HR02G11VR	Hot spring sediment microbial communities from Great Boiling Spring, Nevada - surface sediment (Surface sediment)	Kryptonium_JGI_1_GBS_scaffold00012	99.66	291
2053563014	GBSSS_GDGT4HR02G1WDF	Hot spring sediment microbial communities from Great Boiling Spring, Nevada - surface sediment (Surface sediment)	Kryptonium_JGI_1_GBS_scaffold00009	99.74	386
2053563014	GBSSS_GDGT4HR02G21KP	Hot spring sediment microbial communities from Great Boiling Spring, Nevada - surface sediment (Surface sediment)	Kryptonium_JGI_1_GBS_scaffold00011	100	364
2053563014	GBSSS_GDGT4HR02G2OJT	Hot spring sediment microbial communities from Great Boiling Spring, Nevada - surface sediment (Surface sediment)	Kryptonium_JGI_1_GBS_scaffold00004	99.73	370
2053563014	GBSSS_GDGT4HR02G31WE	Hot spring sediment microbial communities from Great Boiling Spring, Nevada - surface sediment (Surface sediment)	Kryptonium_JGI_1_GBS_scaffold00010	100	272
2053563014	GBSSS_GDGT4HR02G33KO	Hot spring sediment microbial communities from Great Boiling Spring, Nevada - surface sediment (Surface sediment)	Kryptonium_JGI_1_GBS_scaffold00027	99.55	444
2053563014	GBSSS_GDGT4HR02G3F5L	Hot spring sediment microbial communities from Great Boiling Spring, Nevada - surface sediment (Surface sediment)	Kryptonium_JGI_1_GBS_scaffold00001	99.26	269
2053563014	GBSSS_GDGT4HR02G3LWI	Hot spring sediment microbial communities from Great Boiling Spring, Nevada - surface sediment (Surface sediment)	Kryptonium_JGI_1_GBS_scaffold00008	99.69	322
2053563014	GBSSS_GDGT4HR02G3RW6	Hot spring sediment microbial communities from Great Boiling Spring, Nevada - surface sediment (Surface sediment)	Kryptonium_JGI_1_GBS_scaffold00009	100	396
2053563014	GBSSS_GDGT4HR02G4CE3	Hot spring sediment microbial communities from Great Boiling Spring, Nevada - surface sediment (Surface sediment)	Kryptonium_JGI_1_GBS_scaffold00009	99.35	308
2053563014	GBSSS_GDGT4HR02G4FCX	Hot spring sediment microbial communities from Great Boiling Spring, Nevada - surface sediment (Surface sediment)	Kryptonium_JGI_1_GBS_scaffold00029	99.69	327
2053563014	GBSSS_GDGT4HR02G5AFB	Hot spring sediment microbial communities from Great Boiling Spring, Nevada - surface sediment (Surface sediment)	Kryptonium_JGI_1_GBS_scaffold00001	100	325
2053563014	GBSSS_GDGT4HR02G5D7A	Hot spring sediment microbial communities from Great Boiling Spring, Nevada - surface sediment (Surface sediment)	Kryptonium_JGI_1_GBS_scaffold00008	100	274
2053563014	GBSSS_GDGT4HR02G5TPW	Hot spring sediment microbial communities from Great Boiling Spring, Nevada - surface sediment (Surface sediment)	Kryptonium_JGI_1_GBS_scaffold00003	100	252
2053563014	GBSSS_GDGT4HR02G7H6I	Hot spring sediment microbial communities from Great Boiling Spring, Nevada - surface sediment (Surface sediment)	Kryptonium_JGI_1_GBS_scaffold00006	99.21	252
2053563014	GBSSS_GDGT4HR02G7RU5	Hot spring sediment microbial communities from Great Boiling Spring, Nevada - surface sediment (Surface sediment)	Kryptonium_JGI_1_GBS_scaffold00008	99.73	365
2053563014	GBSSS_GDGT4HR02G8ISY	Hot spring sediment microbial communities from Great Boiling Spring, Nevada - surface sediment (Surface sediment)	Kryptonium_JGI_1_GBS_scaffold00024	100	303
2053563014	GBSSS_GDGT4HR02G8Q07	Hot spring sediment microbial communities from Great Boiling Spring, Nevada - surface sediment (Surface sediment)	Kryptonium_JGI_1_GBS_scaffold00007	100	391
2053563014	GBSSS_GDGT4HR02G8R1E	Hot spring sediment microbial communities from Great Boiling Spring, Nevada - surface sediment (Surface sediment)	Kryptonium_JGI_1_GBS_scaffold00002	100	295
2053563014	GBSSS_GDGT4HR02GA1LQ	Hot spring sediment microbial communities from Great Boiling Spring, Nevada - surface sediment (Surface sediment)	Kryptonium_JGI_1_GBS_scaffold00007	99.51	411
2053563014	GBSSS_GDGT4HR02GADMD	Hot spring sediment microbial communities from Great Boiling Spring, Nevada - surface sediment (Surface sediment)	Kryptonium_JGI_1_GBS_scaffold00006	100	403
2053563014	GBSSS_GDGT4HR02GAPA3	Hot spring sediment microbial communities from Great Boiling Spring, Nevada - surface sediment (Surface sediment)	Kryptonium_JGI_1_GBS_scaffold00001	100	416
2053563014	GBSSS_GDGT4HR02GAPOL	Hot spring sediment microbial communities from Great Boiling Spring, Nevada - surface sediment (Surface sediment)	Kryptonium_JGI_1_GBS_scaffold00009	99.76	424
2053563014	GBSSS_GDGT4HR02GB1UL	Hot spring sediment microbial communities from Great Boiling Spring, Nevada - surface sediment (Surface sediment)	Kryptonium_JGI_1_GBS_scaffold00003	100	299
2053563014	GBSSS_GDGT4HR02GC4YN	Hot spring sediment microbial communities from Great Boiling Spring, Nevada - surface sediment (Surface sediment)	Kryptonium_JGI_1_GBS_scaffold00009	99.7	330
2053563014	GBSSS_GDGT4HR02GC9N9	Hot spring sediment microbial communities from Great Boiling Spring, Nevada - surface sediment (Surface sediment)	Kryptonium_JGI_1_GBS_scaffold00003	99.54	439
2053563014	GBSSS_GDGT4HR02GCKTJ	Hot spring sediment microbial communities from Great Boiling Spring, Nevada - surface sediment (Surface sediment)	Kryptonium_JGI_1_GBS_scaffold00005	100	280
2053563014	GBSSS_GDGT4HR02GD6B2	Hot spring sediment microbial communities from Great Boiling Spring, Nevada - surface sediment (Surface sediment)	Kryptonium_JGI_1_GBS_scaffold00006	99.67	299
2053563014	GBSSS_GDGT4HR02GD6Q3	Hot spring sediment microbial communities from Great Boiling Spring, Nevada - surface sediment (Surface sediment)	Kryptonium_JGI_1_GBS_scaffold00022	99.47	379
2053563014	GBSSS_GDGT4HR02GDUFD	Hot spring sediment microbial communities from Great Boiling Spring, Nevada - surface sediment (Surface sediment)	Kryptonium_JGI_1_GBS_scaffold00008	99.61	258
2053563014	GBSSS_GDGT4HR02GDXFP	Hot spring sediment microbial communities from Great Boiling Spring, Nevada - surface sediment (Surface sediment)	Kryptonium_JGI_1_GBS_scaffold00009	99.04	312
2053563014	GBSSS_GDGT4HR02GEX8C	Hot spring sediment microbial communities from Great Boiling Spring, Nevada - surface sediment (Surface sediment)	Kryptonium_JGI_1_GBS_scaffold00029	100	266
2053563014	GBSSS_GDGT4HR02GFTA9	Hot spring sediment microbial communities from Great Boiling Spring, Nevada - surface sediment (Surface sediment)	Kryptonium_JGI_1_GBS_scaffold00003	99.75	400
2053563014	GBSSS_GDGT4HR02GFUSR	Hot spring sediment microbial communities from Great Boiling Spring, Nevada - surface sediment (Surface sediment)	Kryptonium_JGI_1_GBS_scaffold00006	100	351
2053563014	GBSSS_GDGT4HR02GFXNF	Hot spring sediment microbial communities from Great Boiling Spring, Nevada - surface sediment (Surface sediment)	Kryptonium_JGI_1_GBS_scaffold00002	99.53	425
2053563014	GBSSS_GDGT4HR02GG3I8	Hot spring sediment microbial communities from Great Boiling Spring, Nevada - surface sediment (Surface sediment)	Kryptonium_JGI_1_GBS_scaffold00002	99.04	312
2053563014	GBSSS_GDGT4HR02GG58M	Hot spring sediment microbial communities from Great Boiling Spring, Nevada - surface sediment (Surface sediment)	Kryptonium_JGI_1_GBS_scaffold00016	99.5	402
2053563014	GBSSS_GDGT4HR02GG98X	Hot spring sediment microbial communities from Great Boiling Spring, Nevada - surface sediment (Surface sediment)	Kryptonium_JGI_1_GBS_scaffold00009	99.68	312
2053563014	GBSSS_GDGT4HR02GHAFX	Hot spring sediment microbial communities from Great Boiling Spring, Nevada - surface sediment (Surface sediment)	Kryptonium_JGI_1_GBS_scaffold00023	99.72	361
2053563014	GBSSS_GDGT4HR02GHCP7	Hot spring sediment microbial communities from Great Boiling Spring, Nevada - surface sediment (Surface sediment)	Kryptonium_JGI_1_GBS_scaffold00003	99.31	290
2053563014	GBSSS_GDGT4HR02GHJDK	Hot spring sediment microbial communities from Great Boiling Spring, Nevada - surface sediment (Surface sediment)	Kryptonium_JGI_1_GBS_scaffold00028	100	306
2053563014	GBSSS_GDGT4HR02GHJSY	Hot spring sediment microbial communities from Great Boiling Spring, Nevada - surface sediment (Surface sediment)	Kryptonium_JGI_1_GBS_scaffold00010	100	348
2053563014	GBSSS_GDGT4HR02GHYW0	Hot spring sediment microbial communities from Great Boiling Spring, Nevada - surface sediment (Surface sediment)	Kryptonium_JGI_1_GBS_scaffold00007	100	289
2053563014	GBSSS_GDGT4HR02GJO4N	Hot spring sediment microbial communities from Great Boiling Spring, Nevada - surface sediment (Surface sediment)	Kryptonium_JGI_1_GBS_scaffold00008	99.67	300
2053563014	GBSSS_GDGT4HR02GK50E	Hot spring sediment microbial communities from Great Boiling Spring, Nevada - surface sediment (Surface sediment)	Kryptonium_JGI_1_GBS_scaffold00001	99.69	321
2053563014	GBSSS_GDGT4HR02GKW3Q	Hot spring sediment microbial communities from Great Boiling Spring, Nevada - surface sediment (Surface sediment)	Kryptonium_JGI_1_GBS_scaffold00002	99.25	265
2053563014	GBSSS_GDGT4HR02GLID1	Hot spring sediment microbial communities from Great Boiling Spring, Nevada - surface sediment (Surface sediment)	Kryptonium_JGI_1_GBS_scaffold00009	99.33	298
2053563014	GBSSS_GDGT4HR02GMJTY	Hot spring sediment microbial communities from Great Boiling Spring, Nevada - surface sediment (Surface sediment)	Kryptonium_JGI_1_GBS_scaffold00006	100	319
2053563014	GBSSS_GDGT4HR02GMOGG	Hot spring sediment microbial communities from Great Boiling Spring, Nevada - surface sediment (Surface sediment)	Kryptonium_JGI_1_GBS_scaffold00002	99.48	385
2053563014	GBSSS_GDGT4HR02GNTHO	Hot spring sediment microbial communities from Great Boiling Spring, Nevada - surface sediment (Surface sediment)	Kryptonium_JGI_1_GBS_scaffold00003	99.25	268
2053563014	GBSSS_GDGT4HR02GNZFN	Hot spring sediment microbial communities from Great Boiling Spring, Nevada - surface sediment (Surface sediment)	Kryptonium_JGI_1_GBS_scaffold00015	99.71	344
2053563014	GBSSS_GDGT4HR02GOII3	Hot spring sediment microbial communities from Great Boiling Spring, Nevada - surface sediment (Surface sediment)	Kryptonium_JGI_1_GBS_scaffold00006	99.09	330
2053563014	GBSSS_GDGT4HR02GOLHI	Hot spring sediment microbial communities from Great Boiling Spring, Nevada - surface sediment (Surface sediment)	Kryptonium_JGI_1_GBS_scaffold00007	99.7	334
2053563014	GBSSS_GDGT4HR02GOM4M	Hot spring sediment microbial communities from Great Boiling Spring, Nevada - surface sediment (Surface sediment)	Kryptonium_JGI_1_GBS_scaffold00028	100	354
2053563014	GBSSS_GDGT4HR02GOW2U	Hot spring sediment microbial communities from Great Boiling Spring, Nevada - surface sediment (Surface sediment)	Kryptonium_JGI_1_GBS_scaffold00009	98.64	294
2053563014	GBSSS_GDGT4HR02GOZ5L	Hot spring sediment microbial communities from Great Boiling Spring, Nevada - surface sediment (Surface sediment)	Kryptonium_JGI_1_GBS_scaffold00012	100	419
2053563014	GBSSS_GDGT4HR02GP1W9	Hot spring sediment microbial communities from Great Boiling Spring, Nevada - surface sediment (Surface sediment)	Kryptonium_JGI_1_GBS_scaffold00018	100	377
2053563014	GBSSS_GDGT4HR02GPFFD	Hot spring sediment microbial communities from Great Boiling Spring, Nevada - surface sediment (Surface sediment)	Kryptonium_JGI_1_GBS_scaffold00001	99.71	349
2053563014	GBSSS_GDGT4HR02GPLJG	Hot spring sediment microbial communities from Great Boiling Spring, Nevada - surface sediment (Surface sediment)	Kryptonium_JGI_1_GBS_scaffold00012	99.72	357
2053563014	GBSSS_GDGT4HR02GPWPT	Hot spring sediment microbial communities from Great Boiling Spring, Nevada - surface sediment (Surface sediment)	Kryptonium_JGI_1_GBS_scaffold00004	99.68	316
2053563014	GBSSS_GDGT4HR02GQ2GR	Hot spring sediment microbial communities from Great Boiling Spring, Nevada - surface sediment (Surface sediment)	Kryptonium_JGI_1_GBS_scaffold00012	100	269
2053563014	GBSSS_GDGT4HR02GQC0H	Hot spring sediment microbial communities from Great Boiling Spring, Nevada - surface sediment (Surface sediment)	Kryptonium_JGI_1_GBS_scaffold00027	100	295
2053563014	GBSSS_GDGT4HR02GQCSF	Hot spring sediment microbial communities from Great Boiling Spring, Nevada - surface sediment (Surface sediment)	Kryptonium_JGI_1_GBS_scaffold00023	99.76	423
2053563014	GBSSS_GDGT4HR02GR6UK	Hot spring sediment microbial communities from Great Boiling Spring, Nevada - surface sediment (Surface sediment)	Kryptonium_JGI_1_GBS_scaffold00002	99.64	275
2053563014	GBSSS_GDGT4HR02GR7BY	Hot spring sediment microbial communities from Great Boiling Spring, Nevada - surface sediment (Surface sediment)	Kryptonium_JGI_1_GBS_scaffold00004	99.29	425
2053563014	GBSSS_GDGT4HR02GR8NM	Hot spring sediment microbial communities from Great Boiling Spring, Nevada - surface sediment (Surface sediment)	Kryptonium_JGI_1_GBS_scaffold00003	99.18	366
2053563014	GBSSS_GDGT4HR02GRF6Q	Hot spring sediment microbial communities from Great Boiling Spring, Nevada - surface sediment (Surface sediment)	Kryptonium_JGI_1_GBS_scaffold00002	99.67	306
2053563014	GBSSS_GDGT4HR02GS3CN	Hot spring sediment microbial communities from Great Boiling Spring, Nevada - surface sediment (Surface sediment)	Kryptonium_JGI_1_GBS_scaffold00003	98.99	397
2053563014	GBSSS_GDGT4HR02GS65E	Hot spring sediment microbial communities from Great Boiling Spring, Nevada - surface sediment (Surface sediment)	Kryptonium_JGI_1_GBS_scaffold00004	100	330
2053563014	GBSSS_GDGT4HR02GSG4E	Hot spring sediment microbial communities from Great Boiling Spring, Nevada - surface sediment (Surface sediment)	Kryptonium_JGI_1_GBS_scaffold00028	99.66	290
2053563014	GBSSS_GDGT4HR02GTC1X	Hot spring sediment microbial communities from Great Boiling Spring, Nevada - surface sediment (Surface sediment)	Kryptonium_JGI_1_GBS_scaffold00001	99.7	338
2053563014	GBSSS_GDGT4HR02GTSGZ	Hot spring sediment microbial communities from Great Boiling Spring, Nevada - surface sediment (Surface sediment)	Kryptonium_JGI_1_GBS_scaffold00006	99.71	345
2053563014	GBSSS_GDGT4HR02GTWB6	Hot spring sediment microbial communities from Great Boiling Spring, Nevada - surface sediment (Surface sediment)	Kryptonium_JGI_1_GBS_scaffold00002	100	311
2053563014	GBSSS_GDGT4HR02GU0QB	Hot spring sediment microbial communities from Great Boiling Spring, Nevada - surface sediment (Surface sediment)	Kryptonium_JGI_1_GBS_scaffold00002	100	289
2053563014	GBSSS_GDGT4HR02GUKNL	Hot spring sediment microbial communities from Great Boiling Spring, Nevada - surface sediment (Surface sediment)	Kryptonium_JGI_1_GBS_scaffold00003	99.69	320
2053563014	GBSSS_GDGT4HR02GUKS1	Hot spring sediment microbial communities from Great Boiling Spring, Nevada - surface sediment (Surface sediment)	Kryptonium_JGI_1_GBS_scaffold00002	100	262
2053563014	GBSSS_GDGT4HR02GUVY1	Hot spring sediment microbial communities from Great Boiling Spring, Nevada - surface sediment (Surface sediment)	Kryptonium_JGI_1_GBS_scaffold00003	99.15	351
2053563014	GBSSS_GDGT4HR02GVD1Q	Hot spring sediment microbial communities from Great Boiling Spring, Nevada - surface sediment (Surface sediment)	Kryptonium_JGI_1_GBS_scaffold00009	99.75	406
2053563014	GBSSS_GDGT4HR02GW1CJ	Hot spring sediment microbial communities from Great Boiling Spring, Nevada - surface sediment (Surface sediment)	Kryptonium_JGI_1_GBS_scaffold00004	100	359
2053563014	GBSSS_GDGT4HR02GWCHP	Hot spring sediment microbial communities from Great Boiling Spring, Nevada - surface sediment (Surface sediment)	Kryptonium_JGI_1_GBS_scaffold00008	100	371
2053563014	GBSSS_GDGT4HR02GWE4T	Hot spring sediment microbial communities from Great Boiling Spring, Nevada - surface sediment (Surface sediment)	Kryptonium_JGI_1_GBS_scaffold00004	100	268
2053563014	GBSSS_GDGT4HR02GWF2H	Hot spring sediment microbial communities from Great Boiling Spring, Nevada - surface sediment (Surface sediment)	Kryptonium_JGI_1_GBS_scaffold00001	100	336
2053563014	GBSSS_GDGT4HR02GWPRM	Hot spring sediment microbial communities from Great Boiling Spring, Nevada - surface sediment (Surface sediment)	Kryptonium_JGI_1_GBS_scaffold00023	99.65	288
2053563014	GBSSS_GDGT4HR02GWWWF	Hot spring sediment microbial communities from Great Boiling Spring, Nevada - surface sediment (Surface sediment)	Kryptonium_JGI_1_GBS_scaffold00010	99.71	339
2053563014	GBSSS_GDGT4HR02GX98W	Hot spring sediment microbial communities from Great Boiling Spring, Nevada - surface sediment (Surface sediment)	Kryptonium_JGI_1_GBS_scaffold00001	99.7	332
2053563014	GBSSS_GDGT4HR02GXW8H	Hot spring sediment microbial communities from Great Boiling Spring, Nevada - surface sediment (Surface sediment)	Kryptonium_JGI_1_GBS_scaffold00027	99.69	318
2053563014	GBSSS_GDGT4HR02GY1CM	Hot spring sediment microbial communities from Great Boiling Spring, Nevada - surface sediment (Surface sediment)	Kryptonium_JGI_1_GBS_scaffold00028	100	282
2053563014	GBSSS_GDGT4HR02GYDEN	Hot spring sediment microbial communities from Great Boiling Spring, Nevada - surface sediment (Surface sediment)	Kryptonium_JGI_1_GBS_scaffold00008	100	270
2053563014	GBSSS_GDGT4HR02GZN5W	Hot spring sediment microbial communities from Great Boiling Spring, Nevada - surface sediment (Surface sediment)	Kryptonium_JGI_1_GBS_scaffold00002	99.68	311
2053563014	GBSSS_GDGT4HR02GZS88	Hot spring sediment microbial communities from Great Boiling Spring, Nevada - surface sediment (Surface sediment)	Kryptonium_JGI_1_GBS_scaffold00015	100	263
2053563014	GBSSS_GDGT4HR02H0NI4	Hot spring sediment microbial communities from Great Boiling Spring, Nevada - surface sediment (Surface sediment)	Kryptonium_JGI_1_GBS_scaffold00004	99.67	302
2053563014	GBSSS_GDGT4HR02H1N9H	Hot spring sediment microbial communities from Great Boiling Spring, Nevada - surface sediment (Surface sediment)	Kryptonium_JGI_1_GBS_scaffold00003	99.75	401
2053563014	GBSSS_GDGT4HR02H1PWO	Hot spring sediment microbial communities from Great Boiling Spring, Nevada - surface sediment (Surface sediment)	Kryptonium_JGI_1_GBS_scaffold00021	100	383
2053563014	GBSSS_GDGT4HR02H1YJF	Hot spring sediment microbial communities from Great Boiling Spring, Nevada - surface sediment (Surface sediment)	Kryptonium_JGI_1_GBS_scaffold00005	100	338
2053563014	GBSSS_GDGT4HR02H26SL	Hot spring sediment microbial communities from Great Boiling Spring, Nevada - surface sediment (Surface sediment)	Kryptonium_JGI_1_GBS_scaffold00011	99.69	318
2053563014	GBSSS_GDGT4HR02H2KYG	Hot spring sediment microbial communities from Great Boiling Spring, Nevada - surface sediment (Surface sediment)	Kryptonium_JGI_1_GBS_scaffold00008	100	375
2053563014	GBSSS_GDGT4HR02H2PBN	Hot spring sediment microbial communities from Great Boiling Spring, Nevada - surface sediment (Surface sediment)	Kryptonium_JGI_1_GBS_scaffold00002	99.68	317
2053563014	GBSSS_GDGT4HR02H2WS5	Hot spring sediment microbial communities from Great Boiling Spring, Nevada - surface sediment (Surface sediment)	Kryptonium_JGI_1_GBS_scaffold00012	99.73	368
2053563014	GBSSS_GDGT4HR02H2XOR	Hot spring sediment microbial communities from Great Boiling Spring, Nevada - surface sediment (Surface sediment)	Kryptonium_JGI_1_GBS_scaffold00010	99.7	335
2053563014	GBSSS_GDGT4HR02H2ZRQ	Hot spring sediment microbial communities from Great Boiling Spring, Nevada - surface sediment (Surface sediment)	Kryptonium_JGI_1_GBS_scaffold00023	99.75	408
2053563014	GBSSS_GDGT4HR02H352L	Hot spring sediment microbial communities from Great Boiling Spring, Nevada - surface sediment (Surface sediment)	Kryptonium_JGI_1_GBS_scaffold00007	99.63	272
2053563014	GBSSS_GDGT4HR02H3XK3	Hot spring sediment microbial communities from Great Boiling Spring, Nevada - surface sediment (Surface sediment)	Kryptonium_JGI_1_GBS_scaffold00008	100	307
2053563014	GBSSS_GDGT4HR02H436Y	Hot spring sediment microbial communities from Great Boiling Spring, Nevada - surface sediment (Surface sediment)	Kryptonium_JGI_1_GBS_scaffold00009	99.6	250
2053563014	GBSSS_GDGT4HR02H4CAK	Hot spring sediment microbial communities from Great Boiling Spring, Nevada - surface sediment (Surface sediment)	Kryptonium_JGI_1_GBS_scaffold00030	100	360
2053563014	GBSSS_GDGT4HR02H4OYJ	Hot spring sediment microbial communities from Great Boiling Spring, Nevada - surface sediment (Surface sediment)	Kryptonium_JGI_1_GBS_scaffold00005	99.75	394
2053563014	GBSSS_GDGT4HR02H523J	Hot spring sediment microbial communities from Great Boiling Spring, Nevada - surface sediment (Surface sediment)	Kryptonium_JGI_1_GBS_scaffold00003	100	418
2053563014	GBSSS_GDGT4HR02H67N6	Hot spring sediment microbial communities from Great Boiling Spring, Nevada - surface sediment (Surface sediment)	Kryptonium_JGI_1_GBS_scaffold00024	100	420
2053563014	GBSSS_GDGT4HR02H67NE	Hot spring sediment microbial communities from Great Boiling Spring, Nevada - surface sediment (Surface sediment)	Kryptonium_JGI_1_GBS_scaffold00031	100	322
2053563014	GBSSS_GDGT4HR02H7KCX	Hot spring sediment microbial communities from Great Boiling Spring, Nevada - surface sediment (Surface sediment)	Kryptonium_JGI_1_GBS_scaffold00002	100	326
2053563014	GBSSS_GDGT4HR02H7PK2	Hot spring sediment microbial communities from Great Boiling Spring, Nevada - surface sediment (Surface sediment)	Kryptonium_JGI_1_GBS_scaffold00011	100	278
2053563014	GBSSS_GDGT4HR02H8OMW	Hot spring sediment microbial communities from Great Boiling Spring, Nevada - surface sediment (Surface sediment)	Kryptonium_JGI_1_GBS_scaffold00011	99.17	361
2053563014	GBSSS_GDGT4HR02H9DCW	Hot spring sediment microbial communities from Great Boiling Spring, Nevada - surface sediment (Surface sediment)	Kryptonium_JGI_1_GBS_scaffold00012	100	282
2053563014	GBSSS_GDGT4HR02H9FDC	Hot spring sediment microbial communities from Great Boiling Spring, Nevada - surface sediment (Surface sediment)	Kryptonium_JGI_1_GBS_scaffold00013	99.65	287
2053563014	GBSSS_GDGT4HR02H9LPQ	Hot spring sediment microbial communities from Great Boiling Spring, Nevada - surface sediment (Surface sediment)	Kryptonium_JGI_1_GBS_scaffold00003	99.75	397
2053563014	GBSSS_GDGT4HR02HB754	Hot spring sediment microbial communities from Great Boiling Spring, Nevada - surface sediment (Surface sediment)	Kryptonium_JGI_1_GBS_scaffold00012	100	301
2053563014	GBSSS_GDGT4HR02HB9R8	Hot spring sediment microbial communities from Great Boiling Spring, Nevada - surface sediment (Surface sediment)	Kryptonium_JGI_1_GBS_scaffold00001	99.44	356
2053563014	GBSSS_GDGT4HR02HBMXU	Hot spring sediment microbial communities from Great Boiling Spring, Nevada - surface sediment (Surface sediment)	Kryptonium_JGI_1_GBS_scaffold00011	99.76	409
2053563014	GBSSS_GDGT4HR02HBS3M	Hot spring sediment microbial communities from Great Boiling Spring, Nevada - surface sediment (Surface sediment)	Kryptonium_JGI_1_GBS_scaffold00007	99.2	250
2053563014	GBSSS_GDGT4HR02HC7ST	Hot spring sediment microbial communities from Great Boiling Spring, Nevada - surface sediment (Surface sediment)	Kryptonium_JGI_1_GBS_scaffold00001	100	309
2053563014	GBSSS_GDGT4HR02HCLUC	Hot spring sediment microbial communities from Great Boiling Spring, Nevada - surface sediment (Surface sediment)	Kryptonium_JGI_1_GBS_scaffold00001	99.71	341
2053563014	GBSSS_GDGT4HR02HDJXL	Hot spring sediment microbial communities from Great Boiling Spring, Nevada - surface sediment (Surface sediment)	Kryptonium_JGI_1_GBS_scaffold00010	100	284
2053563014	GBSSS_GDGT4HR02HDLIB	Hot spring sediment microbial communities from Great Boiling Spring, Nevada - surface sediment (Surface sediment)	Kryptonium_JGI_1_GBS_scaffold00005	100	282
2053563014	GBSSS_GDGT4HR02HDY4I	Hot spring sediment microbial communities from Great Boiling Spring, Nevada - surface sediment (Surface sediment)	Kryptonium_JGI_1_GBS_scaffold00013	100	286
2053563014	GBSSS_GDGT4HR02HER23	Hot spring sediment microbial communities from Great Boiling Spring, Nevada - surface sediment (Surface sediment)	Kryptonium_JGI_1_GBS_scaffold00002	100	284
2053563014	GBSSS_GDGT4HR02HF63A	Hot spring sediment microbial communities from Great Boiling Spring, Nevada - surface sediment (Surface sediment)	Kryptonium_JGI_1_GBS_scaffold00007	99.62	260
2053563014	GBSSS_GDGT4HR02HFDF6	Hot spring sediment microbial communities from Great Boiling Spring, Nevada - surface sediment (Surface sediment)	Kryptonium_JGI_1_GBS_scaffold00009	100	418
2053563014	GBSSS_GDGT4HR02HGROE	Hot spring sediment microbial communities from Great Boiling Spring, Nevada - surface sediment (Surface sediment)	Kryptonium_JGI_1_GBS_scaffold00001	99.63	271
2053563014	GBSSS_GDGT4HR02HGRUR	Hot spring sediment microbial communities from Great Boiling Spring, Nevada - surface sediment (Surface sediment)	Kryptonium_JGI_1_GBS_scaffold00009	100	333
2053563014	GBSSS_GDGT4HR02HGZ2S	Hot spring sediment microbial communities from Great Boiling Spring, Nevada - surface sediment (Surface sediment)	Kryptonium_JGI_1_GBS_scaffold00002	100	253
2053563014	GBSSS_GDGT4HR02HHE73	Hot spring sediment microbial communities from Great Boiling Spring, Nevada - surface sediment (Surface sediment)	Kryptonium_JGI_1_GBS_scaffold00031	100	256
2053563014	GBSSS_GDGT4HR02HHIJF	Hot spring sediment microbial communities from Great Boiling Spring, Nevada - surface sediment (Surface sediment)	Kryptonium_JGI_1_GBS_scaffold00002	100	317
2053563014	GBSSS_GDGT4HR02HHK1S	Hot spring sediment microbial communities from Great Boiling Spring, Nevada - surface sediment (Surface sediment)	Kryptonium_JGI_1_GBS_scaffold00012	100	253
2053563014	GBSSS_GDGT4HR02HHXLC	Hot spring sediment microbial communities from Great Boiling Spring, Nevada - surface sediment (Surface sediment)	Kryptonium_JGI_1_GBS_scaffold00009	99.69	319
2053563014	GBSSS_GDGT4HR02HI244	Hot spring sediment microbial communities from Great Boiling Spring, Nevada - surface sediment (Surface sediment)	Kryptonium_JGI_1_GBS_scaffold00014	99.49	389
2053563014	GBSSS_GDGT4HR02HIKJN	Hot spring sediment microbial communities from Great Boiling Spring, Nevada - surface sediment (Surface sediment)	Kryptonium_JGI_1_GBS_scaffold00012	99.62	264
2053563014	GBSSS_GDGT4HR02HINLU	Hot spring sediment microbial communities from Great Boiling Spring, Nevada - surface sediment (Surface sediment)	Kryptonium_JGI_1_GBS_scaffold00003	99.66	292
2053563014	GBSSS_GDGT4HR02HIRAG	Hot spring sediment microbial communities from Great Boiling Spring, Nevada - surface sediment (Surface sediment)	Kryptonium_JGI_1_GBS_scaffold00015	99.76	410
2053563014	GBSSS_GDGT4HR02HISWH	Hot spring sediment microbial communities from Great Boiling Spring, Nevada - surface sediment (Surface sediment)	Kryptonium_JGI_1_GBS_scaffold00019	100	282
2053563014	GBSSS_GDGT4HR02HJST1	Hot spring sediment microbial communities from Great Boiling Spring, Nevada - surface sediment (Surface sediment)	Kryptonium_JGI_1_GBS_scaffold00010	100	343
2053563014	GBSSS_GDGT4HR02HKECU	Hot spring sediment microbial communities from Great Boiling Spring, Nevada - surface sediment (Surface sediment)	Kryptonium_JGI_1_GBS_scaffold00011	100	396
2053563014	GBSSS_GDGT4HR02HKUTH	Hot spring sediment microbial communities from Great Boiling Spring, Nevada - surface sediment (Surface sediment)	Kryptonium_JGI_1_GBS_scaffold00007	100	273
2053563014	GBSSS_GDGT4HR02HLB4G	Hot spring sediment microbial communities from Great Boiling Spring, Nevada - surface sediment (Surface sediment)	Kryptonium_JGI_1_GBS_scaffold00003	99.6	253
2053563014	GBSSS_GDGT4HR02HLDA3	Hot spring sediment microbial communities from Great Boiling Spring, Nevada - surface sediment (Surface sediment)	Kryptonium_JGI_1_GBS_scaffold00012	99.67	299
2053563014	GBSSS_GDGT4HR02HLP8Q	Hot spring sediment microbial communities from Great Boiling Spring, Nevada - surface sediment (Surface sediment)	Kryptonium_JGI_1_GBS_scaffold00010	100	336
2053563014	GBSSS_GDGT4HR02HLVAW	Hot spring sediment microbial communities from Great Boiling Spring, Nevada - surface sediment (Surface sediment)	Kryptonium_JGI_1_GBS_scaffold00015	100	250
2053563014	GBSSS_GDGT4HR02HLZ2P	Hot spring sediment microbial communities from Great Boiling Spring, Nevada - surface sediment (Surface sediment)	Kryptonium_JGI_1_GBS_scaffold00002	99.08	326
2053563014	GBSSS_GDGT4HR02HM7LL	Hot spring sediment microbial communities from Great Boiling Spring, Nevada - surface sediment (Surface sediment)	Kryptonium_JGI_1_GBS_scaffold00005	99.68	316
2053563014	GBSSS_GDGT4HR02HMK6W	Hot spring sediment microbial communities from Great Boiling Spring, Nevada - surface sediment (Surface sediment)	Kryptonium_JGI_1_GBS_scaffold00005	99.35	310
2053563014	GBSSS_GDGT4HR02HMW5T	Hot spring sediment microbial communities from Great Boiling Spring, Nevada - surface sediment (Surface sediment)	Kryptonium_JGI_1_GBS_scaffold00003	100	256
2053563014	GBSSS_GDGT4HR02HNCQF	Hot spring sediment microbial communities from Great Boiling Spring, Nevada - surface sediment (Surface sediment)	Kryptonium_JGI_1_GBS_scaffold00012	100	334
2053563014	GBSSS_GDGT4HR02HNM82	Hot spring sediment microbial communities from Great Boiling Spring, Nevada - surface sediment (Surface sediment)	Kryptonium_JGI_1_GBS_scaffold00010	99.68	309
2053563014	GBSSS_GDGT4HR02HNMFK	Hot spring sediment microbial communities from Great Boiling Spring, Nevada - surface sediment (Surface sediment)	Kryptonium_JGI_1_GBS_scaffold00003	99.34	304
2053563014	GBSSS_GDGT4HR02HNXIG	Hot spring sediment microbial communities from Great Boiling Spring, Nevada - surface sediment (Surface sediment)	Kryptonium_JGI_1_GBS_scaffold00022	99.19	370
2053563014	GBSSS_GDGT4HR02HP0SW	Hot spring sediment microbial communities from Great Boiling Spring, Nevada - surface sediment (Surface sediment)	Kryptonium_JGI_1_GBS_scaffold00003	100	277
2053563014	GBSSS_GDGT4HR02HPB9D	Hot spring sediment microbial communities from Great Boiling Spring, Nevada - surface sediment (Surface sediment)	Kryptonium_JGI_1_GBS_scaffold00004	100	253
2053563014	GBSSS_GDGT4HR02HPHYM	Hot spring sediment microbial communities from Great Boiling Spring, Nevada - surface sediment (Surface sediment)	Kryptonium_JGI_1_GBS_scaffold00017	99.71	345
2053563014	GBSSS_GDGT4HR02HPW2E	Hot spring sediment microbial communities from Great Boiling Spring, Nevada - surface sediment (Surface sediment)	Kryptonium_JGI_1_GBS_scaffold00008	100	373
2053563014	GBSSS_GDGT4HR02HPXSE	Hot spring sediment microbial communities from Great Boiling Spring, Nevada - surface sediment (Surface sediment)	Kryptonium_JGI_1_GBS_scaffold00008	100	264
2053563014	GBSSS_GDGT4HR02HPZMI	Hot spring sediment microbial communities from Great Boiling Spring, Nevada - surface sediment (Surface sediment)	Kryptonium_JGI_1_GBS_scaffold00022	99.25	266
2053563014	GBSSS_GDGT4HR02HQCEV	Hot spring sediment microbial communities from Great Boiling Spring, Nevada - surface sediment (Surface sediment)	Kryptonium_JGI_1_GBS_scaffold00004	99.34	305
2053563014	GBSSS_GDGT4HR02HQDTU	Hot spring sediment microbial communities from Great Boiling Spring, Nevada - surface sediment (Surface sediment)	Kryptonium_JGI_1_GBS_scaffold00006	99.33	299
2053563014	GBSSS_GDGT4HR02HQVNB	Hot spring sediment microbial communities from Great Boiling Spring, Nevada - surface sediment (Surface sediment)	Kryptonium_JGI_1_GBS_scaffold00018	100	316
2053563014	GBSSS_GDGT4HR02HR4FG	Hot spring sediment microbial communities from Great Boiling Spring, Nevada - surface sediment (Surface sediment)	Kryptonium_JGI_1_GBS_scaffold00009	99.42	345
2053563014	GBSSS_GDGT4HR02HSHKQ	Hot spring sediment microbial communities from Great Boiling Spring, Nevada - surface sediment (Surface sediment)	Kryptonium_JGI_1_GBS_scaffold00014	100	285
2053563014	GBSSS_GDGT4HR02HSMQJ	Hot spring sediment microbial communities from Great Boiling Spring, Nevada - surface sediment (Surface sediment)	Kryptonium_JGI_1_GBS_scaffold00004	100	290
2053563014	GBSSS_GDGT4HR02HSW0V	Hot spring sediment microbial communities from Great Boiling Spring, Nevada - surface sediment (Surface sediment)	Kryptonium_JGI_1_GBS_scaffold00022	99.65	284
2053563014	GBSSS_GDGT4HR02HT7JN	Hot spring sediment microbial communities from Great Boiling Spring, Nevada - surface sediment (Surface sediment)	Kryptonium_JGI_1_GBS_scaffold00008	99.73	373
2053563014	GBSSS_GDGT4HR02HTM4D	Hot spring sediment microbial communities from Great Boiling Spring, Nevada - surface sediment (Surface sediment)	Kryptonium_JGI_1_GBS_scaffold00011	99.65	287
2053563014	GBSSS_GDGT4HR02HTUV3	Hot spring sediment microbial communities from Great Boiling Spring, Nevada - surface sediment (Surface sediment)	Kryptonium_JGI_1_GBS_scaffold00003	99.69	324
2053563014	GBSSS_GDGT4HR02HUF10	Hot spring sediment microbial communities from Great Boiling Spring, Nevada - surface sediment (Surface sediment)	Kryptonium_JGI_1_GBS_scaffold00013	99.72	356
2053563014	GBSSS_GDGT4HR02HVA9F	Hot spring sediment microbial communities from Great Boiling Spring, Nevada - surface sediment (Surface sediment)	Kryptonium_JGI_1_GBS_scaffold00008	100	380
2053563014	GBSSS_GDGT4HR02HW1K3	Hot spring sediment microbial communities from Great Boiling Spring, Nevada - surface sediment (Surface sediment)	Kryptonium_JGI_1_GBS_scaffold00008	100	355
2053563014	GBSSS_GDGT4HR02HW483	Hot spring sediment microbial communities from Great Boiling Spring, Nevada - surface sediment (Surface sediment)	Kryptonium_JGI_1_GBS_scaffold00014	100	339
2053563014	GBSSS_GDGT4HR02HW9J1	Hot spring sediment microbial communities from Great Boiling Spring, Nevada - surface sediment (Surface sediment)	Kryptonium_JGI_1_GBS_scaffold00002	100	374
2053563014	GBSSS_GDGT4HR02HWSTZ	Hot spring sediment microbial communities from Great Boiling Spring, Nevada - surface sediment (Surface sediment)	Kryptonium_JGI_1_GBS_scaffold00003	99.35	310
2053563014	GBSSS_GDGT4HR02HX2QB	Hot spring sediment microbial communities from Great Boiling Spring, Nevada - surface sediment (Surface sediment)	Kryptonium_JGI_1_GBS_scaffold00028	99.76	420
2053563014	GBSSS_GDGT4HR02HX7DW	Hot spring sediment microbial communities from Great Boiling Spring, Nevada - surface sediment (Surface sediment)	Kryptonium_JGI_1_GBS_scaffold00007	99.75	405
2053563014	GBSSS_GDGT4HR02HY2B4	Hot spring sediment microbial communities from Great Boiling Spring, Nevada - surface sediment (Surface sediment)	Kryptonium_JGI_1_GBS_scaffold00001	99.39	327
2053563014	GBSSS_GDGT4HR02HZ37S	Hot spring sediment microbial communities from Great Boiling Spring, Nevada - surface sediment (Surface sediment)	Kryptonium_JGI_1_GBS_scaffold00009	99.39	328
2053563014	GBSSS_GDGT4HR02HZIYY	Hot spring sediment microbial communities from Great Boiling Spring, Nevada - surface sediment (Surface sediment)	Kryptonium_JGI_1_GBS_scaffold00012	100	274
2053563014	GBSSS_GDGT4HR02I0TUH	Hot spring sediment microbial communities from Great Boiling Spring, Nevada - surface sediment (Surface sediment)	Kryptonium_JGI_1_GBS_scaffold00013	99.71	345
2053563014	GBSSS_GDGT4HR02I0WYL	Hot spring sediment microbial communities from Great Boiling Spring, Nevada - surface sediment (Surface sediment)	Kryptonium_JGI_1_GBS_scaffold00019	99.73	365
2053563014	GBSSS_GDGT4HR02I2CMR	Hot spring sediment microbial communities from Great Boiling Spring, Nevada - surface sediment (Surface sediment)	Kryptonium_JGI_1_GBS_scaffold00013	99.63	271
2053563014	GBSSS_GDGT4HR02I2L0N	Hot spring sediment microbial communities from Great Boiling Spring, Nevada - surface sediment (Surface sediment)	Kryptonium_JGI_1_GBS_scaffold00024	99.36	314
2053563014	GBSSS_GDGT4HR02I37WY	Hot spring sediment microbial communities from Great Boiling Spring, Nevada - surface sediment (Surface sediment)	Kryptonium_JGI_1_GBS_scaffold00001	100	256
2053563014	GBSSS_GDGT4HR02I3Q6T	Hot spring sediment microbial communities from Great Boiling Spring, Nevada - surface sediment (Surface sediment)	Kryptonium_JGI_1_GBS_scaffold00005	99.67	299
2053563014	GBSSS_GDGT4HR02I4IO1	Hot spring sediment microbial communities from Great Boiling Spring, Nevada - surface sediment (Surface sediment)	Kryptonium_JGI_1_GBS_scaffold00021	100	359
2053563014	GBSSS_GDGT4HR02I5PFR	Hot spring sediment microbial communities from Great Boiling Spring, Nevada - surface sediment (Surface sediment)	Kryptonium_JGI_1_GBS_scaffold00011	100	324
2053563014	GBSSS_GDGT4HR02I66WJ	Hot spring sediment microbial communities from Great Boiling Spring, Nevada - surface sediment (Surface sediment)	Kryptonium_JGI_1_GBS_scaffold00002	100	282
2053563014	GBSSS_GDGT4HR02I69O0	Hot spring sediment microbial communities from Great Boiling Spring, Nevada - surface sediment (Surface sediment)	Kryptonium_JGI_1_GBS_scaffold00003	100	267
2053563014	GBSSS_GDGT4HR02I6EI0	Hot spring sediment microbial communities from Great Boiling Spring, Nevada - surface sediment (Surface sediment)	Kryptonium_JGI_1_GBS_scaffold00005	99.61	258
2053563014	GBSSS_GDGT4HR02I6R3T	Hot spring sediment microbial communities from Great Boiling Spring, Nevada - surface sediment (Surface sediment)	Kryptonium_JGI_1_GBS_scaffold00020	99.61	254
2053563014	GBSSS_GDGT4HR02I6STT	Hot spring sediment microbial communities from Great Boiling Spring, Nevada - surface sediment (Surface sediment)	Kryptonium_JGI_1_GBS_scaffold00003	99.5	403
2053563014	GBSSS_GDGT4HR02I7BMI	Hot spring sediment microbial communities from Great Boiling Spring, Nevada - surface sediment (Surface sediment)	Kryptonium_JGI_1_GBS_scaffold00013	99.63	267
2053563014	GBSSS_GDGT4HR02I7L7P	Hot spring sediment microbial communities from Great Boiling Spring, Nevada - surface sediment (Surface sediment)	Kryptonium_JGI_1_GBS_scaffold00003	100	292
2053563014	GBSSS_GDGT4HR02I8K1Y	Hot spring sediment microbial communities from Great Boiling Spring, Nevada - surface sediment (Surface sediment)	Kryptonium_JGI_1_GBS_scaffold00031	99.42	345
2053563014	GBSSS_GDGT4HR02I8LJ0	Hot spring sediment microbial communities from Great Boiling Spring, Nevada - surface sediment (Surface sediment)	Kryptonium_JGI_1_GBS_scaffold00027	99.34	305
2053563014	GBSSS_GDGT4HR02I8WUC	Hot spring sediment microbial communities from Great Boiling Spring, Nevada - surface sediment (Surface sediment)	Kryptonium_JGI_1_GBS_scaffold00002	99.63	269
2053563014	GBSSS_GDGT4HR02I9A75	Hot spring sediment microbial communities from Great Boiling Spring, Nevada - surface sediment (Surface sediment)	Kryptonium_JGI_1_GBS_scaffold00007	100	398
2053563014	GBSSS_GDGT4HR02I9SBC	Hot spring sediment microbial communities from Great Boiling Spring, Nevada - surface sediment (Surface sediment)	Kryptonium_JGI_1_GBS_scaffold00010	99.65	287
2053563014	GBSSS_GDGT4HR02IA3NL	Hot spring sediment microbial communities from Great Boiling Spring, Nevada - surface sediment (Surface sediment)	Kryptonium_JGI_1_GBS_scaffold00001	100	383
2053563014	GBSSS_GDGT4HR02IA72A	Hot spring sediment microbial communities from Great Boiling Spring, Nevada - surface sediment (Surface sediment)	Kryptonium_JGI_1_GBS_scaffold00004	99.7	334
2053563014	GBSSS_GDGT4HR02IAAHR	Hot spring sediment microbial communities from Great Boiling Spring, Nevada - surface sediment (Surface sediment)	Kryptonium_JGI_1_GBS_scaffold00007	99.55	442
2053563014	GBSSS_GDGT4HR02IABC7	Hot spring sediment microbial communities from Great Boiling Spring, Nevada - surface sediment (Surface sediment)	Kryptonium_JGI_1_GBS_scaffold00003	100	355
2053563014	GBSSS_GDGT4HR02IABMD	Hot spring sediment microbial communities from Great Boiling Spring, Nevada - surface sediment (Surface sediment)	Kryptonium_JGI_1_GBS_scaffold00008	99.71	346
2053563014	GBSSS_GDGT4HR02IB0PW	Hot spring sediment microbial communities from Great Boiling Spring, Nevada - surface sediment (Surface sediment)	Kryptonium_JGI_1_GBS_scaffold00005	99.64	278
2053563014	GBSSS_GDGT4HR02IBIQH	Hot spring sediment microbial communities from Great Boiling Spring, Nevada - surface sediment (Surface sediment)	Kryptonium_JGI_1_GBS_scaffold00003	99.72	362
2053563014	GBSSS_GDGT4HR02IBOA7	Hot spring sediment microbial communities from Great Boiling Spring, Nevada - surface sediment (Surface sediment)	Kryptonium_JGI_1_GBS_scaffold00005	100	295
2053563014	GBSSS_GDGT4HR02IC05X	Hot spring sediment microbial communities from Great Boiling Spring, Nevada - surface sediment (Surface sediment)	Kryptonium_JGI_1_GBS_scaffold00027	100	338
2053563014	GBSSS_GDGT4HR02IDDBV	Hot spring sediment microbial communities from Great Boiling Spring, Nevada - surface sediment (Surface sediment)	Kryptonium_JGI_1_GBS_scaffold00006	100	355
2053563014	GBSSS_GDGT4HR02IELEF	Hot spring sediment microbial communities from Great Boiling Spring, Nevada - surface sediment (Surface sediment)	Kryptonium_JGI_1_GBS_scaffold00025	99.44	360
2053563014	GBSSS_GDGT4HR02IFBF3	Hot spring sediment microbial communities from Great Boiling Spring, Nevada - surface sediment (Surface sediment)	Kryptonium_JGI_1_GBS_scaffold00011	99.61	259
2053563014	GBSSS_GDGT4HR02IFE2V	Hot spring sediment microbial communities from Great Boiling Spring, Nevada - surface sediment (Surface sediment)	Kryptonium_JGI_1_GBS_scaffold00015	100	317
2053563014	GBSSS_GDGT4HR02IG46A	Hot spring sediment microbial communities from Great Boiling Spring, Nevada - surface sediment (Surface sediment)	Kryptonium_JGI_1_GBS_scaffold00012	98.93	281
2053563014	GBSSS_GDGT4HR02IHB99	Hot spring sediment microbial communities from Great Boiling Spring, Nevada - surface sediment (Surface sediment)	Kryptonium_JGI_1_GBS_scaffold00001	100	376
2053563014	GBSSS_GDGT4HR02IHF1O	Hot spring sediment microbial communities from Great Boiling Spring, Nevada - surface sediment (Surface sediment)	Kryptonium_JGI_1_GBS_scaffold00012	100	251
2053563014	GBSSS_GDGT4HR02II5OV	Hot spring sediment microbial communities from Great Boiling Spring, Nevada - surface sediment (Surface sediment)	Kryptonium_JGI_1_GBS_scaffold00010	99.34	305
2053563014	GBSSS_GDGT4HR02II6X7	Hot spring sediment microbial communities from Great Boiling Spring, Nevada - surface sediment (Surface sediment)	Kryptonium_JGI_1_GBS_scaffold00018	99.68	310
2053563014	GBSSS_GDGT4HR02IJPJR	Hot spring sediment microbial communities from Great Boiling Spring, Nevada - surface sediment (Surface sediment)	Kryptonium_JGI_1_GBS_scaffold00002	100	340
2053563014	GBSSS_GDGT4HR02IKKQ1	Hot spring sediment microbial communities from Great Boiling Spring, Nevada - surface sediment (Surface sediment)	Kryptonium_JGI_1_GBS_scaffold00015	100	387
2053563014	GBSSS_GDGT4HR02IKKYG	Hot spring sediment microbial communities from Great Boiling Spring, Nevada - surface sediment (Surface sediment)	Kryptonium_JGI_1_GBS_scaffold00013	100	254
2053563014	GBSSS_GDGT4HR02IL3QD	Hot spring sediment microbial communities from Great Boiling Spring, Nevada - surface sediment (Surface sediment)	Kryptonium_JGI_1_GBS_scaffold00031	99.62	266
2053563014	GBSSS_GDGT4HR02IL9HB	Hot spring sediment microbial communities from Great Boiling Spring, Nevada - surface sediment (Surface sediment)	Kryptonium_JGI_1_GBS_scaffold00001	99.47	374
2053563014	GBSSS_GDGT4HR02ILBQT	Hot spring sediment microbial communities from Great Boiling Spring, Nevada - surface sediment (Surface sediment)	Kryptonium_JGI_1_GBS_scaffold00006	99.46	369
2053563014	GBSSS_GDGT4HR02IMLZ2	Hot spring sediment microbial communities from Great Boiling Spring, Nevada - surface sediment (Surface sediment)	Kryptonium_JGI_1_GBS_scaffold00007	100	345
2053563014	GBSSS_GDGT4HR02IN9YG	Hot spring sediment microbial communities from Great Boiling Spring, Nevada - surface sediment (Surface sediment)	Kryptonium_JGI_1_GBS_scaffold00012	99.46	371
2053563014	GBSSS_GDGT4HR02INM25	Hot spring sediment microbial communities from Great Boiling Spring, Nevada - surface sediment (Surface sediment)	Kryptonium_JGI_1_GBS_scaffold00017	100	339
2053563014	GBSSS_GDGT4HR02INR2A	Hot spring sediment microbial communities from Great Boiling Spring, Nevada - surface sediment (Surface sediment)	Kryptonium_JGI_1_GBS_scaffold00002	99.67	303
2053563014	GBSSS_GDGT4HR02INTYY	Hot spring sediment microbial communities from Great Boiling Spring, Nevada - surface sediment (Surface sediment)	Kryptonium_JGI_1_GBS_scaffold00001	99.4	332
2053563014	GBSSS_GDGT4HR02IO6OK	Hot spring sediment microbial communities from Great Boiling Spring, Nevada - surface sediment (Surface sediment)	Kryptonium_JGI_1_GBS_scaffold00002	100	413
2053563014	GBSSS_GDGT4HR02IPHK2	Hot spring sediment microbial communities from Great Boiling Spring, Nevada - surface sediment (Surface sediment)	Kryptonium_JGI_1_GBS_scaffold00012	100	336
2053563014	GBSSS_GDGT4HR02IPNP8	Hot spring sediment microbial communities from Great Boiling Spring, Nevada - surface sediment (Surface sediment)	Kryptonium_JGI_1_GBS_scaffold00002	99.71	344
2053563014	GBSSS_GDGT4HR02IPOSD	Hot spring sediment microbial communities from Great Boiling Spring, Nevada - surface sediment (Surface sediment)	Kryptonium_JGI_1_GBS_scaffold00007	100	292
2053563014	GBSSS_GDGT4HR02IQGFG	Hot spring sediment microbial communities from Great Boiling Spring, Nevada - surface sediment (Surface sediment)	Kryptonium_JGI_1_GBS_scaffold00001	99.71	348
2053563014	GBSSS_GDGT4HR02IR8YT	Hot spring sediment microbial communities from Great Boiling Spring, Nevada - surface sediment (Surface sediment)	Kryptonium_JGI_1_GBS_scaffold00001	100	293
2053563014	GBSSS_GDGT4HR02IRP41	Hot spring sediment microbial communities from Great Boiling Spring, Nevada - surface sediment (Surface sediment)	Kryptonium_JGI_1_GBS_scaffold00009	99.64	278
2053563014	GBSSS_GDGT4HR02IRYG2	Hot spring sediment microbial communities from Great Boiling Spring, Nevada - surface sediment (Surface sediment)	Kryptonium_JGI_1_GBS_scaffold00004	100	277
2053563014	GBSSS_GDGT4HR02ISAX0	Hot spring sediment microbial communities from Great Boiling Spring, Nevada - surface sediment (Surface sediment)	Kryptonium_JGI_1_GBS_scaffold00011	99.7	330
2053563014	GBSSS_GDGT4HR02ISJG7	Hot spring sediment microbial communities from Great Boiling Spring, Nevada - surface sediment (Surface sediment)	Kryptonium_JGI_1_GBS_scaffold00032	99.41	339
2053563014	GBSSS_GDGT4HR02ITF2G	Hot spring sediment microbial communities from Great Boiling Spring, Nevada - surface sediment (Surface sediment)	Kryptonium_JGI_1_GBS_scaffold00015	99.51	407
2053563014	GBSSS_GDGT4HR02ITMWG	Hot spring sediment microbial communities from Great Boiling Spring, Nevada - surface sediment (Surface sediment)	Kryptonium_JGI_1_GBS_scaffold00008	99.65	285
2053563014	GBSSS_GDGT4HR02ITR8T	Hot spring sediment microbial communities from Great Boiling Spring, Nevada - surface sediment (Surface sediment)	Kryptonium_JGI_1_GBS_scaffold00006	99.67	300
2053563014	GBSSS_GDGT4HR02IV1WX	Hot spring sediment microbial communities from Great Boiling Spring, Nevada - surface sediment (Surface sediment)	Kryptonium_JGI_1_GBS_scaffold00013	99.51	411
2053563014	GBSSS_GDGT4HR02IX1MD	Hot spring sediment microbial communities from Great Boiling Spring, Nevada - surface sediment (Surface sediment)	Kryptonium_JGI_1_GBS_scaffold00014	100	272
2053563014	GBSSS_GDGT4HR02IX8RZ	Hot spring sediment microbial communities from Great Boiling Spring, Nevada - surface sediment (Surface sediment)	Kryptonium_JGI_1_GBS_scaffold00006	100	304
2053563014	GBSSS_GDGT4HR02IXKDR	Hot spring sediment microbial communities from Great Boiling Spring, Nevada - surface sediment (Surface sediment)	Kryptonium_JGI_1_GBS_scaffold00022	99.72	358
2053563014	GBSSS_GDGT4HR02IYSUG	Hot spring sediment microbial communities from Great Boiling Spring, Nevada - surface sediment (Surface sediment)	Kryptonium_JGI_1_GBS_scaffold00001	100	291
2053563014	GBSSS_GDGT4HR02J0F07	Hot spring sediment microbial communities from Great Boiling Spring, Nevada - surface sediment (Surface sediment)	Kryptonium_JGI_1_GBS_scaffold00003	99.74	391
2053563014	GBSSS_GDGT4HR02J13IG	Hot spring sediment microbial communities from Great Boiling Spring, Nevada - surface sediment (Surface sediment)	Kryptonium_JGI_1_GBS_scaffold00016	99.22	258
2053563014	GBSSS_GDGT4HR02J1CAZ	Hot spring sediment microbial communities from Great Boiling Spring, Nevada - surface sediment (Surface sediment)	Kryptonium_JGI_1_GBS_scaffold00006	99.71	342
2053563014	GBSSS_GDGT4HR02J2BJR	Hot spring sediment microbial communities from Great Boiling Spring, Nevada - surface sediment (Surface sediment)	Kryptonium_JGI_1_GBS_scaffold00023	100	322
2053563014	GBSSS_GDGT4HR02J2FHE	Hot spring sediment microbial communities from Great Boiling Spring, Nevada - surface sediment (Surface sediment)	Kryptonium_JGI_1_GBS_scaffold00006	100	314
2053563014	GBSSS_GDGT4HR02J2Y34	Hot spring sediment microbial communities from Great Boiling Spring, Nevada - surface sediment (Surface sediment)	Kryptonium_JGI_1_GBS_scaffold00003	100	269
2053563014	GBSSS_GDGT4HR02J3LG6	Hot spring sediment microbial communities from Great Boiling Spring, Nevada - surface sediment (Surface sediment)	Kryptonium_JGI_1_GBS_scaffold00006	99.75	407
2053563014	GBSSS_GDGT4HR02J6DXG	Hot spring sediment microbial communities from Great Boiling Spring, Nevada - surface sediment (Surface sediment)	Kryptonium_JGI_1_GBS_scaffold00006	100	344
2053563014	GBSSS_GDGT4HR02JCF5Q	Hot spring sediment microbial communities from Great Boiling Spring, Nevada - surface sediment (Surface sediment)	Kryptonium_JGI_1_GBS_scaffold00026	100	353
2053563014	GBSSS_GDGT4HR02JCQMZ	Hot spring sediment microbial communities from Great Boiling Spring, Nevada - surface sediment (Surface sediment)	Kryptonium_JGI_1_GBS_scaffold00012	99.45	364
2053563014	GBSSS_GDGT4HR02JD1KH	Hot spring sediment microbial communities from Great Boiling Spring, Nevada - surface sediment (Surface sediment)	Kryptonium_JGI_1_GBS_scaffold00013	99.75	404
2053563014	GBSSS_GDGT4HR02JD84A	Hot spring sediment microbial communities from Great Boiling Spring, Nevada - surface sediment (Surface sediment)	Kryptonium_JGI_1_GBS_scaffold00023	99.7	331
2053563014	GBSSS_GDGT4HR02JDHRQ	Hot spring sediment microbial communities from Great Boiling Spring, Nevada - surface sediment (Surface sediment)	Kryptonium_JGI_1_GBS_scaffold00009	99.65	289
2053563014	GBSSS_GDGT4HR02JE2ZU	Hot spring sediment microbial communities from Great Boiling Spring, Nevada - surface sediment (Surface sediment)	Kryptonium_JGI_1_GBS_scaffold00003	100	349
2053563014	GBSSS_GDGT4HR02JEH1N	Hot spring sediment microbial communities from Great Boiling Spring, Nevada - surface sediment (Surface sediment)	Kryptonium_JGI_1_GBS_scaffold00006	99.77	433
2053563014	GBSSS_GDGT4HR02JES0L	Hot spring sediment microbial communities from Great Boiling Spring, Nevada - surface sediment (Surface sediment)	Kryptonium_JGI_1_GBS_scaffold00025	99.7	331
2053563014	GBSSS_GDGT4HR02JF0O7	Hot spring sediment microbial communities from Great Boiling Spring, Nevada - surface sediment (Surface sediment)	Kryptonium_JGI_1_GBS_scaffold00009	99.72	355
2053563014	GBSSS_GDGT4HR02JF86E	Hot spring sediment microbial communities from Great Boiling Spring, Nevada - surface sediment (Surface sediment)	Kryptonium_JGI_1_GBS_scaffold00007	99.7	330
2053563014	GBSSS_GDGT4HR02JFQ4V	Hot spring sediment microbial communities from Great Boiling Spring, Nevada - surface sediment (Surface sediment)	Kryptonium_JGI_1_GBS_scaffold00003	100	257
2053563014	GBSSS_GDGT4HR02JFQP6	Hot spring sediment microbial communities from Great Boiling Spring, Nevada - surface sediment (Surface sediment)	Kryptonium_JGI_1_GBS_scaffold00005	100	266
2053563014	GBSSS_GDGT4HR02JFTLS	Hot spring sediment microbial communities from Great Boiling Spring, Nevada - surface sediment (Surface sediment)	Kryptonium_JGI_1_GBS_scaffold00008	100	326
2053563014	GBSSS_GDGT4HR02JG5CR	Hot spring sediment microbial communities from Great Boiling Spring, Nevada - surface sediment (Surface sediment)	Kryptonium_JGI_1_GBS_scaffold00007	100	288
2053563014	GBSSS_GDGT4HR02JH8WF	Hot spring sediment microbial communities from Great Boiling Spring, Nevada - surface sediment (Surface sediment)	Kryptonium_JGI_1_GBS_scaffold00013	100	303
2053563014	GBSSS_GDGT4HR02JHK07	Hot spring sediment microbial communities from Great Boiling Spring, Nevada - surface sediment (Surface sediment)	Kryptonium_JGI_1_GBS_scaffold00006	98.87	355
2053563014	GBSSS_GDGT4HR02JJE6A	Hot spring sediment microbial communities from Great Boiling Spring, Nevada - surface sediment (Surface sediment)	Kryptonium_JGI_1_GBS_scaffold00006	99.68	309
2053563014	GBSSS_GDGT4HR02JJO9G	Hot spring sediment microbial communities from Great Boiling Spring, Nevada - surface sediment (Surface sediment)	Kryptonium_JGI_1_GBS_scaffold00018	99.68	315
2053563014	GBSSS_GDGT4HR02JK63E	Hot spring sediment microbial communities from Great Boiling Spring, Nevada - surface sediment (Surface sediment)	Kryptonium_JGI_1_GBS_scaffold00002	100	268
2053563014	GBSSS_GDGT4HR02JKGSH	Hot spring sediment microbial communities from Great Boiling Spring, Nevada - surface sediment (Surface sediment)	Kryptonium_JGI_1_GBS_scaffold00001	99.62	264
2053563014	GBSSS_GDGT4HR02JL2KR	Hot spring sediment microbial communities from Great Boiling Spring, Nevada - surface sediment (Surface sediment)	Kryptonium_JGI_1_GBS_scaffold00003	99.42	347
2053563014	GBSSS_GDGT4HR02JL80H	Hot spring sediment microbial communities from Great Boiling Spring, Nevada - surface sediment (Surface sediment)	Kryptonium_JGI_1_GBS_scaffold00007	100	339
2053563014	GBSSS_GDGT4HR02JMTTO	Hot spring sediment microbial communities from Great Boiling Spring, Nevada - surface sediment (Surface sediment)	Kryptonium_JGI_1_GBS_scaffold00007	99.68	308
2053563014	GBSSS_GDGT4HR02JN0GJ	Hot spring sediment microbial communities from Great Boiling Spring, Nevada - surface sediment (Surface sediment)	Kryptonium_JGI_1_GBS_scaffold00007	99.66	297
2053563014	GBSSS_GDGT4HR02JNEUO	Hot spring sediment microbial communities from Great Boiling Spring, Nevada - surface sediment (Surface sediment)	Kryptonium_JGI_1_GBS_scaffold00004	99.62	264
2053563014	GBSSS_GDGT4HR02JOLTV	Hot spring sediment microbial communities from Great Boiling Spring, Nevada - surface sediment (Surface sediment)	Kryptonium_JGI_1_GBS_scaffold00013	99.75	404
2053563014	GBSSS_GDGT4HR02JOPAG	Hot spring sediment microbial communities from Great Boiling Spring, Nevada - surface sediment (Surface sediment)	Kryptonium_JGI_1_GBS_scaffold00002	100	297
2053563014	GBSSS_GDGT4HR02JPUYQ	Hot spring sediment microbial communities from Great Boiling Spring, Nevada - surface sediment (Surface sediment)	Kryptonium_JGI_1_GBS_scaffold00006	99.39	330
2053563014	GBSSS_GDGT4HR02JQOOL	Hot spring sediment microbial communities from Great Boiling Spring, Nevada - surface sediment (Surface sediment)	Kryptonium_JGI_1_GBS_scaffold00003	99.62	263
2053563014	GBSSS_GDGT4HR02JR1LH	Hot spring sediment microbial communities from Great Boiling Spring, Nevada - surface sediment (Surface sediment)	Kryptonium_JGI_1_GBS_scaffold00002	99.4	336
2053563014	GBSSS_GDGT4HR02JR8SZ	Hot spring sediment microbial communities from Great Boiling Spring, Nevada - surface sediment (Surface sediment)	Kryptonium_JGI_1_GBS_scaffold00001	100	289
2053563014	GBSSS_GDGT4HR02JR98R	Hot spring sediment microbial communities from Great Boiling Spring, Nevada - surface sediment (Surface sediment)	Kryptonium_JGI_1_GBS_scaffold00003	99.72	361
2053563014	GBSSS_GDGT4HR02JRCV2	Hot spring sediment microbial communities from Great Boiling Spring, Nevada - surface sediment (Surface sediment)	Kryptonium_JGI_1_GBS_scaffold00003	99.6	250
2053563014	GBSSS_GDGT4HR02JRRGH	Hot spring sediment microbial communities from Great Boiling Spring, Nevada - surface sediment (Surface sediment)	Kryptonium_JGI_1_GBS_scaffold00015	99.64	277
2053563014	GBSSS_GDGT4HR02JTTY0	Hot spring sediment microbial communities from Great Boiling Spring, Nevada - surface sediment (Surface sediment)	Kryptonium_JGI_1_GBS_scaffold00008	99.75	393
2053563014	GBSSS_GDGT4HR02JU00P	Hot spring sediment microbial communities from Great Boiling Spring, Nevada - surface sediment (Surface sediment)	Kryptonium_JGI_1_GBS_scaffold00011	99.74	379
2053563014	GBSSS_GDGT4HR02JU5WD	Hot spring sediment microbial communities from Great Boiling Spring, Nevada - surface sediment (Surface sediment)	Kryptonium_JGI_1_GBS_scaffold00007	99.64	280
2053563014	GBSSS_GDGT4HR02JUF48	Hot spring sediment microbial communities from Great Boiling Spring, Nevada - surface sediment (Surface sediment)	Kryptonium_JGI_1_GBS_scaffold00013	100	272
2053563014	GBSSS_GDGT4HR02JVYZL	Hot spring sediment microbial communities from Great Boiling Spring, Nevada - surface sediment (Surface sediment)	Kryptonium_JGI_1_GBS_scaffold00004	99.25	266
2053563014	GBSSS_GDGT4HR02JW1ZC	Hot spring sediment microbial communities from Great Boiling Spring, Nevada - surface sediment (Surface sediment)	Kryptonium_JGI_1_GBS_scaffold00003	99.61	259
2053563014	GBSSS_GDGT4HR02JWS73	Hot spring sediment microbial communities from Great Boiling Spring, Nevada - surface sediment (Surface sediment)	Kryptonium_JGI_1_GBS_scaffold00016	99.42	343
2053563014	GBSSS_GDGT4HR02JWY88	Hot spring sediment microbial communities from Great Boiling Spring, Nevada - surface sediment (Surface sediment)	Kryptonium_JGI_1_GBS_scaffold00002	99.43	351
2053563014	GBSSS_GDGT4HR02JX2PH	Hot spring sediment microbial communities from Great Boiling Spring, Nevada - surface sediment (Surface sediment)	Kryptonium_JGI_1_GBS_scaffold00001	99.51	405
2053563014	GBSSS_GDGT4HR02JXEP1	Hot spring sediment microbial communities from Great Boiling Spring, Nevada - surface sediment (Surface sediment)	Kryptonium_JGI_1_GBS_scaffold00023	99.35	307
2053563014	GBSSS_GDGT4HR02JY5ME	Hot spring sediment microbial communities from Great Boiling Spring, Nevada - surface sediment (Surface sediment)	Kryptonium_JGI_1_GBS_scaffold00012	100	267
2053563014	GBSSS_GDGT4HR02JYSU4	Hot spring sediment microbial communities from Great Boiling Spring, Nevada - surface sediment (Surface sediment)	Kryptonium_JGI_1_GBS_scaffold00012	99.71	344
2053563014	GBSSS_GDGT4HR02JZ9R5	Hot spring sediment microbial communities from Great Boiling Spring, Nevada - surface sediment (Surface sediment)	Kryptonium_JGI_1_GBS_scaffold00004	99.75	398
2053563014	GBSSS_GDNC9G201A00J2	Hot spring sediment microbial communities from Great Boiling Spring, Nevada - surface sediment (Surface sediment)	Kryptonium_JGI_1_GBS_scaffold00022	99.77	429
2053563014	GBSSS_GDNC9G201A07LV	Hot spring sediment microbial communities from Great Boiling Spring, Nevada - surface sediment (Surface sediment)	Kryptonium_JGI_1_GBS_scaffold00006	99.15	473
2053563014	GBSSS_GDNC9G201A08YM	Hot spring sediment microbial communities from Great Boiling Spring, Nevada - surface sediment (Surface sediment)	Kryptonium_JGI_1_GBS_scaffold00012	99.67	299
2053563014	GBSSS_GDNC9G201A0C6C	Hot spring sediment microbial communities from Great Boiling Spring, Nevada - surface sediment (Surface sediment)	Kryptonium_JGI_1_GBS_scaffold00002	99.61	254
2053563014	GBSSS_GDNC9G201A0DW1	Hot spring sediment microbial communities from Great Boiling Spring, Nevada - surface sediment (Surface sediment)	Kryptonium_JGI_1_GBS_scaffold00005	100	318
2053563014	GBSSS_GDNC9G201A0EDQ	Hot spring sediment microbial communities from Great Boiling Spring, Nevada - surface sediment (Surface sediment)	Kryptonium_JGI_1_GBS_scaffold00002	99.67	304
2053563014	GBSSS_GDNC9G201A0LME	Hot spring sediment microbial communities from Great Boiling Spring, Nevada - surface sediment (Surface sediment)	Kryptonium_JGI_1_GBS_scaffold00009	100	320
2053563014	GBSSS_GDNC9G201A0N6O	Hot spring sediment microbial communities from Great Boiling Spring, Nevada - surface sediment (Surface sediment)	Kryptonium_JGI_1_GBS_scaffold00001	99.63	271
2053563014	GBSSS_GDNC9G201A10DB	Hot spring sediment microbial communities from Great Boiling Spring, Nevada - surface sediment (Surface sediment)	Kryptonium_JGI_1_GBS_scaffold00006	99.71	341
2053563014	GBSSS_GDNC9G201A13UV	Hot spring sediment microbial communities from Great Boiling Spring, Nevada - surface sediment (Surface sediment)	Kryptonium_JGI_1_GBS_scaffold00011	100	304
2053563014	GBSSS_GDNC9G201A14E8	Hot spring sediment microbial communities from Great Boiling Spring, Nevada - surface sediment (Surface sediment)	Kryptonium_JGI_1_GBS_scaffold00009	100	250
2053563014	GBSSS_GDNC9G201A17KM	Hot spring sediment microbial communities from Great Boiling Spring, Nevada - surface sediment (Surface sediment)	Kryptonium_JGI_1_GBS_scaffold00008	100	364
2053563014	GBSSS_GDNC9G201A18MW	Hot spring sediment microbial communities from Great Boiling Spring, Nevada - surface sediment (Surface sediment)	Kryptonium_JGI_1_GBS_scaffold00002	100	342
2053563014	GBSSS_GDNC9G201A1BIO	Hot spring sediment microbial communities from Great Boiling Spring, Nevada - surface sediment (Surface sediment)	Kryptonium_JGI_1_GBS_scaffold00005	100	362
2053563014	GBSSS_GDNC9G201A1IT5	Hot spring sediment microbial communities from Great Boiling Spring, Nevada - surface sediment (Surface sediment)	Kryptonium_JGI_1_GBS_scaffold00009	99.49	394
2053563014	GBSSS_GDNC9G201A1L5F	Hot spring sediment microbial communities from Great Boiling Spring, Nevada - surface sediment (Surface sediment)	Kryptonium_JGI_1_GBS_scaffold00003	100	388
2053563014	GBSSS_GDNC9G201A1LU5	Hot spring sediment microbial communities from Great Boiling Spring, Nevada - surface sediment (Surface sediment)	Kryptonium_JGI_1_GBS_scaffold00007	100	288
2053563014	GBSSS_GDNC9G201A1M58	Hot spring sediment microbial communities from Great Boiling Spring, Nevada - surface sediment (Surface sediment)	Kryptonium_JGI_1_GBS_scaffold00016	100	331
2053563014	GBSSS_GDNC9G201A1P9V	Hot spring sediment microbial communities from Great Boiling Spring, Nevada - surface sediment (Surface sediment)	Kryptonium_JGI_1_GBS_scaffold00002	99.8	499
2053563014	GBSSS_GDNC9G201A1RNX	Hot spring sediment microbial communities from Great Boiling Spring, Nevada - surface sediment (Surface sediment)	Kryptonium_JGI_1_GBS_scaffold00007	99.51	407
2053563014	GBSSS_GDNC9G201A283Z	Hot spring sediment microbial communities from Great Boiling Spring, Nevada - surface sediment (Surface sediment)	Kryptonium_JGI_1_GBS_scaffold00010	99.53	427
2053563014	GBSSS_GDNC9G201A2AZX	Hot spring sediment microbial communities from Great Boiling Spring, Nevada - surface sediment (Surface sediment)	Kryptonium_JGI_1_GBS_scaffold00020	99.73	367
2053563014	GBSSS_GDNC9G201A2BEI	Hot spring sediment microbial communities from Great Boiling Spring, Nevada - surface sediment (Surface sediment)	Kryptonium_JGI_1_GBS_scaffold00011	99.47	376
2053563014	GBSSS_GDNC9G201A2K0B	Hot spring sediment microbial communities from Great Boiling Spring, Nevada - surface sediment (Surface sediment)	Kryptonium_JGI_1_GBS_scaffold00001	100	417
2053563014	GBSSS_GDNC9G201A2KHX	Hot spring sediment microbial communities from Great Boiling Spring, Nevada - surface sediment (Surface sediment)	Kryptonium_JGI_1_GBS_scaffold00002	100	393
2053563014	GBSSS_GDNC9G201A2SDR	Hot spring sediment microbial communities from Great Boiling Spring, Nevada - surface sediment (Surface sediment)	Kryptonium_JGI_1_GBS_scaffold00003	99.82	554
2053563014	GBSSS_GDNC9G201A2T2L	Hot spring sediment microbial communities from Great Boiling Spring, Nevada - surface sediment (Surface sediment)	Kryptonium_JGI_1_GBS_scaffold00008	99.68	311
2053563014	GBSSS_GDNC9G201A31AX	Hot spring sediment microbial communities from Great Boiling Spring, Nevada - surface sediment (Surface sediment)	Kryptonium_JGI_1_GBS_scaffold00006	99.6	252
2053563014	GBSSS_GDNC9G201A36SH	Hot spring sediment microbial communities from Great Boiling Spring, Nevada - surface sediment (Surface sediment)	Kryptonium_JGI_1_GBS_scaffold00009	99.65	285
2053563014	GBSSS_GDNC9G201A3HUO	Hot spring sediment microbial communities from Great Boiling Spring, Nevada - surface sediment (Surface sediment)	Kryptonium_JGI_1_GBS_scaffold00017	99.78	451
2053563014	GBSSS_GDNC9G201A4B58	Hot spring sediment microbial communities from Great Boiling Spring, Nevada - surface sediment (Surface sediment)	Kryptonium_JGI_1_GBS_scaffold00011	99.71	344
2053563014	GBSSS_GDNC9G201A4Q3O	Hot spring sediment microbial communities from Great Boiling Spring, Nevada - surface sediment (Surface sediment)	Kryptonium_JGI_1_GBS_scaffold00010	99.76	417
2053563014	GBSSS_GDNC9G201A4T1E	Hot spring sediment microbial communities from Great Boiling Spring, Nevada - surface sediment (Surface sediment)	Kryptonium_JGI_1_GBS_scaffold00008	99.72	353
2053563014	GBSSS_GDNC9G201A528G	Hot spring sediment microbial communities from Great Boiling Spring, Nevada - surface sediment (Surface sediment)	Kryptonium_JGI_1_GBS_scaffold00002	99.52	418
2053563014	GBSSS_GDNC9G201A5AXB	Hot spring sediment microbial communities from Great Boiling Spring, Nevada - surface sediment (Surface sediment)	Kryptonium_JGI_1_GBS_scaffold00006	100	277
2053563014	GBSSS_GDNC9G201A5FRT	Hot spring sediment microbial communities from Great Boiling Spring, Nevada - surface sediment (Surface sediment)	Kryptonium_JGI_1_GBS_scaffold00002	100	489
2053563014	GBSSS_GDNC9G201A5RCB	Hot spring sediment microbial communities from Great Boiling Spring, Nevada - surface sediment (Surface sediment)	Kryptonium_JGI_1_GBS_scaffold00011	99.61	510
2053563014	GBSSS_GDNC9G201A60MR	Hot spring sediment microbial communities from Great Boiling Spring, Nevada - surface sediment (Surface sediment)	Kryptonium_JGI_1_GBS_scaffold00025	99.55	443
2053563014	GBSSS_GDNC9G201A635E	Hot spring sediment microbial communities from Great Boiling Spring, Nevada - surface sediment (Surface sediment)	Kryptonium_JGI_1_GBS_scaffold00021	99.81	537
2053563014	GBSSS_GDNC9G201A68SS	Hot spring sediment microbial communities from Great Boiling Spring, Nevada - surface sediment (Surface sediment)	Kryptonium_JGI_1_GBS_scaffold00014	99.72	359
2053563014	GBSSS_GDNC9G201A69WP	Hot spring sediment microbial communities from Great Boiling Spring, Nevada - surface sediment (Surface sediment)	Kryptonium_JGI_1_GBS_scaffold00012	100	301
2053563014	GBSSS_GDNC9G201A6HQA	Hot spring sediment microbial communities from Great Boiling Spring, Nevada - surface sediment (Surface sediment)	Kryptonium_JGI_1_GBS_scaffold00002	100	330
2053563014	GBSSS_GDNC9G201A6ILG	Hot spring sediment microbial communities from Great Boiling Spring, Nevada - surface sediment (Surface sediment)	Kryptonium_JGI_1_GBS_scaffold00026	99.76	419
2053563014	GBSSS_GDNC9G201A6KVQ	Hot spring sediment microbial communities from Great Boiling Spring, Nevada - surface sediment (Surface sediment)	Kryptonium_JGI_1_GBS_scaffold00009	99.72	361
2053563014	GBSSS_GDNC9G201A6RWO	Hot spring sediment microbial communities from Great Boiling Spring, Nevada - surface sediment (Surface sediment)	Kryptonium_JGI_1_GBS_scaffold00002	99.47	376
2053563014	GBSSS_GDNC9G201A7B5W	Hot spring sediment microbial communities from Great Boiling Spring, Nevada - surface sediment (Surface sediment)	Kryptonium_JGI_1_GBS_scaffold00012	99.27	273
2053563014	GBSSS_GDNC9G201A7F7R	Hot spring sediment microbial communities from Great Boiling Spring, Nevada - surface sediment (Surface sediment)	Kryptonium_JGI_1_GBS_scaffold00011	99.62	523
2053563014	GBSSS_GDNC9G201A7GGP	Hot spring sediment microbial communities from Great Boiling Spring, Nevada - surface sediment (Surface sediment)	Kryptonium_JGI_1_GBS_scaffold00029	98.94	379
2053563014	GBSSS_GDNC9G201A7H0U	Hot spring sediment microbial communities from Great Boiling Spring, Nevada - surface sediment (Surface sediment)	Kryptonium_JGI_1_GBS_scaffold00007	99.23	260
2053563014	GBSSS_GDNC9G201A7R5E	Hot spring sediment microbial communities from Great Boiling Spring, Nevada - surface sediment (Surface sediment)	Kryptonium_JGI_1_GBS_scaffold00010	99.31	434
2053563014	GBSSS_GDNC9G201A7W7U	Hot spring sediment microbial communities from Great Boiling Spring, Nevada - surface sediment (Surface sediment)	Kryptonium_JGI_1_GBS_scaffold00002	99.15	352
2053563014	GBSSS_GDNC9G201A7WUW	Hot spring sediment microbial communities from Great Boiling Spring, Nevada - surface sediment (Surface sediment)	Kryptonium_JGI_1_GBS_scaffold00004	99.77	435
2053563014	GBSSS_GDNC9G201A803L	Hot spring sediment microbial communities from Great Boiling Spring, Nevada - surface sediment (Surface sediment)	Kryptonium_JGI_1_GBS_scaffold00004	99.47	377
2053563014	GBSSS_GDNC9G201A80YG	Hot spring sediment microbial communities from Great Boiling Spring, Nevada - surface sediment (Surface sediment)	Kryptonium_JGI_1_GBS_scaffold00003	99.65	288
2053563014	GBSSS_GDNC9G201A83GK	Hot spring sediment microbial communities from Great Boiling Spring, Nevada - surface sediment (Surface sediment)	Kryptonium_JGI_1_GBS_scaffold00004	100	322
2053563014	GBSSS_GDNC9G201A87BG	Hot spring sediment microbial communities from Great Boiling Spring, Nevada - surface sediment (Surface sediment)	Kryptonium_JGI_1_GBS_scaffold00019	100	415
2053563014	GBSSS_GDNC9G201A89AC	Hot spring sediment microbial communities from Great Boiling Spring, Nevada - surface sediment (Surface sediment)	Kryptonium_JGI_1_GBS_scaffold00006	100	382
2053563014	GBSSS_GDNC9G201A8C0S	Hot spring sediment microbial communities from Great Boiling Spring, Nevada - surface sediment (Surface sediment)	Kryptonium_JGI_1_GBS_scaffold00009	99.73	375
2053563014	GBSSS_GDNC9G201A8CS8	Hot spring sediment microbial communities from Great Boiling Spring, Nevada - surface sediment (Surface sediment)	Kryptonium_JGI_1_GBS_scaffold00017	100	254
2053563014	GBSSS_GDNC9G201A8CXY	Hot spring sediment microbial communities from Great Boiling Spring, Nevada - surface sediment (Surface sediment)	Kryptonium_JGI_1_GBS_scaffold00007	100	422
2053563014	GBSSS_GDNC9G201A8DFQ	Hot spring sediment microbial communities from Great Boiling Spring, Nevada - surface sediment (Surface sediment)	Kryptonium_JGI_1_GBS_scaffold00009	98.96	289
2053563014	GBSSS_GDNC9G201A8DXY	Hot spring sediment microbial communities from Great Boiling Spring, Nevada - surface sediment (Surface sediment)	Kryptonium_JGI_1_GBS_scaffold00010	99.69	325
2053563014	GBSSS_GDNC9G201A8P7D	Hot spring sediment microbial communities from Great Boiling Spring, Nevada - surface sediment (Surface sediment)	Kryptonium_JGI_1_GBS_scaffold00010	100	406
2053563014	GBSSS_GDNC9G201A94NS	Hot spring sediment microbial communities from Great Boiling Spring, Nevada - surface sediment (Surface sediment)	Kryptonium_JGI_1_GBS_scaffold00001	100	519
2053563014	GBSSS_GDNC9G201A95FA	Hot spring sediment microbial communities from Great Boiling Spring, Nevada - surface sediment (Surface sediment)	Kryptonium_JGI_1_GBS_scaffold00001	99.75	397
2053563014	GBSSS_GDNC9G201A982Q	Hot spring sediment microbial communities from Great Boiling Spring, Nevada - surface sediment (Surface sediment)	Kryptonium_JGI_1_GBS_scaffold00004	99.81	526
2053563014	GBSSS_GDNC9G201A9D5M	Hot spring sediment microbial communities from Great Boiling Spring, Nevada - surface sediment (Surface sediment)	Kryptonium_JGI_1_GBS_scaffold00002	99.68	309
2053563014	GBSSS_GDNC9G201A9JDY	Hot spring sediment microbial communities from Great Boiling Spring, Nevada - surface sediment (Surface sediment)	Kryptonium_JGI_1_GBS_scaffold00002	100	512
2053563014	GBSSS_GDNC9G201A9KE6	Hot spring sediment microbial communities from Great Boiling Spring, Nevada - surface sediment (Surface sediment)	Kryptonium_JGI_1_GBS_scaffold00012	99.04	314
2053563014	GBSSS_GDNC9G201A9O1Q	Hot spring sediment microbial communities from Great Boiling Spring, Nevada - surface sediment (Surface sediment)	Kryptonium_JGI_1_GBS_scaffold00008	100	380
2053563014	GBSSS_GDNC9G201A9R3Y	Hot spring sediment microbial communities from Great Boiling Spring, Nevada - surface sediment (Surface sediment)	Kryptonium_JGI_1_GBS_scaffold00030	99.56	453
2053563014	GBSSS_GDNC9G201A9TIB	Hot spring sediment microbial communities from Great Boiling Spring, Nevada - surface sediment (Surface sediment)	Kryptonium_JGI_1_GBS_scaffold00009	99.67	306
2053563014	GBSSS_GDNC9G201A9TRI	Hot spring sediment microbial communities from Great Boiling Spring, Nevada - surface sediment (Surface sediment)	Kryptonium_JGI_1_GBS_scaffold00014	100	478
2053563014	GBSSS_GDNC9G201AC0NT	Hot spring sediment microbial communities from Great Boiling Spring, Nevada - surface sediment (Surface sediment)	Kryptonium_JGI_1_GBS_scaffold00013	99.8	507
2053563014	GBSSS_GDNC9G201AC83M	Hot spring sediment microbial communities from Great Boiling Spring, Nevada - surface sediment (Surface sediment)	Kryptonium_JGI_1_GBS_scaffold00002	98.97	484
2053563014	GBSSS_GDNC9G201ACRE9	Hot spring sediment microbial communities from Great Boiling Spring, Nevada - surface sediment (Surface sediment)	Kryptonium_JGI_1_GBS_scaffold00007	100	349
2053563014	GBSSS_GDNC9G201ACVN0	Hot spring sediment microbial communities from Great Boiling Spring, Nevada - surface sediment (Surface sediment)	Kryptonium_JGI_1_GBS_scaffold00004	99.41	338
2053563014	GBSSS_GDNC9G201ACX9L	Hot spring sediment microbial communities from Great Boiling Spring, Nevada - surface sediment (Surface sediment)	Kryptonium_JGI_1_GBS_scaffold00019	99.47	374
2053563014	GBSSS_GDNC9G201ACY0C	Hot spring sediment microbial communities from Great Boiling Spring, Nevada - surface sediment (Surface sediment)	Kryptonium_JGI_1_GBS_scaffold00003	99.62	261
2053563014	GBSSS_GDNC9G201AD2RV	Hot spring sediment microbial communities from Great Boiling Spring, Nevada - surface sediment (Surface sediment)	Kryptonium_JGI_1_GBS_scaffold00019	99.77	427
2053563014	GBSSS_GDNC9G201AD57S	Hot spring sediment microbial communities from Great Boiling Spring, Nevada - surface sediment (Surface sediment)	Kryptonium_JGI_1_GBS_scaffold00008	99.74	387
2053563014	GBSSS_GDNC9G201ADAF1	Hot spring sediment microbial communities from Great Boiling Spring, Nevada - surface sediment (Surface sediment)	Kryptonium_JGI_1_GBS_scaffold00023	99.61	255
2053563014	GBSSS_GDNC9G201ADRTB	Hot spring sediment microbial communities from Great Boiling Spring, Nevada - surface sediment (Surface sediment)	Kryptonium_JGI_1_GBS_scaffold00015	100	332
2053563014	GBSSS_GDNC9G201ADWGV	Hot spring sediment microbial communities from Great Boiling Spring, Nevada - surface sediment (Surface sediment)	Kryptonium_JGI_1_GBS_scaffold00006	99.81	523
2053563014	GBSSS_GDNC9G201AEVUZ	Hot spring sediment microbial communities from Great Boiling Spring, Nevada - surface sediment (Surface sediment)	Kryptonium_JGI_1_GBS_scaffold00007	99.74	392
2053563014	GBSSS_GDNC9G201AF28C	Hot spring sediment microbial communities from Great Boiling Spring, Nevada - surface sediment (Surface sediment)	Kryptonium_JGI_1_GBS_scaffold00001	99.42	516
2053563014	GBSSS_GDNC9G201AF6IY	Hot spring sediment microbial communities from Great Boiling Spring, Nevada - surface sediment (Surface sediment)	Kryptonium_JGI_1_GBS_scaffold00002	99.76	424
2053563014	GBSSS_GDNC9G201AF6V6	Hot spring sediment microbial communities from Great Boiling Spring, Nevada - surface sediment (Surface sediment)	Kryptonium_JGI_1_GBS_scaffold00018	99.64	562
2053563014	GBSSS_GDNC9G201AF8PR	Hot spring sediment microbial communities from Great Boiling Spring, Nevada - surface sediment (Surface sediment)	Kryptonium_JGI_1_GBS_scaffold00004	100	365
2053563014	GBSSS_GDNC9G201AFC92	Hot spring sediment microbial communities from Great Boiling Spring, Nevada - surface sediment (Surface sediment)	Kryptonium_JGI_1_GBS_scaffold00003	99.68	308
2053563014	GBSSS_GDNC9G201AFQ6L	Hot spring sediment microbial communities from Great Boiling Spring, Nevada - surface sediment (Surface sediment)	Kryptonium_JGI_1_GBS_scaffold00022	100	473
2053563014	GBSSS_GDNC9G201AFXE1	Hot spring sediment microbial communities from Great Boiling Spring, Nevada - surface sediment (Surface sediment)	Kryptonium_JGI_1_GBS_scaffold00003	99.45	362
2053563014	GBSSS_GDNC9G201AG22W	Hot spring sediment microbial communities from Great Boiling Spring, Nevada - surface sediment (Surface sediment)	Kryptonium_JGI_1_GBS_scaffold00015	99.72	356
2053563014	GBSSS_GDNC9G201AGDKC	Hot spring sediment microbial communities from Great Boiling Spring, Nevada - surface sediment (Surface sediment)	Kryptonium_JGI_1_GBS_scaffold00022	99.62	527
2053563014	GBSSS_GDNC9G201AGOMW	Hot spring sediment microbial communities from Great Boiling Spring, Nevada - surface sediment (Surface sediment)	Kryptonium_JGI_1_GBS_scaffold00021	100	405
2053563014	GBSSS_GDNC9G201AGRWZ	Hot spring sediment microbial communities from Great Boiling Spring, Nevada - surface sediment (Surface sediment)	Kryptonium_JGI_1_GBS_scaffold00023	99.3	426
2053563014	GBSSS_GDNC9G201AGWY0	Hot spring sediment microbial communities from Great Boiling Spring, Nevada - surface sediment (Surface sediment)	Kryptonium_JGI_1_GBS_scaffold00013	99.78	453
2053563014	GBSSS_GDNC9G201AHKTQ	Hot spring sediment microbial communities from Great Boiling Spring, Nevada - surface sediment (Surface sediment)	Kryptonium_JGI_1_GBS_scaffold00005	99.82	553
2053563014	GBSSS_GDNC9G201AHMF3	Hot spring sediment microbial communities from Great Boiling Spring, Nevada - surface sediment (Surface sediment)	Kryptonium_JGI_1_GBS_scaffold00011	99.37	318
2053563014	GBSSS_GDNC9G201AHOK7	Hot spring sediment microbial communities from Great Boiling Spring, Nevada - surface sediment (Surface sediment)	Kryptonium_JGI_1_GBS_scaffold00012	99.77	431
2053563014	GBSSS_GDNC9G201AHPKP	Hot spring sediment microbial communities from Great Boiling Spring, Nevada - surface sediment (Surface sediment)	Kryptonium_JGI_1_GBS_scaffold00003	99.76	423
2053563014	GBSSS_GDNC9G201AI3N6	Hot spring sediment microbial communities from Great Boiling Spring, Nevada - surface sediment (Surface sediment)	Kryptonium_JGI_1_GBS_scaffold00003	99.81	516
2053563014	GBSSS_GDNC9G201AIR5M	Hot spring sediment microbial communities from Great Boiling Spring, Nevada - surface sediment (Surface sediment)	Kryptonium_JGI_1_GBS_scaffold00003	99.43	350
2053563014	GBSSS_GDNC9G201AIVE1	Hot spring sediment microbial communities from Great Boiling Spring, Nevada - surface sediment (Surface sediment)	Kryptonium_JGI_1_GBS_scaffold00001	99.73	370
2053563014	GBSSS_GDNC9G201AJ07Y	Hot spring sediment microbial communities from Great Boiling Spring, Nevada - surface sediment (Surface sediment)	Kryptonium_JGI_1_GBS_scaffold00005	100	307
2053563014	GBSSS_GDNC9G201AJ0JQ	Hot spring sediment microbial communities from Great Boiling Spring, Nevada - surface sediment (Surface sediment)	Kryptonium_JGI_1_GBS_scaffold00007	99.81	514
2053563014	GBSSS_GDNC9G201AK289	Hot spring sediment microbial communities from Great Boiling Spring, Nevada - surface sediment (Surface sediment)	Kryptonium_JGI_1_GBS_scaffold00012	100	456
2053563014	GBSSS_GDNC9G201AK2VU	Hot spring sediment microbial communities from Great Boiling Spring, Nevada - surface sediment (Surface sediment)	Kryptonium_JGI_1_GBS_scaffold00009	100	335
2053563014	GBSSS_GDNC9G201AK6PD	Hot spring sediment microbial communities from Great Boiling Spring, Nevada - surface sediment (Surface sediment)	Kryptonium_JGI_1_GBS_scaffold00005	99.48	387
2053563014	GBSSS_GDNC9G201AKGJD	Hot spring sediment microbial communities from Great Boiling Spring, Nevada - surface sediment (Surface sediment)	Kryptonium_JGI_1_GBS_scaffold00008	99.73	370
2053563014	GBSSS_GDNC9G201AKNQN	Hot spring sediment microbial communities from Great Boiling Spring, Nevada - surface sediment (Surface sediment)	Kryptonium_JGI_1_GBS_scaffold00006	99.78	450
2053563014	GBSSS_GDNC9G201AL3FL	Hot spring sediment microbial communities from Great Boiling Spring, Nevada - surface sediment (Surface sediment)	Kryptonium_JGI_1_GBS_scaffold00001	100	304
2053563014	GBSSS_GDNC9G201AL62Q	Hot spring sediment microbial communities from Great Boiling Spring, Nevada - surface sediment (Surface sediment)	Kryptonium_JGI_1_GBS_scaffold00010	98.85	261
2053563014	GBSSS_GDNC9G201AL9KN	Hot spring sediment microbial communities from Great Boiling Spring, Nevada - surface sediment (Surface sediment)	Kryptonium_JGI_1_GBS_scaffold00004	99.79	479
2053563014	GBSSS_GDNC9G201ALCBI	Hot spring sediment microbial communities from Great Boiling Spring, Nevada - surface sediment (Surface sediment)	Kryptonium_JGI_1_GBS_scaffold00016	100	509
2053563014	GBSSS_GDNC9G201ALH7V	Hot spring sediment microbial communities from Great Boiling Spring, Nevada - surface sediment (Surface sediment)	Kryptonium_JGI_1_GBS_scaffold00001	99.77	443
2053563014	GBSSS_GDNC9G201ALM8U	Hot spring sediment microbial communities from Great Boiling Spring, Nevada - surface sediment (Surface sediment)	Kryptonium_JGI_1_GBS_scaffold00009	100	440
2053563014	GBSSS_GDNC9G201ALXJK	Hot spring sediment microbial communities from Great Boiling Spring, Nevada - surface sediment (Surface sediment)	Kryptonium_JGI_1_GBS_scaffold00021	100	359
2053563014	GBSSS_GDNC9G201AM4IP	Hot spring sediment microbial communities from Great Boiling Spring, Nevada - surface sediment (Surface sediment)	Kryptonium_JGI_1_GBS_scaffold00009	99.59	482
2053563014	GBSSS_GDNC9G201AM6ZC	Hot spring sediment microbial communities from Great Boiling Spring, Nevada - surface sediment (Surface sediment)	Kryptonium_JGI_1_GBS_scaffold00019	99.78	461
2053563014	GBSSS_GDNC9G201AMB1X	Hot spring sediment microbial communities from Great Boiling Spring, Nevada - surface sediment (Surface sediment)	Kryptonium_JGI_1_GBS_scaffold00001	100	306
2053563014	GBSSS_GDNC9G201AMBPL	Hot spring sediment microbial communities from Great Boiling Spring, Nevada - surface sediment (Surface sediment)	Kryptonium_JGI_1_GBS_scaffold00020	100	354
2053563014	GBSSS_GDNC9G201AML98	Hot spring sediment microbial communities from Great Boiling Spring, Nevada - surface sediment (Surface sediment)	Kryptonium_JGI_1_GBS_scaffold00004	100	446
2053563014	GBSSS_GDNC9G201AMMD3	Hot spring sediment microbial communities from Great Boiling Spring, Nevada - surface sediment (Surface sediment)	Kryptonium_JGI_1_GBS_scaffold00009	99.7	333
2053563014	GBSSS_GDNC9G201AMYYV	Hot spring sediment microbial communities from Great Boiling Spring, Nevada - surface sediment (Surface sediment)	Kryptonium_JGI_1_GBS_scaffold00005	99.76	419
2053563014	GBSSS_GDNC9G201AN29E	Hot spring sediment microbial communities from Great Boiling Spring, Nevada - surface sediment (Surface sediment)	Kryptonium_JGI_1_GBS_scaffold00002	99.77	442
2053563014	GBSSS_GDNC9G201AN9J6	Hot spring sediment microbial communities from Great Boiling Spring, Nevada - surface sediment (Surface sediment)	Kryptonium_JGI_1_GBS_scaffold00003	99.33	299
2053563014	GBSSS_GDNC9G201ANE3M	Hot spring sediment microbial communities from Great Boiling Spring, Nevada - surface sediment (Surface sediment)	Kryptonium_JGI_1_GBS_scaffold00016	100	386
2053563014	GBSSS_GDNC9G201ANKK5	Hot spring sediment microbial communities from Great Boiling Spring, Nevada - surface sediment (Surface sediment)	Kryptonium_JGI_1_GBS_scaffold00001	99.76	424
2053563014	GBSSS_GDNC9G201ANNZC	Hot spring sediment microbial communities from Great Boiling Spring, Nevada - surface sediment (Surface sediment)	Kryptonium_JGI_1_GBS_scaffold00002	99.7	334
2053563014	GBSSS_GDNC9G201ANRQZ	Hot spring sediment microbial communities from Great Boiling Spring, Nevada - surface sediment (Surface sediment)	Kryptonium_JGI_1_GBS_scaffold00017	99.54	433
2053563014	GBSSS_GDNC9G201ANVAI	Hot spring sediment microbial communities from Great Boiling Spring, Nevada - surface sediment (Surface sediment)	Kryptonium_JGI_1_GBS_scaffold00001	99.7	338
2053563014	GBSSS_GDNC9G201AO9HL	Hot spring sediment microbial communities from Great Boiling Spring, Nevada - surface sediment (Surface sediment)	Kryptonium_JGI_1_GBS_scaffold00005	99.48	388
2053563014	GBSSS_GDNC9G201AOD1F	Hot spring sediment microbial communities from Great Boiling Spring, Nevada - surface sediment (Surface sediment)	Kryptonium_JGI_1_GBS_scaffold00007	99.64	276
2053563014	GBSSS_GDNC9G201AOMBX	Hot spring sediment microbial communities from Great Boiling Spring, Nevada - surface sediment (Surface sediment)	Kryptonium_JGI_1_GBS_scaffold00009	99.7	337
2053563014	GBSSS_GDNC9G201AOO3G	Hot spring sediment microbial communities from Great Boiling Spring, Nevada - surface sediment (Surface sediment)	Kryptonium_JGI_1_GBS_scaffold00016	99.77	429
2053563014	GBSSS_GDNC9G201AOV9J	Hot spring sediment microbial communities from Great Boiling Spring, Nevada - surface sediment (Surface sediment)	Kryptonium_JGI_1_GBS_scaffold00006	99.37	478
2053563014	GBSSS_GDNC9G201AOYON	Hot spring sediment microbial communities from Great Boiling Spring, Nevada - surface sediment (Surface sediment)	Kryptonium_JGI_1_GBS_scaffold00015	99.8	509
2053563014	GBSSS_GDNC9G201AOZ3Q	Hot spring sediment microbial communities from Great Boiling Spring, Nevada - surface sediment (Surface sediment)	Kryptonium_JGI_1_GBS_scaffold00002	100	455
2053563014	GBSSS_GDNC9G201AP1OC	Hot spring sediment microbial communities from Great Boiling Spring, Nevada - surface sediment (Surface sediment)	Kryptonium_JGI_1_GBS_scaffold00003	100	411
2053563014	GBSSS_GDNC9G201AP3D0	Hot spring sediment microbial communities from Great Boiling Spring, Nevada - surface sediment (Surface sediment)	Kryptonium_JGI_1_GBS_scaffold00007	99.54	435
2053563014	GBSSS_GDNC9G201AP3JY	Hot spring sediment microbial communities from Great Boiling Spring, Nevada - surface sediment (Surface sediment)	Kryptonium_JGI_1_GBS_scaffold00007	99.6	251
2053563014	GBSSS_GDNC9G201APBHW	Hot spring sediment microbial communities from Great Boiling Spring, Nevada - surface sediment (Surface sediment)	Kryptonium_JGI_1_GBS_scaffold00001	100	410
2053563014	GBSSS_GDNC9G201APF3G	Hot spring sediment microbial communities from Great Boiling Spring, Nevada - surface sediment (Surface sediment)	Kryptonium_JGI_1_GBS_scaffold00009	99.73	366
2053563014	GBSSS_GDNC9G201APMSO	Hot spring sediment microbial communities from Great Boiling Spring, Nevada - surface sediment (Surface sediment)	Kryptonium_JGI_1_GBS_scaffold00023	100	257
2053563014	GBSSS_GDNC9G201APWDT	Hot spring sediment microbial communities from Great Boiling Spring, Nevada - surface sediment (Surface sediment)	Kryptonium_JGI_1_GBS_scaffold00012	99.64	274
2053563014	GBSSS_GDNC9G201APWOQ	Hot spring sediment microbial communities from Great Boiling Spring, Nevada - surface sediment (Surface sediment)	Kryptonium_JGI_1_GBS_scaffold00005	99.77	437
2053563014	GBSSS_GDNC9G201APX9B	Hot spring sediment microbial communities from Great Boiling Spring, Nevada - surface sediment (Surface sediment)	Kryptonium_JGI_1_GBS_scaffold00031	99.74	379
2053563014	GBSSS_GDNC9G201AQ4BG	Hot spring sediment microbial communities from Great Boiling Spring, Nevada - surface sediment (Surface sediment)	Kryptonium_JGI_1_GBS_scaffold00002	99.78	457
2053563014	GBSSS_GDNC9G201AQ8VH	Hot spring sediment microbial communities from Great Boiling Spring, Nevada - surface sediment (Surface sediment)	Kryptonium_JGI_1_GBS_scaffold00021	100	255
2053563014	GBSSS_GDNC9G201AQEU4	Hot spring sediment microbial communities from Great Boiling Spring, Nevada - surface sediment (Surface sediment)	Kryptonium_JGI_1_GBS_scaffold00004	100	325
2053563014	GBSSS_GDNC9G201AQG0A	Hot spring sediment microbial communities from Great Boiling Spring, Nevada - surface sediment (Surface sediment)	Kryptonium_JGI_1_GBS_scaffold00005	100	401
2053563014	GBSSS_GDNC9G201AQKCH	Hot spring sediment microbial communities from Great Boiling Spring, Nevada - surface sediment (Surface sediment)	Kryptonium_JGI_1_GBS_scaffold00002	99.74	383
2053563014	GBSSS_GDNC9G201AQLLT	Hot spring sediment microbial communities from Great Boiling Spring, Nevada - surface sediment (Surface sediment)	Kryptonium_JGI_1_GBS_scaffold00024	99.74	387
2053563014	GBSSS_GDNC9G201AQODY	Hot spring sediment microbial communities from Great Boiling Spring, Nevada - surface sediment (Surface sediment)	Kryptonium_JGI_1_GBS_scaffold00002	100	306
2053563014	GBSSS_GDNC9G201AQUC4	Hot spring sediment microbial communities from Great Boiling Spring, Nevada - surface sediment (Surface sediment)	Kryptonium_JGI_1_GBS_scaffold00004	99.76	414
2053563014	GBSSS_GDNC9G201AR7KF	Hot spring sediment microbial communities from Great Boiling Spring, Nevada - surface sediment (Surface sediment)	Kryptonium_JGI_1_GBS_scaffold00013	100	568
2053563014	GBSSS_GDNC9G201AR7Q3	Hot spring sediment microbial communities from Great Boiling Spring, Nevada - surface sediment (Surface sediment)	Kryptonium_JGI_1_GBS_scaffold00007	100	410
2053563014	GBSSS_GDNC9G201ARF2Q	Hot spring sediment microbial communities from Great Boiling Spring, Nevada - surface sediment (Surface sediment)	Kryptonium_JGI_1_GBS_scaffold00003	99.48	387
2053563014	GBSSS_GDNC9G201ARHT9	Hot spring sediment microbial communities from Great Boiling Spring, Nevada - surface sediment (Surface sediment)	Kryptonium_JGI_1_GBS_scaffold00004	99.4	333
2053563014	GBSSS_GDNC9G201ARMAV	Hot spring sediment microbial communities from Great Boiling Spring, Nevada - surface sediment (Surface sediment)	Kryptonium_JGI_1_GBS_scaffold00016	99.81	534
2053563014	GBSSS_GDNC9G201ARNKJ	Hot spring sediment microbial communities from Great Boiling Spring, Nevada - surface sediment (Surface sediment)	Kryptonium_JGI_1_GBS_scaffold00006	99.71	347
2053563014	GBSSS_GDNC9G201ARO5O	Hot spring sediment microbial communities from Great Boiling Spring, Nevada - surface sediment (Surface sediment)	Kryptonium_JGI_1_GBS_scaffold00007	99.8	490
2053563014	GBSSS_GDNC9G201ARP4H	Hot spring sediment microbial communities from Great Boiling Spring, Nevada - surface sediment (Surface sediment)	Kryptonium_JGI_1_GBS_scaffold00001	100	341
2053563014	GBSSS_GDNC9G201ARRX7	Hot spring sediment microbial communities from Great Boiling Spring, Nevada - surface sediment (Surface sediment)	Kryptonium_JGI_1_GBS_scaffold00022	99.64	278
2053563014	GBSSS_GDNC9G201ARXT0	Hot spring sediment microbial communities from Great Boiling Spring, Nevada - surface sediment (Surface sediment)	Kryptonium_JGI_1_GBS_scaffold00012	100	343
2053563014	GBSSS_GDNC9G201AS89F	Hot spring sediment microbial communities from Great Boiling Spring, Nevada - surface sediment (Surface sediment)	Kryptonium_JGI_1_GBS_scaffold00003	99.74	380
2053563014	GBSSS_GDNC9G201ASGDN	Hot spring sediment microbial communities from Great Boiling Spring, Nevada - surface sediment (Surface sediment)	Kryptonium_JGI_1_GBS_scaffold00017	100	468
2053563014	GBSSS_GDNC9G201ASLYS	Hot spring sediment microbial communities from Great Boiling Spring, Nevada - surface sediment (Surface sediment)	Kryptonium_JGI_1_GBS_scaffold00010	99.79	487
2053563014	GBSSS_GDNC9G201ASNX8	Hot spring sediment microbial communities from Great Boiling Spring, Nevada - surface sediment (Surface sediment)	Kryptonium_JGI_1_GBS_scaffold00010	99.72	351
2053563014	GBSSS_GDNC9G201ASXXA	Hot spring sediment microbial communities from Great Boiling Spring, Nevada - surface sediment (Surface sediment)	Kryptonium_JGI_1_GBS_scaffold00007	100	289
2053563014	GBSSS_GDNC9G201AT271	Hot spring sediment microbial communities from Great Boiling Spring, Nevada - surface sediment (Surface sediment)	Kryptonium_JGI_1_GBS_scaffold00006	99.15	473
2053563014	GBSSS_GDNC9G201AT6S3	Hot spring sediment microbial communities from Great Boiling Spring, Nevada - surface sediment (Surface sediment)	Kryptonium_JGI_1_GBS_scaffold00011	99.81	528
2053563014	GBSSS_GDNC9G201ATEBM	Hot spring sediment microbial communities from Great Boiling Spring, Nevada - surface sediment (Surface sediment)	Kryptonium_JGI_1_GBS_scaffold00009	99.55	449
2053563014	GBSSS_GDNC9G201ATK7Y	Hot spring sediment microbial communities from Great Boiling Spring, Nevada - surface sediment (Surface sediment)	Kryptonium_JGI_1_GBS_scaffold00007	100	346
2053563014	GBSSS_GDNC9G201ATLBD	Hot spring sediment microbial communities from Great Boiling Spring, Nevada - surface sediment (Surface sediment)	Kryptonium_JGI_1_GBS_scaffold00002	99.78	464
2053563014	GBSSS_GDNC9G201ATN8M	Hot spring sediment microbial communities from Great Boiling Spring, Nevada - surface sediment (Surface sediment)	Kryptonium_JGI_1_GBS_scaffold00012	99.81	529
2053563014	GBSSS_GDNC9G201AU0AK	Hot spring sediment microbial communities from Great Boiling Spring, Nevada - surface sediment (Surface sediment)	Kryptonium_JGI_1_GBS_scaffold00001	99.58	478
2053563014	GBSSS_GDNC9G201AU0MK	Hot spring sediment microbial communities from Great Boiling Spring, Nevada - surface sediment (Surface sediment)	Kryptonium_JGI_1_GBS_scaffold00014	99.71	345
2053563014	GBSSS_GDNC9G201AU5JJ	Hot spring sediment microbial communities from Great Boiling Spring, Nevada - surface sediment (Surface sediment)	Kryptonium_JGI_1_GBS_scaffold00008	99.7	330
2053563014	GBSSS_GDNC9G201AU6UE	Hot spring sediment microbial communities from Great Boiling Spring, Nevada - surface sediment (Surface sediment)	Kryptonium_JGI_1_GBS_scaffold00001	99.6	505
2053563014	GBSSS_GDNC9G201AU94M	Hot spring sediment microbial communities from Great Boiling Spring, Nevada - surface sediment (Surface sediment)	Kryptonium_JGI_1_GBS_scaffold00012	99.75	397
2053563014	GBSSS_GDNC9G201AUVHI	Hot spring sediment microbial communities from Great Boiling Spring, Nevada - surface sediment (Surface sediment)	Kryptonium_JGI_1_GBS_scaffold00004	100	269
2053563014	GBSSS_GDNC9G201AV023	Hot spring sediment microbial communities from Great Boiling Spring, Nevada - surface sediment (Surface sediment)	Kryptonium_JGI_1_GBS_scaffold00002	99.68	309
2053563014	GBSSS_GDNC9G201AV2GC	Hot spring sediment microbial communities from Great Boiling Spring, Nevada - surface sediment (Surface sediment)	Kryptonium_JGI_1_GBS_scaffold00001	99.62	531
2053563014	GBSSS_GDNC9G201AVBGY	Hot spring sediment microbial communities from Great Boiling Spring, Nevada - surface sediment (Surface sediment)	Kryptonium_JGI_1_GBS_scaffold00013	99.78	447
2053563014	GBSSS_GDNC9G201AVCW8	Hot spring sediment microbial communities from Great Boiling Spring, Nevada - surface sediment (Surface sediment)	Kryptonium_JGI_1_GBS_scaffold00003	99.24	263
2053563014	GBSSS_GDNC9G201AVGJD	Hot spring sediment microbial communities from Great Boiling Spring, Nevada - surface sediment (Surface sediment)	Kryptonium_JGI_1_GBS_scaffold00016	99.14	463
2053563014	GBSSS_GDNC9G201AVNM9	Hot spring sediment microbial communities from Great Boiling Spring, Nevada - surface sediment (Surface sediment)	Kryptonium_JGI_1_GBS_scaffold00005	99.83	588
2053563014	GBSSS_GDNC9G201AVZRC	Hot spring sediment microbial communities from Great Boiling Spring, Nevada - surface sediment (Surface sediment)	Kryptonium_JGI_1_GBS_scaffold00011	99.33	450
2053563014	GBSSS_GDNC9G201AW0Q1	Hot spring sediment microbial communities from Great Boiling Spring, Nevada - surface sediment (Surface sediment)	Kryptonium_JGI_1_GBS_scaffold00010	99.6	252
2053563014	GBSSS_GDNC9G201AW6X1	Hot spring sediment microbial communities from Great Boiling Spring, Nevada - surface sediment (Surface sediment)	Kryptonium_JGI_1_GBS_scaffold00001	99.53	428
2053563014	GBSSS_GDNC9G201AWFSR	Hot spring sediment microbial communities from Great Boiling Spring, Nevada - surface sediment (Surface sediment)	Kryptonium_JGI_1_GBS_scaffold00024	99.44	358
2053563014	GBSSS_GDNC9G201AWJH3	Hot spring sediment microbial communities from Great Boiling Spring, Nevada - surface sediment (Surface sediment)	Kryptonium_JGI_1_GBS_scaffold00002	99.35	464
2053563014	GBSSS_GDNC9G201AWLSW	Hot spring sediment microbial communities from Great Boiling Spring, Nevada - surface sediment (Surface sediment)	Kryptonium_JGI_1_GBS_scaffold00001	100	337
2053563014	GBSSS_GDNC9G201AWTUT	Hot spring sediment microbial communities from Great Boiling Spring, Nevada - surface sediment (Surface sediment)	Kryptonium_JGI_1_GBS_scaffold00003	99.52	420
2053563014	GBSSS_GDNC9G201AX0DD	Hot spring sediment microbial communities from Great Boiling Spring, Nevada - surface sediment (Surface sediment)	Kryptonium_JGI_1_GBS_scaffold00003	99.78	452
2053563014	GBSSS_GDNC9G201AX914	Hot spring sediment microbial communities from Great Boiling Spring, Nevada - surface sediment (Surface sediment)	Kryptonium_JGI_1_GBS_scaffold00003	100	415
2053563014	GBSSS_GDNC9G201AXCY2	Hot spring sediment microbial communities from Great Boiling Spring, Nevada - surface sediment (Surface sediment)	Kryptonium_JGI_1_GBS_scaffold00002	99.75	401
2053563014	GBSSS_GDNC9G201AXDDR	Hot spring sediment microbial communities from Great Boiling Spring, Nevada - surface sediment (Surface sediment)	Kryptonium_JGI_1_GBS_scaffold00005	98.94	284
2053563014	GBSSS_GDNC9G201AXNO9	Hot spring sediment microbial communities from Great Boiling Spring, Nevada - surface sediment (Surface sediment)	Kryptonium_JGI_1_GBS_scaffold00008	99.38	323
2053563014	GBSSS_GDNC9G201AXW2E	Hot spring sediment microbial communities from Great Boiling Spring, Nevada - surface sediment (Surface sediment)	Kryptonium_JGI_1_GBS_scaffold00006	100	370
2053563014	GBSSS_GDNC9G201AXZ37	Hot spring sediment microbial communities from Great Boiling Spring, Nevada - surface sediment (Surface sediment)	Kryptonium_JGI_1_GBS_scaffold00004	99.79	470
2053563014	GBSSS_GDNC9G201AY1EU	Hot spring sediment microbial communities from Great Boiling Spring, Nevada - surface sediment (Surface sediment)	Kryptonium_JGI_1_GBS_scaffold00025	100	403
2053563014	GBSSS_GDNC9G201AY43X	Hot spring sediment microbial communities from Great Boiling Spring, Nevada - surface sediment (Surface sediment)	Kryptonium_JGI_1_GBS_scaffold00006	100	489
2053563014	GBSSS_GDNC9G201AY45P	Hot spring sediment microbial communities from Great Boiling Spring, Nevada - surface sediment (Surface sediment)	Kryptonium_JGI_1_GBS_scaffold00001	99.39	330
2053563014	GBSSS_GDNC9G201AY48Z	Hot spring sediment microbial communities from Great Boiling Spring, Nevada - surface sediment (Surface sediment)	Kryptonium_JGI_1_GBS_scaffold00013	99.75	407
2053563014	GBSSS_GDNC9G201AYDZL	Hot spring sediment microbial communities from Great Boiling Spring, Nevada - surface sediment (Surface sediment)	Kryptonium_JGI_1_GBS_scaffold00001	99.28	415
2053563014	GBSSS_GDNC9G201AYELI	Hot spring sediment microbial communities from Great Boiling Spring, Nevada - surface sediment (Surface sediment)	Kryptonium_JGI_1_GBS_scaffold00007	99.79	479
2053563014	GBSSS_GDNC9G201AYLWO	Hot spring sediment microbial communities from Great Boiling Spring, Nevada - surface sediment (Surface sediment)	Kryptonium_JGI_1_GBS_scaffold00002	99.58	476
2053563014	GBSSS_GDNC9G201AZBAK	Hot spring sediment microbial communities from Great Boiling Spring, Nevada - surface sediment (Surface sediment)	Kryptonium_JGI_1_GBS_scaffold00002	99.7	338
2053563014	GBSSS_GDNC9G201AZG0B	Hot spring sediment microbial communities from Great Boiling Spring, Nevada - surface sediment (Surface sediment)	Kryptonium_JGI_1_GBS_scaffold00004	100	328
2053563014	GBSSS_GDNC9G201AZOFK	Hot spring sediment microbial communities from Great Boiling Spring, Nevada - surface sediment (Surface sediment)	Kryptonium_JGI_1_GBS_scaffold00004	99.64	281
2053563014	GBSSS_GDNC9G201B00X4	Hot spring sediment microbial communities from Great Boiling Spring, Nevada - surface sediment (Surface sediment)	Kryptonium_JGI_1_GBS_scaffold00005	99.46	372
2053563014	GBSSS_GDNC9G201B01EG	Hot spring sediment microbial communities from Great Boiling Spring, Nevada - surface sediment (Surface sediment)	Kryptonium_JGI_1_GBS_scaffold00022	99.46	373
2053563014	GBSSS_GDNC9G201B03NU	Hot spring sediment microbial communities from Great Boiling Spring, Nevada - surface sediment (Surface sediment)	Kryptonium_JGI_1_GBS_scaffold00001	99.74	391
2053563014	GBSSS_GDNC9G201B05JD	Hot spring sediment microbial communities from Great Boiling Spring, Nevada - surface sediment (Surface sediment)	Kryptonium_JGI_1_GBS_scaffold00008	99.74	380
2053563014	GBSSS_GDNC9G201B06VX	Hot spring sediment microbial communities from Great Boiling Spring, Nevada - surface sediment (Surface sediment)	Kryptonium_JGI_1_GBS_scaffold00008	99.46	371
2053563014	GBSSS_GDNC9G201B0IZ8	Hot spring sediment microbial communities from Great Boiling Spring, Nevada - surface sediment (Surface sediment)	Kryptonium_JGI_1_GBS_scaffold00001	99.77	430
2053563014	GBSSS_GDNC9G201B0NJD	Hot spring sediment microbial communities from Great Boiling Spring, Nevada - surface sediment (Surface sediment)	Kryptonium_JGI_1_GBS_scaffold00015	99.31	435
2053563014	GBSSS_GDNC9G201B0WQ2	Hot spring sediment microbial communities from Great Boiling Spring, Nevada - surface sediment (Surface sediment)	Kryptonium_JGI_1_GBS_scaffold00014	100	372
2053563014	GBSSS_GDNC9G201B14WP	Hot spring sediment microbial communities from Great Boiling Spring, Nevada - surface sediment (Surface sediment)	Kryptonium_JGI_1_GBS_scaffold00006	99.71	346
2053563014	GBSSS_GDNC9G201B1AZR	Hot spring sediment microbial communities from Great Boiling Spring, Nevada - surface sediment (Surface sediment)	Kryptonium_JGI_1_GBS_scaffold00009	99.67	301
2053563014	GBSSS_GDNC9G201B1KLA	Hot spring sediment microbial communities from Great Boiling Spring, Nevada - surface sediment (Surface sediment)	Kryptonium_JGI_1_GBS_scaffold00003	99.62	262
2053563014	GBSSS_GDNC9G201B1OC4	Hot spring sediment microbial communities from Great Boiling Spring, Nevada - surface sediment (Surface sediment)	Kryptonium_JGI_1_GBS_scaffold00012	99.22	385
2053563014	GBSSS_GDNC9G201B1P14	Hot spring sediment microbial communities from Great Boiling Spring, Nevada - surface sediment (Surface sediment)	Kryptonium_JGI_1_GBS_scaffold00016	100	335
2053563014	GBSSS_GDNC9G201B1UN4	Hot spring sediment microbial communities from Great Boiling Spring, Nevada - surface sediment (Surface sediment)	Kryptonium_JGI_1_GBS_scaffold00016	100	439
2053563014	GBSSS_GDNC9G201B1ZXM	Hot spring sediment microbial communities from Great Boiling Spring, Nevada - surface sediment (Surface sediment)	Kryptonium_JGI_1_GBS_scaffold00007	99.35	307
2053563014	GBSSS_GDNC9G201B28SG	Hot spring sediment microbial communities from Great Boiling Spring, Nevada - surface sediment (Surface sediment)	Kryptonium_JGI_1_GBS_scaffold00004	99.63	538
2053563014	GBSSS_GDNC9G201B2DAI	Hot spring sediment microbial communities from Great Boiling Spring, Nevada - surface sediment (Surface sediment)	Kryptonium_JGI_1_GBS_scaffold00010	99.28	276
2053563014	GBSSS_GDNC9G201B2EUI	Hot spring sediment microbial communities from Great Boiling Spring, Nevada - surface sediment (Surface sediment)	Kryptonium_JGI_1_GBS_scaffold00027	100	300
2053563014	GBSSS_GDNC9G201B2IOT	Hot spring sediment microbial communities from Great Boiling Spring, Nevada - surface sediment (Surface sediment)	Kryptonium_JGI_1_GBS_scaffold00001	99.09	328
2053563014	GBSSS_GDNC9G201B2KKD	Hot spring sediment microbial communities from Great Boiling Spring, Nevada - surface sediment (Surface sediment)	Kryptonium_JGI_1_GBS_scaffold00005	100	346
2053563014	GBSSS_GDNC9G201B2MLO	Hot spring sediment microbial communities from Great Boiling Spring, Nevada - surface sediment (Surface sediment)	Kryptonium_JGI_1_GBS_scaffold00005	99.75	406
2053563014	GBSSS_GDNC9G201B2W7Q	Hot spring sediment microbial communities from Great Boiling Spring, Nevada - surface sediment (Surface sediment)	Kryptonium_JGI_1_GBS_scaffold00018	99.75	407
2053563014	GBSSS_GDNC9G201B2XIS	Hot spring sediment microbial communities from Great Boiling Spring, Nevada - surface sediment (Surface sediment)	Kryptonium_JGI_1_GBS_scaffold00002	99.66	297
2053563014	GBSSS_GDNC9G201B32JK	Hot spring sediment microbial communities from Great Boiling Spring, Nevada - surface sediment (Surface sediment)	Kryptonium_JGI_1_GBS_scaffold00017	100	365
2053563014	GBSSS_GDNC9G201B3LVQ	Hot spring sediment microbial communities from Great Boiling Spring, Nevada - surface sediment (Surface sediment)	Kryptonium_JGI_1_GBS_scaffold00004	100	293
2053563014	GBSSS_GDNC9G201B3MIV	Hot spring sediment microbial communities from Great Boiling Spring, Nevada - surface sediment (Surface sediment)	Kryptonium_JGI_1_GBS_scaffold00031	99.59	489
2053563014	GBSSS_GDNC9G201B3RZH	Hot spring sediment microbial communities from Great Boiling Spring, Nevada - surface sediment (Surface sediment)	Kryptonium_JGI_1_GBS_scaffold00005	99.23	261
2053563014	GBSSS_GDNC9G201B42TL	Hot spring sediment microbial communities from Great Boiling Spring, Nevada - surface sediment (Surface sediment)	Kryptonium_JGI_1_GBS_scaffold00004	100	480
2053563014	GBSSS_GDNC9G201B43J7	Hot spring sediment microbial communities from Great Boiling Spring, Nevada - surface sediment (Surface sediment)	Kryptonium_JGI_1_GBS_scaffold00009	99.46	367
2053563014	GBSSS_GDNC9G201B4MB4	Hot spring sediment microbial communities from Great Boiling Spring, Nevada - surface sediment (Surface sediment)	Kryptonium_JGI_1_GBS_scaffold00001	99.75	401
2053563014	GBSSS_GDNC9G201B4PV1	Hot spring sediment microbial communities from Great Boiling Spring, Nevada - surface sediment (Surface sediment)	Kryptonium_JGI_1_GBS_scaffold00008	99.64	558
2053563014	GBSSS_GDNC9G201B4RI2	Hot spring sediment microbial communities from Great Boiling Spring, Nevada - surface sediment (Surface sediment)	Kryptonium_JGI_1_GBS_scaffold00012	99.58	476
2053563014	GBSSS_GDNC9G201B58N3	Hot spring sediment microbial communities from Great Boiling Spring, Nevada - surface sediment (Surface sediment)	Kryptonium_JGI_1_GBS_scaffold00015	99.79	472
2053563014	GBSSS_GDNC9G201B5HJX	Hot spring sediment microbial communities from Great Boiling Spring, Nevada - surface sediment (Surface sediment)	Kryptonium_JGI_1_GBS_scaffold00010	99.46	372
2053563014	GBSSS_GDNC9G201B5S6E	Hot spring sediment microbial communities from Great Boiling Spring, Nevada - surface sediment (Surface sediment)	Kryptonium_JGI_1_GBS_scaffold00019	99.79	467
2053563014	GBSSS_GDNC9G201B5TKB	Hot spring sediment microbial communities from Great Boiling Spring, Nevada - surface sediment (Surface sediment)	Kryptonium_JGI_1_GBS_scaffold00006	99.64	548
2053563014	GBSSS_GDNC9G201B5U9U	Hot spring sediment microbial communities from Great Boiling Spring, Nevada - surface sediment (Surface sediment)	Kryptonium_JGI_1_GBS_scaffold00027	100	285
2053563014	GBSSS_GDNC9G201B66MY	Hot spring sediment microbial communities from Great Boiling Spring, Nevada - surface sediment (Surface sediment)	Kryptonium_JGI_1_GBS_scaffold00014	99.25	268
2053563014	GBSSS_GDNC9G201B6BHL	Hot spring sediment microbial communities from Great Boiling Spring, Nevada - surface sediment (Surface sediment)	Kryptonium_JGI_1_GBS_scaffold00028	99.68	308
2053563014	GBSSS_GDNC9G201B6BS3	Hot spring sediment microbial communities from Great Boiling Spring, Nevada - surface sediment (Surface sediment)	Kryptonium_JGI_1_GBS_scaffold00004	100	325
2053563014	GBSSS_GDNC9G201B6RM6	Hot spring sediment microbial communities from Great Boiling Spring, Nevada - surface sediment (Surface sediment)	Kryptonium_JGI_1_GBS_scaffold00003	99.71	350
2053563014	GBSSS_GDNC9G201B70XN	Hot spring sediment microbial communities from Great Boiling Spring, Nevada - surface sediment (Surface sediment)	Kryptonium_JGI_1_GBS_scaffold00009	99.28	557
2053563014	GBSSS_GDNC9G201B78R6	Hot spring sediment microbial communities from Great Boiling Spring, Nevada - surface sediment (Surface sediment)	Kryptonium_JGI_1_GBS_scaffold00005	99.73	366
2053563014	GBSSS_GDNC9G201B7GZV	Hot spring sediment microbial communities from Great Boiling Spring, Nevada - surface sediment (Surface sediment)	Kryptonium_JGI_1_GBS_scaffold00012	100	376
2053563014	GBSSS_GDNC9G201B7JMC	Hot spring sediment microbial communities from Great Boiling Spring, Nevada - surface sediment (Surface sediment)	Kryptonium_JGI_1_GBS_scaffold00004	100	383
2053563014	GBSSS_GDNC9G201B7UNF	Hot spring sediment microbial communities from Great Boiling Spring, Nevada - surface sediment (Surface sediment)	Kryptonium_JGI_1_GBS_scaffold00007	99.72	362
2053563014	GBSSS_GDNC9G201B7Z92	Hot spring sediment microbial communities from Great Boiling Spring, Nevada - surface sediment (Surface sediment)	Kryptonium_JGI_1_GBS_scaffold00009	99.74	380
2053563014	GBSSS_GDNC9G201B811T	Hot spring sediment microbial communities from Great Boiling Spring, Nevada - surface sediment (Surface sediment)	Kryptonium_JGI_1_GBS_scaffold00002	99.74	384
2053563014	GBSSS_GDNC9G201B839T	Hot spring sediment microbial communities from Great Boiling Spring, Nevada - surface sediment (Surface sediment)	Kryptonium_JGI_1_GBS_scaffold00009	99.56	451
2053563014	GBSSS_GDNC9G201B83V6	Hot spring sediment microbial communities from Great Boiling Spring, Nevada - surface sediment (Surface sediment)	Kryptonium_JGI_1_GBS_scaffold00007	99.76	424
2053563014	GBSSS_GDNC9G201B85R6	Hot spring sediment microbial communities from Great Boiling Spring, Nevada - surface sediment (Surface sediment)	Kryptonium_JGI_1_GBS_scaffold00013	99.7	330
2053563014	GBSSS_GDNC9G201B88O7	Hot spring sediment microbial communities from Great Boiling Spring, Nevada - surface sediment (Surface sediment)	Kryptonium_JGI_1_GBS_scaffold00006	100	448
2053563014	GBSSS_GDNC9G201B8FGF	Hot spring sediment microbial communities from Great Boiling Spring, Nevada - surface sediment (Surface sediment)	Kryptonium_JGI_1_GBS_scaffold00033	99.28	278
2053563014	GBSSS_GDNC9G201B8FUO	Hot spring sediment microbial communities from Great Boiling Spring, Nevada - surface sediment (Surface sediment)	Kryptonium_JGI_1_GBS_scaffold00002	99.6	506
2053563014	GBSSS_GDNC9G201B8G81	Hot spring sediment microbial communities from Great Boiling Spring, Nevada - surface sediment (Surface sediment)	Kryptonium_JGI_1_GBS_scaffold00001	99.82	567
2053563014	GBSSS_GDNC9G201B8GA2	Hot spring sediment microbial communities from Great Boiling Spring, Nevada - surface sediment (Surface sediment)	Kryptonium_JGI_1_GBS_scaffold00004	100	366
2053563014	GBSSS_GDNC9G201B8LPQ	Hot spring sediment microbial communities from Great Boiling Spring, Nevada - surface sediment (Surface sediment)	Kryptonium_JGI_1_GBS_scaffold00021	99.78	454
2053563014	GBSSS_GDNC9G201B8QZZ	Hot spring sediment microbial communities from Great Boiling Spring, Nevada - surface sediment (Surface sediment)	Kryptonium_JGI_1_GBS_scaffold00005	99.71	341
2053563014	GBSSS_GDNC9G201B8RR4	Hot spring sediment microbial communities from Great Boiling Spring, Nevada - surface sediment (Surface sediment)	Kryptonium_JGI_1_GBS_scaffold00018	99.79	480
2053563014	GBSSS_GDNC9G201B8UYB	Hot spring sediment microbial communities from Great Boiling Spring, Nevada - surface sediment (Surface sediment)	Kryptonium_JGI_1_GBS_scaffold00028	99.73	373
2053563014	GBSSS_GDNC9G201B91MG	Hot spring sediment microbial communities from Great Boiling Spring, Nevada - surface sediment (Surface sediment)	Kryptonium_JGI_1_GBS_scaffold00009	99.22	383
2053563014	GBSSS_GDNC9G201B94B6	Hot spring sediment microbial communities from Great Boiling Spring, Nevada - surface sediment (Surface sediment)	Kryptonium_JGI_1_GBS_scaffold00002	100	521
2053563014	GBSSS_GDNC9G201B97DO	Hot spring sediment microbial communities from Great Boiling Spring, Nevada - surface sediment (Surface sediment)	Kryptonium_JGI_1_GBS_scaffold00001	99.62	532
2053563014	GBSSS_GDNC9G201B9CFW	Hot spring sediment microbial communities from Great Boiling Spring, Nevada - surface sediment (Surface sediment)	Kryptonium_JGI_1_GBS_scaffold00016	100	355
2053563014	GBSSS_GDNC9G201B9J04	Hot spring sediment microbial communities from Great Boiling Spring, Nevada - surface sediment (Surface sediment)	Kryptonium_JGI_1_GBS_scaffold00002	100	491
2053563014	GBSSS_GDNC9G201B9NWC	Hot spring sediment microbial communities from Great Boiling Spring, Nevada - surface sediment (Surface sediment)	Kryptonium_JGI_1_GBS_scaffold00001	99.8	497
2053563014	GBSSS_GDNC9G201B9T4A	Hot spring sediment microbial communities from Great Boiling Spring, Nevada - surface sediment (Surface sediment)	Kryptonium_JGI_1_GBS_scaffold00002	99.31	291
2053563014	GBSSS_GDNC9G201B9XZS	Hot spring sediment microbial communities from Great Boiling Spring, Nevada - surface sediment (Surface sediment)	Kryptonium_JGI_1_GBS_scaffold00009	100	387
2053563014	GBSSS_GDNC9G201B9ZVU	Hot spring sediment microbial communities from Great Boiling Spring, Nevada - surface sediment (Surface sediment)	Kryptonium_JGI_1_GBS_scaffold00012	100	340
2053563014	GBSSS_GDNC9G201BA4GP	Hot spring sediment microbial communities from Great Boiling Spring, Nevada - surface sediment (Surface sediment)	Kryptonium_JGI_1_GBS_scaffold00003	100	291
2053563014	GBSSS_GDNC9G201BA5ZW	Hot spring sediment microbial communities from Great Boiling Spring, Nevada - surface sediment (Surface sediment)	Kryptonium_JGI_1_GBS_scaffold00001	100	305
2053563014	GBSSS_GDNC9G201BABL8	Hot spring sediment microbial communities from Great Boiling Spring, Nevada - surface sediment (Surface sediment)	Kryptonium_JGI_1_GBS_scaffold00005	99.56	455
2053563014	GBSSS_GDNC9G201BAIGN	Hot spring sediment microbial communities from Great Boiling Spring, Nevada - surface sediment (Surface sediment)	Kryptonium_JGI_1_GBS_scaffold00009	99.79	478
2053563014	GBSSS_GDNC9G201BAK0T	Hot spring sediment microbial communities from Great Boiling Spring, Nevada - surface sediment (Surface sediment)	Kryptonium_JGI_1_GBS_scaffold00017	100	475
2053563014	GBSSS_GDNC9G201BAOHG	Hot spring sediment microbial communities from Great Boiling Spring, Nevada - surface sediment (Surface sediment)	Kryptonium_JGI_1_GBS_scaffold00003	99.63	545
2053563014	GBSSS_GDNC9G201BAOHN	Hot spring sediment microbial communities from Great Boiling Spring, Nevada - surface sediment (Surface sediment)	Kryptonium_JGI_1_GBS_scaffold00006	99.6	499
2053563014	GBSSS_GDNC9G201BAROW	Hot spring sediment microbial communities from Great Boiling Spring, Nevada - surface sediment (Surface sediment)	Kryptonium_JGI_1_GBS_scaffold00002	100	253
2053563014	GBSSS_GDNC9G201BAW2M	Hot spring sediment microbial communities from Great Boiling Spring, Nevada - surface sediment (Surface sediment)	Kryptonium_JGI_1_GBS_scaffold00012	100	394
2053563014	GBSSS_GDNC9G201BAWLP	Hot spring sediment microbial communities from Great Boiling Spring, Nevada - surface sediment (Surface sediment)	Kryptonium_JGI_1_GBS_scaffold00012	100	420
2053563014	GBSSS_GDNC9G201BAX1Z	Hot spring sediment microbial communities from Great Boiling Spring, Nevada - surface sediment (Surface sediment)	Kryptonium_JGI_1_GBS_scaffold00010	99.76	412
2053563014	GBSSS_GDNC9G201BAXLB	Hot spring sediment microbial communities from Great Boiling Spring, Nevada - surface sediment (Surface sediment)	Kryptonium_JGI_1_GBS_scaffold00004	99.6	502
2053563014	GBSSS_GDNC9G201BB6F7	Hot spring sediment microbial communities from Great Boiling Spring, Nevada - surface sediment (Surface sediment)	Kryptonium_JGI_1_GBS_scaffold00011	100	395
2053563014	GBSSS_GDNC9G201BB8DQ	Hot spring sediment microbial communities from Great Boiling Spring, Nevada - surface sediment (Surface sediment)	Kryptonium_JGI_1_GBS_scaffold00008	99.45	544
2053563014	GBSSS_GDNC9G201BB9C4	Hot spring sediment microbial communities from Great Boiling Spring, Nevada - surface sediment (Surface sediment)	Kryptonium_JGI_1_GBS_scaffold00018	99.71	345
2053563014	GBSSS_GDNC9G201BBBXP	Hot spring sediment microbial communities from Great Boiling Spring, Nevada - surface sediment (Surface sediment)	Kryptonium_JGI_1_GBS_scaffold00004	99.34	304
2053563014	GBSSS_GDNC9G201BBIYM	Hot spring sediment microbial communities from Great Boiling Spring, Nevada - surface sediment (Surface sediment)	Kryptonium_JGI_1_GBS_scaffold00002	99.82	560
2053563014	GBSSS_GDNC9G201BBO3B	Hot spring sediment microbial communities from Great Boiling Spring, Nevada - surface sediment (Surface sediment)	Kryptonium_JGI_1_GBS_scaffold00001	99.53	424
2053563014	GBSSS_GDNC9G201BBQHO	Hot spring sediment microbial communities from Great Boiling Spring, Nevada - surface sediment (Surface sediment)	Kryptonium_JGI_1_GBS_scaffold00003	100	414
2053563014	GBSSS_GDNC9G201BBR2O	Hot spring sediment microbial communities from Great Boiling Spring, Nevada - surface sediment (Surface sediment)	Kryptonium_JGI_1_GBS_scaffold00003	99.41	505
2053563014	GBSSS_GDNC9G201BBWXK	Hot spring sediment microbial communities from Great Boiling Spring, Nevada - surface sediment (Surface sediment)	Kryptonium_JGI_1_GBS_scaffold00005	99.44	360
2053563014	GBSSS_GDNC9G201BC07I	Hot spring sediment microbial communities from Great Boiling Spring, Nevada - surface sediment (Surface sediment)	Kryptonium_JGI_1_GBS_scaffold00012	99.26	403
2053563014	GBSSS_GDNC9G201BC6LR	Hot spring sediment microbial communities from Great Boiling Spring, Nevada - surface sediment (Surface sediment)	Kryptonium_JGI_1_GBS_scaffold00011	99.77	437
2053563014	GBSSS_GDNC9G201BCETR	Hot spring sediment microbial communities from Great Boiling Spring, Nevada - surface sediment (Surface sediment)	Kryptonium_JGI_1_GBS_scaffold00010	99.61	507
2053563014	GBSSS_GDNC9G201BCFA5	Hot spring sediment microbial communities from Great Boiling Spring, Nevada - surface sediment (Surface sediment)	Kryptonium_JGI_1_GBS_scaffold00008	99.2	250
2053563014	GBSSS_GDNC9G201BCFKF	Hot spring sediment microbial communities from Great Boiling Spring, Nevada - surface sediment (Surface sediment)	Kryptonium_JGI_1_GBS_scaffold00002	99.76	419
2053563014	GBSSS_GDNC9G201BCH0S	Hot spring sediment microbial communities from Great Boiling Spring, Nevada - surface sediment (Surface sediment)	Kryptonium_JGI_1_GBS_scaffold00031	100	439
2053563014	GBSSS_GDNC9G201BCH1T	Hot spring sediment microbial communities from Great Boiling Spring, Nevada - surface sediment (Surface sediment)	Kryptonium_JGI_1_GBS_scaffold00002	99.52	416
2053563014	GBSSS_GDNC9G201BCIU7	Hot spring sediment microbial communities from Great Boiling Spring, Nevada - surface sediment (Surface sediment)	Kryptonium_JGI_1_GBS_scaffold00005	99.57	460
2053563014	GBSSS_GDNC9G201BCJGJ	Hot spring sediment microbial communities from Great Boiling Spring, Nevada - surface sediment (Surface sediment)	Kryptonium_JGI_1_GBS_scaffold00020	99.75	398
2053563014	GBSSS_GDNC9G201BCL6E	Hot spring sediment microbial communities from Great Boiling Spring, Nevada - surface sediment (Surface sediment)	Kryptonium_JGI_1_GBS_scaffold00004	100	371
2053563014	GBSSS_GDNC9G201BCNZ9	Hot spring sediment microbial communities from Great Boiling Spring, Nevada - surface sediment (Surface sediment)	Kryptonium_JGI_1_GBS_scaffold00009	100	332
2053563014	GBSSS_GDNC9G201BCRG5	Hot spring sediment microbial communities from Great Boiling Spring, Nevada - surface sediment (Surface sediment)	Kryptonium_JGI_1_GBS_scaffold00004	100	262
2053563014	GBSSS_GDNC9G201BCSQZ	Hot spring sediment microbial communities from Great Boiling Spring, Nevada - surface sediment (Surface sediment)	Kryptonium_JGI_1_GBS_scaffold00020	100	501
2053563014	GBSSS_GDNC9G201BD1ON	Hot spring sediment microbial communities from Great Boiling Spring, Nevada - surface sediment (Surface sediment)	Kryptonium_JGI_1_GBS_scaffold00017	100	443
2053563014	GBSSS_GDNC9G201BD5GF	Hot spring sediment microbial communities from Great Boiling Spring, Nevada - surface sediment (Surface sediment)	Kryptonium_JGI_1_GBS_scaffold00011	99.76	411
2053563014	GBSSS_GDNC9G201BD69N	Hot spring sediment microbial communities from Great Boiling Spring, Nevada - surface sediment (Surface sediment)	Kryptonium_JGI_1_GBS_scaffold00026	99.73	368
2053563014	GBSSS_GDNC9G201BD6NR	Hot spring sediment microbial communities from Great Boiling Spring, Nevada - surface sediment (Surface sediment)	Kryptonium_JGI_1_GBS_scaffold00016	98.88	356
2053563014	GBSSS_GDNC9G201BDA7I	Hot spring sediment microbial communities from Great Boiling Spring, Nevada - surface sediment (Surface sediment)	Kryptonium_JGI_1_GBS_scaffold00009	99.53	428
2053563014	GBSSS_GDNC9G201BDNOI	Hot spring sediment microbial communities from Great Boiling Spring, Nevada - surface sediment (Surface sediment)	Kryptonium_JGI_1_GBS_scaffold00007	99.8	499
2053563014	GBSSS_GDNC9G201BDQG4	Hot spring sediment microbial communities from Great Boiling Spring, Nevada - surface sediment (Surface sediment)	Kryptonium_JGI_1_GBS_scaffold00005	100	370
2053563014	GBSSS_GDNC9G201BDUGU	Hot spring sediment microbial communities from Great Boiling Spring, Nevada - surface sediment (Surface sediment)	Kryptonium_JGI_1_GBS_scaffold00002	99.06	319
2053563014	GBSSS_GDNC9G201BDVT3	Hot spring sediment microbial communities from Great Boiling Spring, Nevada - surface sediment (Surface sediment)	Kryptonium_JGI_1_GBS_scaffold00008	99.74	378
2053563014	GBSSS_GDNC9G201BDVXM	Hot spring sediment microbial communities from Great Boiling Spring, Nevada - surface sediment (Surface sediment)	Kryptonium_JGI_1_GBS_scaffold00003	100	371
2053563014	GBSSS_GDNC9G201BDXV6	Hot spring sediment microbial communities from Great Boiling Spring, Nevada - surface sediment (Surface sediment)	Kryptonium_JGI_1_GBS_scaffold00006	99.78	461
2053563014	GBSSS_GDNC9G201BDXZA	Hot spring sediment microbial communities from Great Boiling Spring, Nevada - surface sediment (Surface sediment)	Kryptonium_JGI_1_GBS_scaffold00007	99.77	443
2053563014	GBSSS_GDNC9G201BDZQO	Hot spring sediment microbial communities from Great Boiling Spring, Nevada - surface sediment (Surface sediment)	Kryptonium_JGI_1_GBS_scaffold00003	99.4	499
2053563014	GBSSS_GDNC9G201BE0NM	Hot spring sediment microbial communities from Great Boiling Spring, Nevada - surface sediment (Surface sediment)	Kryptonium_JGI_1_GBS_scaffold00008	99.78	447
2053563014	GBSSS_GDNC9G201BE55W	Hot spring sediment microbial communities from Great Boiling Spring, Nevada - surface sediment (Surface sediment)	Kryptonium_JGI_1_GBS_scaffold00024	99.69	325
2053563014	GBSSS_GDNC9G201BEEQ3	Hot spring sediment microbial communities from Great Boiling Spring, Nevada - surface sediment (Surface sediment)	Kryptonium_JGI_1_GBS_scaffold00004	100	259
2053563014	GBSSS_GDNC9G201BEF5Q	Hot spring sediment microbial communities from Great Boiling Spring, Nevada - surface sediment (Surface sediment)	Kryptonium_JGI_1_GBS_scaffold00008	99.76	410
2053563014	GBSSS_GDNC9G201BEFXN	Hot spring sediment microbial communities from Great Boiling Spring, Nevada - surface sediment (Surface sediment)	Kryptonium_JGI_1_GBS_scaffold00009	100	416
2053563014	GBSSS_GDNC9G201BEG5Y	Hot spring sediment microbial communities from Great Boiling Spring, Nevada - surface sediment (Surface sediment)	Kryptonium_JGI_1_GBS_scaffold00021	99.78	449
2053563014	GBSSS_GDNC9G201BEGE4	Hot spring sediment microbial communities from Great Boiling Spring, Nevada - surface sediment (Surface sediment)	Kryptonium_JGI_1_GBS_scaffold00005	99.68	315
2053563014	GBSSS_GDNC9G201BEGGN	Hot spring sediment microbial communities from Great Boiling Spring, Nevada - surface sediment (Surface sediment)	Kryptonium_JGI_1_GBS_scaffold00003	99.57	463
2053563014	GBSSS_GDNC9G201BEL2Z	Hot spring sediment microbial communities from Great Boiling Spring, Nevada - surface sediment (Surface sediment)	Kryptonium_JGI_1_GBS_scaffold00008	99.61	512
2053563014	GBSSS_GDNC9G201BEVFF	Hot spring sediment microbial communities from Great Boiling Spring, Nevada - surface sediment (Surface sediment)	Kryptonium_JGI_1_GBS_scaffold00004	100	348
2053563014	GBSSS_GDNC9G201BEVMT	Hot spring sediment microbial communities from Great Boiling Spring, Nevada - surface sediment (Surface sediment)	Kryptonium_JGI_1_GBS_scaffold00001	99.7	328
2053563014	GBSSS_GDNC9G201BF0WD	Hot spring sediment microbial communities from Great Boiling Spring, Nevada - surface sediment (Surface sediment)	Kryptonium_JGI_1_GBS_scaffold00008	99.78	455
2053563014	GBSSS_GDNC9G201BF8EH	Hot spring sediment microbial communities from Great Boiling Spring, Nevada - surface sediment (Surface sediment)	Kryptonium_JGI_1_GBS_scaffold00008	99.79	469
2053563014	GBSSS_GDNC9G201BF984	Hot spring sediment microbial communities from Great Boiling Spring, Nevada - surface sediment (Surface sediment)	Kryptonium_JGI_1_GBS_scaffold00030	100	484
2053563014	GBSSS_GDNC9G201BF9TL	Hot spring sediment microbial communities from Great Boiling Spring, Nevada - surface sediment (Surface sediment)	Kryptonium_JGI_1_GBS_scaffold00015	99.69	321
2053563014	GBSSS_GDNC9G201BFC3K	Hot spring sediment microbial communities from Great Boiling Spring, Nevada - surface sediment (Surface sediment)	Kryptonium_JGI_1_GBS_scaffold00015	99.53	425
2053563014	GBSSS_GDNC9G201BFD39	Hot spring sediment microbial communities from Great Boiling Spring, Nevada - surface sediment (Surface sediment)	Kryptonium_JGI_1_GBS_scaffold00004	99.63	267
2053563014	GBSSS_GDNC9G201BFLB4	Hot spring sediment microbial communities from Great Boiling Spring, Nevada - surface sediment (Surface sediment)	Kryptonium_JGI_1_GBS_scaffold00002	100	455
2053563014	GBSSS_GDNC9G201BFNTI	Hot spring sediment microbial communities from Great Boiling Spring, Nevada - surface sediment (Surface sediment)	Kryptonium_JGI_1_GBS_scaffold00001	100	484
2053563014	GBSSS_GDNC9G201BFQ8Z	Hot spring sediment microbial communities from Great Boiling Spring, Nevada - surface sediment (Surface sediment)	Kryptonium_JGI_1_GBS_scaffold00002	99.73	371
2053563014	GBSSS_GDNC9G201BFTEB	Hot spring sediment microbial communities from Great Boiling Spring, Nevada - surface sediment (Surface sediment)	Kryptonium_JGI_1_GBS_scaffold00011	99.57	469
2053563014	GBSSS_GDNC9G201BFX9P	Hot spring sediment microbial communities from Great Boiling Spring, Nevada - surface sediment (Surface sediment)	Kryptonium_JGI_1_GBS_scaffold00004	100	440
2053563014	GBSSS_GDNC9G201BFXC5	Hot spring sediment microbial communities from Great Boiling Spring, Nevada - surface sediment (Surface sediment)	Kryptonium_JGI_1_GBS_scaffold00017	99.63	272
2053563014	GBSSS_GDNC9G201BG6LP	Hot spring sediment microbial communities from Great Boiling Spring, Nevada - surface sediment (Surface sediment)	Kryptonium_JGI_1_GBS_scaffold00002	99.8	509
2053563014	GBSSS_GDNC9G201BGEL8	Hot spring sediment microbial communities from Great Boiling Spring, Nevada - surface sediment (Surface sediment)	Kryptonium_JGI_1_GBS_scaffold00002	100	474
2053563014	GBSSS_GDNC9G201BGKGV	Hot spring sediment microbial communities from Great Boiling Spring, Nevada - surface sediment (Surface sediment)	Kryptonium_JGI_1_GBS_scaffold00004	100	419
2053563014	GBSSS_GDNC9G201BGTU4	Hot spring sediment microbial communities from Great Boiling Spring, Nevada - surface sediment (Surface sediment)	Kryptonium_JGI_1_GBS_scaffold00010	99.44	532
2053563014	GBSSS_GDNC9G201BGV9D	Hot spring sediment microbial communities from Great Boiling Spring, Nevada - surface sediment (Surface sediment)	Kryptonium_JGI_1_GBS_scaffold00001	99.65	282
2053563014	GBSSS_GDNC9G201BGVMI	Hot spring sediment microbial communities from Great Boiling Spring, Nevada - surface sediment (Surface sediment)	Kryptonium_JGI_1_GBS_scaffold00007	99.75	405
2053563014	GBSSS_GDNC9G201BGZWR	Hot spring sediment microbial communities from Great Boiling Spring, Nevada - surface sediment (Surface sediment)	Kryptonium_JGI_1_GBS_scaffold00022	100	394
2053563014	GBSSS_GDNC9G201BH0FD	Hot spring sediment microbial communities from Great Boiling Spring, Nevada - surface sediment (Surface sediment)	Kryptonium_JGI_1_GBS_scaffold00007	99.28	279
2053563014	GBSSS_GDNC9G201BH9HT	Hot spring sediment microbial communities from Great Boiling Spring, Nevada - surface sediment (Surface sediment)	Kryptonium_JGI_1_GBS_scaffold00007	99.68	311
2053563014	GBSSS_GDNC9G201BHBID	Hot spring sediment microbial communities from Great Boiling Spring, Nevada - surface sediment (Surface sediment)	Kryptonium_JGI_1_GBS_scaffold00002	100	430
2053563014	GBSSS_GDNC9G201BHH2H	Hot spring sediment microbial communities from Great Boiling Spring, Nevada - surface sediment (Surface sediment)	Kryptonium_JGI_1_GBS_scaffold00002	99.77	431
2053563014	GBSSS_GDNC9G201BHIRS	Hot spring sediment microbial communities from Great Boiling Spring, Nevada - surface sediment (Surface sediment)	Kryptonium_JGI_1_GBS_scaffold00013	100	260
2053563014	GBSSS_GDNC9G201BHJG5	Hot spring sediment microbial communities from Great Boiling Spring, Nevada - surface sediment (Surface sediment)	Kryptonium_JGI_1_GBS_scaffold00006	99.54	433
2053563014	GBSSS_GDNC9G201BHJJR	Hot spring sediment microbial communities from Great Boiling Spring, Nevada - surface sediment (Surface sediment)	Kryptonium_JGI_1_GBS_scaffold00001	99.76	411
2053563014	GBSSS_GDNC9G201BHMEW	Hot spring sediment microbial communities from Great Boiling Spring, Nevada - surface sediment (Surface sediment)	Kryptonium_JGI_1_GBS_scaffold00006	99.74	386
2053563014	GBSSS_GDNC9G201BHN8K	Hot spring sediment microbial communities from Great Boiling Spring, Nevada - surface sediment (Surface sediment)	Kryptonium_JGI_1_GBS_scaffold00018	99.57	460
2053563014	GBSSS_GDNC9G201BHQV5	Hot spring sediment microbial communities from Great Boiling Spring, Nevada - surface sediment (Surface sediment)	Kryptonium_JGI_1_GBS_scaffold00001	99.38	320
2053563014	GBSSS_GDNC9G201BHYH0	Hot spring sediment microbial communities from Great Boiling Spring, Nevada - surface sediment (Surface sediment)	Kryptonium_JGI_1_GBS_scaffold00002	99.76	414
2053563014	GBSSS_GDNC9G201BHZ6F	Hot spring sediment microbial communities from Great Boiling Spring, Nevada - surface sediment (Surface sediment)	Kryptonium_JGI_1_GBS_scaffold00017	99.6	252
2053563014	GBSSS_GDNC9G201BI2NT	Hot spring sediment microbial communities from Great Boiling Spring, Nevada - surface sediment (Surface sediment)	Kryptonium_JGI_1_GBS_scaffold00002	99.49	391
2053563014	GBSSS_GDNC9G201BI5YA	Hot spring sediment microbial communities from Great Boiling Spring, Nevada - surface sediment (Surface sediment)	Kryptonium_JGI_1_GBS_scaffold00011	100	317
2053563014	GBSSS_GDNC9G201BI7A9	Hot spring sediment microbial communities from Great Boiling Spring, Nevada - surface sediment (Surface sediment)	Kryptonium_JGI_1_GBS_scaffold00022	100	365
2053563014	GBSSS_GDNC9G201BIC5G	Hot spring sediment microbial communities from Great Boiling Spring, Nevada - surface sediment (Surface sediment)	Kryptonium_JGI_1_GBS_scaffold00002	99.59	493
2053563014	GBSSS_GDNC9G201BIIU0	Hot spring sediment microbial communities from Great Boiling Spring, Nevada - surface sediment (Surface sediment)	Kryptonium_JGI_1_GBS_scaffold00013	99.66	297
2053563014	GBSSS_GDNC9G201BIOXU	Hot spring sediment microbial communities from Great Boiling Spring, Nevada - surface sediment (Surface sediment)	Kryptonium_JGI_1_GBS_scaffold00008	99.65	286
2053563014	GBSSS_GDNC9G201BIQQN	Hot spring sediment microbial communities from Great Boiling Spring, Nevada - surface sediment (Surface sediment)	Kryptonium_JGI_1_GBS_scaffold00001	100	367
2053563014	GBSSS_GDNC9G201BIRDR	Hot spring sediment microbial communities from Great Boiling Spring, Nevada - surface sediment (Surface sediment)	Kryptonium_JGI_1_GBS_scaffold00006	99.62	263
2053563014	GBSSS_GDNC9G201BIZE1	Hot spring sediment microbial communities from Great Boiling Spring, Nevada - surface sediment (Surface sediment)	Kryptonium_JGI_1_GBS_scaffold00006	100	312
2053563014	GBSSS_GDNC9G201BJAM2	Hot spring sediment microbial communities from Great Boiling Spring, Nevada - surface sediment (Surface sediment)	Kryptonium_JGI_1_GBS_scaffold00018	100	262
2053563014	GBSSS_GDNC9G201BJAPE	Hot spring sediment microbial communities from Great Boiling Spring, Nevada - surface sediment (Surface sediment)	Kryptonium_JGI_1_GBS_scaffold00007	99.64	275
2053563014	GBSSS_GDNC9G201BJAW6	Hot spring sediment microbial communities from Great Boiling Spring, Nevada - surface sediment (Surface sediment)	Kryptonium_JGI_1_GBS_scaffold00013	99.69	320
2053563014	GBSSS_GDNC9G201BJNSB	Hot spring sediment microbial communities from Great Boiling Spring, Nevada - surface sediment (Surface sediment)	Kryptonium_JGI_1_GBS_scaffold00029	99.09	328
2053563014	GBSSS_GDNC9G201BJWQP	Hot spring sediment microbial communities from Great Boiling Spring, Nevada - surface sediment (Surface sediment)	Kryptonium_JGI_1_GBS_scaffold00002	100	452
2053563014	GBSSS_GDNC9G201BK15I	Hot spring sediment microbial communities from Great Boiling Spring, Nevada - surface sediment (Surface sediment)	Kryptonium_JGI_1_GBS_scaffold00005	99.75	397
2053563014	GBSSS_GDNC9G201BK29V	Hot spring sediment microbial communities from Great Boiling Spring, Nevada - surface sediment (Surface sediment)	Kryptonium_JGI_1_GBS_scaffold00007	99.56	458
2053563014	GBSSS_GDNC9G201BK465	Hot spring sediment microbial communities from Great Boiling Spring, Nevada - surface sediment (Surface sediment)	Kryptonium_JGI_1_GBS_scaffold00001	99.47	566
2053563014	GBSSS_GDNC9G201BK7AF	Hot spring sediment microbial communities from Great Boiling Spring, Nevada - surface sediment (Surface sediment)	Kryptonium_JGI_1_GBS_scaffold00024	99.77	441
2053563014	GBSSS_GDNC9G201BKANA	Hot spring sediment microbial communities from Great Boiling Spring, Nevada - surface sediment (Surface sediment)	Kryptonium_JGI_1_GBS_scaffold00016	99.8	498
2053563014	GBSSS_GDNC9G201BKDW8	Hot spring sediment microbial communities from Great Boiling Spring, Nevada - surface sediment (Surface sediment)	Kryptonium_JGI_1_GBS_scaffold00011	100	341
2053563014	GBSSS_GDNC9G201BKO37	Hot spring sediment microbial communities from Great Boiling Spring, Nevada - surface sediment (Surface sediment)	Kryptonium_JGI_1_GBS_scaffold00006	99.46	370
2053563014	GBSSS_GDNC9G201BKOUF	Hot spring sediment microbial communities from Great Boiling Spring, Nevada - surface sediment (Surface sediment)	Kryptonium_JGI_1_GBS_scaffold00008	99.77	438
2053563014	GBSSS_GDNC9G201BKP2V	Hot spring sediment microbial communities from Great Boiling Spring, Nevada - surface sediment (Surface sediment)	Kryptonium_JGI_1_GBS_scaffold00004	99.8	493
2053563014	GBSSS_GDNC9G201BL19I	Hot spring sediment microbial communities from Great Boiling Spring, Nevada - surface sediment (Surface sediment)	Kryptonium_JGI_1_GBS_scaffold00002	99.31	434
2053563014	GBSSS_GDNC9G201BL2Y7	Hot spring sediment microbial communities from Great Boiling Spring, Nevada - surface sediment (Surface sediment)	Kryptonium_JGI_1_GBS_scaffold00002	100	407
2053563014	GBSSS_GDNC9G201BL8SQ	Hot spring sediment microbial communities from Great Boiling Spring, Nevada - surface sediment (Surface sediment)	Kryptonium_JGI_1_GBS_scaffold00018	99.73	377
2053563014	GBSSS_GDNC9G201BLCUY	Hot spring sediment microbial communities from Great Boiling Spring, Nevada - surface sediment (Surface sediment)	Kryptonium_JGI_1_GBS_scaffold00010	99.45	364
2053563014	GBSSS_GDNC9G201BLO2C	Hot spring sediment microbial communities from Great Boiling Spring, Nevada - surface sediment (Surface sediment)	Kryptonium_JGI_1_GBS_scaffold00002	99.68	312
2053563014	GBSSS_GDNC9G201BLSO4	Hot spring sediment microbial communities from Great Boiling Spring, Nevada - surface sediment (Surface sediment)	Kryptonium_JGI_1_GBS_scaffold00035	99.77	443
2053563014	GBSSS_GDNC9G201BLY2R	Hot spring sediment microbial communities from Great Boiling Spring, Nevada - surface sediment (Surface sediment)	Kryptonium_JGI_1_GBS_scaffold00009	100	376
2053563014	GBSSS_GDNC9G201BLZDB	Hot spring sediment microbial communities from Great Boiling Spring, Nevada - surface sediment (Surface sediment)	Kryptonium_JGI_1_GBS_scaffold00001	99.72	361
2053563014	GBSSS_GDNC9G201BM3RC	Hot spring sediment microbial communities from Great Boiling Spring, Nevada - surface sediment (Surface sediment)	Kryptonium_JGI_1_GBS_scaffold00026	100	435
2053563014	GBSSS_GDNC9G201BM8E5	Hot spring sediment microbial communities from Great Boiling Spring, Nevada - surface sediment (Surface sediment)	Kryptonium_JGI_1_GBS_scaffold00005	99.31	288
2053563014	GBSSS_GDNC9G201BM8ER	Hot spring sediment microbial communities from Great Boiling Spring, Nevada - surface sediment (Surface sediment)	Kryptonium_JGI_1_GBS_scaffold00003	99.77	443
2053563014	GBSSS_GDNC9G201BMCHX	Hot spring sediment microbial communities from Great Boiling Spring, Nevada - surface sediment (Surface sediment)	Kryptonium_JGI_1_GBS_scaffold00025	99.75	393
2053563014	GBSSS_GDNC9G201BME9Q	Hot spring sediment microbial communities from Great Boiling Spring, Nevada - surface sediment (Surface sediment)	Kryptonium_JGI_1_GBS_scaffold00002	99.41	512
2053563014	GBSSS_GDNC9G201BMFC1	Hot spring sediment microbial communities from Great Boiling Spring, Nevada - surface sediment (Surface sediment)	Kryptonium_JGI_1_GBS_scaffold00009	99.7	338
2053563014	GBSSS_GDNC9G201BMG5T	Hot spring sediment microbial communities from Great Boiling Spring, Nevada - surface sediment (Surface sediment)	Kryptonium_JGI_1_GBS_scaffold00015	99.61	258
2053563014	GBSSS_GDNC9G201BMPE9	Hot spring sediment microbial communities from Great Boiling Spring, Nevada - surface sediment (Surface sediment)	Kryptonium_JGI_1_GBS_scaffold00005	99.65	284
2053563014	GBSSS_GDNC9G201BMQUJ	Hot spring sediment microbial communities from Great Boiling Spring, Nevada - surface sediment (Surface sediment)	Kryptonium_JGI_1_GBS_scaffold00010	99.61	515
2053563014	GBSSS_GDNC9G201BMR1U	Hot spring sediment microbial communities from Great Boiling Spring, Nevada - surface sediment (Surface sediment)	Kryptonium_JGI_1_GBS_scaffold00011	99.77	429
2053563014	GBSSS_GDNC9G201BMUED	Hot spring sediment microbial communities from Great Boiling Spring, Nevada - surface sediment (Surface sediment)	Kryptonium_JGI_1_GBS_scaffold00007	100	394
2053563014	GBSSS_GDNC9G201BMWGZ	Hot spring sediment microbial communities from Great Boiling Spring, Nevada - surface sediment (Surface sediment)	Kryptonium_JGI_1_GBS_scaffold00002	100	368
2053563014	GBSSS_GDNC9G201BMYA2	Hot spring sediment microbial communities from Great Boiling Spring, Nevada - surface sediment (Surface sediment)	Kryptonium_JGI_1_GBS_scaffold00035	99.49	389
2053563014	GBSSS_GDNC9G201BN7JA	Hot spring sediment microbial communities from Great Boiling Spring, Nevada - surface sediment (Surface sediment)	Kryptonium_JGI_1_GBS_scaffold00032	99.48	386
2053563014	GBSSS_GDNC9G201BN9AE	Hot spring sediment microbial communities from Great Boiling Spring, Nevada - surface sediment (Surface sediment)	Kryptonium_JGI_1_GBS_scaffold00004	99.66	586
2053563014	GBSSS_GDNC9G201BNB5Y	Hot spring sediment microbial communities from Great Boiling Spring, Nevada - surface sediment (Surface sediment)	Kryptonium_JGI_1_GBS_scaffold00011	99.75	404
2053563014	GBSSS_GDNC9G201BNEKA	Hot spring sediment microbial communities from Great Boiling Spring, Nevada - surface sediment (Surface sediment)	Kryptonium_JGI_1_GBS_scaffold00009	99.45	364
2053563014	GBSSS_GDNC9G201BNLXR	Hot spring sediment microbial communities from Great Boiling Spring, Nevada - surface sediment (Surface sediment)	Kryptonium_JGI_1_GBS_scaffold00002	100	367
2053563014	GBSSS_GDNC9G201BNNIU	Hot spring sediment microbial communities from Great Boiling Spring, Nevada - surface sediment (Surface sediment)	Kryptonium_JGI_1_GBS_scaffold00007	100	418
2053563014	GBSSS_GDNC9G201BNR5U	Hot spring sediment microbial communities from Great Boiling Spring, Nevada - surface sediment (Surface sediment)	Kryptonium_JGI_1_GBS_scaffold00007	99.62	528
2053563014	GBSSS_GDNC9G201BO22Y	Hot spring sediment microbial communities from Great Boiling Spring, Nevada - surface sediment (Surface sediment)	Kryptonium_JGI_1_GBS_scaffold00003	100	346
2053563014	GBSSS_GDNC9G201BO6BX	Hot spring sediment microbial communities from Great Boiling Spring, Nevada - surface sediment (Surface sediment)	Kryptonium_JGI_1_GBS_scaffold00003	99.22	513
2053563014	GBSSS_GDNC9G201BO8Q9	Hot spring sediment microbial communities from Great Boiling Spring, Nevada - surface sediment (Surface sediment)	Kryptonium_JGI_1_GBS_scaffold00033	99.67	307
2053563014	GBSSS_GDNC9G201BO8UC	Hot spring sediment microbial communities from Great Boiling Spring, Nevada - surface sediment (Surface sediment)	Kryptonium_JGI_1_GBS_scaffold00008	99.73	377
2053563014	GBSSS_GDNC9G201BODIJ	Hot spring sediment microbial communities from Great Boiling Spring, Nevada - surface sediment (Surface sediment)	Kryptonium_JGI_1_GBS_scaffold00020	99.76	425
2053563014	GBSSS_GDNC9G201BOI32	Hot spring sediment microbial communities from Great Boiling Spring, Nevada - surface sediment (Surface sediment)	Kryptonium_JGI_1_GBS_scaffold00002	99.76	419
2053563014	GBSSS_GDNC9G201BOJR0	Hot spring sediment microbial communities from Great Boiling Spring, Nevada - surface sediment (Surface sediment)	Kryptonium_JGI_1_GBS_scaffold00002	99.52	417
2053563014	GBSSS_GDNC9G201BOMBJ	Hot spring sediment microbial communities from Great Boiling Spring, Nevada - surface sediment (Surface sediment)	Kryptonium_JGI_1_GBS_scaffold00014	99.76	423
2053563014	GBSSS_GDNC9G201BOXBM	Hot spring sediment microbial communities from Great Boiling Spring, Nevada - surface sediment (Surface sediment)	Kryptonium_JGI_1_GBS_scaffold00001	99.55	440
2053563014	GBSSS_GDNC9G201BP0GL	Hot spring sediment microbial communities from Great Boiling Spring, Nevada - surface sediment (Surface sediment)	Kryptonium_JGI_1_GBS_scaffold00001	99.72	351
2053563014	GBSSS_GDNC9G201BP4WI	Hot spring sediment microbial communities from Great Boiling Spring, Nevada - surface sediment (Surface sediment)	Kryptonium_JGI_1_GBS_scaffold00002	100	419
2053563014	GBSSS_GDNC9G201BP5A4	Hot spring sediment microbial communities from Great Boiling Spring, Nevada - surface sediment (Surface sediment)	Kryptonium_JGI_1_GBS_scaffold00007	99.77	437
2053563014	GBSSS_GDNC9G201BP5FL	Hot spring sediment microbial communities from Great Boiling Spring, Nevada - surface sediment (Surface sediment)	Kryptonium_JGI_1_GBS_scaffold00003	99.79	469
2053563014	GBSSS_GDNC9G201BP7LC	Hot spring sediment microbial communities from Great Boiling Spring, Nevada - surface sediment (Surface sediment)	Kryptonium_JGI_1_GBS_scaffold00026	100	304
2053563014	GBSSS_GDNC9G201BPZ83	Hot spring sediment microbial communities from Great Boiling Spring, Nevada - surface sediment (Surface sediment)	Kryptonium_JGI_1_GBS_scaffold00002	100	418
2053563014	GBSSS_GDNC9G201BQ7BF	Hot spring sediment microbial communities from Great Boiling Spring, Nevada - surface sediment (Surface sediment)	Kryptonium_JGI_1_GBS_scaffold00010	99.79	482
2053563014	GBSSS_GDNC9G201BQ91Z	Hot spring sediment microbial communities from Great Boiling Spring, Nevada - surface sediment (Surface sediment)	Kryptonium_JGI_1_GBS_scaffold00009	100	378
2053563014	GBSSS_GDNC9G201BQHNN	Hot spring sediment microbial communities from Great Boiling Spring, Nevada - surface sediment (Surface sediment)	Kryptonium_JGI_1_GBS_scaffold00008	100	286
2053563014	GBSSS_GDNC9G201BQIGZ	Hot spring sediment microbial communities from Great Boiling Spring, Nevada - surface sediment (Surface sediment)	Kryptonium_JGI_1_GBS_scaffold00016	99.31	433
2053563014	GBSSS_GDNC9G201BQLZI	Hot spring sediment microbial communities from Great Boiling Spring, Nevada - surface sediment (Surface sediment)	Kryptonium_JGI_1_GBS_scaffold00002	99.31	435
2053563014	GBSSS_GDNC9G201BQXPR	Hot spring sediment microbial communities from Great Boiling Spring, Nevada - surface sediment (Surface sediment)	Kryptonium_JGI_1_GBS_scaffold00001	99.2	501
2053563014	GBSSS_GDNC9G201BQY0E	Hot spring sediment microbial communities from Great Boiling Spring, Nevada - surface sediment (Surface sediment)	Kryptonium_JGI_1_GBS_scaffold00013	99.79	469
2053563014	GBSSS_GDNC9G201BQZ1K	Hot spring sediment microbial communities from Great Boiling Spring, Nevada - surface sediment (Surface sediment)	Kryptonium_JGI_1_GBS_scaffold00001	100	252
2053563014	GBSSS_GDNC9G201BR0OV	Hot spring sediment microbial communities from Great Boiling Spring, Nevada - surface sediment (Surface sediment)	Kryptonium_JGI_1_GBS_scaffold00010	100	354
2053563014	GBSSS_GDNC9G201BR3TB	Hot spring sediment microbial communities from Great Boiling Spring, Nevada - surface sediment (Surface sediment)	Kryptonium_JGI_1_GBS_scaffold00010	99.66	292
2053563014	GBSSS_GDNC9G201BRFW5	Hot spring sediment microbial communities from Great Boiling Spring, Nevada - surface sediment (Surface sediment)	Kryptonium_JGI_1_GBS_scaffold00006	99.62	531
2053563014	GBSSS_GDNC9G201BRXAG	Hot spring sediment microbial communities from Great Boiling Spring, Nevada - surface sediment (Surface sediment)	Kryptonium_JGI_1_GBS_scaffold00015	99.75	393
2053563014	GBSSS_GDNC9G201BSBL3	Hot spring sediment microbial communities from Great Boiling Spring, Nevada - surface sediment (Surface sediment)	Kryptonium_JGI_1_GBS_scaffold00007	99.34	302
2053563014	GBSSS_GDNC9G201BSQAP	Hot spring sediment microbial communities from Great Boiling Spring, Nevada - surface sediment (Surface sediment)	Kryptonium_JGI_1_GBS_scaffold00007	99.63	535
2053563014	GBSSS_GDNC9G201BSRT3	Hot spring sediment microbial communities from Great Boiling Spring, Nevada - surface sediment (Surface sediment)	Kryptonium_JGI_1_GBS_scaffold00002	99.39	330
2053563014	GBSSS_GDNC9G201BSU3J	Hot spring sediment microbial communities from Great Boiling Spring, Nevada - surface sediment (Surface sediment)	Kryptonium_JGI_1_GBS_scaffold00017	99.77	428
2053563014	GBSSS_GDNC9G201BSWZ5	Hot spring sediment microbial communities from Great Boiling Spring, Nevada - surface sediment (Surface sediment)	Kryptonium_JGI_1_GBS_scaffold00009	99.77	434
2053563014	GBSSS_GDNC9G201BSXBW	Hot spring sediment microbial communities from Great Boiling Spring, Nevada - surface sediment (Surface sediment)	Kryptonium_JGI_1_GBS_scaffold00004	99.59	484
2053563014	GBSSS_GDNC9G201BSYCR	Hot spring sediment microbial communities from Great Boiling Spring, Nevada - surface sediment (Surface sediment)	Kryptonium_JGI_1_GBS_scaffold00021	99.37	317
2053563014	GBSSS_GDNC9G201BT5DU	Hot spring sediment microbial communities from Great Boiling Spring, Nevada - surface sediment (Surface sediment)	Kryptonium_JGI_1_GBS_scaffold00002	99.76	417
2053563014	GBSSS_GDNC9G201BT9O4	Hot spring sediment microbial communities from Great Boiling Spring, Nevada - surface sediment (Surface sediment)	Kryptonium_JGI_1_GBS_scaffold00008	99.75	398
2053563014	GBSSS_GDNC9G201BTMIT	Hot spring sediment microbial communities from Great Boiling Spring, Nevada - surface sediment (Surface sediment)	Kryptonium_JGI_1_GBS_scaffold00014	100	481
2053563014	GBSSS_GDNC9G201BTNGU	Hot spring sediment microbial communities from Great Boiling Spring, Nevada - surface sediment (Surface sediment)	Kryptonium_JGI_1_GBS_scaffold00002	99.54	438
2053563014	GBSSS_GDNC9G201BTUEN	Hot spring sediment microbial communities from Great Boiling Spring, Nevada - surface sediment (Surface sediment)	Kryptonium_JGI_1_GBS_scaffold00014	99.8	492
2053563014	GBSSS_GDNC9G201BTUM6	Hot spring sediment microbial communities from Great Boiling Spring, Nevada - surface sediment (Surface sediment)	Kryptonium_JGI_1_GBS_scaffold00024	100	335
2053563014	GBSSS_GDNC9G201BTZ08	Hot spring sediment microbial communities from Great Boiling Spring, Nevada - surface sediment (Surface sediment)	Kryptonium_JGI_1_GBS_scaffold00001	100	489
2053563014	GBSSS_GDNC9G201BU84P	Hot spring sediment microbial communities from Great Boiling Spring, Nevada - surface sediment (Surface sediment)	Kryptonium_JGI_1_GBS_scaffold00028	99.43	525
2053563014	GBSSS_GDNC9G201BU9R7	Hot spring sediment microbial communities from Great Boiling Spring, Nevada - surface sediment (Surface sediment)	Kryptonium_JGI_1_GBS_scaffold00001	100	470
2053563014	GBSSS_GDNC9G201BUCRY	Hot spring sediment microbial communities from Great Boiling Spring, Nevada - surface sediment (Surface sediment)	Kryptonium_JGI_1_GBS_scaffold00009	99.74	383
2053563014	GBSSS_GDNC9G201BUEXF	Hot spring sediment microbial communities from Great Boiling Spring, Nevada - surface sediment (Surface sediment)	Kryptonium_JGI_1_GBS_scaffold00002	99.8	490
2053563014	GBSSS_GDNC9G201BUGA9	Hot spring sediment microbial communities from Great Boiling Spring, Nevada - surface sediment (Surface sediment)	Kryptonium_JGI_1_GBS_scaffold00002	99.02	306
2053563014	GBSSS_GDNC9G201BUH2G	Hot spring sediment microbial communities from Great Boiling Spring, Nevada - surface sediment (Surface sediment)	Kryptonium_JGI_1_GBS_scaffold00004	99.42	514
2053563014	GBSSS_GDNC9G201BUH8Z	Hot spring sediment microbial communities from Great Boiling Spring, Nevada - surface sediment (Surface sediment)	Kryptonium_JGI_1_GBS_scaffold00005	100	435
2053563014	GBSSS_GDNC9G201BUJVL	Hot spring sediment microbial communities from Great Boiling Spring, Nevada - surface sediment (Surface sediment)	Kryptonium_JGI_1_GBS_scaffold00002	100	320
2053563014	GBSSS_GDNC9G201BUKFC	Hot spring sediment microbial communities from Great Boiling Spring, Nevada - surface sediment (Surface sediment)	Kryptonium_JGI_1_GBS_scaffold00002	99.36	470
2053563014	GBSSS_GDNC9G201BUNIJ	Hot spring sediment microbial communities from Great Boiling Spring, Nevada - surface sediment (Surface sediment)	Kryptonium_JGI_1_GBS_scaffold00012	99.51	406
2053563014	GBSSS_GDNC9G201BV13V	Hot spring sediment microbial communities from Great Boiling Spring, Nevada - surface sediment (Surface sediment)	Kryptonium_JGI_1_GBS_scaffold00003	99.79	469
2053563014	GBSSS_GDNC9G201BV808	Hot spring sediment microbial communities from Great Boiling Spring, Nevada - surface sediment (Surface sediment)	Kryptonium_JGI_1_GBS_scaffold00014	99.75	397
2053563014	GBSSS_GDNC9G201BVBFC	Hot spring sediment microbial communities from Great Boiling Spring, Nevada - surface sediment (Surface sediment)	Kryptonium_JGI_1_GBS_scaffold00001	98.94	473
2053563014	GBSSS_GDNC9G201BVE50	Hot spring sediment microbial communities from Great Boiling Spring, Nevada - surface sediment (Surface sediment)	Kryptonium_JGI_1_GBS_scaffold00029	99.75	394
2053563014	GBSSS_GDNC9G201BVE8J	Hot spring sediment microbial communities from Great Boiling Spring, Nevada - surface sediment (Surface sediment)	Kryptonium_JGI_1_GBS_scaffold00013	99.75	393
2053563014	GBSSS_GDNC9G201BVETI	Hot spring sediment microbial communities from Great Boiling Spring, Nevada - surface sediment (Surface sediment)	Kryptonium_JGI_1_GBS_scaffold00002	99.8	499
2053563014	GBSSS_GDNC9G201BVGFN	Hot spring sediment microbial communities from Great Boiling Spring, Nevada - surface sediment (Surface sediment)	Kryptonium_JGI_1_GBS_scaffold00006	99.77	437
2053563014	GBSSS_GDNC9G201BVGJI	Hot spring sediment microbial communities from Great Boiling Spring, Nevada - surface sediment (Surface sediment)	Kryptonium_JGI_1_GBS_scaffold00001	99.53	423
2053563014	GBSSS_GDNC9G201BVI7H	Hot spring sediment microbial communities from Great Boiling Spring, Nevada - surface sediment (Surface sediment)	Kryptonium_JGI_1_GBS_scaffold00025	99.66	296
2053563014	GBSSS_GDNC9G201BVKCD	Hot spring sediment microbial communities from Great Boiling Spring, Nevada - surface sediment (Surface sediment)	Kryptonium_JGI_1_GBS_scaffold00004	100	424
2053563014	GBSSS_GDNC9G201BVLKK	Hot spring sediment microbial communities from Great Boiling Spring, Nevada - surface sediment (Surface sediment)	Kryptonium_JGI_1_GBS_scaffold00024	99.76	410
2053563014	GBSSS_GDNC9G201BVVXP	Hot spring sediment microbial communities from Great Boiling Spring, Nevada - surface sediment (Surface sediment)	Kryptonium_JGI_1_GBS_scaffold00009	99.49	393
2053563014	GBSSS_GDNC9G201BW206	Hot spring sediment microbial communities from Great Boiling Spring, Nevada - surface sediment (Surface sediment)	Kryptonium_JGI_1_GBS_scaffold00006	99.76	421
2053563014	GBSSS_GDNC9G201BW7LX	Hot spring sediment microbial communities from Great Boiling Spring, Nevada - surface sediment (Surface sediment)	Kryptonium_JGI_1_GBS_scaffold00011	99.41	510
2053563014	GBSSS_GDNC9G201BWE11	Hot spring sediment microbial communities from Great Boiling Spring, Nevada - surface sediment (Surface sediment)	Kryptonium_JGI_1_GBS_scaffold00010	99.61	512
2053563014	GBSSS_GDNC9G201BWF47	Hot spring sediment microbial communities from Great Boiling Spring, Nevada - surface sediment (Surface sediment)	Kryptonium_JGI_1_GBS_scaffold00001	99.45	362
2053563014	GBSSS_GDNC9G201BWFTZ	Hot spring sediment microbial communities from Great Boiling Spring, Nevada - surface sediment (Surface sediment)	Kryptonium_JGI_1_GBS_scaffold00009	100	298
2053563014	GBSSS_GDNC9G201BWSZJ	Hot spring sediment microbial communities from Great Boiling Spring, Nevada - surface sediment (Surface sediment)	Kryptonium_JGI_1_GBS_scaffold00005	99.16	478
2053563014	GBSSS_GDNC9G201BXC42	Hot spring sediment microbial communities from Great Boiling Spring, Nevada - surface sediment (Surface sediment)	Kryptonium_JGI_1_GBS_scaffold00016	99.65	284
2053563014	GBSSS_GDNC9G201BXDUI	Hot spring sediment microbial communities from Great Boiling Spring, Nevada - surface sediment (Surface sediment)	Kryptonium_JGI_1_GBS_scaffold00012	99.72	356
2053563014	GBSSS_GDNC9G201BXK4J	Hot spring sediment microbial communities from Great Boiling Spring, Nevada - surface sediment (Surface sediment)	Kryptonium_JGI_1_GBS_scaffold00002	100	332
2053563014	GBSSS_GDNC9G201BXNXC	Hot spring sediment microbial communities from Great Boiling Spring, Nevada - surface sediment (Surface sediment)	Kryptonium_JGI_1_GBS_scaffold00006	99.72	362
2053563014	GBSSS_GDNC9G201BXQ0D	Hot spring sediment microbial communities from Great Boiling Spring, Nevada - surface sediment (Surface sediment)	Kryptonium_JGI_1_GBS_scaffold00007	99.76	410
2053563014	GBSSS_GDNC9G201BXQ2Q	Hot spring sediment microbial communities from Great Boiling Spring, Nevada - surface sediment (Surface sediment)	Kryptonium_JGI_1_GBS_scaffold00008	99.39	329
2053563014	GBSSS_GDNC9G201BXQQD	Hot spring sediment microbial communities from Great Boiling Spring, Nevada - surface sediment (Surface sediment)	Kryptonium_JGI_1_GBS_scaffold00004	100	322
2053563014	GBSSS_GDNC9G201BY515	Hot spring sediment microbial communities from Great Boiling Spring, Nevada - surface sediment (Surface sediment)	Kryptonium_JGI_1_GBS_scaffold00004	99.54	438
2053563014	GBSSS_GDNC9G201BY8T1	Hot spring sediment microbial communities from Great Boiling Spring, Nevada - surface sediment (Surface sediment)	Kryptonium_JGI_1_GBS_scaffold00006	99.03	411
2053563014	GBSSS_GDNC9G201BY8TV	Hot spring sediment microbial communities from Great Boiling Spring, Nevada - surface sediment (Surface sediment)	Kryptonium_JGI_1_GBS_scaffold00004	100	395
2053563014	GBSSS_GDNC9G201BYA9D	Hot spring sediment microbial communities from Great Boiling Spring, Nevada - surface sediment (Surface sediment)	Kryptonium_JGI_1_GBS_scaffold00003	99.73	377
2053563014	GBSSS_GDNC9G201BYATJ	Hot spring sediment microbial communities from Great Boiling Spring, Nevada - surface sediment (Surface sediment)	Kryptonium_JGI_1_GBS_scaffold00004	100	340
2053563014	GBSSS_GDNC9G201BYC2T	Hot spring sediment microbial communities from Great Boiling Spring, Nevada - surface sediment (Surface sediment)	Kryptonium_JGI_1_GBS_scaffold00033	100	263
2053563014	GBSSS_GDNC9G201BYCVE	Hot spring sediment microbial communities from Great Boiling Spring, Nevada - surface sediment (Surface sediment)	Kryptonium_JGI_1_GBS_scaffold00006	99.7	335
2053563014	GBSSS_GDNC9G201BYXLP	Hot spring sediment microbial communities from Great Boiling Spring, Nevada - surface sediment (Surface sediment)	Kryptonium_JGI_1_GBS_scaffold00001	99.78	447
2053563014	GBSSS_GDNC9G201BYZIW	Hot spring sediment microbial communities from Great Boiling Spring, Nevada - surface sediment (Surface sediment)	Kryptonium_JGI_1_GBS_scaffold00002	99.12	457
2053563014	GBSSS_GDNC9G201BZ0CH	Hot spring sediment microbial communities from Great Boiling Spring, Nevada - surface sediment (Surface sediment)	Kryptonium_JGI_1_GBS_scaffold00019	99.48	381
2053563014	GBSSS_GDNC9G201BZF9C	Hot spring sediment microbial communities from Great Boiling Spring, Nevada - surface sediment (Surface sediment)	Kryptonium_JGI_1_GBS_scaffold00006	99.76	422
2053563014	GBSSS_GDNC9G201BZH63	Hot spring sediment microbial communities from Great Boiling Spring, Nevada - surface sediment (Surface sediment)	Kryptonium_JGI_1_GBS_scaffold00009	99.43	523
2053563014	GBSSS_GDNC9G201BZI4T	Hot spring sediment microbial communities from Great Boiling Spring, Nevada - surface sediment (Surface sediment)	Kryptonium_JGI_1_GBS_scaffold00013	99.82	545
2053563014	GBSSS_GDNC9G201BZJ05	Hot spring sediment microbial communities from Great Boiling Spring, Nevada - surface sediment (Surface sediment)	Kryptonium_JGI_1_GBS_scaffold00012	99.77	442
2053563014	GBSSS_GDNC9G201BZNIC	Hot spring sediment microbial communities from Great Boiling Spring, Nevada - surface sediment (Surface sediment)	Kryptonium_JGI_1_GBS_scaffold00008	99.47	377
2053563014	GBSSS_GDNC9G201BZPOR	Hot spring sediment microbial communities from Great Boiling Spring, Nevada - surface sediment (Surface sediment)	Kryptonium_JGI_1_GBS_scaffold00006	99.43	352
2053563014	GBSSS_GDNC9G201BZRGL	Hot spring sediment microbial communities from Great Boiling Spring, Nevada - surface sediment (Surface sediment)	Kryptonium_JGI_1_GBS_scaffold00002	99.5	399
2053563014	GBSSS_GDNC9G201BZUP5	Hot spring sediment microbial communities from Great Boiling Spring, Nevada - surface sediment (Surface sediment)	Kryptonium_JGI_1_GBS_scaffold00003	99.33	298
2053563014	GBSSS_GDNC9G201BZUSY	Hot spring sediment microbial communities from Great Boiling Spring, Nevada - surface sediment (Surface sediment)	Kryptonium_JGI_1_GBS_scaffold00002	100	364
2053563014	GBSSS_GDNC9G201BZXKX	Hot spring sediment microbial communities from Great Boiling Spring, Nevada - surface sediment (Surface sediment)	Kryptonium_JGI_1_GBS_scaffold00010	100	284
2053563014	GBSSS_GDNC9G201C004D	Hot spring sediment microbial communities from Great Boiling Spring, Nevada - surface sediment (Surface sediment)	Kryptonium_JGI_1_GBS_scaffold00007	99.76	417
2053563014	GBSSS_GDNC9G201C0J9W	Hot spring sediment microbial communities from Great Boiling Spring, Nevada - surface sediment (Surface sediment)	Kryptonium_JGI_1_GBS_scaffold00008	99.74	381
2053563014	GBSSS_GDNC9G201C0KYH	Hot spring sediment microbial communities from Great Boiling Spring, Nevada - surface sediment (Surface sediment)	Kryptonium_JGI_1_GBS_scaffold00004	99.23	391
2053563014	GBSSS_GDNC9G201C0LMO	Hot spring sediment microbial communities from Great Boiling Spring, Nevada - surface sediment (Surface sediment)	Kryptonium_JGI_1_GBS_scaffold00003	99.67	306
2053563014	GBSSS_GDNC9G201C0W0F	Hot spring sediment microbial communities from Great Boiling Spring, Nevada - surface sediment (Surface sediment)	Kryptonium_JGI_1_GBS_scaffold00014	99.81	537
2053563014	GBSSS_GDNC9G201C0YMW	Hot spring sediment microbial communities from Great Boiling Spring, Nevada - surface sediment (Surface sediment)	Kryptonium_JGI_1_GBS_scaffold00026	99.47	375
2053563014	GBSSS_GDNC9G201C14JN	Hot spring sediment microbial communities from Great Boiling Spring, Nevada - surface sediment (Surface sediment)	Kryptonium_JGI_1_GBS_scaffold00001	99.58	474
2053563014	GBSSS_GDNC9G201C17PW	Hot spring sediment microbial communities from Great Boiling Spring, Nevada - surface sediment (Surface sediment)	Kryptonium_JGI_1_GBS_scaffold00004	99.29	420
2053563014	GBSSS_GDNC9G201C1C2X	Hot spring sediment microbial communities from Great Boiling Spring, Nevada - surface sediment (Surface sediment)	Kryptonium_JGI_1_GBS_scaffold00007	100	374
2053563014	GBSSS_GDNC9G201C1CDI	Hot spring sediment microbial communities from Great Boiling Spring, Nevada - surface sediment (Surface sediment)	Kryptonium_JGI_1_GBS_scaffold00024	99.45	365
2053563014	GBSSS_GDNC9G201C1CWN	Hot spring sediment microbial communities from Great Boiling Spring, Nevada - surface sediment (Surface sediment)	Kryptonium_JGI_1_GBS_scaffold00012	98.59	355
2053563014	GBSSS_GDNC9G201C1JJC	Hot spring sediment microbial communities from Great Boiling Spring, Nevada - surface sediment (Surface sediment)	Kryptonium_JGI_1_GBS_scaffold00009	99.38	325
2053563014	GBSSS_GDNC9G201C243B	Hot spring sediment microbial communities from Great Boiling Spring, Nevada - surface sediment (Surface sediment)	Kryptonium_JGI_1_GBS_scaffold00003	99.51	408
2053563014	GBSSS_GDNC9G201C269L	Hot spring sediment microbial communities from Great Boiling Spring, Nevada - surface sediment (Surface sediment)	Kryptonium_JGI_1_GBS_scaffold00011	99.58	473
2053563014	GBSSS_GDNC9G201C2914	Hot spring sediment microbial communities from Great Boiling Spring, Nevada - surface sediment (Surface sediment)	Kryptonium_JGI_1_GBS_scaffold00006	100	269
2053563014	GBSSS_GDNC9G201C2H2W	Hot spring sediment microbial communities from Great Boiling Spring, Nevada - surface sediment (Surface sediment)	Kryptonium_JGI_1_GBS_scaffold00001	99.65	577
2053563014	GBSSS_GDNC9G201C2LJP	Hot spring sediment microbial communities from Great Boiling Spring, Nevada - surface sediment (Surface sediment)	Kryptonium_JGI_1_GBS_scaffold00005	99.52	419
2053563014	GBSSS_GDNC9G201C2LXL	Hot spring sediment microbial communities from Great Boiling Spring, Nevada - surface sediment (Surface sediment)	Kryptonium_JGI_1_GBS_scaffold00001	99.53	430
2053563014	GBSSS_GDNC9G201C33F2	Hot spring sediment microbial communities from Great Boiling Spring, Nevada - surface sediment (Surface sediment)	Kryptonium_JGI_1_GBS_scaffold00001	100	399
2053563014	GBSSS_GDNC9G201C3839	Hot spring sediment microbial communities from Great Boiling Spring, Nevada - surface sediment (Surface sediment)	Kryptonium_JGI_1_GBS_scaffold00025	99.47	375
2053563014	GBSSS_GDNC9G201C3AUI	Hot spring sediment microbial communities from Great Boiling Spring, Nevada - surface sediment (Surface sediment)	Kryptonium_JGI_1_GBS_scaffold00006	99.6	252
2053563014	GBSSS_GDNC9G201C3CPW	Hot spring sediment microbial communities from Great Boiling Spring, Nevada - surface sediment (Surface sediment)	Kryptonium_JGI_1_GBS_scaffold00018	99.74	392
2053563014	GBSSS_GDNC9G201C3DWW	Hot spring sediment microbial communities from Great Boiling Spring, Nevada - surface sediment (Surface sediment)	Kryptonium_JGI_1_GBS_scaffold00023	99.74	380
2053563014	GBSSS_GDNC9G201C3PUP	Hot spring sediment microbial communities from Great Boiling Spring, Nevada - surface sediment (Surface sediment)	Kryptonium_JGI_1_GBS_scaffold00003	99.58	478
2053563014	GBSSS_GDNC9G201C3T2P	Hot spring sediment microbial communities from Great Boiling Spring, Nevada - surface sediment (Surface sediment)	Kryptonium_JGI_1_GBS_scaffold00018	100	363
2053563014	GBSSS_GDNC9G201C3XEE	Hot spring sediment microbial communities from Great Boiling Spring, Nevada - surface sediment (Surface sediment)	Kryptonium_JGI_1_GBS_scaffold00022	100	453
2053563014	GBSSS_GDNC9G201C42LB	Hot spring sediment microbial communities from Great Boiling Spring, Nevada - surface sediment (Surface sediment)	Kryptonium_JGI_1_GBS_scaffold00002	99.31	291
2053563014	GBSSS_GDNC9G201C43UM	Hot spring sediment microbial communities from Great Boiling Spring, Nevada - surface sediment (Surface sediment)	Kryptonium_JGI_1_GBS_scaffold00023	100	393
2053563014	GBSSS_GDNC9G201C45Y0	Hot spring sediment microbial communities from Great Boiling Spring, Nevada - surface sediment (Surface sediment)	Kryptonium_JGI_1_GBS_scaffold00027	99.49	391
2053563014	GBSSS_GDNC9G201C47BD	Hot spring sediment microbial communities from Great Boiling Spring, Nevada - surface sediment (Surface sediment)	Kryptonium_JGI_1_GBS_scaffold00017	99.58	475
2053563014	GBSSS_GDNC9G201C47YL	Hot spring sediment microbial communities from Great Boiling Spring, Nevada - surface sediment (Surface sediment)	Kryptonium_JGI_1_GBS_scaffold00005	99.74	386
2053563014	GBSSS_GDNC9G201C489Y	Hot spring sediment microbial communities from Great Boiling Spring, Nevada - surface sediment (Surface sediment)	Kryptonium_JGI_1_GBS_scaffold00007	100	335
2053563014	GBSSS_GDNC9G201C4DU6	Hot spring sediment microbial communities from Great Boiling Spring, Nevada - surface sediment (Surface sediment)	Kryptonium_JGI_1_GBS_scaffold00001	100	485
2053563014	GBSSS_GDNC9G201C4GRK	Hot spring sediment microbial communities from Great Boiling Spring, Nevada - surface sediment (Surface sediment)	Kryptonium_JGI_1_GBS_scaffold00004	99.49	391
2053563014	GBSSS_GDNC9G201C4LCQ	Hot spring sediment microbial communities from Great Boiling Spring, Nevada - surface sediment (Surface sediment)	Kryptonium_JGI_1_GBS_scaffold00006	99.5	399
2053563014	GBSSS_GDNC9G201C4LJA	Hot spring sediment microbial communities from Great Boiling Spring, Nevada - surface sediment (Surface sediment)	Kryptonium_JGI_1_GBS_scaffold00003	99.45	363
2053563014	GBSSS_GDNC9G201C4OG9	Hot spring sediment microbial communities from Great Boiling Spring, Nevada - surface sediment (Surface sediment)	Kryptonium_JGI_1_GBS_scaffold00003	99.41	506
2053563014	GBSSS_GDNC9G201C4PQ2	Hot spring sediment microbial communities from Great Boiling Spring, Nevada - surface sediment (Surface sediment)	Kryptonium_JGI_1_GBS_scaffold00008	99.8	508
2053563014	GBSSS_GDNC9G201C4Q5H	Hot spring sediment microbial communities from Great Boiling Spring, Nevada - surface sediment (Surface sediment)	Kryptonium_JGI_1_GBS_scaffold00023	99.46	371
2053563014	GBSSS_GDNC9G201C4QVQ	Hot spring sediment microbial communities from Great Boiling Spring, Nevada - surface sediment (Surface sediment)	Kryptonium_JGI_1_GBS_scaffold00035	99.77	431
2053563014	GBSSS_GDNC9G201C4S79	Hot spring sediment microbial communities from Great Boiling Spring, Nevada - surface sediment (Surface sediment)	Kryptonium_JGI_1_GBS_scaffold00007	100	428
2053563014	GBSSS_GDNC9G201C4S8O	Hot spring sediment microbial communities from Great Boiling Spring, Nevada - surface sediment (Surface sediment)	Kryptonium_JGI_1_GBS_scaffold00003	100	284
2053563014	GBSSS_GDNC9G201C4ZL8	Hot spring sediment microbial communities from Great Boiling Spring, Nevada - surface sediment (Surface sediment)	Kryptonium_JGI_1_GBS_scaffold00023	99.75	406
2053563014	GBSSS_GDNC9G201C51GU	Hot spring sediment microbial communities from Great Boiling Spring, Nevada - surface sediment (Surface sediment)	Kryptonium_JGI_1_GBS_scaffold00004	99.52	413
2053563014	GBSSS_GDNC9G201C577P	Hot spring sediment microbial communities from Great Boiling Spring, Nevada - surface sediment (Surface sediment)	Kryptonium_JGI_1_GBS_scaffold00017	98.85	261
2053563014	GBSSS_GDNC9G201C57VJ	Hot spring sediment microbial communities from Great Boiling Spring, Nevada - surface sediment (Surface sediment)	Kryptonium_JGI_1_GBS_scaffold00010	99.62	260
2053563014	GBSSS_GDNC9G201C5GD0	Hot spring sediment microbial communities from Great Boiling Spring, Nevada - surface sediment (Surface sediment)	Kryptonium_JGI_1_GBS_scaffold00005	99.29	420
2053563014	GBSSS_GDNC9G201C5KNP	Hot spring sediment microbial communities from Great Boiling Spring, Nevada - surface sediment (Surface sediment)	Kryptonium_JGI_1_GBS_scaffold00012	100	502
2053563014	GBSSS_GDNC9G201C5M9N	Hot spring sediment microbial communities from Great Boiling Spring, Nevada - surface sediment (Surface sediment)	Kryptonium_JGI_1_GBS_scaffold00006	100	315
2053563014	GBSSS_GDNC9G201C5Y61	Hot spring sediment microbial communities from Great Boiling Spring, Nevada - surface sediment (Surface sediment)	Kryptonium_JGI_1_GBS_scaffold00007	99.67	300
2053563014	GBSSS_GDNC9G201C64BZ	Hot spring sediment microbial communities from Great Boiling Spring, Nevada - surface sediment (Surface sediment)	Kryptonium_JGI_1_GBS_scaffold00009	99.32	292
2053563014	GBSSS_GDNC9G201C65E5	Hot spring sediment microbial communities from Great Boiling Spring, Nevada - surface sediment (Surface sediment)	Kryptonium_JGI_1_GBS_scaffold00010	99.79	478
2053563014	GBSSS_GDNC9G201C68K6	Hot spring sediment microbial communities from Great Boiling Spring, Nevada - surface sediment (Surface sediment)	Kryptonium_JGI_1_GBS_scaffold00018	99.52	416
2053563014	GBSSS_GDNC9G201C68MS	Hot spring sediment microbial communities from Great Boiling Spring, Nevada - surface sediment (Surface sediment)	Kryptonium_JGI_1_GBS_scaffold00014	100	335
2053563014	GBSSS_GDNC9G201C6AC1	Hot spring sediment microbial communities from Great Boiling Spring, Nevada - surface sediment (Surface sediment)	Kryptonium_JGI_1_GBS_scaffold00001	99.76	422
2053563014	GBSSS_GDNC9G201C6F1P	Hot spring sediment microbial communities from Great Boiling Spring, Nevada - surface sediment (Surface sediment)	Kryptonium_JGI_1_GBS_scaffold00001	100	428
2053563014	GBSSS_GDNC9G201C6IE2	Hot spring sediment microbial communities from Great Boiling Spring, Nevada - surface sediment (Surface sediment)	Kryptonium_JGI_1_GBS_scaffold00006	99.8	498
2053563014	GBSSS_GDNC9G201C6LLK	Hot spring sediment microbial communities from Great Boiling Spring, Nevada - surface sediment (Surface sediment)	Kryptonium_JGI_1_GBS_scaffold00007	99.64	548
2053563014	GBSSS_GDNC9G201C6RCR	Hot spring sediment microbial communities from Great Boiling Spring, Nevada - surface sediment (Surface sediment)	Kryptonium_JGI_1_GBS_scaffold00006	100	356
2053563014	GBSSS_GDNC9G201C73W2	Hot spring sediment microbial communities from Great Boiling Spring, Nevada - surface sediment (Surface sediment)	Kryptonium_JGI_1_GBS_scaffold00007	100	369
2053563014	GBSSS_GDNC9G201C76FG	Hot spring sediment microbial communities from Great Boiling Spring, Nevada - surface sediment (Surface sediment)	Kryptonium_JGI_1_GBS_scaffold00004	99.44	356
2053563014	GBSSS_GDNC9G201C76JF	Hot spring sediment microbial communities from Great Boiling Spring, Nevada - surface sediment (Surface sediment)	Kryptonium_JGI_1_GBS_scaffold00002	100	421
2053563014	GBSSS_GDNC9G201C76NL	Hot spring sediment microbial communities from Great Boiling Spring, Nevada - surface sediment (Surface sediment)	Kryptonium_JGI_1_GBS_scaffold00002	98.79	331
2053563014	GBSSS_GDNC9G201C7AHS	Hot spring sediment microbial communities from Great Boiling Spring, Nevada - surface sediment (Surface sediment)	Kryptonium_JGI_1_GBS_scaffold00001	99.36	311
2053563014	GBSSS_GDNC9G201C7J27	Hot spring sediment microbial communities from Great Boiling Spring, Nevada - surface sediment (Surface sediment)	Kryptonium_JGI_1_GBS_scaffold00011	99.72	354
2053563014	GBSSS_GDNC9G201C7K42	Hot spring sediment microbial communities from Great Boiling Spring, Nevada - surface sediment (Surface sediment)	Kryptonium_JGI_1_GBS_scaffold00005	99.55	442
2053563014	GBSSS_GDNC9G201C7SIZ	Hot spring sediment microbial communities from Great Boiling Spring, Nevada - surface sediment (Surface sediment)	Kryptonium_JGI_1_GBS_scaffold00002	100	337
2053563014	GBSSS_GDNC9G201C7SVA	Hot spring sediment microbial communities from Great Boiling Spring, Nevada - surface sediment (Surface sediment)	Kryptonium_JGI_1_GBS_scaffold00003	100	368
2053563014	GBSSS_GDNC9G201C7XK1	Hot spring sediment microbial communities from Great Boiling Spring, Nevada - surface sediment (Surface sediment)	Kryptonium_JGI_1_GBS_scaffold00001	100	299
2053563014	GBSSS_GDNC9G201C7ZMM	Hot spring sediment microbial communities from Great Boiling Spring, Nevada - surface sediment (Surface sediment)	Kryptonium_JGI_1_GBS_scaffold00006	99.42	513
2053563014	GBSSS_GDNC9G201C846R	Hot spring sediment microbial communities from Great Boiling Spring, Nevada - surface sediment (Surface sediment)	Kryptonium_JGI_1_GBS_scaffold00012	100	311
2053563014	GBSSS_GDNC9G201C896Q	Hot spring sediment microbial communities from Great Boiling Spring, Nevada - surface sediment (Surface sediment)	Kryptonium_JGI_1_GBS_scaffold00004	100	354
2053563014	GBSSS_GDNC9G201C89DX	Hot spring sediment microbial communities from Great Boiling Spring, Nevada - surface sediment (Surface sediment)	Kryptonium_JGI_1_GBS_scaffold00031	100	262
2053563014	GBSSS_GDNC9G201C8DG0	Hot spring sediment microbial communities from Great Boiling Spring, Nevada - surface sediment (Surface sediment)	Kryptonium_JGI_1_GBS_scaffold00007	99.69	321
2053563014	GBSSS_GDNC9G201C8EAJ	Hot spring sediment microbial communities from Great Boiling Spring, Nevada - surface sediment (Surface sediment)	Kryptonium_JGI_1_GBS_scaffold00001	99.79	486
2053563014	GBSSS_GDNC9G201C8IOJ	Hot spring sediment microbial communities from Great Boiling Spring, Nevada - surface sediment (Surface sediment)	Kryptonium_JGI_1_GBS_scaffold00005	100	485
2053563014	GBSSS_GDNC9G201C8UEY	Hot spring sediment microbial communities from Great Boiling Spring, Nevada - surface sediment (Surface sediment)	Kryptonium_JGI_1_GBS_scaffold00017	99.18	365
2053563014	GBSSS_GDNC9G201C8Y9I	Hot spring sediment microbial communities from Great Boiling Spring, Nevada - surface sediment (Surface sediment)	Kryptonium_JGI_1_GBS_scaffold00006	99.79	467
2053563014	GBSSS_GDNC9G201C908F	Hot spring sediment microbial communities from Great Boiling Spring, Nevada - surface sediment (Surface sediment)	Kryptonium_JGI_1_GBS_scaffold00004	99.79	485
2053563014	GBSSS_GDNC9G201C93QL	Hot spring sediment microbial communities from Great Boiling Spring, Nevada - surface sediment (Surface sediment)	Kryptonium_JGI_1_GBS_scaffold00002	99.77	428
2053563014	GBSSS_GDNC9G201C94BL	Hot spring sediment microbial communities from Great Boiling Spring, Nevada - surface sediment (Surface sediment)	Kryptonium_JGI_1_GBS_scaffold00018	99.75	395
2053563014	GBSSS_GDNC9G201C9H6W	Hot spring sediment microbial communities from Great Boiling Spring, Nevada - surface sediment (Surface sediment)	Kryptonium_JGI_1_GBS_scaffold00012	99.75	396
2053563014	GBSSS_GDNC9G201C9K09	Hot spring sediment microbial communities from Great Boiling Spring, Nevada - surface sediment (Surface sediment)	Kryptonium_JGI_1_GBS_scaffold00009	99.62	266
2053563014	GBSSS_GDNC9G201C9UDN	Hot spring sediment microbial communities from Great Boiling Spring, Nevada - surface sediment (Surface sediment)	Kryptonium_JGI_1_GBS_scaffold00023	99.58	477
2053563014	GBSSS_GDNC9G201C9VXS	Hot spring sediment microbial communities from Great Boiling Spring, Nevada - surface sediment (Surface sediment)	Kryptonium_JGI_1_GBS_scaffold00004	99.7	329
2053563014	GBSSS_GDNC9G201CA0R2	Hot spring sediment microbial communities from Great Boiling Spring, Nevada - surface sediment (Surface sediment)	Kryptonium_JGI_1_GBS_scaffold00009	99.08	327
2053563014	GBSSS_GDNC9G201CA8K3	Hot spring sediment microbial communities from Great Boiling Spring, Nevada - surface sediment (Surface sediment)	Kryptonium_JGI_1_GBS_scaffold00016	99.69	322
2053563014	GBSSS_GDNC9G201CADA8	Hot spring sediment microbial communities from Great Boiling Spring, Nevada - surface sediment (Surface sediment)	Kryptonium_JGI_1_GBS_scaffold00025	100	498
2053563014	GBSSS_GDNC9G201CAMCO	Hot spring sediment microbial communities from Great Boiling Spring, Nevada - surface sediment (Surface sediment)	Kryptonium_JGI_1_GBS_scaffold00001	100	444
2053563014	GBSSS_GDNC9G201CANM7	Hot spring sediment microbial communities from Great Boiling Spring, Nevada - surface sediment (Surface sediment)	Kryptonium_JGI_1_GBS_scaffold00030	99.79	486
2053563014	GBSSS_GDNC9G201CARNY	Hot spring sediment microbial communities from Great Boiling Spring, Nevada - surface sediment (Surface sediment)	Kryptonium_JGI_1_GBS_scaffold00005	99.3	431
2053563014	GBSSS_GDNC9G201CAVKL	Hot spring sediment microbial communities from Great Boiling Spring, Nevada - surface sediment (Surface sediment)	Kryptonium_JGI_1_GBS_scaffold00018	98.81	419
2053563014	GBSSS_GDNC9G201CAZVX	Hot spring sediment microbial communities from Great Boiling Spring, Nevada - surface sediment (Surface sediment)	Kryptonium_JGI_1_GBS_scaffold00007	99.33	300
2053563014	GBSSS_GDNC9G201CB5BW	Hot spring sediment microbial communities from Great Boiling Spring, Nevada - surface sediment (Surface sediment)	Kryptonium_JGI_1_GBS_scaffold00023	99.7	329
2053563014	GBSSS_GDNC9G201CB5MK	Hot spring sediment microbial communities from Great Boiling Spring, Nevada - surface sediment (Surface sediment)	Kryptonium_JGI_1_GBS_scaffold00004	99.81	513
2053563014	GBSSS_GDNC9G201CB7LO	Hot spring sediment microbial communities from Great Boiling Spring, Nevada - surface sediment (Surface sediment)	Kryptonium_JGI_1_GBS_scaffold00005	99.76	409
2053563014	GBSSS_GDNC9G201CB93M	Hot spring sediment microbial communities from Great Boiling Spring, Nevada - surface sediment (Surface sediment)	Kryptonium_JGI_1_GBS_scaffold00018	100	407
2053563014	GBSSS_GDNC9G201CBA7R	Hot spring sediment microbial communities from Great Boiling Spring, Nevada - surface sediment (Surface sediment)	Kryptonium_JGI_1_GBS_scaffold00003	100	570
2053563014	GBSSS_GDNC9G201CBIWB	Hot spring sediment microbial communities from Great Boiling Spring, Nevada - surface sediment (Surface sediment)	Kryptonium_JGI_1_GBS_scaffold00005	99.78	457
2053563014	GBSSS_GDNC9G201CBLRP	Hot spring sediment microbial communities from Great Boiling Spring, Nevada - surface sediment (Surface sediment)	Kryptonium_JGI_1_GBS_scaffold00010	99.7	338
2053563014	GBSSS_GDNC9G201CBUBB	Hot spring sediment microbial communities from Great Boiling Spring, Nevada - surface sediment (Surface sediment)	Kryptonium_JGI_1_GBS_scaffold00013	99.68	313
2053563014	GBSSS_GDNC9G201CC5RV	Hot spring sediment microbial communities from Great Boiling Spring, Nevada - surface sediment (Surface sediment)	Kryptonium_JGI_1_GBS_scaffold00004	99.77	426
2053563014	GBSSS_GDNC9G201CC5VX	Hot spring sediment microbial communities from Great Boiling Spring, Nevada - surface sediment (Surface sediment)	Kryptonium_JGI_1_GBS_scaffold00009	100	427
2053563014	GBSSS_GDNC9G201CC9FO	Hot spring sediment microbial communities from Great Boiling Spring, Nevada - surface sediment (Surface sediment)	Kryptonium_JGI_1_GBS_scaffold00024	99.77	427
2053563014	GBSSS_GDNC9G201CCINE	Hot spring sediment microbial communities from Great Boiling Spring, Nevada - surface sediment (Surface sediment)	Kryptonium_JGI_1_GBS_scaffold00002	99.58	479
2053563014	GBSSS_GDNC9G201CCKAT	Hot spring sediment microbial communities from Great Boiling Spring, Nevada - surface sediment (Surface sediment)	Kryptonium_JGI_1_GBS_scaffold00006	99.64	280
2053563014	GBSSS_GDNC9G201CCM44	Hot spring sediment microbial communities from Great Boiling Spring, Nevada - surface sediment (Surface sediment)	Kryptonium_JGI_1_GBS_scaffold00009	99.3	431
2053563014	GBSSS_GDNC9G201CCQPI	Hot spring sediment microbial communities from Great Boiling Spring, Nevada - surface sediment (Surface sediment)	Kryptonium_JGI_1_GBS_scaffold00010	100	299
2053563014	GBSSS_GDNC9G201CCSI6	Hot spring sediment microbial communities from Great Boiling Spring, Nevada - surface sediment (Surface sediment)	Kryptonium_JGI_1_GBS_scaffold00006	100	263
2053563014	GBSSS_GDNC9G201CCZFR	Hot spring sediment microbial communities from Great Boiling Spring, Nevada - surface sediment (Surface sediment)	Kryptonium_JGI_1_GBS_scaffold00010	100	419
2053563014	GBSSS_GDNC9G201CD5LT	Hot spring sediment microbial communities from Great Boiling Spring, Nevada - surface sediment (Surface sediment)	Kryptonium_JGI_1_GBS_scaffold00020	99.73	371
2053563014	GBSSS_GDNC9G201CD71T	Hot spring sediment microbial communities from Great Boiling Spring, Nevada - surface sediment (Surface sediment)	Kryptonium_JGI_1_GBS_scaffold00006	100	395
2053563014	GBSSS_GDNC9G201CDB2F	Hot spring sediment microbial communities from Great Boiling Spring, Nevada - surface sediment (Surface sediment)	Kryptonium_JGI_1_GBS_scaffold00027	99.79	469
2053563014	GBSSS_GDNC9G201CDETY	Hot spring sediment microbial communities from Great Boiling Spring, Nevada - surface sediment (Surface sediment)	Kryptonium_JGI_1_GBS_scaffold00020	100	253
2053563014	GBSSS_GDNC9G201CDJAA	Hot spring sediment microbial communities from Great Boiling Spring, Nevada - surface sediment (Surface sediment)	Kryptonium_JGI_1_GBS_scaffold00009	99.62	265
2053563014	GBSSS_GDNC9G201CDL60	Hot spring sediment microbial communities from Great Boiling Spring, Nevada - surface sediment (Surface sediment)	Kryptonium_JGI_1_GBS_scaffold00011	99.81	521
2053563014	GBSSS_GDNC9G201CDQFC	Hot spring sediment microbial communities from Great Boiling Spring, Nevada - surface sediment (Surface sediment)	Kryptonium_JGI_1_GBS_scaffold00001	99.29	422
2053563014	GBSSS_GDNC9G201CDSUY	Hot spring sediment microbial communities from Great Boiling Spring, Nevada - surface sediment (Surface sediment)	Kryptonium_JGI_1_GBS_scaffold00001	100	330
2053563014	GBSSS_GDNC9G201CDU6S	Hot spring sediment microbial communities from Great Boiling Spring, Nevada - surface sediment (Surface sediment)	Kryptonium_JGI_1_GBS_scaffold00021	99.78	451
2053563014	GBSSS_GDNC9G201CDYUJ	Hot spring sediment microbial communities from Great Boiling Spring, Nevada - surface sediment (Surface sediment)	Kryptonium_JGI_1_GBS_scaffold00010	99.75	407
2053563014	GBSSS_GDNC9G201CE1NJ	Hot spring sediment microbial communities from Great Boiling Spring, Nevada - surface sediment (Surface sediment)	Kryptonium_JGI_1_GBS_scaffold00006	100	354
2053563014	GBSSS_GDNC9G201CE5NF	Hot spring sediment microbial communities from Great Boiling Spring, Nevada - surface sediment (Surface sediment)	Kryptonium_JGI_1_GBS_scaffold00003	99.42	520
2053563014	GBSSS_GDNC9G201CE9E9	Hot spring sediment microbial communities from Great Boiling Spring, Nevada - surface sediment (Surface sediment)	Kryptonium_JGI_1_GBS_scaffold00001	99.78	465
2053563014	GBSSS_GDNC9G201CEENU	Hot spring sediment microbial communities from Great Boiling Spring, Nevada - surface sediment (Surface sediment)	Kryptonium_JGI_1_GBS_scaffold00002	99.8	501
2053563014	GBSSS_GDNC9G201CEFJL	Hot spring sediment microbial communities from Great Boiling Spring, Nevada - surface sediment (Surface sediment)	Kryptonium_JGI_1_GBS_scaffold00007	99.51	405
2053563014	GBSSS_GDNC9G201CEKVZ	Hot spring sediment microbial communities from Great Boiling Spring, Nevada - surface sediment (Surface sediment)	Kryptonium_JGI_1_GBS_scaffold00018	100	409
2053563014	GBSSS_GDNC9G201CEVTR	Hot spring sediment microbial communities from Great Boiling Spring, Nevada - surface sediment (Surface sediment)	Kryptonium_JGI_1_GBS_scaffold00018	99.55	447
2053563014	GBSSS_GDNC9G201CFIWI	Hot spring sediment microbial communities from Great Boiling Spring, Nevada - surface sediment (Surface sediment)	Kryptonium_JGI_1_GBS_scaffold00004	99.79	480
2053563014	GBSSS_GDNC9G201CFSMP	Hot spring sediment microbial communities from Great Boiling Spring, Nevada - surface sediment (Surface sediment)	Kryptonium_JGI_1_GBS_scaffold00003	99.79	469
2053563014	GBSSS_GDNC9G201CFTFR	Hot spring sediment microbial communities from Great Boiling Spring, Nevada - surface sediment (Surface sediment)	Kryptonium_JGI_1_GBS_scaffold00002	99.77	430
2053563014	GBSSS_GDNC9G201CFV4X	Hot spring sediment microbial communities from Great Boiling Spring, Nevada - surface sediment (Surface sediment)	Kryptonium_JGI_1_GBS_scaffold00001	100	374
2053563014	GBSSS_GDNC9G201CFWKO	Hot spring sediment microbial communities from Great Boiling Spring, Nevada - surface sediment (Surface sediment)	Kryptonium_JGI_1_GBS_scaffold00017	100	282
2053563014	GBSSS_GDNC9G201CFZGO	Hot spring sediment microbial communities from Great Boiling Spring, Nevada - surface sediment (Surface sediment)	Kryptonium_JGI_1_GBS_scaffold00004	100	390
2053563014	GBSSS_GDNC9G201CG3TJ	Hot spring sediment microbial communities from Great Boiling Spring, Nevada - surface sediment (Surface sediment)	Kryptonium_JGI_1_GBS_scaffold00003	99.73	372
2053563014	GBSSS_GDNC9G201CG63Q	Hot spring sediment microbial communities from Great Boiling Spring, Nevada - surface sediment (Surface sediment)	Kryptonium_JGI_1_GBS_scaffold00004	99.74	388
2053563014	GBSSS_GDNC9G201CG9OG	Hot spring sediment microbial communities from Great Boiling Spring, Nevada - surface sediment (Surface sediment)	Kryptonium_JGI_1_GBS_scaffold00005	100	277
2053563014	GBSSS_GDNC9G201CGGNV	Hot spring sediment microbial communities from Great Boiling Spring, Nevada - surface sediment (Surface sediment)	Kryptonium_JGI_1_GBS_scaffold00016	99.52	416
2053563014	GBSSS_GDNC9G201CGLLF	Hot spring sediment microbial communities from Great Boiling Spring, Nevada - surface sediment (Surface sediment)	Kryptonium_JGI_1_GBS_scaffold00003	99.25	402
2053563014	GBSSS_GDNC9G201CGXCT	Hot spring sediment microbial communities from Great Boiling Spring, Nevada - surface sediment (Surface sediment)	Kryptonium_JGI_1_GBS_scaffold00001	99.12	452
2053563014	GBSSS_GDNC9G201CH6FC	Hot spring sediment microbial communities from Great Boiling Spring, Nevada - surface sediment (Surface sediment)	Kryptonium_JGI_1_GBS_scaffold00003	99.41	339
2053563014	GBSSS_GDNC9G201CH87P	Hot spring sediment microbial communities from Great Boiling Spring, Nevada - surface sediment (Surface sediment)	Kryptonium_JGI_1_GBS_scaffold00001	99.74	382
2053563014	GBSSS_GDNC9G201CHAG2	Hot spring sediment microbial communities from Great Boiling Spring, Nevada - surface sediment (Surface sediment)	Kryptonium_JGI_1_GBS_scaffold00006	100	266
2053563014	GBSSS_GDNC9G201CHDJG	Hot spring sediment microbial communities from Great Boiling Spring, Nevada - surface sediment (Surface sediment)	Kryptonium_JGI_1_GBS_scaffold00011	99.71	345
2053563014	GBSSS_GDNC9G201CHH7E	Hot spring sediment microbial communities from Great Boiling Spring, Nevada - surface sediment (Surface sediment)	Kryptonium_JGI_1_GBS_scaffold00002	99.5	397
2053563014	GBSSS_GDNC9G201CHHWS	Hot spring sediment microbial communities from Great Boiling Spring, Nevada - surface sediment (Surface sediment)	Kryptonium_JGI_1_GBS_scaffold00005	99.38	481
2053563014	GBSSS_GDNC9G201CHK8H	Hot spring sediment microbial communities from Great Boiling Spring, Nevada - surface sediment (Surface sediment)	Kryptonium_JGI_1_GBS_scaffold00012	99.54	432
2053563014	GBSSS_GDNC9G201CI05W	Hot spring sediment microbial communities from Great Boiling Spring, Nevada - surface sediment (Surface sediment)	Kryptonium_JGI_1_GBS_scaffold00005	99.77	442
2053563014	GBSSS_GDNC9G201CI16S	Hot spring sediment microbial communities from Great Boiling Spring, Nevada - surface sediment (Surface sediment)	Kryptonium_JGI_1_GBS_scaffold00002	99.46	554
2053563014	GBSSS_GDNC9G201CI6VM	Hot spring sediment microbial communities from Great Boiling Spring, Nevada - surface sediment (Surface sediment)	Kryptonium_JGI_1_GBS_scaffold00023	99.49	394
2053563014	GBSSS_GDNC9G201CIAX1	Hot spring sediment microbial communities from Great Boiling Spring, Nevada - surface sediment (Surface sediment)	Kryptonium_JGI_1_GBS_scaffold00029	99.33	450
2053563014	GBSSS_GDNC9G201CID8I	Hot spring sediment microbial communities from Great Boiling Spring, Nevada - surface sediment (Surface sediment)	Kryptonium_JGI_1_GBS_scaffold00005	99.5	401
2053563014	GBSSS_GDNC9G201CILIL	Hot spring sediment microbial communities from Great Boiling Spring, Nevada - surface sediment (Surface sediment)	Kryptonium_JGI_1_GBS_scaffold00001	99.54	434
2053563014	GBSSS_GDNC9G201CIMXK	Hot spring sediment microbial communities from Great Boiling Spring, Nevada - surface sediment (Surface sediment)	Kryptonium_JGI_1_GBS_scaffold00013	100	372
2053563014	GBSSS_GDNC9G201CIN7G	Hot spring sediment microbial communities from Great Boiling Spring, Nevada - surface sediment (Surface sediment)	Kryptonium_JGI_1_GBS_scaffold00001	99.74	387
2053563014	GBSSS_GDNC9G201CIOUK	Hot spring sediment microbial communities from Great Boiling Spring, Nevada - surface sediment (Surface sediment)	Kryptonium_JGI_1_GBS_scaffold00002	99.51	412
2053563014	GBSSS_GDNC9G201CIQ9U	Hot spring sediment microbial communities from Great Boiling Spring, Nevada - surface sediment (Surface sediment)	Kryptonium_JGI_1_GBS_scaffold00026	99.35	460
2053563014	GBSSS_GDNC9G201CIVPF	Hot spring sediment microbial communities from Great Boiling Spring, Nevada - surface sediment (Surface sediment)	Kryptonium_JGI_1_GBS_scaffold00004	99.71	348
2053563014	GBSSS_GDNC9G201CIXV9	Hot spring sediment microbial communities from Great Boiling Spring, Nevada - surface sediment (Surface sediment)	Kryptonium_JGI_1_GBS_scaffold00005	100	376
2053563014	GBSSS_GDNC9G201CJ3QS	Hot spring sediment microbial communities from Great Boiling Spring, Nevada - surface sediment (Surface sediment)	Kryptonium_JGI_1_GBS_scaffold00001	99.77	439
2053563014	GBSSS_GDNC9G201CJ5DV	Hot spring sediment microbial communities from Great Boiling Spring, Nevada - surface sediment (Surface sediment)	Kryptonium_JGI_1_GBS_scaffold00017	99.63	268
2053563014	GBSSS_GDNC9G201CJE28	Hot spring sediment microbial communities from Great Boiling Spring, Nevada - surface sediment (Surface sediment)	Kryptonium_JGI_1_GBS_scaffold00010	99.5	399
2053563014	GBSSS_GDNC9G201CJG0A	Hot spring sediment microbial communities from Great Boiling Spring, Nevada - surface sediment (Surface sediment)	Kryptonium_JGI_1_GBS_scaffold00005	100	314
2053563014	GBSSS_GDNC9G201CJGGL	Hot spring sediment microbial communities from Great Boiling Spring, Nevada - surface sediment (Surface sediment)	Kryptonium_JGI_1_GBS_scaffold00017	99.75	400
2053563014	GBSSS_GDNC9G201CJI70	Hot spring sediment microbial communities from Great Boiling Spring, Nevada - surface sediment (Surface sediment)	Kryptonium_JGI_1_GBS_scaffold00020	99.53	424
2053563014	GBSSS_GDNC9G201CJJ1P	Hot spring sediment microbial communities from Great Boiling Spring, Nevada - surface sediment (Surface sediment)	Kryptonium_JGI_1_GBS_scaffold00006	99.64	280
2053563014	GBSSS_GDNC9G201CJNMC	Hot spring sediment microbial communities from Great Boiling Spring, Nevada - surface sediment (Surface sediment)	Kryptonium_JGI_1_GBS_scaffold00001	100	268
2053563014	GBSSS_GDNC9G201CJO98	Hot spring sediment microbial communities from Great Boiling Spring, Nevada - surface sediment (Surface sediment)	Kryptonium_JGI_1_GBS_scaffold00007	99.58	476
2053563014	GBSSS_GDNC9G201CJOX0	Hot spring sediment microbial communities from Great Boiling Spring, Nevada - surface sediment (Surface sediment)	Kryptonium_JGI_1_GBS_scaffold00021	99.61	511
2053563014	GBSSS_GDNC9G201CJSYR	Hot spring sediment microbial communities from Great Boiling Spring, Nevada - surface sediment (Surface sediment)	Kryptonium_JGI_1_GBS_scaffold00004	99.8	489
2053563014	GBSSS_GDNC9G201CJWAT	Hot spring sediment microbial communities from Great Boiling Spring, Nevada - surface sediment (Surface sediment)	Kryptonium_JGI_1_GBS_scaffold00004	99.5	404
2053563014	GBSSS_GDNC9G201CJWDT	Hot spring sediment microbial communities from Great Boiling Spring, Nevada - surface sediment (Surface sediment)	Kryptonium_JGI_1_GBS_scaffold00004	100	322
2053563014	GBSSS_GDNC9G201CK0WT	Hot spring sediment microbial communities from Great Boiling Spring, Nevada - surface sediment (Surface sediment)	Kryptonium_JGI_1_GBS_scaffold00018	99.33	299
2053563014	GBSSS_GDNC9G201CK1AO	Hot spring sediment microbial communities from Great Boiling Spring, Nevada - surface sediment (Surface sediment)	Kryptonium_JGI_1_GBS_scaffold00006	99.71	341
2053563014	GBSSS_GDNC9G201CK4Y4	Hot spring sediment microbial communities from Great Boiling Spring, Nevada - surface sediment (Surface sediment)	Kryptonium_JGI_1_GBS_scaffold00002	99.36	314
2053563014	GBSSS_GDNC9G201CK4Z6	Hot spring sediment microbial communities from Great Boiling Spring, Nevada - surface sediment (Surface sediment)	Kryptonium_JGI_1_GBS_scaffold00001	99.74	387
2053563014	GBSSS_GDNC9G201CKA68	Hot spring sediment microbial communities from Great Boiling Spring, Nevada - surface sediment (Surface sediment)	Kryptonium_JGI_1_GBS_scaffold00004	99.82	552
2053563014	GBSSS_GDNC9G201CKG01	Hot spring sediment microbial communities from Great Boiling Spring, Nevada - surface sediment (Surface sediment)	Kryptonium_JGI_1_GBS_scaffold00011	99.25	532
2053563014	GBSSS_GDNC9G201CKK6G	Hot spring sediment microbial communities from Great Boiling Spring, Nevada - surface sediment (Surface sediment)	Kryptonium_JGI_1_GBS_scaffold00004	99.8	491
2053563014	GBSSS_GDNC9G201CKKQC	Hot spring sediment microbial communities from Great Boiling Spring, Nevada - surface sediment (Surface sediment)	Kryptonium_JGI_1_GBS_scaffold00003	99.6	504
2053563014	GBSSS_GDNC9G201CKKSG	Hot spring sediment microbial communities from Great Boiling Spring, Nevada - surface sediment (Surface sediment)	Kryptonium_JGI_1_GBS_scaffold00006	100	477
2053563014	GBSSS_GDNC9G201CKSDQ	Hot spring sediment microbial communities from Great Boiling Spring, Nevada - surface sediment (Surface sediment)	Kryptonium_JGI_1_GBS_scaffold00014	99.63	536
2053563014	GBSSS_GDNC9G201CKXLI	Hot spring sediment microbial communities from Great Boiling Spring, Nevada - surface sediment (Surface sediment)	Kryptonium_JGI_1_GBS_scaffold00023	100	379
2053563014	GBSSS_GDNC9G201CKYV6	Hot spring sediment microbial communities from Great Boiling Spring, Nevada - surface sediment (Surface sediment)	Kryptonium_JGI_1_GBS_scaffold00002	98.93	281
2053563014	GBSSS_GDNC9G201CLC73	Hot spring sediment microbial communities from Great Boiling Spring, Nevada - surface sediment (Surface sediment)	Kryptonium_JGI_1_GBS_scaffold00007	99.81	527
2053563014	GBSSS_GDNC9G201CLLAO	Hot spring sediment microbial communities from Great Boiling Spring, Nevada - surface sediment (Surface sediment)	Kryptonium_JGI_1_GBS_scaffold00010	99.79	469
2053563014	GBSSS_GDNC9G201CLLH7	Hot spring sediment microbial communities from Great Boiling Spring, Nevada - surface sediment (Surface sediment)	Kryptonium_JGI_1_GBS_scaffold00006	99.77	431
2053563014	GBSSS_GDNC9G201CLM87	Hot spring sediment microbial communities from Great Boiling Spring, Nevada - surface sediment (Surface sediment)	Kryptonium_JGI_1_GBS_scaffold00006	100	291
2053563014	GBSSS_GDNC9G201CLROF	Hot spring sediment microbial communities from Great Boiling Spring, Nevada - surface sediment (Surface sediment)	Kryptonium_JGI_1_GBS_scaffold00011	99.48	387
2053563014	GBSSS_GDNC9G201CLV4V	Hot spring sediment microbial communities from Great Boiling Spring, Nevada - surface sediment (Surface sediment)	Kryptonium_JGI_1_GBS_scaffold00016	99.54	437
2053563014	GBSSS_GDNC9G201CLXLU	Hot spring sediment microbial communities from Great Boiling Spring, Nevada - surface sediment (Surface sediment)	Kryptonium_JGI_1_GBS_scaffold00001	100	430
2053563014	GBSSS_GDNC9G201CLZ8R	Hot spring sediment microbial communities from Great Boiling Spring, Nevada - surface sediment (Surface sediment)	Kryptonium_JGI_1_GBS_scaffold00005	99.51	405
2053563014	GBSSS_GDNC9G201CLZCY	Hot spring sediment microbial communities from Great Boiling Spring, Nevada - surface sediment (Surface sediment)	Kryptonium_JGI_1_GBS_scaffold00010	99.64	277
2053563014	GBSSS_GDNC9G201CMF3N	Hot spring sediment microbial communities from Great Boiling Spring, Nevada - surface sediment (Surface sediment)	Kryptonium_JGI_1_GBS_scaffold00004	99.76	409
2053563014	GBSSS_GDNC9G201CMFNG	Hot spring sediment microbial communities from Great Boiling Spring, Nevada - surface sediment (Surface sediment)	Kryptonium_JGI_1_GBS_scaffold00021	100	359
2053563014	GBSSS_GDNC9G201CMNFH	Hot spring sediment microbial communities from Great Boiling Spring, Nevada - surface sediment (Surface sediment)	Kryptonium_JGI_1_GBS_scaffold00003	99.57	464
2053563014	GBSSS_GDNC9G201CMPJV	Hot spring sediment microbial communities from Great Boiling Spring, Nevada - surface sediment (Surface sediment)	Kryptonium_JGI_1_GBS_scaffold00012	99.55	441
2053563014	GBSSS_GDNC9G201CMSAV	Hot spring sediment microbial communities from Great Boiling Spring, Nevada - surface sediment (Surface sediment)	Kryptonium_JGI_1_GBS_scaffold00003	99.81	521
2053563014	GBSSS_GDNC9G201CMSH7	Hot spring sediment microbial communities from Great Boiling Spring, Nevada - surface sediment (Surface sediment)	Kryptonium_JGI_1_GBS_scaffold00010	99.57	464
2053563014	GBSSS_GDNC9G201CMVYP	Hot spring sediment microbial communities from Great Boiling Spring, Nevada - surface sediment (Surface sediment)	Kryptonium_JGI_1_GBS_scaffold00001	99.79	478
2053563014	GBSSS_GDNC9G201CMX35	Hot spring sediment microbial communities from Great Boiling Spring, Nevada - surface sediment (Surface sediment)	Kryptonium_JGI_1_GBS_scaffold00002	100	439
2053563014	GBSSS_GDNC9G201CN0BF	Hot spring sediment microbial communities from Great Boiling Spring, Nevada - surface sediment (Surface sediment)	Kryptonium_JGI_1_GBS_scaffold00016	99.75	405
2053563014	GBSSS_GDNC9G201CN45Q	Hot spring sediment microbial communities from Great Boiling Spring, Nevada - surface sediment (Surface sediment)	Kryptonium_JGI_1_GBS_scaffold00013	99.78	448
2053563014	GBSSS_GDNC9G201CN4RT	Hot spring sediment microbial communities from Great Boiling Spring, Nevada - surface sediment (Surface sediment)	Kryptonium_JGI_1_GBS_scaffold00007	99.73	367
2053563014	GBSSS_GDNC9G201CN9Q3	Hot spring sediment microbial communities from Great Boiling Spring, Nevada - surface sediment (Surface sediment)	Kryptonium_JGI_1_GBS_scaffold00001	99.74	390
2053563014	GBSSS_GDNC9G201CN9V9	Hot spring sediment microbial communities from Great Boiling Spring, Nevada - surface sediment (Surface sediment)	Kryptonium_JGI_1_GBS_scaffold00003	100	281
2053563014	GBSSS_GDNC9G201CNCPZ	Hot spring sediment microbial communities from Great Boiling Spring, Nevada - surface sediment (Surface sediment)	Kryptonium_JGI_1_GBS_scaffold00003	99.1	335
2053563014	GBSSS_GDNC9G201CNH97	Hot spring sediment microbial communities from Great Boiling Spring, Nevada - surface sediment (Surface sediment)	Kryptonium_JGI_1_GBS_scaffold00026	99.63	273
2053563014	GBSSS_GDNC9G201CNHQ0	Hot spring sediment microbial communities from Great Boiling Spring, Nevada - surface sediment (Surface sediment)	Kryptonium_JGI_1_GBS_scaffold00032	99.76	417
2053563014	GBSSS_GDNC9G201CNI2G	Hot spring sediment microbial communities from Great Boiling Spring, Nevada - surface sediment (Surface sediment)	Kryptonium_JGI_1_GBS_scaffold00007	100	363
2053563014	GBSSS_GDNC9G201CNOR7	Hot spring sediment microbial communities from Great Boiling Spring, Nevada - surface sediment (Surface sediment)	Kryptonium_JGI_1_GBS_scaffold00003	99.52	416
2053563014	GBSSS_GDNC9G201CNREL	Hot spring sediment microbial communities from Great Boiling Spring, Nevada - surface sediment (Surface sediment)	Kryptonium_JGI_1_GBS_scaffold00006	100	350
2053563014	GBSSS_GDNC9G201CNU00	Hot spring sediment microbial communities from Great Boiling Spring, Nevada - surface sediment (Surface sediment)	Kryptonium_JGI_1_GBS_scaffold00004	99.75	404
2053563014	GBSSS_GDNC9G201CNUF5	Hot spring sediment microbial communities from Great Boiling Spring, Nevada - surface sediment (Surface sediment)	Kryptonium_JGI_1_GBS_scaffold00004	100	344
2053563014	GBSSS_GDNC9G201CNZL1	Hot spring sediment microbial communities from Great Boiling Spring, Nevada - surface sediment (Surface sediment)	Kryptonium_JGI_1_GBS_scaffold00028	99.77	435
2053563014	GBSSS_GDNC9G201CO3A5	Hot spring sediment microbial communities from Great Boiling Spring, Nevada - surface sediment (Surface sediment)	Kryptonium_JGI_1_GBS_scaffold00005	99.81	518
2053563014	GBSSS_GDNC9G201CO5KN	Hot spring sediment microbial communities from Great Boiling Spring, Nevada - surface sediment (Surface sediment)	Kryptonium_JGI_1_GBS_scaffold00024	99.73	375
2053563014	GBSSS_GDNC9G201COA2Y	Hot spring sediment microbial communities from Great Boiling Spring, Nevada - surface sediment (Surface sediment)	Kryptonium_JGI_1_GBS_scaffold00001	100	523
2053563014	GBSSS_GDNC9G201COAWT	Hot spring sediment microbial communities from Great Boiling Spring, Nevada - surface sediment (Surface sediment)	Kryptonium_JGI_1_GBS_scaffold00014	100	358
2053563014	GBSSS_GDNC9G201COFI2	Hot spring sediment microbial communities from Great Boiling Spring, Nevada - surface sediment (Surface sediment)	Kryptonium_JGI_1_GBS_scaffold00011	99.37	316
2053563014	GBSSS_GDNC9G201COFX8	Hot spring sediment microbial communities from Great Boiling Spring, Nevada - surface sediment (Surface sediment)	Kryptonium_JGI_1_GBS_scaffold00005	99.55	440
2053563014	GBSSS_GDNC9G201COGGL	Hot spring sediment microbial communities from Great Boiling Spring, Nevada - surface sediment (Surface sediment)	Kryptonium_JGI_1_GBS_scaffold00017	98.84	259
2053563014	GBSSS_GDNC9G201COMGZ	Hot spring sediment microbial communities from Great Boiling Spring, Nevada - surface sediment (Surface sediment)	Kryptonium_JGI_1_GBS_scaffold00020	99.64	275
2053563014	GBSSS_GDNC9G201CP4AC	Hot spring sediment microbial communities from Great Boiling Spring, Nevada - surface sediment (Surface sediment)	Kryptonium_JGI_1_GBS_scaffold00006	100	268
2053563014	GBSSS_GDNC9G201CP4L0	Hot spring sediment microbial communities from Great Boiling Spring, Nevada - surface sediment (Surface sediment)	Kryptonium_JGI_1_GBS_scaffold00004	100	400
2053563014	GBSSS_GDNC9G201CP699	Hot spring sediment microbial communities from Great Boiling Spring, Nevada - surface sediment (Surface sediment)	Kryptonium_JGI_1_GBS_scaffold00005	100	464
2053563014	GBSSS_GDNC9G201CP6DB	Hot spring sediment microbial communities from Great Boiling Spring, Nevada - surface sediment (Surface sediment)	Kryptonium_JGI_1_GBS_scaffold00002	99.59	489
2053563014	GBSSS_GDNC9G201CPAF9	Hot spring sediment microbial communities from Great Boiling Spring, Nevada - surface sediment (Surface sediment)	Kryptonium_JGI_1_GBS_scaffold00005	100	270
2053563014	GBSSS_GDNC9G201CPJ4N	Hot spring sediment microbial communities from Great Boiling Spring, Nevada - surface sediment (Surface sediment)	Kryptonium_JGI_1_GBS_scaffold00011	99.75	408
2053563014	GBSSS_GDNC9G201CPLY4	Hot spring sediment microbial communities from Great Boiling Spring, Nevada - surface sediment (Surface sediment)	Kryptonium_JGI_1_GBS_scaffold00010	100	447
2053563014	GBSSS_GDNC9G201CPN9B	Hot spring sediment microbial communities from Great Boiling Spring, Nevada - surface sediment (Surface sediment)	Kryptonium_JGI_1_GBS_scaffold00010	99.56	457
2053563014	GBSSS_GDNC9G201CPQKH	Hot spring sediment microbial communities from Great Boiling Spring, Nevada - surface sediment (Surface sediment)	Kryptonium_JGI_1_GBS_scaffold00007	99.63	267
2053563014	GBSSS_GDNC9G201CPQO1	Hot spring sediment microbial communities from Great Boiling Spring, Nevada - surface sediment (Surface sediment)	Kryptonium_JGI_1_GBS_scaffold00015	100	252
2053563014	GBSSS_GDNC9G201CPWBW	Hot spring sediment microbial communities from Great Boiling Spring, Nevada - surface sediment (Surface sediment)	Kryptonium_JGI_1_GBS_scaffold00001	99.51	411
2053563014	GBSSS_GDNC9G201CQA9H	Hot spring sediment microbial communities from Great Boiling Spring, Nevada - surface sediment (Surface sediment)	Kryptonium_JGI_1_GBS_scaffold00008	99.69	322
2053563014	GBSSS_GDNC9G201CQPAP	Hot spring sediment microbial communities from Great Boiling Spring, Nevada - surface sediment (Surface sediment)	Kryptonium_JGI_1_GBS_scaffold00007	100	286
2053563014	GBSSS_GDNC9G201CQWQZ	Hot spring sediment microbial communities from Great Boiling Spring, Nevada - surface sediment (Surface sediment)	Kryptonium_JGI_1_GBS_scaffold00015	100	400
2053563014	GBSSS_GDNC9G201CR08B	Hot spring sediment microbial communities from Great Boiling Spring, Nevada - surface sediment (Surface sediment)	Kryptonium_JGI_1_GBS_scaffold00011	99.56	457
2053563014	GBSSS_GDNC9G201CR0S0	Hot spring sediment microbial communities from Great Boiling Spring, Nevada - surface sediment (Surface sediment)	Kryptonium_JGI_1_GBS_scaffold00016	99.66	580
2053563014	GBSSS_GDNC9G201CR1KH	Hot spring sediment microbial communities from Great Boiling Spring, Nevada - surface sediment (Surface sediment)	Kryptonium_JGI_1_GBS_scaffold00004	100	421
2053563014	GBSSS_GDNC9G201CR3YE	Hot spring sediment microbial communities from Great Boiling Spring, Nevada - surface sediment (Surface sediment)	Kryptonium_JGI_1_GBS_scaffold00018	99.68	314
2053563014	GBSSS_GDNC9G201CR5QB	Hot spring sediment microbial communities from Great Boiling Spring, Nevada - surface sediment (Surface sediment)	Kryptonium_JGI_1_GBS_scaffold00005	99.64	277
2053563014	GBSSS_GDNC9G201CRA15	Hot spring sediment microbial communities from Great Boiling Spring, Nevada - surface sediment (Surface sediment)	Kryptonium_JGI_1_GBS_scaffold00004	99.71	340
2053563014	GBSSS_GDNC9G201CRBNH	Hot spring sediment microbial communities from Great Boiling Spring, Nevada - surface sediment (Surface sediment)	Kryptonium_JGI_1_GBS_scaffold00004	99.2	498
2053563014	GBSSS_GDNC9G201CRUIQ	Hot spring sediment microbial communities from Great Boiling Spring, Nevada - surface sediment (Surface sediment)	Kryptonium_JGI_1_GBS_scaffold00012	99.14	466
2053563014	GBSSS_GDNC9G201CRV4T	Hot spring sediment microbial communities from Great Boiling Spring, Nevada - surface sediment (Surface sediment)	Kryptonium_JGI_1_GBS_scaffold00003	99.38	486
2053563014	GBSSS_GDNC9G201CRXPP	Hot spring sediment microbial communities from Great Boiling Spring, Nevada - surface sediment (Surface sediment)	Kryptonium_JGI_1_GBS_scaffold00012	99.19	492
2053563014	GBSSS_GDNC9G201CRYZE	Hot spring sediment microbial communities from Great Boiling Spring, Nevada - surface sediment (Surface sediment)	Kryptonium_JGI_1_GBS_scaffold00004	99.8	511
2053563014	GBSSS_GDNC9G201CS3ZJ	Hot spring sediment microbial communities from Great Boiling Spring, Nevada - surface sediment (Surface sediment)	Kryptonium_JGI_1_GBS_scaffold00003	99.64	276
2053563014	GBSSS_GDNC9G201CSFF2	Hot spring sediment microbial communities from Great Boiling Spring, Nevada - surface sediment (Surface sediment)	Kryptonium_JGI_1_GBS_scaffold00009	99.6	497
2053563014	GBSSS_GDNC9G201CSGFD	Hot spring sediment microbial communities from Great Boiling Spring, Nevada - surface sediment (Surface sediment)	Kryptonium_JGI_1_GBS_scaffold00001	99.15	353
2053563014	GBSSS_GDNC9G201CSGL6	Hot spring sediment microbial communities from Great Boiling Spring, Nevada - surface sediment (Surface sediment)	Kryptonium_JGI_1_GBS_scaffold00004	100	464
2053563014	GBSSS_GDNC9G201CSGQ2	Hot spring sediment microbial communities from Great Boiling Spring, Nevada - surface sediment (Surface sediment)	Kryptonium_JGI_1_GBS_scaffold00003	99.28	276
2053563014	GBSSS_GDNC9G201CSJUK	Hot spring sediment microbial communities from Great Boiling Spring, Nevada - surface sediment (Surface sediment)	Kryptonium_JGI_1_GBS_scaffold00005	99.39	330
2053563014	GBSSS_GDNC9G201CSOR4	Hot spring sediment microbial communities from Great Boiling Spring, Nevada - surface sediment (Surface sediment)	Kryptonium_JGI_1_GBS_scaffold00018	100	309
2053563014	GBSSS_GDNC9G201CSTYC	Hot spring sediment microbial communities from Great Boiling Spring, Nevada - surface sediment (Surface sediment)	Kryptonium_JGI_1_GBS_scaffold00001	99.2	251
2053563014	GBSSS_GDNC9G201CSYPV	Hot spring sediment microbial communities from Great Boiling Spring, Nevada - surface sediment (Surface sediment)	Kryptonium_JGI_1_GBS_scaffold00019	100	364
2053563014	GBSSS_GDNC9G201CT67R	Hot spring sediment microbial communities from Great Boiling Spring, Nevada - surface sediment (Surface sediment)	Kryptonium_JGI_1_GBS_scaffold00026	100	415
2053563014	GBSSS_GDNC9G201CT7L1	Hot spring sediment microbial communities from Great Boiling Spring, Nevada - surface sediment (Surface sediment)	Kryptonium_JGI_1_GBS_scaffold00003	100	265
2053563014	GBSSS_GDNC9G201CTDL1	Hot spring sediment microbial communities from Great Boiling Spring, Nevada - surface sediment (Surface sediment)	Kryptonium_JGI_1_GBS_scaffold00005	99.79	467
2053563014	GBSSS_GDNC9G201CTFXG	Hot spring sediment microbial communities from Great Boiling Spring, Nevada - surface sediment (Surface sediment)	Kryptonium_JGI_1_GBS_scaffold00012	100	354
2053563014	GBSSS_GDNC9G201CTHCT	Hot spring sediment microbial communities from Great Boiling Spring, Nevada - surface sediment (Surface sediment)	Kryptonium_JGI_1_GBS_scaffold00027	99.77	428
2053563014	GBSSS_GDNC9G201CTHPY	Hot spring sediment microbial communities from Great Boiling Spring, Nevada - surface sediment (Surface sediment)	Kryptonium_JGI_1_GBS_scaffold00010	99.32	438
2053563014	GBSSS_GDNC9G201CTJGF	Hot spring sediment microbial communities from Great Boiling Spring, Nevada - surface sediment (Surface sediment)	Kryptonium_JGI_1_GBS_scaffold00024	99.48	387
2053563014	GBSSS_GDNC9G201CTNBH	Hot spring sediment microbial communities from Great Boiling Spring, Nevada - surface sediment (Surface sediment)	Kryptonium_JGI_1_GBS_scaffold00011	99.79	472
2053563014	GBSSS_GDNC9G201CTRO7	Hot spring sediment microbial communities from Great Boiling Spring, Nevada - surface sediment (Surface sediment)	Kryptonium_JGI_1_GBS_scaffold00008	99.75	397
2053563014	GBSSS_GDNC9G201CTTRN	Hot spring sediment microbial communities from Great Boiling Spring, Nevada - surface sediment (Surface sediment)	Kryptonium_JGI_1_GBS_scaffold00004	100	507
2053563014	GBSSS_GDNC9G201CTTTW	Hot spring sediment microbial communities from Great Boiling Spring, Nevada - surface sediment (Surface sediment)	Kryptonium_JGI_1_GBS_scaffold00001	100	386
2053563014	GBSSS_GDNC9G201CTVO5	Hot spring sediment microbial communities from Great Boiling Spring, Nevada - surface sediment (Surface sediment)	Kryptonium_JGI_1_GBS_scaffold00002	100	461
2053563014	GBSSS_GDNC9G201CU8B0	Hot spring sediment microbial communities from Great Boiling Spring, Nevada - surface sediment (Surface sediment)	Kryptonium_JGI_1_GBS_scaffold00001	99.8	489
2053563014	GBSSS_GDNC9G201CU9TU	Hot spring sediment microbial communities from Great Boiling Spring, Nevada - surface sediment (Surface sediment)	Kryptonium_JGI_1_GBS_scaffold00007	99.29	282
2053563014	GBSSS_GDNC9G201CUJGU	Hot spring sediment microbial communities from Great Boiling Spring, Nevada - surface sediment (Surface sediment)	Kryptonium_JGI_1_GBS_scaffold00033	99.71	350
2053563014	GBSSS_GDNC9G201CUQX6	Hot spring sediment microbial communities from Great Boiling Spring, Nevada - surface sediment (Surface sediment)	Kryptonium_JGI_1_GBS_scaffold00019	100	365
2053563014	GBSSS_GDNC9G201CUZEO	Hot spring sediment microbial communities from Great Boiling Spring, Nevada - surface sediment (Surface sediment)	Kryptonium_JGI_1_GBS_scaffold00002	99.53	422
2053563014	GBSSS_GDNC9G201CV2XM	Hot spring sediment microbial communities from Great Boiling Spring, Nevada - surface sediment (Surface sediment)	Kryptonium_JGI_1_GBS_scaffold00002	99.79	468
2053563014	GBSSS_GDNC9G201CV3K6	Hot spring sediment microbial communities from Great Boiling Spring, Nevada - surface sediment (Surface sediment)	Kryptonium_JGI_1_GBS_scaffold00003	99.72	352
2053563014	GBSSS_GDNC9G201CV95Z	Hot spring sediment microbial communities from Great Boiling Spring, Nevada - surface sediment (Surface sediment)	Kryptonium_JGI_1_GBS_scaffold00007	99.75	398
2053563014	GBSSS_GDNC9G201CVCPL	Hot spring sediment microbial communities from Great Boiling Spring, Nevada - surface sediment (Surface sediment)	Kryptonium_JGI_1_GBS_scaffold00004	99.73	376
2053563014	GBSSS_GDNC9G201CVEDN	Hot spring sediment microbial communities from Great Boiling Spring, Nevada - surface sediment (Surface sediment)	Kryptonium_JGI_1_GBS_scaffold00010	99.78	462
2053563014	GBSSS_GDNC9G201CVKNS	Hot spring sediment microbial communities from Great Boiling Spring, Nevada - surface sediment (Surface sediment)	Kryptonium_JGI_1_GBS_scaffold00006	99.37	476
2053563014	GBSSS_GDNC9G201CVWR3	Hot spring sediment microbial communities from Great Boiling Spring, Nevada - surface sediment (Surface sediment)	Kryptonium_JGI_1_GBS_scaffold00016	99.72	361
2053563014	GBSSS_GDNC9G201CW8LC	Hot spring sediment microbial communities from Great Boiling Spring, Nevada - surface sediment (Surface sediment)	Kryptonium_JGI_1_GBS_scaffold00001	99.8	506
2053563014	GBSSS_GDNC9G201CW8PQ	Hot spring sediment microbial communities from Great Boiling Spring, Nevada - surface sediment (Surface sediment)	Kryptonium_JGI_1_GBS_scaffold00006	99.79	466
2053563014	GBSSS_GDNC9G201CWDCN	Hot spring sediment microbial communities from Great Boiling Spring, Nevada - surface sediment (Surface sediment)	Kryptonium_JGI_1_GBS_scaffold00007	99.61	256
2053563014	GBSSS_GDNC9G201CWHTD	Hot spring sediment microbial communities from Great Boiling Spring, Nevada - surface sediment (Surface sediment)	Kryptonium_JGI_1_GBS_scaffold00012	99.75	405
2053563014	GBSSS_GDNC9G201CWLOX	Hot spring sediment microbial communities from Great Boiling Spring, Nevada - surface sediment (Surface sediment)	Kryptonium_JGI_1_GBS_scaffold00002	100	450
2053563014	GBSSS_GDNC9G201CWMC8	Hot spring sediment microbial communities from Great Boiling Spring, Nevada - surface sediment (Surface sediment)	Kryptonium_JGI_1_GBS_scaffold00011	99.48	387
2053563014	GBSSS_GDNC9G201CWO12	Hot spring sediment microbial communities from Great Boiling Spring, Nevada - surface sediment (Surface sediment)	Kryptonium_JGI_1_GBS_scaffold00007	99.82	563
2053563014	GBSSS_GDNC9G201CWVBZ	Hot spring sediment microbial communities from Great Boiling Spring, Nevada - surface sediment (Surface sediment)	Kryptonium_JGI_1_GBS_scaffold00021	99.8	498
2053563014	GBSSS_GDNC9G201CWYQC	Hot spring sediment microbial communities from Great Boiling Spring, Nevada - surface sediment (Surface sediment)	Kryptonium_JGI_1_GBS_scaffold00003	99.75	400
2053563014	GBSSS_GDNC9G201CWZFT	Hot spring sediment microbial communities from Great Boiling Spring, Nevada - surface sediment (Surface sediment)	Kryptonium_JGI_1_GBS_scaffold00014	99.73	369
2053563014	GBSSS_GDNC9G201CXQBJ	Hot spring sediment microbial communities from Great Boiling Spring, Nevada - surface sediment (Surface sediment)	Kryptonium_JGI_1_GBS_scaffold00002	100	372
2053563014	GBSSS_GDNC9G201CXRRF	Hot spring sediment microbial communities from Great Boiling Spring, Nevada - surface sediment (Surface sediment)	Kryptonium_JGI_1_GBS_scaffold00007	99.78	459
2053563014	GBSSS_GDNC9G201CXUPA	Hot spring sediment microbial communities from Great Boiling Spring, Nevada - surface sediment (Surface sediment)	Kryptonium_JGI_1_GBS_scaffold00028	99.2	377
2053563014	GBSSS_GDNC9G201CY08Q	Hot spring sediment microbial communities from Great Boiling Spring, Nevada - surface sediment (Surface sediment)	Kryptonium_JGI_1_GBS_scaffold00004	99.43	353
2053563014	GBSSS_GDNC9G201CY271	Hot spring sediment microbial communities from Great Boiling Spring, Nevada - surface sediment (Surface sediment)	Kryptonium_JGI_1_GBS_scaffold00006	100	273
2053563014	GBSSS_GDNC9G201CY3S0	Hot spring sediment microbial communities from Great Boiling Spring, Nevada - surface sediment (Surface sediment)	Kryptonium_JGI_1_GBS_scaffold00008	99.44	358
2053563014	GBSSS_GDNC9G201CY94X	Hot spring sediment microbial communities from Great Boiling Spring, Nevada - surface sediment (Surface sediment)	Kryptonium_JGI_1_GBS_scaffold00009	99.77	432
2053563014	GBSSS_GDNC9G201CY9F0	Hot spring sediment microbial communities from Great Boiling Spring, Nevada - surface sediment (Surface sediment)	Kryptonium_JGI_1_GBS_scaffold00016	100	410
2053563014	GBSSS_GDNC9G201CYDMN	Hot spring sediment microbial communities from Great Boiling Spring, Nevada - surface sediment (Surface sediment)	Kryptonium_JGI_1_GBS_scaffold00018	99.58	479
2053563014	GBSSS_GDNC9G201CYGTA	Hot spring sediment microbial communities from Great Boiling Spring, Nevada - surface sediment (Surface sediment)	Kryptonium_JGI_1_GBS_scaffold00024	99.43	351
2053563014	GBSSS_GDNC9G201CYHE0	Hot spring sediment microbial communities from Great Boiling Spring, Nevada - surface sediment (Surface sediment)	Kryptonium_JGI_1_GBS_scaffold00004	99.79	478
2053563014	GBSSS_GDNC9G201CYKQE	Hot spring sediment microbial communities from Great Boiling Spring, Nevada - surface sediment (Surface sediment)	Kryptonium_JGI_1_GBS_scaffold00004	100	329
2053563014	GBSSS_GDNC9G201CYQXU	Hot spring sediment microbial communities from Great Boiling Spring, Nevada - surface sediment (Surface sediment)	Kryptonium_JGI_1_GBS_scaffold00018	99.42	345
2053563014	GBSSS_GDNC9G201CYSV0	Hot spring sediment microbial communities from Great Boiling Spring, Nevada - surface sediment (Surface sediment)	Kryptonium_JGI_1_GBS_scaffold00009	100	357
2053563014	GBSSS_GDNC9G201CZ4DN	Hot spring sediment microbial communities from Great Boiling Spring, Nevada - surface sediment (Surface sediment)	Kryptonium_JGI_1_GBS_scaffold00010	99.73	377
2053563014	GBSSS_GDNC9G201CZJBE	Hot spring sediment microbial communities from Great Boiling Spring, Nevada - surface sediment (Surface sediment)	Kryptonium_JGI_1_GBS_scaffold00004	100	291
2053563014	GBSSS_GDNC9G201CZKHJ	Hot spring sediment microbial communities from Great Boiling Spring, Nevada - surface sediment (Surface sediment)	Kryptonium_JGI_1_GBS_scaffold00008	100	301
2053563014	GBSSS_GDNC9G201CZOTI	Hot spring sediment microbial communities from Great Boiling Spring, Nevada - surface sediment (Surface sediment)	Kryptonium_JGI_1_GBS_scaffold00009	100	328
2053563014	GBSSS_GDNC9G201CZP4L	Hot spring sediment microbial communities from Great Boiling Spring, Nevada - surface sediment (Surface sediment)	Kryptonium_JGI_1_GBS_scaffold00017	99.59	493
2053563014	GBSSS_GDNC9G201CZSJ6	Hot spring sediment microbial communities from Great Boiling Spring, Nevada - surface sediment (Surface sediment)	Kryptonium_JGI_1_GBS_scaffold00011	99.57	467
2053563014	GBSSS_GDNC9G201D005Z	Hot spring sediment microbial communities from Great Boiling Spring, Nevada - surface sediment (Surface sediment)	Kryptonium_JGI_1_GBS_scaffold00025	100	403
2053563014	GBSSS_GDNC9G201D098D	Hot spring sediment microbial communities from Great Boiling Spring, Nevada - surface sediment (Surface sediment)	Kryptonium_JGI_1_GBS_scaffold00008	99.69	322
2053563014	GBSSS_GDNC9G201D0GDM	Hot spring sediment microbial communities from Great Boiling Spring, Nevada - surface sediment (Surface sediment)	Kryptonium_JGI_1_GBS_scaffold00001	100	333
2053563014	GBSSS_GDNC9G201D0GP4	Hot spring sediment microbial communities from Great Boiling Spring, Nevada - surface sediment (Surface sediment)	Kryptonium_JGI_1_GBS_scaffold00004	99.78	461
2053563014	GBSSS_GDNC9G201D0XM6	Hot spring sediment microbial communities from Great Boiling Spring, Nevada - surface sediment (Surface sediment)	Kryptonium_JGI_1_GBS_scaffold00009	100	538
2053563014	GBSSS_GDNC9G201D0YJZ	Hot spring sediment microbial communities from Great Boiling Spring, Nevada - surface sediment (Surface sediment)	Kryptonium_JGI_1_GBS_scaffold00006	99.65	286
2053563014	GBSSS_GDNC9G201D11HP	Hot spring sediment microbial communities from Great Boiling Spring, Nevada - surface sediment (Surface sediment)	Kryptonium_JGI_1_GBS_scaffold00014	99.59	490
2053563014	GBSSS_GDNC9G201D14SW	Hot spring sediment microbial communities from Great Boiling Spring, Nevada - surface sediment (Surface sediment)	Kryptonium_JGI_1_GBS_scaffold00006	100	438
2053563014	GBSSS_GDNC9G201D1L6A	Hot spring sediment microbial communities from Great Boiling Spring, Nevada - surface sediment (Surface sediment)	Kryptonium_JGI_1_GBS_scaffold00022	100	397
2053563014	GBSSS_GDNC9G201D1N2R	Hot spring sediment microbial communities from Great Boiling Spring, Nevada - surface sediment (Surface sediment)	Kryptonium_JGI_1_GBS_scaffold00011	100	439
2053563014	GBSSS_GDNC9G201D1N7U	Hot spring sediment microbial communities from Great Boiling Spring, Nevada - surface sediment (Surface sediment)	Kryptonium_JGI_1_GBS_scaffold00014	98.59	284
2053563014	GBSSS_GDNC9G201D1V7O	Hot spring sediment microbial communities from Great Boiling Spring, Nevada - surface sediment (Surface sediment)	Kryptonium_JGI_1_GBS_scaffold00015	100	363
2053563014	GBSSS_GDNC9G201D1ZA4	Hot spring sediment microbial communities from Great Boiling Spring, Nevada - surface sediment (Surface sediment)	Kryptonium_JGI_1_GBS_scaffold00010	100	390
2053563014	GBSSS_GDNC9G201D23EY	Hot spring sediment microbial communities from Great Boiling Spring, Nevada - surface sediment (Surface sediment)	Kryptonium_JGI_1_GBS_scaffold00009	100	325
2053563014	GBSSS_GDNC9G201D28YY	Hot spring sediment microbial communities from Great Boiling Spring, Nevada - surface sediment (Surface sediment)	Kryptonium_JGI_1_GBS_scaffold00007	99.09	441
2053563014	GBSSS_GDNC9G201D29C4	Hot spring sediment microbial communities from Great Boiling Spring, Nevada - surface sediment (Surface sediment)	Kryptonium_JGI_1_GBS_scaffold00009	100	440
2053563014	GBSSS_GDNC9G201D2A8X	Hot spring sediment microbial communities from Great Boiling Spring, Nevada - surface sediment (Surface sediment)	Kryptonium_JGI_1_GBS_scaffold00011	99.81	534
2053563014	GBSSS_GDNC9G201D2DSC	Hot spring sediment microbial communities from Great Boiling Spring, Nevada - surface sediment (Surface sediment)	Kryptonium_JGI_1_GBS_scaffold00003	99.54	433
2053563014	GBSSS_GDNC9G201D2IQG	Hot spring sediment microbial communities from Great Boiling Spring, Nevada - surface sediment (Surface sediment)	Kryptonium_JGI_1_GBS_scaffold00003	99.74	381
2053563014	GBSSS_GDNC9G201D2NCR	Hot spring sediment microbial communities from Great Boiling Spring, Nevada - surface sediment (Surface sediment)	Kryptonium_JGI_1_GBS_scaffold00001	99.66	293
2053563014	GBSSS_GDNC9G201D2QXO	Hot spring sediment microbial communities from Great Boiling Spring, Nevada - surface sediment (Surface sediment)	Kryptonium_JGI_1_GBS_scaffold00018	99.73	371
2053563014	GBSSS_GDNC9G201D2X5O	Hot spring sediment microbial communities from Great Boiling Spring, Nevada - surface sediment (Surface sediment)	Kryptonium_JGI_1_GBS_scaffold00020	99.78	452
2053563014	GBSSS_GDNC9G201D2XI1	Hot spring sediment microbial communities from Great Boiling Spring, Nevada - surface sediment (Surface sediment)	Kryptonium_JGI_1_GBS_scaffold00012	99.6	498
2053563014	GBSSS_GDNC9G201D38NN	Hot spring sediment microbial communities from Great Boiling Spring, Nevada - surface sediment (Surface sediment)	Kryptonium_JGI_1_GBS_scaffold00005	99.76	418
2053563014	GBSSS_GDNC9G201D39PE	Hot spring sediment microbial communities from Great Boiling Spring, Nevada - surface sediment (Surface sediment)	Kryptonium_JGI_1_GBS_scaffold00019	100	510
2053563014	GBSSS_GDNC9G201D39W8	Hot spring sediment microbial communities from Great Boiling Spring, Nevada - surface sediment (Surface sediment)	Kryptonium_JGI_1_GBS_scaffold00010	99.81	538
2053563014	GBSSS_GDNC9G201D3E23	Hot spring sediment microbial communities from Great Boiling Spring, Nevada - surface sediment (Surface sediment)	Kryptonium_JGI_1_GBS_scaffold00026	99.69	318
2053563014	GBSSS_GDNC9G201D3NC4	Hot spring sediment microbial communities from Great Boiling Spring, Nevada - surface sediment (Surface sediment)	Kryptonium_JGI_1_GBS_scaffold00001	99.64	279
2053563014	GBSSS_GDNC9G201D3P8T	Hot spring sediment microbial communities from Great Boiling Spring, Nevada - surface sediment (Surface sediment)	Kryptonium_JGI_1_GBS_scaffold00002	100	455
2053563014	GBSSS_GDNC9G201D4CRK	Hot spring sediment microbial communities from Great Boiling Spring, Nevada - surface sediment (Surface sediment)	Kryptonium_JGI_1_GBS_scaffold00026	100	324
2053563014	GBSSS_GDNC9G201D4CSH	Hot spring sediment microbial communities from Great Boiling Spring, Nevada - surface sediment (Surface sediment)	Kryptonium_JGI_1_GBS_scaffold00024	99.52	419
2053563014	GBSSS_GDNC9G201D4D8J	Hot spring sediment microbial communities from Great Boiling Spring, Nevada - surface sediment (Surface sediment)	Kryptonium_JGI_1_GBS_scaffold00004	99.77	432
2053563014	GBSSS_GDNC9G201D4ERF	Hot spring sediment microbial communities from Great Boiling Spring, Nevada - surface sediment (Surface sediment)	Kryptonium_JGI_1_GBS_scaffold00009	99.81	522
2053563014	GBSSS_GDNC9G201D4LXX	Hot spring sediment microbial communities from Great Boiling Spring, Nevada - surface sediment (Surface sediment)	Kryptonium_JGI_1_GBS_scaffold00022	98.96	288
2053563014	GBSSS_GDNC9G201D4MJU	Hot spring sediment microbial communities from Great Boiling Spring, Nevada - surface sediment (Surface sediment)	Kryptonium_JGI_1_GBS_scaffold00003	99.66	290
2053563014	GBSSS_GDNC9G201D4R2H	Hot spring sediment microbial communities from Great Boiling Spring, Nevada - surface sediment (Surface sediment)	Kryptonium_JGI_1_GBS_scaffold00012	100	283
2053563014	GBSSS_GDNC9G201D4S1Y	Hot spring sediment microbial communities from Great Boiling Spring, Nevada - surface sediment (Surface sediment)	Kryptonium_JGI_1_GBS_scaffold00004	99.68	311
2053563014	GBSSS_GDNC9G201D4VWD	Hot spring sediment microbial communities from Great Boiling Spring, Nevada - surface sediment (Surface sediment)	Kryptonium_JGI_1_GBS_scaffold00004	99.76	419
2053563014	GBSSS_GDNC9G201D521A	Hot spring sediment microbial communities from Great Boiling Spring, Nevada - surface sediment (Surface sediment)	Kryptonium_JGI_1_GBS_scaffold00013	99.51	409
2053563014	GBSSS_GDNC9G201D52SA	Hot spring sediment microbial communities from Great Boiling Spring, Nevada - surface sediment (Surface sediment)	Kryptonium_JGI_1_GBS_scaffold00001	99.77	437
2053563014	GBSSS_GDNC9G201D57PE	Hot spring sediment microbial communities from Great Boiling Spring, Nevada - surface sediment (Surface sediment)	Kryptonium_JGI_1_GBS_scaffold00016	100	480
2053563014	GBSSS_GDNC9G201D5O9Y	Hot spring sediment microbial communities from Great Boiling Spring, Nevada - surface sediment (Surface sediment)	Kryptonium_JGI_1_GBS_scaffold00001	99.59	489
2053563014	GBSSS_GDNC9G201D5UZ9	Hot spring sediment microbial communities from Great Boiling Spring, Nevada - surface sediment (Surface sediment)	Kryptonium_JGI_1_GBS_scaffold00010	99.81	522
2053563014	GBSSS_GDNC9G201D5V9M	Hot spring sediment microbial communities from Great Boiling Spring, Nevada - surface sediment (Surface sediment)	Kryptonium_JGI_1_GBS_scaffold00009	99.81	539
2053563014	GBSSS_GDNC9G201D5WCM	Hot spring sediment microbial communities from Great Boiling Spring, Nevada - surface sediment (Surface sediment)	Kryptonium_JGI_1_GBS_scaffold00005	99.64	277
2053563014	GBSSS_GDNC9G201D67I1	Hot spring sediment microbial communities from Great Boiling Spring, Nevada - surface sediment (Surface sediment)	Kryptonium_JGI_1_GBS_scaffold00004	100	289
2053563014	GBSSS_GDNC9G201D6ALF	Hot spring sediment microbial communities from Great Boiling Spring, Nevada - surface sediment (Surface sediment)	Kryptonium_JGI_1_GBS_scaffold00005	100	259
2053563014	GBSSS_GDNC9G201D6HYM	Hot spring sediment microbial communities from Great Boiling Spring, Nevada - surface sediment (Surface sediment)	Kryptonium_JGI_1_GBS_scaffold00006	98.41	252
2053563014	GBSSS_GDNC9G201D6K7W	Hot spring sediment microbial communities from Great Boiling Spring, Nevada - surface sediment (Surface sediment)	Kryptonium_JGI_1_GBS_scaffold00016	99.78	451
2053563014	GBSSS_GDNC9G201D6Q6P	Hot spring sediment microbial communities from Great Boiling Spring, Nevada - surface sediment (Surface sediment)	Kryptonium_JGI_1_GBS_scaffold00003	99.77	438
2053563014	GBSSS_GDNC9G201D6UN9	Hot spring sediment microbial communities from Great Boiling Spring, Nevada - surface sediment (Surface sediment)	Kryptonium_JGI_1_GBS_scaffold00005	99.41	338
2053563014	GBSSS_GDNC9G201D6WJ6	Hot spring sediment microbial communities from Great Boiling Spring, Nevada - surface sediment (Surface sediment)	Kryptonium_JGI_1_GBS_scaffold00006	100	425
2053563014	GBSSS_GDNC9G201D70Z8	Hot spring sediment microbial communities from Great Boiling Spring, Nevada - surface sediment (Surface sediment)	Kryptonium_JGI_1_GBS_scaffold00035	99.66	297
2053563014	GBSSS_GDNC9G201D7HQ9	Hot spring sediment microbial communities from Great Boiling Spring, Nevada - surface sediment (Surface sediment)	Kryptonium_JGI_1_GBS_scaffold00001	99.76	412
2053563014	GBSSS_GDNC9G201D7IZ4	Hot spring sediment microbial communities from Great Boiling Spring, Nevada - surface sediment (Surface sediment)	Kryptonium_JGI_1_GBS_scaffold00016	100	486
2053563014	GBSSS_GDNC9G201D7LAJ	Hot spring sediment microbial communities from Great Boiling Spring, Nevada - surface sediment (Surface sediment)	Kryptonium_JGI_1_GBS_scaffold00003	100	326
2053563014	GBSSS_GDNC9G201D7R3T	Hot spring sediment microbial communities from Great Boiling Spring, Nevada - surface sediment (Surface sediment)	Kryptonium_JGI_1_GBS_scaffold00003	99.77	442
2053563014	GBSSS_GDNC9G201D7XC2	Hot spring sediment microbial communities from Great Boiling Spring, Nevada - surface sediment (Surface sediment)	Kryptonium_JGI_1_GBS_scaffold00021	99.77	434
2053563014	GBSSS_GDNC9G201D80ED	Hot spring sediment microbial communities from Great Boiling Spring, Nevada - surface sediment (Surface sediment)	Kryptonium_JGI_1_GBS_scaffold00003	99.78	450
2053563014	GBSSS_GDNC9G201D81DB	Hot spring sediment microbial communities from Great Boiling Spring, Nevada - surface sediment (Surface sediment)	Kryptonium_JGI_1_GBS_scaffold00003	99.28	417
2053563014	GBSSS_GDNC9G201D839N	Hot spring sediment microbial communities from Great Boiling Spring, Nevada - surface sediment (Surface sediment)	Kryptonium_JGI_1_GBS_scaffold00002	100	285
2053563014	GBSSS_GDNC9G201D84LT	Hot spring sediment microbial communities from Great Boiling Spring, Nevada - surface sediment (Surface sediment)	Kryptonium_JGI_1_GBS_scaffold00022	99.79	476
2053563014	GBSSS_GDNC9G201D87RC	Hot spring sediment microbial communities from Great Boiling Spring, Nevada - surface sediment (Surface sediment)	Kryptonium_JGI_1_GBS_scaffold00011	99.29	425
2053563014	GBSSS_GDNC9G201D8BIB	Hot spring sediment microbial communities from Great Boiling Spring, Nevada - surface sediment (Surface sediment)	Kryptonium_JGI_1_GBS_scaffold00008	99.79	484
2053563014	GBSSS_GDNC9G201D8ITG	Hot spring sediment microbial communities from Great Boiling Spring, Nevada - surface sediment (Surface sediment)	Kryptonium_JGI_1_GBS_scaffold00010	99.44	355
2053563014	GBSSS_GDNC9G201D8KPY	Hot spring sediment microbial communities from Great Boiling Spring, Nevada - surface sediment (Surface sediment)	Kryptonium_JGI_1_GBS_scaffold00015	100	462
2053563014	GBSSS_GDNC9G201D8SCB	Hot spring sediment microbial communities from Great Boiling Spring, Nevada - surface sediment (Surface sediment)	Kryptonium_JGI_1_GBS_scaffold00001	100	277
2053563014	GBSSS_GDNC9G201D93E5	Hot spring sediment microbial communities from Great Boiling Spring, Nevada - surface sediment (Surface sediment)	Kryptonium_JGI_1_GBS_scaffold00003	99.41	508
2053563014	GBSSS_GDNC9G201D94PK	Hot spring sediment microbial communities from Great Boiling Spring, Nevada - surface sediment (Surface sediment)	Kryptonium_JGI_1_GBS_scaffold00005	100	396
2053563014	GBSSS_GDNC9G201D9AH8	Hot spring sediment microbial communities from Great Boiling Spring, Nevada - surface sediment (Surface sediment)	Kryptonium_JGI_1_GBS_scaffold00001	99.76	410
2053563014	GBSSS_GDNC9G201D9QVY	Hot spring sediment microbial communities from Great Boiling Spring, Nevada - surface sediment (Surface sediment)	Kryptonium_JGI_1_GBS_scaffold00004	99.64	275
2053563014	GBSSS_GDNC9G201D9U2L	Hot spring sediment microbial communities from Great Boiling Spring, Nevada - surface sediment (Surface sediment)	Kryptonium_JGI_1_GBS_scaffold00001	99.73	374
2053563014	GBSSS_GDNC9G201D9Z2V	Hot spring sediment microbial communities from Great Boiling Spring, Nevada - surface sediment (Surface sediment)	Kryptonium_JGI_1_GBS_scaffold00009	99.72	354
2053563014	GBSSS_GDNC9G201DA4KW	Hot spring sediment microbial communities from Great Boiling Spring, Nevada - surface sediment (Surface sediment)	Kryptonium_JGI_1_GBS_scaffold00031	99.78	461
2053563014	GBSSS_GDNC9G201DA9Y4	Hot spring sediment microbial communities from Great Boiling Spring, Nevada - surface sediment (Surface sediment)	Kryptonium_JGI_1_GBS_scaffold00001	100	427
2053563014	GBSSS_GDNC9G201DACL0	Hot spring sediment microbial communities from Great Boiling Spring, Nevada - surface sediment (Surface sediment)	Kryptonium_JGI_1_GBS_scaffold00010	99.57	469
2053563014	GBSSS_GDNC9G201DAE6W	Hot spring sediment microbial communities from Great Boiling Spring, Nevada - surface sediment (Surface sediment)	Kryptonium_JGI_1_GBS_scaffold00010	99.42	513
2053563014	GBSSS_GDNC9G201DAHU2	Hot spring sediment microbial communities from Great Boiling Spring, Nevada - surface sediment (Surface sediment)	Kryptonium_JGI_1_GBS_scaffold00001	100	318
2053563014	GBSSS_GDNC9G201DALKA	Hot spring sediment microbial communities from Great Boiling Spring, Nevada - surface sediment (Surface sediment)	Kryptonium_JGI_1_GBS_scaffold00001	99.8	496
2053563014	GBSSS_GDNC9G201DANVW	Hot spring sediment microbial communities from Great Boiling Spring, Nevada - surface sediment (Surface sediment)	Kryptonium_JGI_1_GBS_scaffold00014	100	559
2053563014	GBSSS_GDNC9G201DAPZ7	Hot spring sediment microbial communities from Great Boiling Spring, Nevada - surface sediment (Surface sediment)	Kryptonium_JGI_1_GBS_scaffold00002	100	324
2053563014	GBSSS_GDNC9G201DARHB	Hot spring sediment microbial communities from Great Boiling Spring, Nevada - surface sediment (Surface sediment)	Kryptonium_JGI_1_GBS_scaffold00003	100	414
2053563014	GBSSS_GDNC9G201DAVMF	Hot spring sediment microbial communities from Great Boiling Spring, Nevada - surface sediment (Surface sediment)	Kryptonium_JGI_1_GBS_scaffold00009	99.69	323
2053563014	GBSSS_GDNC9G201DAW6M	Hot spring sediment microbial communities from Great Boiling Spring, Nevada - surface sediment (Surface sediment)	Kryptonium_JGI_1_GBS_scaffold00020	100	320
2053563014	GBSSS_GDNC9G201DAY0W	Hot spring sediment microbial communities from Great Boiling Spring, Nevada - surface sediment (Surface sediment)	Kryptonium_JGI_1_GBS_scaffold00001	100	325
2053563014	GBSSS_GDNC9G201DAZ3I	Hot spring sediment microbial communities from Great Boiling Spring, Nevada - surface sediment (Surface sediment)	Kryptonium_JGI_1_GBS_scaffold00008	100	433
2053563014	GBSSS_GDNC9G201DB0B4	Hot spring sediment microbial communities from Great Boiling Spring, Nevada - surface sediment (Surface sediment)	Kryptonium_JGI_1_GBS_scaffold00027	99.67	303
2053563014	GBSSS_GDNC9G201DB1HL	Hot spring sediment microbial communities from Great Boiling Spring, Nevada - surface sediment (Surface sediment)	Kryptonium_JGI_1_GBS_scaffold00010	99.23	517
2053563014	GBSSS_GDNC9G201DB2BX	Hot spring sediment microbial communities from Great Boiling Spring, Nevada - surface sediment (Surface sediment)	Kryptonium_JGI_1_GBS_scaffold00003	99.22	514
2053563014	GBSSS_GDNC9G201DBA48	Hot spring sediment microbial communities from Great Boiling Spring, Nevada - surface sediment (Surface sediment)	Kryptonium_JGI_1_GBS_scaffold00004	99.59	482
2053563014	GBSSS_GDNC9G201DBDUZ	Hot spring sediment microbial communities from Great Boiling Spring, Nevada - surface sediment (Surface sediment)	Kryptonium_JGI_1_GBS_scaffold00002	100	351
2053563014	GBSSS_GDNC9G201DBF2B	Hot spring sediment microbial communities from Great Boiling Spring, Nevada - surface sediment (Surface sediment)	Kryptonium_JGI_1_GBS_scaffold00011	99.62	526
2053563014	GBSSS_GDNC9G201DBG8G	Hot spring sediment microbial communities from Great Boiling Spring, Nevada - surface sediment (Surface sediment)	Kryptonium_JGI_1_GBS_scaffold00003	100	362
2053563014	GBSSS_GDNC9G201DBJ30	Hot spring sediment microbial communities from Great Boiling Spring, Nevada - surface sediment (Surface sediment)	Kryptonium_JGI_1_GBS_scaffold00026	100	328
2053563014	GBSSS_GDNC9G201DBWMS	Hot spring sediment microbial communities from Great Boiling Spring, Nevada - surface sediment (Surface sediment)	Kryptonium_JGI_1_GBS_scaffold00011	99.77	429
2053563014	GBSSS_GDNC9G201DBZVJ	Hot spring sediment microbial communities from Great Boiling Spring, Nevada - surface sediment (Surface sediment)	Kryptonium_JGI_1_GBS_scaffold00005	99.62	266
2053563014	GBSSS_GDNC9G201DC38S	Hot spring sediment microbial communities from Great Boiling Spring, Nevada - surface sediment (Surface sediment)	Kryptonium_JGI_1_GBS_scaffold00004	99.75	396
2053563014	GBSSS_GDNC9G201DC411	Hot spring sediment microbial communities from Great Boiling Spring, Nevada - surface sediment (Surface sediment)	Kryptonium_JGI_1_GBS_scaffold00002	99.56	459
2053563014	GBSSS_GDNC9G201DC66H	Hot spring sediment microbial communities from Great Boiling Spring, Nevada - surface sediment (Surface sediment)	Kryptonium_JGI_1_GBS_scaffold00028	99.75	394
2053563014	GBSSS_GDNC9G201DCASU	Hot spring sediment microbial communities from Great Boiling Spring, Nevada - surface sediment (Surface sediment)	Kryptonium_JGI_1_GBS_scaffold00001	99.54	439
2053563014	GBSSS_GDNC9G201DCJXN	Hot spring sediment microbial communities from Great Boiling Spring, Nevada - surface sediment (Surface sediment)	Kryptonium_JGI_1_GBS_scaffold00003	100	302
2053563014	GBSSS_GDNC9G201DCQ5Z	Hot spring sediment microbial communities from Great Boiling Spring, Nevada - surface sediment (Surface sediment)	Kryptonium_JGI_1_GBS_scaffold00005	100	422
2053563014	GBSSS_GDNC9G201DCQIY	Hot spring sediment microbial communities from Great Boiling Spring, Nevada - surface sediment (Surface sediment)	Kryptonium_JGI_1_GBS_scaffold00013	99.62	262
2053563014	GBSSS_GDNC9G201DCTWY	Hot spring sediment microbial communities from Great Boiling Spring, Nevada - surface sediment (Surface sediment)	Kryptonium_JGI_1_GBS_scaffold00002	100	396
2053563014	GBSSS_GDNC9G201DCUTN	Hot spring sediment microbial communities from Great Boiling Spring, Nevada - surface sediment (Surface sediment)	Kryptonium_JGI_1_GBS_scaffold00016	98.89	452
2053563014	GBSSS_GDNC9G201DD7BX	Hot spring sediment microbial communities from Great Boiling Spring, Nevada - surface sediment (Surface sediment)	Kryptonium_JGI_1_GBS_scaffold00018	100	374
2053563014	GBSSS_GDNC9G201DDACP	Hot spring sediment microbial communities from Great Boiling Spring, Nevada - surface sediment (Surface sediment)	Kryptonium_JGI_1_GBS_scaffold00001	100	488
2053563014	GBSSS_GDNC9G201DDFI1	Hot spring sediment microbial communities from Great Boiling Spring, Nevada - surface sediment (Surface sediment)	Kryptonium_JGI_1_GBS_scaffold00001	99.24	524
2053563014	GBSSS_GDNC9G201DDGBT	Hot spring sediment microbial communities from Great Boiling Spring, Nevada - surface sediment (Surface sediment)	Kryptonium_JGI_1_GBS_scaffold00004	100	367
2053563014	GBSSS_GDNC9G201DDKWP	Hot spring sediment microbial communities from Great Boiling Spring, Nevada - surface sediment (Surface sediment)	Kryptonium_JGI_1_GBS_scaffold00007	100	269
2053563014	GBSSS_GDNC9G201DDMH7	Hot spring sediment microbial communities from Great Boiling Spring, Nevada - surface sediment (Surface sediment)	Kryptonium_JGI_1_GBS_scaffold00001	99.7	334
2053563014	GBSSS_GDNC9G201DDNHY	Hot spring sediment microbial communities from Great Boiling Spring, Nevada - surface sediment (Surface sediment)	Kryptonium_JGI_1_GBS_scaffold00018	100	388
2053563014	GBSSS_GDNC9G201DDTNM	Hot spring sediment microbial communities from Great Boiling Spring, Nevada - surface sediment (Surface sediment)	Kryptonium_JGI_1_GBS_scaffold00009	100	348
2053563014	GBSSS_GDNC9G201DDXDA	Hot spring sediment microbial communities from Great Boiling Spring, Nevada - surface sediment (Surface sediment)	Kryptonium_JGI_1_GBS_scaffold00004	99.75	404
2053563014	GBSSS_GDNC9G201DDXSH	Hot spring sediment microbial communities from Great Boiling Spring, Nevada - surface sediment (Surface sediment)	Kryptonium_JGI_1_GBS_scaffold00018	99.73	373
2053563014	GBSSS_GDNC9G201DE11R	Hot spring sediment microbial communities from Great Boiling Spring, Nevada - surface sediment (Surface sediment)	Kryptonium_JGI_1_GBS_scaffold00004	99.45	363
2053563014	GBSSS_GDNC9G201DE18A	Hot spring sediment microbial communities from Great Boiling Spring, Nevada - surface sediment (Surface sediment)	Kryptonium_JGI_1_GBS_scaffold00006	99.77	439
2053563014	GBSSS_GDNC9G201DE1UW	Hot spring sediment microbial communities from Great Boiling Spring, Nevada - surface sediment (Surface sediment)	Kryptonium_JGI_1_GBS_scaffold00009	99.58	481
2053563014	GBSSS_GDNC9G201DE1VM	Hot spring sediment microbial communities from Great Boiling Spring, Nevada - surface sediment (Surface sediment)	Kryptonium_JGI_1_GBS_scaffold00001	99.72	361
2053563014	GBSSS_GDNC9G201DEC6S	Hot spring sediment microbial communities from Great Boiling Spring, Nevada - surface sediment (Surface sediment)	Kryptonium_JGI_1_GBS_scaffold00002	99.78	448
2053563014	GBSSS_GDNC9G201DEDIP	Hot spring sediment microbial communities from Great Boiling Spring, Nevada - surface sediment (Surface sediment)	Kryptonium_JGI_1_GBS_scaffold00001	99.47	566
2053563014	GBSSS_GDNC9G201DEWER	Hot spring sediment microbial communities from Great Boiling Spring, Nevada - surface sediment (Surface sediment)	Kryptonium_JGI_1_GBS_scaffold00013	99.65	284
2053563014	GBSSS_GDNC9G201DEYU4	Hot spring sediment microbial communities from Great Boiling Spring, Nevada - surface sediment (Surface sediment)	Kryptonium_JGI_1_GBS_scaffold00005	99.77	444
2053563014	GBSSS_GDNC9G201DF0T7	Hot spring sediment microbial communities from Great Boiling Spring, Nevada - surface sediment (Surface sediment)	Kryptonium_JGI_1_GBS_scaffold00002	100	261
2053563014	GBSSS_GDNC9G201DF38R	Hot spring sediment microbial communities from Great Boiling Spring, Nevada - surface sediment (Surface sediment)	Kryptonium_JGI_1_GBS_scaffold00001	99.81	537
2053563014	GBSSS_GDNC9G201DF54R	Hot spring sediment microbial communities from Great Boiling Spring, Nevada - surface sediment (Surface sediment)	Kryptonium_JGI_1_GBS_scaffold00012	99.63	269
2053563014	GBSSS_GDNC9G201DF9KC	Hot spring sediment microbial communities from Great Boiling Spring, Nevada - surface sediment (Surface sediment)	Kryptonium_JGI_1_GBS_scaffold00008	99.62	262
2053563014	GBSSS_GDNC9G201DFJ72	Hot spring sediment microbial communities from Great Boiling Spring, Nevada - surface sediment (Surface sediment)	Kryptonium_JGI_1_GBS_scaffold00012	100	452
2053563014	GBSSS_GDNC9G201DFON2	Hot spring sediment microbial communities from Great Boiling Spring, Nevada - surface sediment (Surface sediment)	Kryptonium_JGI_1_GBS_scaffold00011	98.93	280
2053563014	GBSSS_GDNC9G201DFOY1	Hot spring sediment microbial communities from Great Boiling Spring, Nevada - surface sediment (Surface sediment)	Kryptonium_JGI_1_GBS_scaffold00001	100	448
2053563014	GBSSS_GDNC9G201DFW3K	Hot spring sediment microbial communities from Great Boiling Spring, Nevada - surface sediment (Surface sediment)	Kryptonium_JGI_1_GBS_scaffold00011	99.66	295
2053563014	GBSSS_GDNC9G201DFWQX	Hot spring sediment microbial communities from Great Boiling Spring, Nevada - surface sediment (Surface sediment)	Kryptonium_JGI_1_GBS_scaffold00004	100	503
2053563014	GBSSS_GDNC9G201DG8QT	Hot spring sediment microbial communities from Great Boiling Spring, Nevada - surface sediment (Surface sediment)	Kryptonium_JGI_1_GBS_scaffold00010	99.63	539
2053563014	GBSSS_GDNC9G201DG8VU	Hot spring sediment microbial communities from Great Boiling Spring, Nevada - surface sediment (Surface sediment)	Kryptonium_JGI_1_GBS_scaffold00003	99.72	357
2053563014	GBSSS_GDNC9G201DGIUD	Hot spring sediment microbial communities from Great Boiling Spring, Nevada - surface sediment (Surface sediment)	Kryptonium_JGI_1_GBS_scaffold00009	100	282
2053563014	GBSSS_GDNC9G201DGJBD	Hot spring sediment microbial communities from Great Boiling Spring, Nevada - surface sediment (Surface sediment)	Kryptonium_JGI_1_GBS_scaffold00008	100	414
2053563014	GBSSS_GDNC9G201DGNNE	Hot spring sediment microbial communities from Great Boiling Spring, Nevada - surface sediment (Surface sediment)	Kryptonium_JGI_1_GBS_scaffold00015	99.8	506
2053563014	GBSSS_GDNC9G201DGTGM	Hot spring sediment microbial communities from Great Boiling Spring, Nevada - surface sediment (Surface sediment)	Kryptonium_JGI_1_GBS_scaffold00023	99.34	452
2053563014	GBSSS_GDNC9G201DH50B	Hot spring sediment microbial communities from Great Boiling Spring, Nevada - surface sediment (Surface sediment)	Kryptonium_JGI_1_GBS_scaffold00006	100	399
2053563014	GBSSS_GDNC9G201DH8MR	Hot spring sediment microbial communities from Great Boiling Spring, Nevada - surface sediment (Surface sediment)	Kryptonium_JGI_1_GBS_scaffold00004	100	508
2053563014	GBSSS_GDNC9G201DHECA	Hot spring sediment microbial communities from Great Boiling Spring, Nevada - surface sediment (Surface sediment)	Kryptonium_JGI_1_GBS_scaffold00010	99.3	427
2053563014	GBSSS_GDNC9G201DHF0P	Hot spring sediment microbial communities from Great Boiling Spring, Nevada - surface sediment (Surface sediment)	Kryptonium_JGI_1_GBS_scaffold00013	99.24	393
2053563014	GBSSS_GDNC9G201DHVKN	Hot spring sediment microbial communities from Great Boiling Spring, Nevada - surface sediment (Surface sediment)	Kryptonium_JGI_1_GBS_scaffold00003	100	450
2053563014	GBSSS_GDNC9G201DHWL5	Hot spring sediment microbial communities from Great Boiling Spring, Nevada - surface sediment (Surface sediment)	Kryptonium_JGI_1_GBS_scaffold00010	100	407
2053563014	GBSSS_GDNC9G201DHXWC	Hot spring sediment microbial communities from Great Boiling Spring, Nevada - surface sediment (Surface sediment)	Kryptonium_JGI_1_GBS_scaffold00005	99.72	360
2053563014	GBSSS_GDNC9G201DHYR3	Hot spring sediment microbial communities from Great Boiling Spring, Nevada - surface sediment (Surface sediment)	Kryptonium_JGI_1_GBS_scaffold00025	99.36	314
2053563014	GBSSS_GDNC9G201DI00E	Hot spring sediment microbial communities from Great Boiling Spring, Nevada - surface sediment (Surface sediment)	Kryptonium_JGI_1_GBS_scaffold00013	99.76	413
2053563014	GBSSS_GDNC9G201DI3R6	Hot spring sediment microbial communities from Great Boiling Spring, Nevada - surface sediment (Surface sediment)	Kryptonium_JGI_1_GBS_scaffold00001	99.39	493
2053563014	GBSSS_GDNC9G201DIMC0	Hot spring sediment microbial communities from Great Boiling Spring, Nevada - surface sediment (Surface sediment)	Kryptonium_JGI_1_GBS_scaffold00004	99.67	307
2053563014	GBSSS_GDNC9G201DITDI	Hot spring sediment microbial communities from Great Boiling Spring, Nevada - surface sediment (Surface sediment)	Kryptonium_JGI_1_GBS_scaffold00012	99.58	474
2053563014	GBSSS_GDNC9G201DJ67O	Hot spring sediment microbial communities from Great Boiling Spring, Nevada - surface sediment (Surface sediment)	Kryptonium_JGI_1_GBS_scaffold00008	100	378
2053563014	GBSSS_GDNC9G201DJCCH	Hot spring sediment microbial communities from Great Boiling Spring, Nevada - surface sediment (Surface sediment)	Kryptonium_JGI_1_GBS_scaffold00003	100	523
2053563014	GBSSS_GDNC9G201DJPN2	Hot spring sediment microbial communities from Great Boiling Spring, Nevada - surface sediment (Surface sediment)	Kryptonium_JGI_1_GBS_scaffold00008	99.78	457
2053563014	GBSSS_GDNC9G201DJR0M	Hot spring sediment microbial communities from Great Boiling Spring, Nevada - surface sediment (Surface sediment)	Kryptonium_JGI_1_GBS_scaffold00011	100	343
2053563014	GBSSS_GDNC9G201DJW5D	Hot spring sediment microbial communities from Great Boiling Spring, Nevada - surface sediment (Surface sediment)	Kryptonium_JGI_1_GBS_scaffold00003	99.6	498
2053563014	GBSSS_GDNC9G201DJZP7	Hot spring sediment microbial communities from Great Boiling Spring, Nevada - surface sediment (Surface sediment)	Kryptonium_JGI_1_GBS_scaffold00001	99.59	492
2053563014	GBSSS_GDNC9G201DKAWG	Hot spring sediment microbial communities from Great Boiling Spring, Nevada - surface sediment (Surface sediment)	Kryptonium_JGI_1_GBS_scaffold00032	100	356
2053563014	GBSSS_GDNC9G201DKMAP	Hot spring sediment microbial communities from Great Boiling Spring, Nevada - surface sediment (Surface sediment)	Kryptonium_JGI_1_GBS_scaffold00027	100	522
2053563014	GBSSS_GDNC9G201DKMN4	Hot spring sediment microbial communities from Great Boiling Spring, Nevada - surface sediment (Surface sediment)	Kryptonium_JGI_1_GBS_scaffold00011	99.66	291
2053563014	GBSSS_GDNC9G201DKPIG	Hot spring sediment microbial communities from Great Boiling Spring, Nevada - surface sediment (Surface sediment)	Kryptonium_JGI_1_GBS_scaffold00025	99.65	288
2053563014	GBSSS_GDNC9G201DKPJG	Hot spring sediment microbial communities from Great Boiling Spring, Nevada - surface sediment (Surface sediment)	Kryptonium_JGI_1_GBS_scaffold00003	99.76	413
2053563014	GBSSS_GDNC9G201DKQNF	Hot spring sediment microbial communities from Great Boiling Spring, Nevada - surface sediment (Surface sediment)	Kryptonium_JGI_1_GBS_scaffold00008	99.33	451
[truncated: 16,341 more rows]
