# Supplementary material for: Global metagenomic survey reveals a new bacterial candidate phylum in geothermal springs
Source: Nat Commun. 2016 Jan 27;7:10476. doi: 10.1038/ncomms10476 (PMC4737851; doi:10.1038/ncomms10476)
Supplement: Supplementary Data 5 — Gene information for the scaffolds containing Ca. Kryptonia proto-spacers. [file ncomms10476-s6.xlsx]

## Sheet: Supplementary Data 5
Supplementary Data 5. Gene information for the scaffolds containing Ca. Kryptonia proto-spacers.
Locus Tag	Gene Product Name	Source Location	Scaffold ID	Scaffold Length (bp)	COG	Pfam
YNPsite15_CeleraDRAFT_545470	Adenine specific DNA methylase Mod	Yellowstone National Park	YNPsite15_CeleraDRAF_scf1119035607097	6214	COG2189===Adenine specific DNA methylase Mod	pfam01555===DNA methylase
JzSedJan11_10046834	Archaeal ATPase	Jinze	JzSedJan11_1004683	4007	COG0714===MoxR-like ATPase	pfam01637===Archaeal ATPase
GxsBSedJan11_10002208	ATP-dependent exoDNAse (exonuclease V) beta subunit (contains helicase and exonuclease domains)	Gongxiaoshe	GxsBSedJan11_1000220	16579	COG1074===ATP-dependent exoDNAse (exonuclease V) beta subunit (contains helicase and exonuclease domains)	pfam13361===UvrD-like helicase C-terminal domain
GxsBSedJan11_10002204	Carbamoylphosphate synthase large subunit (split gene in MJ)	Gongxiaoshe	GxsBSedJan11_1000220	16579	COG0458===Carbamoylphosphate synthase large subunit	pfam02787===Carbamoyl-phosphate synthetase large chain, oligomerisation domain
GxsBSedJan11_10002205	Carbamoylphosphate synthase small subunit	Gongxiaoshe	GxsBSedJan11_1000220	16579	COG0505===Carbamoylphosphate synthase small subunit	pfam00988===Carbamoyl-phosphate synthase small chain, CPSase domain
GxsBSedJan11_100022010	DNA methylase	Gongxiaoshe	GxsBSedJan11_1000220	16579	COG1041===tRNA G10 N-methylase Trm11	pfam01555===DNA methylase
YNP15156000	DNA modification methylase	Yellowstone National Park	YNP15_C7953	2199	COG0863===DNA modification methylase	pfam01555===DNA methylase
JzSedJan11_10423691	DNA polymerase type B, organellar and viral	Jinze	JzSedJan11_1042369	1295		pfam03175===DNA polymerase type B, organellar and viral
JzSedJan11_10249072	Domain of unknown function (DUF1874)	Jinze	JzSedJan11_1024907	1492		pfam08960===Domain of unknown function (DUF1874)
GxsBSedJan11_10054522	Domain of unknown function (DUF1874)	Gongxiaoshe	GxsBSedJan11_1005452	3102		pfam08960===Domain of unknown function (DUF1874)
YNPsite15_CeleraDRAFT_545440	Domain of unknown function DUF1828.	Yellowstone National Park	YNPsite15_CeleraDRAF_scf1119035607097	6214		pfam08861===Domain of unknown function DUF1828
GxsBSedJan11_10022722	FOG: WD40-like repeat	Gongxiaoshe	GxsBSedJan11_1002272	6344	COG1520===Outer membrane protein assembly factor BamB, contains PQQ-like beta-propeller repeat	pfam13360===PQQ-like domain
JzSedJan11_10220871	hypothetical protein	Jinze	JzSedJan11_1022087	685
JzSedJan11_10343365	hypothetical protein	Jinze	JzSedJan11_1034336	2000
GxsBSedJan11_10058472	hypothetical protein	Gongxiaoshe	GxsBSedJan11_1005847	2023
GxsBSedJan11_10062274	hypothetical protein	Gongxiaoshe	GxsBSedJan11_1006227	6890	COG3864===Predicted metal-dependent peptidase	pfam13203===Putative metallopeptidase domain
GxsBSedJan11_10015741	hypothetical protein	Gongxiaoshe	GxsBSedJan11_1001574	7283
GxsBSedJan11_10140387	hypothetical protein	Gongxiaoshe	GxsBSedJan11_1014038	2877
GxsBSedJan11_10061271	hypothetical protein	Gongxiaoshe	GxsBSedJan11_1006127	2591
GxsBSedJan11_10235841	hypothetical protein	Gongxiaoshe	GxsBSedJan11_1023584	773
GxsBSedJan11_10015743	hypothetical protein	Gongxiaoshe	GxsBSedJan11_1001574	7283
GxsBSedJan11_10002206	hypothetical protein	Gongxiaoshe	GxsBSedJan11_1000220	16579	COG3857===ATP-dependent helicase/DNAse subunit B	pfam13361===UvrD-like helicase C-terminal domain
GxsBSedJan11_100157414	hypothetical protein	Gongxiaoshe	GxsBSedJan11_1001574	7283	COG1979===Alcohol dehydrogenase YqhD, Fe-dependent ADH family
GxsBSedJan11_10047863	hypothetical protein	Gongxiaoshe	GxsBSedJan11_1004786	2207
GxsBSedJan11_10212382	hypothetical protein	Gongxiaoshe	GxsBSedJan11_1021238	1086
GxsBSedJan11_10053781	hypothetical protein	Gongxiaoshe	GxsBSedJan11_1005378	3483
GxsBSedJan11_10054523	hypothetical protein	Gongxiaoshe	GxsBSedJan11_1005452	3102
GxsBSedJan11_10140386	hypothetical protein	Gongxiaoshe	GxsBSedJan11_1014038	2877
JzSedJan11_10066402	hypothetical protein	Jinze	JzSedJan11_1006640	4757
GxsBSedJan11_10062272	hypothetical protein	Gongxiaoshe	GxsBSedJan11_1006227	6890
GxsBSedJan11_10047861	hypothetical protein	Gongxiaoshe	GxsBSedJan11_1004786	2207
GxsBSedJan11_100157410	hypothetical protein	Gongxiaoshe	GxsBSedJan11_1001574	7283
JzSedJan11_10103402	hypothetical protein	Jinze	JzSedJan11_1010340	2110
JzSedJan11_10066407	hypothetical protein	Jinze	JzSedJan11_1006640	4757
GxsBSedJan11_10015747	hypothetical protein	Gongxiaoshe	GxsBSedJan11_1001574	7283	COG0643===Chemotaxis protein histidine kinase CheA
JzSedJan11_10206182	hypothetical protein	Jinze	JzSedJan11_1020618	1330
GxsBSedJan11_10057972	hypothetical protein	Gongxiaoshe	GxsBSedJan11_1005797	6426
GxsBSedJan11_10140384	hypothetical protein	Gongxiaoshe	GxsBSedJan11_1014038	2877
JzSedJan11_10249075	hypothetical protein	Jinze	JzSedJan11_1024907	1492
JzSedJan11_10448502	hypothetical protein	Jinze	JzSedJan11_1044850	795
GxsBSedJan11_10057974	hypothetical protein	Gongxiaoshe	GxsBSedJan11_1005797	6426
GxsBSedJan11_10018764	hypothetical protein	Gongxiaoshe	GxsBSedJan11_1001876	1095
GxsBSedJan11_10047864	hypothetical protein	Gongxiaoshe	GxsBSedJan11_1004786	2207
GxsBSedJan11_10047865	hypothetical protein	Gongxiaoshe	GxsBSedJan11_1004786	2207
YNPsite15_CeleraDRAFT_545480	hypothetical protein	Yellowstone National Park	YNPsite15_CeleraDRAF_scf1119035607097	6214
JzSedJan11_10448503	hypothetical protein	Jinze	JzSedJan11_1044850	795
GxsBSedJan11_10015745	hypothetical protein	Gongxiaoshe	GxsBSedJan11_1001574	7283
GxsBSedJan11_100157411	hypothetical protein	Gongxiaoshe	GxsBSedJan11_1001574	7283
JzSedJan11_10103404	hypothetical protein	Jinze	JzSedJan11_1010340	2110
GxsBSedJan11_10160042	hypothetical protein	Gongxiaoshe	GxsBSedJan11_1016004	1313
GxsBSedJan11_10061272	hypothetical protein	Gongxiaoshe	GxsBSedJan11_1006127	2591
JzSedJan11_10066406	hypothetical protein	Jinze	JzSedJan11_1006640	4757
GxsBSedJan11_10197541	hypothetical protein	Gongxiaoshe	GxsBSedJan11_1019754	1204
JzSedJan11_10208112	hypothetical protein	Jinze	JzSedJan11_1020811	1070
JzSedJan11_10103401	hypothetical protein	Jinze	JzSedJan11_1010340	2110
JzSedJan11_10206181	hypothetical protein	Jinze	JzSedJan11_1020618	1330
JzSedJan11_10171361	hypothetical protein	Jinze	JzSedJan11_1017136	1300
JzSedJan11_10046831	hypothetical protein	Jinze	JzSedJan11_1004683	4007
JzSedJan11_10249076	hypothetical protein	Jinze	JzSedJan11_1024907	1492
YNP15156020	hypothetical protein	Yellowstone National Park	YNP15_C7953	2199
GxsBSedJan11_10053783	hypothetical protein	Gongxiaoshe	GxsBSedJan11_1005378	3483
JzSedJan11_10103403	hypothetical protein	Jinze	JzSedJan11_1010340	2110
GxsBSedJan11_10004602	hypothetical protein	Gongxiaoshe	GxsBSedJan11_1000460	3262
GxsBSedJan11_10214592	hypothetical protein	Gongxiaoshe	GxsBSedJan11_1021459	949
JzSedJan11_10249074	hypothetical protein	Jinze	JzSedJan11_1024907	1492
GxsBSedJan11_10186042	hypothetical protein	Gongxiaoshe	GxsBSedJan11_1018604	313
GxsBSedJan11_10197542	hypothetical protein	Gongxiaoshe	GxsBSedJan11_1019754	1204
JzSedJan11_10066404	hypothetical protein	Jinze	JzSedJan11_1006640	4757
GxsBSedJan11_10194641	hypothetical protein	Gongxiaoshe	GxsBSedJan11_1019464	684	COG3359===Uncharacterized conserved protein YprB, contains RNaseH-like and TPR domains	pfam13482===RNase_H superfamily
GxsBSedJan11_10085381	hypothetical protein	Gongxiaoshe	GxsBSedJan11_1008538	1776
GxsBSedJan11_10015744	hypothetical protein	Gongxiaoshe	GxsBSedJan11_1001574	7283
GxsBSedJan11_10178482	hypothetical protein	Gongxiaoshe	GxsBSedJan11_1017848	1077
GxsBSedJan11_10061274	hypothetical protein	Gongxiaoshe	GxsBSedJan11_1006127	2591
GxsBSedJan11_10057976	hypothetical protein	Gongxiaoshe	GxsBSedJan11_1005797	6426
GxsBSedJan11_10186041	hypothetical protein	Gongxiaoshe	GxsBSedJan11_1018604	313
GxsBSedJan11_10235842	hypothetical protein	Gongxiaoshe	GxsBSedJan11_1023584	773
GxsBSedJan11_10061277	hypothetical protein	Gongxiaoshe	GxsBSedJan11_1006127	2591
GxsBSedJan11_10015742	hypothetical protein	Gongxiaoshe	GxsBSedJan11_1001574	7283
YNPsite15_CeleraDRAFT_545460	hypothetical protein	Yellowstone National Park	YNPsite15_CeleraDRAF_scf1119035607097	6214
GxsBSedJan11_10062273	hypothetical protein	Gongxiaoshe	GxsBSedJan11_1006227	6890	COG2204===DNA-binding transcriptional response regulator, NtrC family, contains REC, AAA-type ATPase, and a Fis-type DNA-binding domains
GxsBSedJan11_100157413	hypothetical protein	Gongxiaoshe	GxsBSedJan11_1001574	7283
GxsBSedJan11_10018761	hypothetical protein	Gongxiaoshe	GxsBSedJan11_1001876	1095
GxsBSedJan11_10057971	hypothetical protein	Gongxiaoshe	GxsBSedJan11_1005797	6426
GxsBSedJan11_10015746	hypothetical protein	Gongxiaoshe	GxsBSedJan11_1001574	7283
JzSedJan11_10448501	hypothetical protein	Jinze	JzSedJan11_1044850	795
GxsBSedJan11_10053785	hypothetical protein	Gongxiaoshe	GxsBSedJan11_1005378	3483
GxsBSedJan11_100157412	hypothetical protein	Gongxiaoshe	GxsBSedJan11_1001574	7283	COG4307===Uncharacterized protein	pfam13248===zinc-ribbon domain
JzSedJan11_10249073	hypothetical protein	Jinze	JzSedJan11_1024907	1492
GxsBSedJan11_10214593	hypothetical protein	Gongxiaoshe	GxsBSedJan11_1021459	949	COG1439===rRNA maturation endonuclease Nob1	pfam13248===zinc-ribbon domain
GxsBSedJan11_10062271	hypothetical protein	Gongxiaoshe	GxsBSedJan11_1006227	6890
GxsBSedJan11_10018763	hypothetical protein	Gongxiaoshe	GxsBSedJan11_1001876	1095
GxsBSedJan11_10166192	hypothetical protein	Gongxiaoshe	GxsBSedJan11_1016619	695
GxsBSedJan11_10160043	hypothetical protein	Gongxiaoshe	GxsBSedJan11_1016004	1313
GxsBSedJan11_10015748	hypothetical protein	Gongxiaoshe	GxsBSedJan11_1001574	7283
GxsBSedJan11_10047862	hypothetical protein	Gongxiaoshe	GxsBSedJan11_1004786	2207
GxsBSedJan11_10140383	hypothetical protein	Gongxiaoshe	GxsBSedJan11_1014038	2877
GxsBSedJan11_10053784	hypothetical protein	Gongxiaoshe	GxsBSedJan11_1005378	3483
JzSedJan11_10423692	hypothetical protein	Jinze	JzSedJan11_1042369	1295	COG5178===
JzSedJan11_10343362	hypothetical protein	Jinze	JzSedJan11_1034336	2000
GxsBSedJan11_100022011	hypothetical protein	Gongxiaoshe	GxsBSedJan11_1000220	16579
JzSedJan11_10343364	hypothetical protein	Jinze	JzSedJan11_1034336	2000
JzSedJan11_10249071	hypothetical protein	Jinze	JzSedJan11_1024907	1492
GxsBSedJan11_10061275	hypothetical protein	Gongxiaoshe	GxsBSedJan11_1006127	2591
JzSedJan11_10206183	hypothetical protein	Jinze	JzSedJan11_1020618	1330
JzSedJan11_10343361	hypothetical protein	Jinze	JzSedJan11_1034336	2000
GxsBSedJan11_10140381	hypothetical protein	Gongxiaoshe	GxsBSedJan11_1014038	2877
JzSedJan11_10066403	hypothetical protein	Jinze	JzSedJan11_1006640	4757
GxsBSedJan11_10054521	hypothetical protein	Gongxiaoshe	GxsBSedJan11_1005452	3102
GxsBSedJan11_10160041	hypothetical protein	Gongxiaoshe	GxsBSedJan11_1016004	1313
GxsBSedJan11_10057975	hypothetical protein	Gongxiaoshe	GxsBSedJan11_1005797	6426
JzSedJan11_10208111	hypothetical protein	Jinze	JzSedJan11_1020811	1070
GxsBSedJan11_10175583	hypothetical protein	Gongxiaoshe	GxsBSedJan11_1017558	1471
GxsBSedJan11_10178481	hypothetical protein	Gongxiaoshe	GxsBSedJan11_1017848	1077
GxsBSedJan11_10004601	hypothetical protein	Gongxiaoshe	GxsBSedJan11_1000460	3262
GxsBSedJan11_10245871	hypothetical protein	Gongxiaoshe	GxsBSedJan11_1024587	874	COG1196===Chromosome segregation ATPase
GxsBSedJan11_10140385	hypothetical protein	Gongxiaoshe	GxsBSedJan11_1014038	2877
GxsBSedJan11_10057973	hypothetical protein	Gongxiaoshe	GxsBSedJan11_1005797	6426
GxsBSedJan11_10053782	hypothetical protein	Gongxiaoshe	GxsBSedJan11_1005378	3483
GxsBSedJan11_10018762	hypothetical protein	Gongxiaoshe	GxsBSedJan11_1001876	1095	COG5110===
GxsBSedJan11_10094301	hypothetical protein	Gongxiaoshe	GxsBSedJan11_1009430	1760
JzSedJan11_10343363	hypothetical protein	Jinze	JzSedJan11_1034336	2000
JzSedJan11_10066401	hypothetical protein	Jinze	JzSedJan11_1006640	4757
GxsBSedJan11_10140382	hypothetical protein	Gongxiaoshe	GxsBSedJan11_1014038	2877
GxsBSedJan11_10004603	hypothetical protein	Gongxiaoshe	GxsBSedJan11_1000460	3262
GxsBSedJan11_10061273	hypothetical protein	Gongxiaoshe	GxsBSedJan11_1006127	2591
GxsBSedJan11_10058473	hypothetical protein	Gongxiaoshe	GxsBSedJan11_1005847	2023
GxsBSedJan11_10197543	hypothetical protein	Gongxiaoshe	GxsBSedJan11_1019754	1204
YNPsite15_CeleraDRAFT_545420	hypothetical protein	Yellowstone National Park	YNPsite15_CeleraDRAF_scf1119035607097	6214
JzSedJan11_10171362	hypothetical protein	Jinze	JzSedJan11_1017136	1300
GxsBSedJan11_10002201	hypothetical protein	Gongxiaoshe	GxsBSedJan11_1000220	16579
GxsBSedJan11_10058471	hypothetical protein	Gongxiaoshe	GxsBSedJan11_1005847	2023
GxsBSedJan11_10061276	hypothetical protein	Gongxiaoshe	GxsBSedJan11_1006127	2591
GxsBSedJan11_10057977	hypothetical protein	Gongxiaoshe	GxsBSedJan11_1005797	6426
YNPsite15_CeleraDRAFT_545450	hypothetical protein	Yellowstone National Park	YNPsite15_CeleraDRAF_scf1119035607097	6214
GxsBSedJan11_10166191	hypothetical protein	Gongxiaoshe	GxsBSedJan11_1016619	695
JzSedJan11_10066405	hypothetical protein	Jinze	JzSedJan11_1006640	4757
GxsBSedJan11_10214591	hypothetical protein	Gongxiaoshe	GxsBSedJan11_1021459	949
GxsBSedJan11_10194642	N-acetylmuramoyl-L-alanine amidase	Gongxiaoshe	GxsBSedJan11_1019464	684		pfam01510===N-acetylmuramoyl-L-alanine amidase
GxsBSedJan11_10022721	PEGA domain	Gongxiaoshe	GxsBSedJan11_1002272	6344		pfam08308===PEGA domain
GxsBSedJan11_10022723	Periplasmic component of the Tol biopolymer transport system	Gongxiaoshe	GxsBSedJan11_1002272	6344	COG4775===Outer membrane protein assembly factor BamA	pfam13485===Peptidase MA superfamily
GxsBSedJan11_10175582	Phage QLRG family, putative DNA packaging	Gongxiaoshe	GxsBSedJan11_1017558	1471		pfam05135===Phage gp6-like head-tail connector protein
GxsBSedJan11_10002207	Predicted 3'-5' exonuclease related to the exonuclease domain of PolB	Gongxiaoshe	GxsBSedJan11_1000220	16579	COG0417===DNA polymerase elongation subunit (family B)	pfam10108===Predicted 3'-5' exonuclease related to the exonuclease domain of PolB
GxsBSedJan11_10016831	Predicted membrane-bound metal-dependent hydrolases	Gongxiaoshe	GxsBSedJan11_1001683	1519	COG1988===Membrane-bound metal-dependent hydrolase YbcI, DUF457 family	pfam04307===Predicted membrane-bound metal-dependent hydrolase (DUF457)
JzSedJan11_10046833	Predicted membrane-bound metal-dependent hydrolases - COG1988	Jinze	JzSedJan11_1004683	4007	COG1988===Membrane-bound metal-dependent hydrolase YbcI, DUF457 family	pfam04307===Predicted membrane-bound metal-dependent hydrolase (DUF457)
JzSedJan11_10066408	Predicted nuclease of the RecB family	Jinze	JzSedJan11_1006640	4757	COG1637===Endonuclease NucS, RecB family	pfam01939===Protein of unknown function DUF91
GxsBSedJan11_10175581	Predicted phage phi-C31 gp36 major capsid-like protein	Gongxiaoshe	GxsBSedJan11_1017558	1471	COG4653===Predicted phage phi-C31 gp36 major capsid-like protein	pfam05065===Phage capsid family
GxsBSedJan11_10212381	Predicted phosphohydrolases	Gongxiaoshe	GxsBSedJan11_1021238	1086	COG1409===3',5'-cyclic AMP phosphodiesterase CpdA	pfam00149===Calcineurin-like phosphoesterase
GxsBSedJan11_10015749	Predicted soluble lytic transglycosylase fused to an ABC-type amino acid-binding protein	Gongxiaoshe	GxsBSedJan11_1001574	7283	COG4623===Membrane-bound lytic murein transglycosylase MltF	pfam01464===Transglycosylase SLT domain
GxsBSedJan11_10016832	Ribonuclease HII	Gongxiaoshe	GxsBSedJan11_1001683	1519	COG0164===Ribonuclease HII	pfam01351===Ribonuclease HII
JzSedJan11_10046832	Ribonuclease HII	Jinze	JzSedJan11_1004683	4007	COG0164===Ribonuclease HII	pfam01351===Ribonuclease HII
GxsBSedJan11_10022725	Ribosomal protein S12	Gongxiaoshe	GxsBSedJan11_1002272	6344	COG0048===Ribosomal protein S12	pfam00164===Ribosomal protein S12/S23
GxsBSedJan11_10002203	Ribosomal protein S20	Gongxiaoshe	GxsBSedJan11_1000220	16579	COG0268===Ribosomal protein S20	pfam01649===Ribosomal protein S20
GxsBSedJan11_10022726	Ribosomal protein S7	Gongxiaoshe	GxsBSedJan11_1002272	6344	COG0049===Ribosomal protein S7	pfam00177===Ribosomal protein S7p/S5e
GxsBSedJan11_10212861	Site-specific recombinase XerD	Gongxiaoshe	GxsBSedJan11_1021286	617	COG4974===Site-specific recombinase XerD	pfam00589===Phage integrase family
GBSWBV_00365670	Terminase-like family.	GBS virome	GBSWBV_GG5TF7S02IFWGY	502		pfam03237===Terminase-like family
GxsBSedJan11_10022724	tRNA_Lys_CTT	Gongxiaoshe	GxsBSedJan11_1002272	6344
GxsBSedJan11_10002202	tRNA_Met_CAT	Gongxiaoshe	GxsBSedJan11_1000220	16579
YNPsite15_CeleraDRAFT_545430	Uncharacterised ACR, YggU family COG1872.	Yellowstone National Park	YNPsite15_CeleraDRAF_scf1119035607097	6214	COG1872===Uncharacterized conserved protein YggU, UPF0235/DUF167 family	pfam02594===Uncharacterised ACR, YggU family COG1872
YNP15156010	Uncharacterised ACR, YggU family COG1872.	Yellowstone National Park	YNP15_C7953	2199	COG1872===Uncharacterized conserved protein YggU, UPF0235/DUF167 family	pfam02594===Uncharacterised ACR, YggU family COG1872
GxsBSedJan11_10094302	Uncharacterized conserved protein (DUF2075)	Gongxiaoshe	GxsBSedJan11_1009430	1760	COG3972===Superfamily I DNA and RNA helicases	pfam13538===UvrD-like helicase C-terminal domain
GxsBSedJan11_10002209	Uncharacterized conserved protein - COG1833	Gongxiaoshe	GxsBSedJan11_1000220	16579	COG1833===Uri superfamily endonuclease	pfam01986===Domain of unknown function DUF123
GBSWBV_00034110	G8 domain.	GBS virome	GBSWBV_contig05854	884		pfam10162===G8 domain
GBSWBV_00141320	hypothetical protein	GBS virome	GBSWBV_contig00184	3209
GBSWBV_00382320	hypothetical protein	GBS virome	GBSWBV_GG5TF7S02GMFP3	440
GBSWBV_00557440	hypothetical protein	GBS virome	GBSWBV_contig05129	946
GBSWBV_00034120	hypothetical protein	GBS virome	GBSWBV_contig05854	884
GBSWBV_00557450	hypothetical protein	GBS virome	GBSWBV_contig05129	946
GBSWBV_00626330	hypothetical protein	GBS virome	GBSWBV_GG5TF7S02H4V4F	406
GBSWBV_00141330	hypothetical protein	GBS virome	GBSWBV_contig00184	3209
GBSWBV_00141340	hypothetical protein	GBS virome	GBSWBV_contig00184	3209
GBSWBV_00557460	hypothetical protein	GBS virome	GBSWBV_contig05129	946
GBSWBV_00141350	hypothetical protein	GBS virome	GBSWBV_contig00184	3209
GBSWBV_00034130	hypothetical protein	GBS virome	GBSWBV_contig05854	884
GBSWBV_00283620	hypothetical protein	GBS virome	GBSWBV_GG5TF7S02IF7FL	435
