# Supplementary material for: Global metagenomic survey reveals a new bacterial candidate phylum in geothermal springs
Source: Nat Commun. 2016 Jan 27;7:10476. doi: 10.1038/ncomms10476 (PMC4737851; doi:10.1038/ncomms10476)
Supplement: Supplementary Data 6 — Predicted proteins in Ca. Kryptonia with functions in key metabolic pathways. KEGG ortholog ID, and module ID and name are shown. Isolate gene count represents the number of KEGG orthologs identified, while the genome count represents whether the ortholog was present or absent across the four GFMs and eighteen SAGs. KEGG orthologs highlighted in red indicate a putatively missing component from the pathway. [file ncomms10476-s7.xlsx]

## Sheet: Supplementary Data 6
Supplementary Data 6. Predicted proteins in Ca. Kryptonia with functions in key metabolic pathways. KEGG ortholog ID, and module ID and name are shown. Isolate gene count represents the number of KEGG orthologs identified, while the genome count represents whether the ortholog was present or absent across the four GFMs and eighteen SAGs. KEGG orthologs highlighted in red indicate a putatively mis…
TCA Cycle
KO Term ID	KO Name	Definition	KO Module ID	KO Module Name	Isolate Gene Count	Isolate Genome Count
KO:K01681	ACO, acnA	aconitate hydratase [EC:4.2.1.3]	M00009	Citrate cycle (TCA cycle, Krebs cycle)	45	15
KO:K01647	CS, gltA	citrate synthase [EC:2.3.3.1]	M00009	Citrate cycle (TCA cycle, Krebs cycle)	85	17
KO:K00382	DLD, lpd, pdhD	dihydrolipoamide dehydrogenase [EC:1.8.1.4]	M00009	Citrate cycle (TCA cycle, Krebs cycle)	136	17
KO:K00658	DLST, sucB	2-oxoglutarate dehydrogenase E2 component (dihydrolipoamide succinyltransferase) [EC:2.3.1.61]	M00009	Citrate cycle (TCA cycle, Krebs cycle)	32	16
KO:K01679	E4.2.1.2B, fumC	fumarate hydratase, class II [EC:4.2.1.2]	M00009	Citrate cycle (TCA cycle, Krebs cycle)	48	16
KO:K00031	IDH1, IDH2, icd	isocitrate dehydrogenase [EC:1.1.1.42]	M00009	Citrate cycle (TCA cycle, Krebs cycle)	48	16
KO:K00174	korA	2-oxoglutarate ferredoxin oxidoreductase subunit alpha [EC:1.2.7.3]	M00009	Citrate cycle (TCA cycle, Krebs cycle)	120	20
KO:K00175	korB	2-oxoglutarate ferredoxin oxidoreductase subunit beta [EC:1.2.7.3]	M00009	Citrate cycle (TCA cycle, Krebs cycle)	138	21
KO:K00176	korD	2-oxoglutarate ferredoxin oxidoreductase subunit delta [EC:1.2.7.3]	M00009	Citrate cycle (TCA cycle, Krebs cycle)	48	16
KO:K00024	mdh	malate dehydrogenase [EC:1.1.1.37]	M00009	Citrate cycle (TCA cycle, Krebs cycle)	51	17
KO:K00239	sdhA	succinate dehydrogenase flavoprotein subunit [EC:1.3.5.1]	M00009	Citrate cycle (TCA cycle, Krebs cycle)	45	15
KO:K00240	sdhB	succinate dehydrogenase iron-sulfur subunit [EC:1.3.5.1]	M00009	Citrate cycle (TCA cycle, Krebs cycle)	39	13
KO:K00241	sdhC	succinate dehydrogenase cytochrome b556 subunit	M00009	Citrate cycle (TCA cycle, Krebs cycle)	54	18
KO:K00242	sdhD	succinate dehydrogenase membrane anchor subunit	M00009	Citrate cycle (TCA cycle, Krebs cycle)	45	15
KO:K01903	sucC	succinyl-CoA synthetase beta subunit [EC:6.2.1.5]	M00009	Citrate cycle (TCA cycle, Krebs cycle)	54	18
KO:K01902	sucD	succinyl-CoA synthetase alpha subunit [EC:6.2.1.5]	M00009	Citrate cycle (TCA cycle, Krebs cycle)	54	18
Embden-Meyerhof glycolytic pathway, Gluconeogenesis and Pyruvate metabolism
KO:K01689	ENO, eno	enolase [EC:4.2.1.11]	M00001	Glycolysis (Embden-Meyerhof pathway), glucose => pyruvate	16	16
KO:K00134	GAPDH, gapA	glyceraldehyde 3-phosphate dehydrogenase [EC:1.2.1.12]	M00001	Glycolysis (Embden-Meyerhof pathway), glucose => pyruvate	18	18
KO:K00845	glk	glucokinase [EC:2.7.1.2]	M00001	Glycolysis (Embden-Meyerhof pathway), glucose => pyruvate	42	19
KO:K15633	gpmI	2,3-bisphosphoglycerate-independent phosphoglycerate mutase [EC:5.4.2.12]	M00001	Glycolysis (Embden-Meyerhof pathway), glucose => pyruvate	16	16
KO:K00850	pfkA, PFK	6-phosphofructokinase 1 [EC:2.7.1.11]	M00001	Glycolysis (Embden-Meyerhof pathway), glucose => pyruvate	36	20
KO:K15916	pgi-pmi	glucose/mannose-6-phosphate isomerase [EC:5.3.1.9 5.3.1.8]	M00001	Glycolysis (Embden-Meyerhof pathway), glucose => pyruvate	45	15
KO:K00927	PGK, pgk	phosphoglycerate kinase [EC:2.7.2.3]	M00001	Glycolysis (Embden-Meyerhof pathway), glucose => pyruvate	16	16
KO:K00873	PK, pyk	pyruvate kinase [EC:2.7.1.40]	M00001	Glycolysis (Embden-Meyerhof pathway), glucose => pyruvate	15	15
KO:K01803	TPI, tpiA	triosephosphate isomerase (TIM) [EC:5.3.1.1]	M00001	Glycolysis (Embden-Meyerhof pathway), glucose => pyruvate	16	16
KO:K03841	FBP, fbp	fructose-1,6-bisphosphatase I [EC:3.1.3.11]	M00003	Gluconeogenesis, oxaloacetate => fructose-6P	17	17
KO:K00029	E1.1.1.40, maeB	malate dehydrogenase (oxaloacetate-decarboxylating)(NADP+) [EC:1.1.1.40]	M00172	C4-dicarboxylic acid cycle, NADP - malic enzyme type	54	18
KO:K00131	gapN	glyceraldehyde-3-phosphate dehydrogenase (NADP+) [EC:1.2.1.9]	M00308	Semi-phosphorylative Entner-Doudoroff pathway, gluconate => glycerate-3P	14	14
KO:K00169	porA	pyruvate ferredoxin oxidoreductase, alpha subunit [EC:1.2.7.1]	M00307	Pyruvate oxidation, pyruvate => acetyl-CoA	15	15
KO:K00170	porB	pyruvate ferredoxin oxidoreductase, beta subunit [EC:1.2.7.1]	M00307	Pyruvate oxidation, pyruvate => acetyl-CoA	17	17
KO:K00171	porD	pyruvate ferredoxin oxidoreductase, delta subunit [EC:1.2.7.1]	M00307	Pyruvate oxidation, pyruvate => acetyl-CoA	15	15
KO:K00172	porG	pyruvate ferredoxin oxidoreductase, gamma subunit [EC:1.2.7.1]	M00307	Pyruvate oxidation, pyruvate => acetyl-CoA	14	14
Non-oxidative Pentose Pathway
KO:K00615	E2.2.1.1, tktA, tktB	transketolase [EC:2.2.1.1]	M00004	Pentose phosphate pathway (Pentose phosphate cycle)	406	16
KO:K00616	E2.2.1.2, talA, talB	transaldolase [EC:2.2.1.2]	M00004	Pentose phosphate pathway (Pentose phosphate cycle)	174	18
KO:K01808	rpiB	ribose 5-phosphate isomerase B [EC:5.3.1.6]	M00004	Pentose phosphate pathway (Pentose phosphate cycle)	108	21
KO:K01783	rpe, RPE	ribulose-phosphate 3-epimerase [EC:5.1.3.1]	M00004	Pentose phosphate pathway (Pentose phosphate cycle)	42	14
KO:K00948	PRPS, prsA	ribose-phosphate pyrophosphokinase [EC:2.7.6.1]	M00005	PRPP biosynthesis, ribose 5P => PRPP	48	16
KO:K01619	deoC, DERA	deoxyribose-phosphate aldolase [EC:4.1.2.4]		Pentose phosphate pathway	13	12
Oxidative Phosphorylation
Complex I
KO:K00330	nuoA	NADH-quinone oxidoreductase subunit A [EC:1.6.5.3]	M00144	NADH:quinone oxidoreductase, prokaryotes	68	22
KO:K00331	nuoB	NADH-quinone oxidoreductase subunit B [EC:1.6.5.3]	M00144	NADH:quinone oxidoreductase, prokaryotes	68	22
KO:K00332	nuoC	NADH-quinone oxidoreductase subunit C [EC:1.6.5.3]	M00144	NADH:quinone oxidoreductase, prokaryotes	60	21
KO:K00333	nuoD	NADH-quinone oxidoreductase subunit D [EC:1.6.5.3]	M00144	NADH:quinone oxidoreductase, prokaryotes	52	18
KO:K00334	nuoE	NADH-quinone oxidoreductase subunit E [EC:1.6.5.3]	M00144	NADH:quinone oxidoreductase, prokaryotes	30	15
KO:K00335	nuoF	NADH-quinone oxidoreductase subunit F [EC:1.6.5.3]	M00144	NADH:quinone oxidoreductase, prokaryotes	32	15
KO:K00336	nuoG	NADH-quinone oxidoreductase subunit G [EC:1.6.5.3]	M00144	NADH:quinone oxidoreductase, prokaryotes	32	16
KO:K00337	nuoH	NADH-quinone oxidoreductase subunit H [EC:1.6.5.3]	M00144	NADH:quinone oxidoreductase, prokaryotes	66	20
KO:K00338	nuoI	NADH-quinone oxidoreductase subunit I [EC:1.6.5.3]	M00144	NADH:quinone oxidoreductase, prokaryotes	64	19
KO:K00339	nuoJ	NADH-quinone oxidoreductase subunit J [EC:1.6.5.3]	M00144	NADH:quinone oxidoreductase, prokaryotes	70	21
KO:K00340	nuoK	NADH-quinone oxidoreductase subunit K [EC:1.6.5.3]	M00144	NADH:quinone oxidoreductase, prokaryotes	72	22
KO:K00341	nuoL	NADH-quinone oxidoreductase subunit L [EC:1.6.5.3]	M00144	NADH:quinone oxidoreductase, prokaryotes	66	21
KO:K00342	nuoM	NADH-quinone oxidoreductase subunit M [EC:1.6.5.3]	M00144	NADH:quinone oxidoreductase, prokaryotes	66	21
KO:K00343	nuoN	NADH-quinone oxidoreductase subunit N [EC:1.6.5.3]	M00144	NADH:quinone oxidoreductase, prokaryotes	66	19
Complex II
KO:K00239	sdhA	succinate dehydrogenase flavoprotein subunit [EC:1.3.5.1]	M00149	Succinate dehydrogenase, prokaryotes	30	15
KO:K00240	sdhB	succinate dehydrogenase iron-sulfur subunit [EC:1.3.5.1]	M00149	Succinate dehydrogenase, prokaryotes	26	13
KO:K00241	sdhC	succinate dehydrogenase cytochrome b556 subunit	M00149	Succinate dehydrogenase, prokaryotes	36	18
KO:K00242	sdhD	succinate dehydrogenase membrane anchor subunit	M00149	Succinate dehydrogenase, prokaryotes	30	15
Complex III
KO:K00412	CYTB, petB	ubiquinol-cytochrome c reductase cytochrome b subunit	M00151	Cytochrome bc1 complex respiratory unit	28	14
KO:K03886	MQCRA, qcrA, bfcA, petC	menaquinol-cytochrome c reductase iron-sulfur subunit [EC:1.10.2.-]	M00151	Cytochrome bc1 complex respiratory unit	14	14
Complex IV
KO:K02274	coxA	cytochrome c oxidase subunit I [EC:1.9.3.1]	M00155	Cytochrome c oxidase, prokaryotes	68	21
KO:K02275	coxB	cytochrome c oxidase subunit II [EC:1.9.3.1]	M00155	Cytochrome c oxidase, prokaryotes	66	20
KO:K02276	coxC	cytochrome c oxidase subunit III [EC:1.9.3.1]	M00155	Cytochrome c oxidase, prokaryotes	64	16
KO:K02277	coxD, ctaF	cytochrome c oxidase subunit IV [EC:1.9.3.1]	M00155	Cytochrome c oxidase, prokaryotes	2	1
KO:K02259	COX15	cytochrome c oxidase assembly protein subunit 15	M00154	Cytochrome c oxidase	19	19
KO:K02301	cyoE	protoheme IX farnesyltransferase [EC:2.5.1.-]			20	20
KO:K00406	ccoP	cytochrome c oxidase cbb3-type subunit III	M00156	Cytochrome c oxidase, cbb3-type	24	12
Complex V
KO:K02108	ATPF0A, atpB	F-type H+-transporting ATPase subunit a	M00157	F-type ATPase, prokaryotes and chloroplasts	32	16
KO:K02109	ATPF0B, atpF	F-type H+-transporting ATPase subunit b	M00157	F-type ATPase, prokaryotes and chloroplasts	32	16
KO:K02110	ATPF0C, atpE	F-type H+-transporting ATPase subunit c	M00157	F-type ATPase, prokaryotes and chloroplasts	32	16
KO:K02111	ATPF1A, atpA	F-type H+-transporting ATPase subunit alpha [EC:3.6.3.14]	M00157	F-type ATPase, prokaryotes and chloroplasts	32	16
KO:K02112	ATPF1B, atpD	F-type H+-transporting ATPase subunit beta [EC:3.6.3.14]	M00157	F-type ATPase, prokaryotes and chloroplasts	30	15
KO:K02114	ATPF1E, atpC	F-type H+-transporting ATPase subunit epsilon	M00157	F-type ATPase, prokaryotes and chloroplasts	30	15
KO:K02113	ATPF1D, atpH	F-type H+-transporting ATPase subunit delta	M00157	F-type ATPase, prokaryotes and chloroplasts	28	14
KO:K02115	ATPF1G, atpG	F-type H+-transporting ATPase subunit gamma			32	16
KO:K06019	ppaX	pyrophosphatase PpaX [EC:3.6.1.1]			12	12
KO:K15987	hppA	K(+)-stimulated pyrophosphate-energized sodium pump [EC:3.6.1.1]			12	12
Aromatic hydrocarbon degradation
KO:K16243	dmpL, poxC	Phenol hydroxylase P1 protein	M00548	Benzene degradation, benzene => catechol	68	17
KO:K16244	dmpM, poxB	phenol hydroxylase P2 protein	M00548	Benzene degradation, benzene => catechol	72	18
KO:K16242	dmpN, poxD	phenol hydroxylase P3 protein [EC:1.14.13.-]	M00548	Benzene degradation, benzene => catechol	76	19
KO:K16245	dmpO, poxE	phenol hydroxylase P4 protein	M00548	Benzene degradation, benzene => catechol	72	18
KO:K16246	dmpP, poxF	phenol hydroxylase P5 protein	M00548	Benzene degradation, benzene => catechol	72	18
KO:K00446	dmpB, xylE	catechol 2,3-dioxygenase [EC:1.13.11.2]	M00569	Catechol meta-cleavage, catechol => acetyl-CoA / 4-methylcatechol => propanoyl-CoA	120	20
KO:K10216	dmpD, xylF	2-hydroxymuconate-semialdehyde hydrolase [EC:3.7.1.9]	M00569	Catechol meta-cleavage, catechol => acetyl-CoA / 4-methylcatechol => propanoyl-CoA	72	18
KO:K01821	praC, xylH	4-oxalocrotonate tautomerase [EC:5.3.2.6]	M00569	Catechol meta-cleavage, catechol => acetyl-CoA / 4-methylcatechol => propanoyl-CoA	32	16
KO:K10217	dmpC, xylG	aminomuconate-semialdehyde/2-hydroxymuconate-6-semialdehyde dehydrogenase [EC:1.2.1.32 1.2.1.85]	M00569	Catechol meta-cleavage, catechol => acetyl-CoA / 4-methylcatechol => propanoyl-CoA	32	16
KO:K01617	dmpH, xylI, nahK	2-oxo-3-hexenedioate decarboxylase [EC:4.1.1.77]	M00569	Catechol meta-cleavage, catechol => acetyl-CoA / 4-methylcatechol => propanoyl-CoA	30	15
KO:K01666	mhpE	4-hydroxy 2-oxovalerate aldolase [EC:4.1.3.39]	M00569	Catechol meta-cleavage, catechol => acetyl-CoA / 4-methylcatechol => propanoyl-CoA	28	14
KO:K02554	mhpD	2-keto-4-pentenoate hydratase [EC:4.2.1.80]	M00569	Catechol meta-cleavage, catechol => acetyl-CoA / 4-methylcatechol => propanoyl-CoA	14	14
KO:K04073	mhpF	acetaldehyde dehydrogenase [EC:1.2.1.10]	M00569	Catechol meta-cleavage, catechol => acetyl-CoA / 4-methylcatechol => propanoyl-CoA	14	14
KO:K18364	bphH, xylJ, tesE	2-oxopent-4-enoate/cis-2-oxohex-4-enoate hydratase [EC:4.2.1.80 4.2.1.132]	M00569	Catechol meta-cleavage, catechol => acetyl-CoA / 4-methylcatechol => propanoyl-CoA	6	3
KO:K05710	hcaC	3-phenylpropionate/trans-cinnamate dioxygenase ferredoxin subunit	M00545	Trans-cinnamate degradation, trans-cinnamate => acetyl-CoA	63	18
KO:K01666	mhpE	4-hydroxy 2-oxovalerate aldolase [EC:4.1.3.39]	M00545	Trans-cinnamate degradation, trans-cinnamate => acetyl-CoA	28	14
KO:K02554	mhpD	2-keto-4-pentenoate hydratase [EC:4.2.1.80]	M00545	Trans-cinnamate degradation, trans-cinnamate => acetyl-CoA	14	14
KO:K04073	mhpF	acetaldehyde dehydrogenase [EC:1.2.1.10]	M00545	Trans-cinnamate degradation, trans-cinnamate => acetyl-CoA	14	14
Fatty Acid Degradation
KO:K00632	E2.3.1.16, fadA	acetyl-CoA acyltransferase [EC:2.3.1.16]	M00087	beta-Oxidation	48	16
KO:K07516	fadN	3-hydroxyacyl-CoA dehydrogenase [EC:1.1.1.35]	M00087	beta-Oxidation	14	14
KO:K01897	ACSL, fadD	long-chain acyl-CoA synthetase [EC:6.2.1.3]	M00086	beta-Oxidation, acyl-CoA synthesis	30	19
KO:K00626	E2.3.1.9, atoB	acetyl-CoA C-acetyltransferase [EC:2.3.1.9]	M00095	C5 isoprenoid biosynthesis, mevalonate pathway	16	16
KO:K03522	fixB, etfA	fixB, etfA electron transfer flavoprotein alpha subunit			16	16
KO:K03521	fixA, etfB	fixA, etfB electron transfer flavoprotein beta subunit			15	15
KO:K01895	ACSS, acs	acetyl-CoA synthetase [EC:6.2.1.1]			1	1
Transporters
KO:K02038	pstA	phosphate transport system permease protein	M00222	Phosphate transport system	15	15
KO:K02036	pstB	phosphate transport system ATP-binding protein [EC:3.6.3.27]	M00222	Phosphate transport system	16	16
KO:K02037	pstC	phosphate transport system permease protein	M00222	Phosphate transport system	14	14
KO:K02040	pstS	phosphate transport system substrate-binding protein	M00222	Phosphate transport system	13	13
KO:K02013	ABC.FEV.A	iron complex transport system ATP-binding protein [EC:3.6.3.34]	M00240	Iron complex transport system	15	15
KO:K02015	ABC.FEV.P	iron complex transport system permease protein	M00240	Iron complex transport system	17	17
KO:K02016	ABC.FEV.S	iron complex transport system substrate-binding protein	M00240	Iron complex transport system	16	16
KO:K10112	msmX, msmK, malK, sugC, ggtA, msiK	multiple sugar transport system ATP-binding protein	M00491	arabinogalactan oligomer/maltooligosaccharide transport system	153	17
KO:K15770	cycB, ganO	arabinogalactan oligomer / maltooligosaccharide transport system substrate-binding protein	M00491	arabinogalactan oligomer/maltooligosaccharide transport system	17	17
KO:K15771	ganP	arabinogalactan oligomer / maltooligosaccharide transport system permease protein	M00491	arabinogalactan oligomer/maltooligosaccharide transport system	15	15
KO:K15772	ganQ	arabinogalactan oligomer / maltooligosaccharide transport system permease protein	M00491	arabinogalactan oligomer/maltooligosaccharide transport system	15	15
KO:K09808	ABC.LPT.P, lolC, lolE	lipoprotein-releasing system permease protein	M00255	Lipoprotein-releasing system	70	19
KO:K09810	ABC.LPT.A, lolD	lipoprotein-releasing system ATP-binding protein [EC:3.6.3.-]	M00255	Lipoprotein-releasing system	16	16
KO:K09812	ftsE	cell division transport system ATP-binding protein	M00256	Cell division transport system	17	17
KO:K09811	ftsX	cell division transport system permease protein	M00256	Cell division transport system	12	12
KO:K02194	ccmB	heme exporter protein B	M00259	Heme transport system	16	16
KO:K02195	ccmC	heme exporter protein C	M00259	Heme transport system	16	16
KO:K02193	ccmA	heme exporter protein A [EC:3.6.3.41]	M00259	Heme transport system	15	15
KO:K11069	potD	spermidine/putrescine transport system substrate-binding protein	M00299	Spermidine/putrescine transport system	18	18
KO:K11071	potB	spermidine/putrescine transport system permease protein	M00299	Spermidine/putrescine transport system	17	17
KO:K11072	potA	spermidine/putrescine transport system ATP-binding protein [EC:3.6.3.31]	M00299	Spermidine/putrescine transport system	15	15
KO:K11070	potC	spermidine/putrescine transport system permease protein	M00299	Spermidine/putrescine transport system	8	8
KO:K11076	potG	putrescine transport system ATP-binding protein	M00300	Putrescine transport system	3	3
KO:K11720	lptG	lipopolysaccharide export system permease protein	M00320	Lipopolysaccharide export system	18	18
KO:K06861	lptB	lipopolysaccharide export system ATP-binding protein [EC:3.6.3.-]	M00320	Lipopolysaccharide export system	17	17
KO:K07091	lptF	lipopolysaccharide export system permease protein	M00320	Lipopolysaccharide export system	17	16
KO:K15583	oppD	oligopeptide transport system ATP-binding protein	M00439	Oligopeptide transport system	6	5
KO:K10823	oppF	oligopeptide transport system ATP-binding protein	M00439	Oligopeptide transport system	4	4
KO:K11085	msbA	ATP-binding cassette, subfamily B, bacterial MsbA [EC:3.6.3.-]			18	18
Secretion Systems
KO:K12340	tolC	outer membrane channel protein	M00325	alpha-Hemolysin/cyclolysin transport system	16	16
KO:K03110	ftsY	fused signal recognition particle receptor	M00335	Sec (secretion) system	16	16
KO:K03070	secA	preprotein translocase subunit SecA	M00335	Sec (secretion) system	13	13
KO:K03072	secD	preprotein translocase subunit SecD	M00335	Sec (secretion) system	15	15
KO:K03073	secE	preprotein translocase subunit SecE	M00335	Sec (secretion) system	13	13
KO:K03074	secF	preprotein translocase subunit SecF	M00335	Sec (secretion) system	17	17
KO:K03076	secY	preprotein translocase subunit SecY	M00335	Sec (secretion) system	16	15
KO:K03106	SRP54, ffh	signal recognition particle subunit SRP54	M00335	Sec (secretion) system	15	15
KO:K03210	yajC	preprotein translocase subunit YajC	M00335	Sec (secretion) system	15	15
KO:K03217	yidC, spoIIIJ, OXA1	YidC/Oxa1 family membrane protein insertase	M00335	Sec (secretion) system	19	19
KO:K03116	tatA	sec-independent protein translocase protein TatA	M00336	Twin-arginine translocation (Tat) system	17	17
KO:K03118	tatC	sec-independent protein translocase protein TatC	M00336	Twin-arginine translocation (Tat) system	17	17
KO:K03117	tatB	sec-independent protein translocase protein TatB	M00336	Twin-arginine translocation (Tat) system	6	6
Putative Iron Respiration Pathway
JGI4_02289		Cytochrome b subunit of formate dehydrogenase			55	21
JGI4_02290		Rubrerythrin			48	22
JGI4_02291		Cytochrome b subunit of formate dehydrogenase			55	21
JGI4_02292		Nitrate/TMAO reductases, membrane-bound tetraheme cytochrome c subunit			38	18
JGI4_02293		Cytochrome b subunit of formate dehydrogenase			55	21
JGI4_02294		Nitrate/TMAO reductases, membrane-bound tetraheme cytochrome c subunit			38	18
JGI4_02295		Cytochrome c3/NapC/NirT cytochrome c family, N-terminal region/Class III cytochrome C family			32	19
JGI4_02296		Cytochrome c554 and c-prime			60	22
JGI4_02297	K02636	Rieske Fe-S protein			66	22
JGI4_02298	K02635	Cytochrome b subunit of the bc complex			17	17
JGI4_02299		Cytochrome c3			79	22
JGI4_02300		hypothetical protein			17	17
JGI4_02301		Cytochrome c7			31	19
JGI4_02302		Geobacter CxxxxCH			18	18
Thiamine Biosynthesis
KO:K00946	thiL	thiamine-monophosphate kinase [EC:2.7.4.16]	M00127	Thiamine biosynthesis, AIR => thiamine-P/thiamine-2P	15	15
KO:K00949	thiN, TPK1, THI80	thiamine pyrophosphokinase [EC:2.7.6.2]			32	16
KO:K03151	thiI	thiamine biosynthesis protein ThiI			16	16
KO:K00788	thiE	thiamine-phosphate pyrophosphorylase [EC:2.5.1.3]	M00127	Thiamine biosynthesis, AIR => thiamine-P/thiamine-2P	34	17
KO:K04487	iscS, NFS1	cysteine desulfurase [EC:2.8.1.7]			29	17
KO:K06928	NTPCR	nucleoside-triphosphatase [EC:3.6.1.15]			19	19
KO:K03149	thiG	thiazole synthase [EC:2.8.1.10]			0	0
KO:K10810	tenI	thiazole tautomerase (transcriptional regulator TenI) [EC:5.3.99.10]			0	0
Biotin Biosynthesis
KO:K00652	bioF	8-amino-7-oxononanoate synthase [EC:2.3.1.47]	M00573	Biotin biosynthesis, BioI pathway, long-chain-acyl-ACP => pimeloyl-ACP => biotin	6	3
KO:K00833	bioA	adenosylmethionine-8-amino-7-oxononanoate aminotransferase [EC:2.6.1.62]	M00577	Biotin biosynthesis, BioW pathway, pimelate => pimeloyl-CoA => biotin	0	0
KO:K01935	bioD	dethiobiotin synthetase [EC:6.3.3.3]	M00573	Biotin biosynthesis, BioI pathway, long-chain-acyl-ACP => pimeloyl-ACP => biotin	0	0
KO:K01012	bioB	biotin synthase [EC:2.8.1.6]	M00123	Biotin biosynthesis, pimeloyl-ACP/CoA => biotin	0	0
Amino Acid Biosynthesis
Arginine
KO:K00619	argA	amino-acid N-acetyltransferase [EC:2.3.1.1]	M00028	Ornithine biosynthesis, glutamate => ornithine	0	0
KO:K00930	argB	acetylglutamate kinase [EC:2.7.2.8]	M00028	Ornithine biosynthesis, glutamate => ornithine	0	0
KO:K00145	argC	N-acetyl-gamma-glutamyl-phosphate reductase [EC:1.2.1.38]	M00028	Ornithine biosynthesis, glutamate => ornithine	0	0
KO:K00818	E2.6.1.11, argD	acetylornithine aminotransferase [EC:2.6.1.11]	M00028	Ornithine biosynthesis, glutamate => ornithine	18	18
KO:K01438	argE	acetylornithine deacetylase [EC:3.5.1.16]	M00028	Ornithine biosynthesis, glutamate => ornithine	0	0
EC:6.3.5.5	carA, carB	Carbamoyl-phosphate synthase (glutamine-hydrolyzing).			33	18
KO:K00611	OTC, argF, argI	ornithine carbamoyltransferase [EC:2.1.3.3]	M00029	Urea cycle	17	17
KO:K01940	argG, ASS1	argininosuccinate synthase [EC:6.3.4.5]	M00029	Urea cycle	0	0
KO:K01755	argH, ASL	argininosuccinate lyase [EC:4.3.2.1]	M00029	Urea cycle	0	0
Proline
KO:K00931	proB	glutamate 5-kinase [EC:2.7.2.11]	M00015	Proline biosynthesis, glutamate => proline	0	0
KO:K00147	proA	glutamate-5-semialdehyde dehydrogenase [EC:1.2.1.41]	M00015	Proline biosynthesis, glutamate => proline	0	0
KO:K00286	E1.5.1.2, proC	pyrroline-5-carboxylate reductase [EC:1.5.1.2]	M00015	Proline biosynthesis, glutamate => proline	0	0
KO:K01750	E4.3.1.12, ocd	ornithine cyclodeaminase (EC 4.3.1.12)			0	0
Alanine
KO:K00259	ald	alanine dehydrogenase [EC:1.4.1.1]			27	17
Asparagine
KO:K01424	E3.5.1.1, ansA, ansB	L-asparaginase [EC:3.5.1.1]			24	18
Aspartic Acid
KO:K00813		aspartate aminotransferase [EC:2.6.1.1]			0	0
Glutamine
KO:K01915	glnA, GLUL	glutamine synthetase [EC:6.3.1.2]			11	11
Glutamic Acid
KO:K15371	GDH2	glutamate dehydrogenase (NAD) (EC 1.4.1.2)			0	0
KO:K00813		aspartate aminotransferase [EC:2.6.1.1]			0	0
Serine
KO:K00058	serA, PHGDH	D-3-phosphoglycerate dehydrogenase [EC:1.1.1.95]	M00020	Serine biosynthesis, glycerate-3P => serine	17	17
KO:K00831	serC, PSAT1	phosphoserine aminotransferase [EC:2.6.1.52]	M00020	Serine biosynthesis, glycerate-3P => serine	0	0
KO:K01079	serB, PSPH	phosphoserine phosphatase [EC:3.1.3.3]	M00020	Serine biosynthesis, glycerate-3P => serine	0	0
Glycine
KO:K00600	glyA, SHMT	glycine hydroxymethyltransferase [EC:2.1.2.1]	M00346	Formaldehyde assimilation, serine pathway	12	12
Threonine
KO:K12524	thrA	bifunctional aspartokinase / homoserine dehydrogenase 1 [EC:2.7.2.4 1.1.1.3]	M00018	Threonine biosynthesis, aspartate => homoserine => threonine	0	0
KO:K12525	metL	bifunctional aspartokinase / homoserine dehydrogenase 2 [EC:2.7.2.4 1.1.1.3]	M00018	Threonine biosynthesis, aspartate => homoserine => threonine	0	0
KO:K00928	lysC	aspartate kinase [EC:2.7.2.4]	M00018	Threonine biosynthesis, aspartate => homoserine => threonine	12	12
KO:K00133	asd	aspartate-semialdehyde dehydrogenase [EC:1.2.1.11]	M00018	Threonine biosynthesis, aspartate => homoserine => threonine	9	9
KO:K00060	tdh	threonine 3-dehydrogenase [EC:1.1.1.103]	zz	zz	10	10
KO:K01733	thrC	threonine synthase [EC:4.2.3.1]	M00018	Threonine biosynthesis, aspartate => homoserine => threonine	18	18
KO:K00872	thrB1	homoserine kinase [EC:2.7.1.39]	M00018	Threonine biosynthesis, aspartate => homoserine => threonine	0	0
Cysteine
KO:K01697	E4.2.1.22, CBS	cystathionine beta-synthase [EC:4.2.1.22]	M00338	Cysteine biosynthesis, homocysteine + serine => cysteine	12	12
KO:K01758	CTH	cystathionine gamma-lyase [EC:4.4.1.1]	M00338	Cysteine biosynthesis, homocysteine + serine => cysteine	129	19
KO:K12339	cysM	cysteine synthase B [EC:2.5.1.47]	M00021	Cysteine biosynthesis, serine => cysteine	0	0
Methionine
KO:K00928	lysC	aspartate kinase [EC:2.7.2.4]	M00018	Threonine biosynthesis, aspartate => homoserine => threonine	12	12
KO:K00133	asd	aspartate-semialdehyde dehydrogenase [EC:1.2.1.11]	M00018	Threonine biosynthesis, aspartate => homoserine => threonine	9	9
KO:K00651	metA	homoserine O-succinyltransferase [EC:2.3.1.46]	M00017	Methionine biosynthesis, apartate => homoserine => methionine	0	0
KO:K01739	metB	cystathionine gamma-synthase [EC:2.5.1.48]	M00017	Methionine biosynthesis, apartate => homoserine => methionine	0	0
KO:K01760	metC	cystathionine beta-lyase [EC:4.4.1.8]	M00017	Methionine biosynthesis, apartate => homoserine => methionine	0	0
KO:K00003		homoserine dehydrogenase (EC 1.1.1.3)			1	1
KO:K00641	metX	homoserine O-acetyltransferase (EC 2.3.1.31)	M00017	Methionine biosynthesis, apartate => homoserine => methionine	0	0
KO:K01740	metY	O-acetylhomoserine sulfhydrylase (EC 2.5.1.49)	M00017	Methionine biosynthesis, apartate => homoserine => methionine	0	0
KO:K00547	mmuM	Methionine synthase I (cobalamin-dependent), methyltransferase domain (EC 2.1.1.10)			15	15
KO:K00549	metE	5-methyltetrahydropteroyltriglutamate--homocysteine methyltransferase [EC:2.1.1.14]	M00017	Methionine biosynthesis, apartate => homoserine => methionine	20	16
Valine
KO:K00826	E2.6.1.42, ilvE	branched-chain amino acid aminotransferase [EC:2.6.1.42]	M00019	Valine/isoleucine biosynthesis, pyruvate => valine / 2-oxobutanoate => isoleucine	102	21
KO:K00835	avtA	valine--pyruvate aminotransferase [EC:2.6.1.66]	zz	zz	0	0
Isoleucine
KO:K01754	E4.3.1.19, ilvA, tdcB	threonine dehydratase [EC:4.3.1.19]	M00570	Isoleucine biosynthesis, threonine => 2-oxobutanoate => isoleucine	0	0
KO:K01652	E2.2.1.6L, ilvB, ilvG, ilvI	acetolactate synthase I/II/III large subunit [EC:2.2.1.6]	M00019	Valine/isoleucine biosynthesis, pyruvate => valine / 2-oxobutanoate => isoleucine	32	16
KO:K01653	E2.2.1.6S, ilvH, ilvN	acetolactate synthase I/III small subunit [EC:2.2.1.6]	M00019	Valine/isoleucine biosynthesis, pyruvate => valine / 2-oxobutanoate => isoleucine	36	18
KO:K11258	ilvM	acetolactate synthase II small subunit [EC:2.2.1.6]	M00019	Valine/isoleucine biosynthesis, pyruvate => valine / 2-oxobutanoate => isoleucine	0	0
KO:K00826	E2.6.1.42, ilvE	branched-chain amino acid aminotransferase [EC:2.6.1.42]	M00019	Valine/isoleucine biosynthesis, pyruvate => valine / 2-oxobutanoate => isoleucine	102	21
KO:K00263	E1.4.1.9	leucine dehydrogenase [EC:1.4.1.9]	zz	zz	45	15
KO:K00053	ilvC	ketol-acid reductoisomerase [EC:1.1.1.86]	M00019	Valine/isoleucine biosynthesis, pyruvate => valine / 2-oxobutanoate => isoleucine	0	0
KO:K01687	ilvD	dihydroxy-acid dehydratase [EC:4.2.1.9]	M00019	Valine/isoleucine biosynthesis, pyruvate => valine / 2-oxobutanoate => isoleucine	0	0
Leucine
KO:K01649	leuA	2-isopropylmalate synthase [EC:2.3.3.13]	M00432	Leucine biosynthesis, 2-oxoisovalerate => 2-oxoisocaproate	0	0
KO:K00052	leuB	3-isopropylmalate dehydrogenase [EC:1.1.1.85]	M00432	Leucine biosynthesis, 2-oxoisovalerate => 2-oxoisocaproate	0	0
KO:K01703	leuC	3-isopropylmalate/(R)-2-methylmalate dehydratase large subunit [EC:4.2.1.33 4.2.1.35]	M00432	Leucine biosynthesis, 2-oxoisovalerate => 2-oxoisocaproate	0	0
KO:K01704	leuD	3-isopropylmalate/(R)-2-methylmalate dehydratase small subunit [EC:4.2.1.33 4.2.1.35]	M00432	Leucine biosynthesis, 2-oxoisovalerate => 2-oxoisocaproate	0	0
Lysine
KO:K00928	lysC	aspartate kinase [EC:2.7.2.4]	M00017	Methionine biosynthesis, apartate => homoserine => methionine	12	12
KO:K00133	asd	aspartate-semialdehyde dehydrogenase [EC:1.2.1.11]	M00017	Methionine biosynthesis, apartate => homoserine => methionine	9	9
KO:K01714	dapA	4-hydroxy-tetrahydrodipicolinate synthase [EC:4.3.3.7]	M00016	Lysine biosynthesis, succinyl-DAP pathway, aspartate => lysine	16	16
KO:K00215	dapB	4-hydroxy-tetrahydrodipicolinate reductase [EC:1.17.1.8]	M00016	Lysine biosynthesis, succinyl-DAP pathway, aspartate => lysine	29	17
KO:K00674	dapD	2,3,4,5-tetrahydropyridine-2-carboxylate N-succinyltransferase [EC:2.3.1.117]	M00016	Lysine biosynthesis, succinyl-DAP pathway, aspartate => lysine	11	11
KO:K14267	dapC	N-succinyldiaminopimelate aminotransferase [EC:2.6.1.17]	M00016	Lysine biosynthesis, succinyl-DAP pathway, aspartate => lysine	0	0
KO:K01439	dapE	succinyl-diaminopimelate desuccinylase [EC:3.5.1.18]	M00016	Lysine biosynthesis, succinyl-DAP pathway, aspartate => lysine	0	0
KO:K01778	dapF	diaminopimelate epimerase [EC:5.1.1.7]	M00016	Lysine biosynthesis, succinyl-DAP pathway, aspartate => lysine	14	14
KO:K01586	lysA	diaminopimelate decarboxylase [EC:4.1.1.20]	M00016	Lysine biosynthesis, succinyl-DAP pathway, aspartate => lysine	13	13
Histidine
KO:K00765	hisG	ATP phosphoribosyltransferase [EC:2.4.2.17]	M00026	Histidine biosynthesis, PRPP => histidine	0	0
KO:K01496	hisI	phosphoribosyl-AMP cyclohydrolase [EC:3.5.4.19]	M00026	Histidine biosynthesis, PRPP => histidine	0	0
KO:K01814	hisA	phosphoribosylformimino-5-aminoimidazole carboxamide ribotide isomerase [EC:5.3.1.16]	M00026	Histidine biosynthesis, PRPP => histidine	15	15
KO:K02501	hisH	glutamine amidotransferase [EC:2.4.2.-]	M00026	Histidine biosynthesis, PRPP => histidine	0	0
KO:K02500	hisF	cyclase [EC:4.1.3.-]	M00026	Histidine biosynthesis, PRPP => histidine	0	0
KO:K01089	hisB	imidazoleglycerol-phosphate dehydratase / histidinol-phosphatase [EC:4.2.1.19 3.1.3.15]	M00026	Histidine biosynthesis, PRPP => histidine	0	0
KO:K00817	hisC	histidinol-phosphate aminotransferase [EC:2.6.1.9]	M00026	Histidine biosynthesis, PRPP => histidine	1	1
KO:K00013	hisD	histidinol dehydrogenase [EC:1.1.1.23]	M00026	Histidine biosynthesis, PRPP => histidine	0	0
Aromatic amino acids
KO:K03856	AROA2, aroA	3-deoxy-7-phosphoheptulonate synthase [EC:2.5.1.54]	M00022	Shikimate pathway, phosphoenolpyruvate + erythrose-4P => chorismate	14	14
KO:K01735	aroB	3-dehydroquinate synthase [EC:4.2.3.4]	M00022	Shikimate pathway, phosphoenolpyruvate + erythrose-4P => chorismate	15	15
KO:K03786	aroQ, qutE	3-dehydroquinate dehydratase II [EC:4.2.1.10]	M00022	Shikimate pathway, phosphoenolpyruvate + erythrose-4P => chorismate	17	17
KO:K00014	aroE	shikimate dehydrogenase [EC:1.1.1.25]	M00022	Shikimate pathway, phosphoenolpyruvate + erythrose-4P => chorismate	14	14
KO:K00891	E2.7.1.71, aroK, aroL	shikimate kinase [EC:2.7.1.71]	M00022	Shikimate pathway, phosphoenolpyruvate + erythrose-4P => chorismate	16	16
KO:K00800	aroA	3-phosphoshikimate 1-carboxyvinyltransferase [EC:2.5.1.19]	M00022	Shikimate pathway, phosphoenolpyruvate + erythrose-4P => chorismate	15	15
KO:K01736	aroC	chorismate synthase [EC:4.2.3.5]	M00022	Shikimate pathway, phosphoenolpyruvate + erythrose-4P => chorismate	16	15
Tryptophan
KO:K01657	trpE	anthranilate synthase component I [EC:4.1.3.27]	M00023	Tryptophan biosynthesis, chorismate => tryptophan	16	16
KO:K01658	trpG	anthranilate synthase component II [EC:4.1.3.27]	M00023	Tryptophan biosynthesis, chorismate => tryptophan	17	17
KO:K00766	trpD	anthranilate phosphoribosyltransferase [EC:2.4.2.18]	M00023	Tryptophan biosynthesis, chorismate => tryptophan	12	12
KO:K01817	trpF	phosphoribosylanthranilate isomerase [EC:5.3.1.24]	M00023	Tryptophan biosynthesis, chorismate => tryptophan	14	14
KO:K01609	trpC	indole-3-glycerol phosphate synthase [EC:4.1.1.48]	M00023	Tryptophan biosynthesis, chorismate => tryptophan	13	13
KO:K01695	trpA	tryptophan synthase alpha chain [EC:4.2.1.20]	M00023	Tryptophan biosynthesis, chorismate => tryptophan	36	18
KO:K01696	trpB	tryptophan synthase beta chain [EC:4.2.1.20]	M00023	Tryptophan biosynthesis, chorismate => tryptophan	20	10
KO:K06001	K06001, trpB	tryptophan synthase beta chain [EC:4.2.1.20]	M00023	Tryptophan biosynthesis, chorismate => tryptophan	28	14
Phenylalanine
KO:K14170	pheA	chorismate mutase / prephenate dehydratase [EC:5.4.99.5 4.2.1.51]	M00024	Phenylalanine biosynthesis, chorismate => phenylalanine	3	1
KO:K04518	pheA2	prephenate dehydratase [EC:4.2.1.51]	M00024	Phenylalanine biosynthesis, chorismate => phenylalanine	0	0
Tyrosine
KO:K04517	tyrA2	prephenate dehydrogenase [EC:1.3.1.12]	M00025	Tyrosine biosynthesis, chorismate => tyrosine	14	14
