# Supplementary material for: Global metagenomic survey reveals a new bacterial candidate phylum in geothermal springs
Source: Nat Commun. 2016 Jan 27;7:10476. doi: 10.1038/ncomms10476 (PMC4737851; doi:10.1038/ncomms10476)
Supplement: Supplementary Data 7 — Predicted proteins in all Armatimonadetes genomes with functions in amino acid, thiamine, and biotin biosynthetic pathways. KEGG ortholog ID, and module ID and name are shown. Isolate gene count represents the number of KEGG orthologs identified, while the genome count represents whether the ortholog was present or absent across the three Armatimonadetes genomes. KEGG orthologs highlighted in red indicate a putatively missing component from the pathway. [file ncomms10476-s8.xlsx]

## Sheet: Supplementary Data 7
Supplementary Data 7. Predicted proteins in all Armatimonadetes genomes with functions in amino acid, thiamine, and biotin biosynthetic pathways. KEGG ortholog ID, and module ID and name are shown. Isolate gene count represents the number of KEGG orthologs identified, while the genome count represents whether the ortholog was present or absent across the three Armatimonadetes genomes. KEGG orthol…
Amino Acid Biosynthesis
KO Term ID	KO Name	Definition	KO Module ID	KO Module Name	Isolate Gene Count	Isolate Genome Count
Arginine
KO:K00619	argA	amino-acid N-acetyltransferase [EC:2.3.1.1]	M00028	Ornithine biosynthesis, glutamate => ornithine	0	0
KO:K00930	argB	acetylglutamate kinase [EC:2.7.2.8]	M00028	Ornithine biosynthesis, glutamate => ornithine	3	3
KO:K00145	argC	N-acetyl-gamma-glutamyl-phosphate reductase [EC:1.2.1.38]	M00028	Ornithine biosynthesis, glutamate => ornithine	3	3
KO:K00818	E2.6.1.11, argD	acetylornithine aminotransferase [EC:2.6.1.11]	M00028	Ornithine biosynthesis, glutamate => ornithine	3	3
KO:K01438	argE	acetylornithine deacetylase [EC:3.5.1.16]	M00028	Ornithine biosynthesis, glutamate => ornithine	0	0
EC:6.3.5.5	carA, carB	Carbamoyl-phosphate synthase (glutamine-hydrolyzing).			0	0
KO:K00611	OTC, argF, argI	ornithine carbamoyltransferase [EC:2.1.3.3]	M00029	Urea cycle	3	3
KO:K01940	argG, ASS1	argininosuccinate synthase [EC:6.3.4.5]	M00029	Urea cycle	0	0
KO:K01755	argH, ASL	argininosuccinate lyase [EC:4.3.2.1]	M00029	Urea cycle	3	3
Proline
KO:K00931	proB	glutamate 5-kinase [EC:2.7.2.11]	M00015	Proline biosynthesis, glutamate => proline	0	0
KO:K00147	proA	glutamate-5-semialdehyde dehydrogenase [EC:1.2.1.41]	M00015	Proline biosynthesis, glutamate => proline	0	0
KO:K00286	E1.5.1.2, proC	pyrroline-5-carboxylate reductase [EC:1.5.1.2]	M00015	Proline biosynthesis, glutamate => proline	0	0
KO:K01750	E4.3.1.12, ocd	ornithine cyclodeaminase (EC 4.3.1.12)			3	3
Alanine
KO:K00259	ald	alanine dehydrogenase [EC:1.4.1.1]			3	3
Asparagine
KO:K01424	E3.5.1.1, ansA, ansB	L-asparaginase [EC:3.5.1.1]			0	0
Aspartic Acid
KO:K00813		aspartate aminotransferase [EC:2.6.1.1]			2	2
Glutamine
KO:K01915	glnA, GLUL	glutamine synthetase [EC:6.3.1.2]			3	3
Glutamic Acid
KO:K15371	GDH2	glutamate dehydrogenase (NAD) (EC 1.4.1.2)			0	0
KO:K00813		L-aspartate aminotransferase apoenzyme (EC 2.6.1.1)			2	2
Serine
KO:K00058	serA, PHGDH	D-3-phosphoglycerate dehydrogenase [EC:1.1.1.95]	M00020	Serine biosynthesis, glycerate-3P => serine	3	3
KO:K00831	serC, PSAT1	phosphoserine aminotransferase [EC:2.6.1.52]	M00020	Serine biosynthesis, glycerate-3P => serine	3	3
KO:K01079	serB, PSPH	phosphoserine phosphatase [EC:3.1.3.3]	M00020	Serine biosynthesis, glycerate-3P => serine	0	0
Glycine
KO:K00600	glyA, SHMT	glycine hydroxymethyltransferase [EC:2.1.2.1]	M00141	C1-unit interconversion, prokaryotes	3	3
Threonine
KO:K12524	thrA	bifunctional aspartokinase / homoserine dehydrogenase 1 [EC:2.7.2.4 1.1.1.3]	M00018	Threonine biosynthesis, aspartate => homoserine => threonine	0	0
KO:K12525	metL	bifunctional aspartokinase / homoserine dehydrogenase 2 [EC:2.7.2.4 1.1.1.3]	M00018	Threonine biosynthesis, aspartate => homoserine => threonine	0	0
KO:K00928	lysC	aspartate kinase [EC:2.7.2.4]	M00018	Threonine biosynthesis, aspartate => homoserine => threonine	6	3
KO:K00133	asd	aspartate-semialdehyde dehydrogenase [EC:1.2.1.11]	M00018	Threonine biosynthesis, aspartate => homoserine => threonine	3	3
KO:K00060	tdh	threonine 3-dehydrogenase [EC:1.1.1.103]	zz	zz	3	3
KO:K01733	thrC	threonine synthase [EC:4.2.3.1]	M00018	Threonine biosynthesis, aspartate => homoserine => threonine	3	3
KO:K00872	thrB1	homoserine kinase [EC:2.7.1.39]	M00018	Threonine biosynthesis, aspartate => homoserine => threonine	0	0
Cysteine
KO:K01697	E4.2.1.22, CBS	cystathionine beta-synthase [EC:4.2.1.22]	M00338	Cysteine biosynthesis, homocysteine + serine => cysteine	3	3
KO:K01758	CTH	cystathionine gamma-lyase [EC:4.4.1.1]	M00338	Cysteine biosynthesis, homocysteine + serine => cysteine	3	3
KO:K12339	cysM	cysteine synthase B [EC:2.5.1.47]	M00021	Cysteine biosynthesis, serine => cysteine	3	3
Methionine
KO:K00928	lysC	aspartate kinase [EC:2.7.2.4]	M00018	Threonine biosynthesis, aspartate => homoserine => threonine	6	3
KO:K00133	asd	aspartate-semialdehyde dehydrogenase [EC:1.2.1.11]	M00018	Threonine biosynthesis, aspartate => homoserine => threonine	3	3
KO:K00003		homoserine dehydrogenase (EC 1.1.1.3)			3	3
KO:K00641	metX	homoserine O-acetyltransferase (EC 2.3.1.31)	M00017	Methionine biosynthesis, apartate => homoserine => methionine	3	3
KO:K01740	metY	O-acetylhomoserine sulfhydrylase (EC 2.5.1.49)	M00017	Methionine biosynthesis, apartate => homoserine => methionine	6	3
KO:K00547	mmuM	Methionine synthase I (cobalamin-dependent), methyltransferase domain (EC 2.1.1.10)			3	3
KO:K00549	metE	methionine synthase (B12-independent) (EC 2.1.1.14)	M00017	Methionine biosynthesis, apartate => homoserine => methionine	3	3
Valine
KO:K00826	E2.6.1.42, ilvE	branched-chain amino acid aminotransferase [EC:2.6.1.42]	M00019	Valine/isoleucine biosynthesis, pyruvate => valine / 2-oxobutanoate => isoleucine	3	3
KO:K00835	avtA	valine--pyruvate aminotransferase [EC:2.6.1.66]	zz	zz	0	0
Isoleucine
KO:K01754	E4.3.1.19, ilvA, tdcB	threonine dehydratase [EC:4.3.1.19]	M00570	Isoleucine biosynthesis, threonine => 2-oxobutanoate => isoleucine	0	0
KO:K01652	E2.2.1.6L, ilvB, ilvG, ilvI	acetolactate synthase I/II/III large subunit [EC:2.2.1.6]	M00019	Valine/isoleucine biosynthesis, pyruvate => valine / 2-oxobutanoate => isoleucine	0	0
KO:K01653	E2.2.1.6S, ilvH, ilvN	acetolactate synthase I/III small subunit [EC:2.2.1.6]	M00019	Valine/isoleucine biosynthesis, pyruvate => valine / 2-oxobutanoate => isoleucine	0	0
KO:K11258	ilvM	acetolactate synthase II small subunit [EC:2.2.1.6]	M00019	Valine/isoleucine biosynthesis, pyruvate => valine / 2-oxobutanoate => isoleucine	0	0
KO:K00826	E2.6.1.42, ilvE	branched-chain amino acid aminotransferase [EC:2.6.1.42]	M00019	Valine/isoleucine biosynthesis, pyruvate => valine / 2-oxobutanoate => isoleucine	9	3
KO:K00263	E1.4.1.9	leucine dehydrogenase [EC:1.4.1.9]	zz	zz	0	0
KO:K00053	ilvC	ketol-acid reductoisomerase [EC:1.1.1.86]	M00019	Valine/isoleucine biosynthesis, pyruvate => valine / 2-oxobutanoate => isoleucine	3	3
KO:K01687	ilvD	dihydroxy-acid dehydratase [EC:4.2.1.9]	M00019	Valine/isoleucine biosynthesis, pyruvate => valine / 2-oxobutanoate => isoleucine	0	0
Leucine
KO:K01649	leuA	2-isopropylmalate synthase [EC:2.3.3.13]	M00432	Leucine biosynthesis, 2-oxoisovalerate => 2-oxoisocaproate	0	0
KO:K00052	leuB	3-isopropylmalate dehydrogenase [EC:1.1.1.85]	M00432	Leucine biosynthesis, 2-oxoisovalerate => 2-oxoisocaproate	0	0
KO:K01703	leuC	3-isopropylmalate/(R)-2-methylmalate dehydratase large subunit [EC:4.2.1.33 4.2.1.35]	M00432	Leucine biosynthesis, 2-oxoisovalerate => 2-oxoisocaproate	0	0
KO:K01704	leuD	3-isopropylmalate/(R)-2-methylmalate dehydratase small subunit [EC:4.2.1.33 4.2.1.35]	M00432	Leucine biosynthesis, 2-oxoisovalerate => 2-oxoisocaproate	0	0
Lysine
KO:K00928	lysC	aspartate kinase [EC:2.7.2.4]	M00017	Methionine biosynthesis, apartate => homoserine => methionine	3	3
KO:K00133	asd	aspartate-semialdehyde dehydrogenase [EC:1.2.1.11]	M00017	Methionine biosynthesis, apartate => homoserine => methionine	3	3
KO:K01714	dapA	4-hydroxy-tetrahydrodipicolinate synthase [EC:4.3.3.7]	M00016	Lysine biosynthesis, succinyl-DAP pathway, aspartate => lysine	3	3
KO:K00215	dapB	4-hydroxy-tetrahydrodipicolinate reductase [EC:1.17.1.8]	M00016	Lysine biosynthesis, succinyl-DAP pathway, aspartate => lysine	3	3
KO:K00674	dapD	2,3,4,5-tetrahydropyridine-2-carboxylate N-succinyltransferase [EC:2.3.1.117]	M00016	Lysine biosynthesis, succinyl-DAP pathway, aspartate => lysine	3	3
KO:K14267	dapC	N-succinyldiaminopimelate aminotransferase [EC:2.6.1.17]	M00016	Lysine biosynthesis, succinyl-DAP pathway, aspartate => lysine	0	0
KO:K01439	dapE	succinyl-diaminopimelate desuccinylase [EC:3.5.1.18]	M00016	Lysine biosynthesis, succinyl-DAP pathway, aspartate => lysine	3	3
KO:K01778	dapF	diaminopimelate epimerase [EC:5.1.1.7]	M00016	Lysine biosynthesis, succinyl-DAP pathway, aspartate => lysine	3	3
KO:K01586	lysA	diaminopimelate decarboxylase [EC:4.1.1.20]	M00016	Lysine biosynthesis, succinyl-DAP pathway, aspartate => lysine	3	3
Histidine
KO:K00765	hisG	ATP phosphoribosyltransferase [EC:2.4.2.17]	M00026	Histidine biosynthesis, PRPP => histidine	4	3
KO:K01496	hisI	phosphoribosyl-AMP cyclohydrolase [EC:3.5.4.19]	M00026	Histidine biosynthesis, PRPP => histidine	3	3
KO:K01814	hisA	phosphoribosylformimino-5-aminoimidazole carboxamide ribotide isomerase [EC:5.3.1.16]	M00026	Histidine biosynthesis, PRPP => histidine	3	3
KO:K02501	hisH	glutamine amidotransferase [EC:2.4.2.-]	M00026	Histidine biosynthesis, PRPP => histidine	3	3
KO:K02500	hisF	cyclase [EC:4.1.3.-]	M00026	Histidine biosynthesis, PRPP => histidine	3	3
KO:K01089	hisB	imidazoleglycerol-phosphate dehydratase / histidinol-phosphatase [EC:4.2.1.19 3.1.3.15]	M00026	Histidine biosynthesis, PRPP => histidine	3	3
KO:K00817	hisC	histidinol-phosphate aminotransferase [EC:2.6.1.9]	M00026	Histidine biosynthesis, PRPP => histidine	3	3
KO:K00013	hisD	histidinol dehydrogenase [EC:1.1.1.23]	M00026	Histidine biosynthesis, PRPP => histidine	6	3
Aromatic amino acids
KO:K03856	AROA2, aroA	3-deoxy-7-phosphoheptulonate synthase [EC:2.5.1.54]	M00022	Shikimate pathway, phosphoenolpyruvate + erythrose-4P => chorismate	3	3
KO:K01735	aroB	3-dehydroquinate synthase [EC:4.2.3.4]	M00022	Shikimate pathway, phosphoenolpyruvate + erythrose-4P => chorismate	3	3
KO:K03786	aroQ, qutE	3-dehydroquinate dehydratase II [EC:4.2.1.10]	M00022	Shikimate pathway, phosphoenolpyruvate + erythrose-4P => chorismate	3	3
KO:K00014	aroE	shikimate dehydrogenase [EC:1.1.1.25]	M00022	Shikimate pathway, phosphoenolpyruvate + erythrose-4P => chorismate	1	1
KO:K00891	E2.7.1.71, aroK, aroL	shikimate kinase [EC:2.7.1.71]	M00022	Shikimate pathway, phosphoenolpyruvate + erythrose-4P => chorismate	0	0
KO:K00800	aroA	3-phosphoshikimate 1-carboxyvinyltransferase [EC:2.5.1.19]	M00022	Shikimate pathway, phosphoenolpyruvate + erythrose-4P => chorismate	3	3
KO:K01736	aroC	chorismate synthase [EC:4.2.3.5]	M00022	Shikimate pathway, phosphoenolpyruvate + erythrose-4P => chorismate	0	0
Tryptophan
KO:K01657	trpE	anthranilate synthase component I [EC:4.1.3.27]	M00023	Tryptophan biosynthesis, chorismate => tryptophan	3	3
KO:K01658	trpG	anthranilate synthase component II [EC:4.1.3.27]	M00023	Tryptophan biosynthesis, chorismate => tryptophan	3	3
KO:K00766	trpD	anthranilate phosphoribosyltransferase [EC:2.4.2.18]	M00023	Tryptophan biosynthesis, chorismate => tryptophan	3	3
KO:K01817	trpF	phosphoribosylanthranilate isomerase [EC:5.3.1.24]	M00023	Tryptophan biosynthesis, chorismate => tryptophan	2	2
KO:K01609	trpC	indole-3-glycerol phosphate synthase [EC:4.1.1.48]	M00023	Tryptophan biosynthesis, chorismate => tryptophan	3	3
KO:K01695	trpA	tryptophan synthase alpha chain [EC:4.2.1.20]	M00023	Tryptophan biosynthesis, chorismate => tryptophan	3	3
KO:K01696	trpB	tryptophan synthase beta chain [EC:4.2.1.20]	M00023	Tryptophan biosynthesis, chorismate => tryptophan	3	3
KO:K06001	K06001, trpB	tryptophan synthase beta chain [EC:4.2.1.20]	M00023	Tryptophan biosynthesis, chorismate => tryptophan	3	3
Phenylalanine
KO:K14170	pheA	chorismate mutase / prephenate dehydratase [EC:5.4.99.5 4.2.1.51]	M00024	Phenylalanine biosynthesis, chorismate => phenylalanine	3	3
KO:K04518	pheA2	prephenate dehydratase [EC:4.2.1.51]	M00024	Phenylalanine biosynthesis, chorismate => phenylalanine	0	0
Tyrosine
KO:K04517	tyrA2	prephenate dehydrogenase [EC:1.3.1.12]	M00025	Tyrosine biosynthesis, chorismate => tyrosine	0	0
Thiamine Biosynthesis
KO:K00788	thiE	thiamine-phosphate pyrophosphorylase [EC:2.5.1.3]	M00127	Thiamine biosynthesis, AIR => thiamine-P/thiamine-2P	10	3
KO:K04487	iscS, NFS1	cysteine desulfurase [EC:2.8.1.7]			3	3
KO:K03149	thiG	thiazole synthase [EC:2.8.1.10]			3	3
		secondary thiamine-phosphate synthase enzyme			3	3
KO:K00946	thiL	thiamine-monophosphate kinase [EC:2.7.4.16]	M00127	Thiamine biosynthesis, AIR => thiamine-P/thiamine-2P	0	0
KO:K00949	thiN, TPK1, THI80	thiamine pyrophosphokinase [EC:2.7.6.2]			0	0
KO:K03151	thiI	thiamine biosynthesis protein ThiI			0	0
KO:K06928	NTPCR	nucleoside-triphosphatase [EC:3.6.1.15]			0	0
KO:K10810	tenI	thiazole tautomerase (transcriptional regulator TenI) [EC:5.3.99.10]			0	0
Biotin Biosynthesis
KO:K00652	bioF	8-amino-7-oxononanoate synthase [EC:2.3.1.47]	M00573	Biotin biosynthesis, BioI pathway, long-chain-acyl-ACP => pimeloyl-ACP => biotin	0	0
KO:K00833	bioA	adenosylmethionine-8-amino-7-oxononanoate aminotransferase [EC:2.6.1.62]	M00577	Biotin biosynthesis, BioW pathway, pimelate => pimeloyl-CoA => biotin	0	0
KO:K01935	bioD	dethiobiotin synthetase [EC:6.3.3.3]	M00573	Biotin biosynthesis, BioI pathway, long-chain-acyl-ACP => pimeloyl-ACP => biotin	0	0
KO:K01012	bioB	biotin synthase [EC:2.8.1.6]	M00123	Biotin biosynthesis, pimeloyl-ACP/CoA => biotin	0	0
