# Supplementary material for: Global metagenomic survey reveals a new bacterial candidate phylum in geothermal springs
Source: Nat Commun. 2016 Jan 27;7:10476. doi: 10.1038/ncomms10476 (PMC4737851; doi:10.1038/ncomms10476)
Supplement: Supplementary Data 8 — SSU rRNA gene alignments. [file ncomms10476-s9.txt]

>FigS2A_Akkermansia_muciniphila_AY271254 
---------------------------AACGAACGCTGGCGGCGTGGATAAGACATGCAAGTCGAACGGA
--GAATTGCTAGCTTGCTAATAA-TTCTCTAGTGGCGCACGGGTGAGTAACACGTGAGTACCTGCCCCCG
AGAGCGGGATAGCCCTGGGAAACTGGGATTAATACCGCATAGTATCGAAAGATTAAAGCA-------GCA
A-----TGCGCTTGGGGATGGGCTCGCGGCCTATTAGTTAGTTGGTGAGGTAACGGCTCACCAAGGCGAT
GACGGGTAGCCGGTCTGAGAGGATGTCCGGCCACACTGGAACTGAGACACGGTCCAGACACCTACGGGTG
GCAGCAGTCGAGAATCATTCACAATGGGGGAAACCCTGATGGTGCGACGCCGCGTGGGGGATGAAGGTCT
TCGGATTGTAAACCCCTGTCATGTGGGAGCAA----------ATT-AAA---------AAGATAGTACCA
CAAGAGGAAGAGACGGCTAACTCTGTGCCAGCAGCCGCGGTAATACAGAGGTCTCAAGCGTTGTTCGGAA
TCACTGGGCGTAAAGCGTGCGTAGGCTGTTTCGTAAGTCGTGTGTGAAAGGCGCGGGCTCAACCCGCGGA
CGGCACATGATACTGCGAGACTAGAGTAATGGAGGGGGAACCGGAATTCTCGGTGTAGCAGTGAAATGCG
TAGATATCGAGAGGAACACTGT-GGCGAAGGCGGGTTCCTGGACATTAACTGACGCTGAGGCACGAAGGC
CAGGGGAGCGAAAGGGATTAGATACCCCTGTAGTCCTGGCAGTAAACGGTGCACGCTTGGTGTGCGGGG-
ATCGA-CCCTGCGTGCCGGAG-TAACGCGTTAAGCGTGCCGCCTGGGGAGTACGGTCGCAAGATTAAAAC
TCAAAGAAATTGACGGGGACCCGCACAAGCGGTGGAGTATGTGGCTTAATTCGATGCAACGCGAAGAACC
TTACCTGGGCTTGACATGAATGAACAACATGTGAAAGCATGCGAC-TCTTCGGA-GGCGTTACACAGGTG
CTGCATGGCCGTCGTCAGCTCGTGTCGTGAGATGTTTGGTTAAGTCCAGCAACGAGCGCAACCCCTGTTG
CCAGTTACCAGCACGTGAAGTGGGGACTCTGGCGAGACTGCCCAGATCAACTGGGAGGAAGGTGGGGACG
ACGTCAGGTCAGTATGGCCCTTATGCCCAGGGCTGCACACGTACTACAATGCCCAGTACAGAGGGGGCCG
AAGCCGCGAGGCGGAGGAAATCCTA-AAAACTGGGCCCAGTTCGGACTGTAGGCTGCAACCCGCCTACAC
GAAGCCGGAATCGCTAGTAATGGCGCATCAGTACGGCGCCGTGAATACGTTCCCGGGTCTTGTACACACC
GCCCGTCACATCATGGAAGCTGGTCGCACCCGAAGTATCTGAGCCAACCGCAAGGAGGCAGGGTCCTAAG
GTGAGACTGGTAACTGGGATG-------------------------------------------------
--
>FigS2A_Chlamydia_suis_U73110 
-----TGAGAATTTGATCTTGGTTCAGATTGAACGCTGGCGGCGTGGATGAGGCATGCAAGTCGAACGAA
--CGG---TT--TTATAG------CTGTTTAGTGGCGGAAGGGTTAGTAATGCATAGATATTTGTCTTTA
ACTTGGGAATAACGGTTGGAAACGGCCGCTAATACCGAATGTGTAGGCATCTATAAAGAAGGGGATCTTA
GGACCTTTCGGTTAAAGGGGAGTCTATGTGATATCAGCTAGTTGGTGGGGTAAAGGCCTACCAAGGCGAT
GACGTCTAGGCGGATTGAGAGATTGGCCGCCAACACTGGGACTGAGACACTGCCCAGACTCCTACGGGAG
GCTGCAGTCGAGAATCTTTCGCAATGGACGGAAGTCTGACGAAGCGACGCCGCGTGTGTGATGAAGGCTC
TAGGGTTGTAAAGCACTTTCGCCTGGGAATAAGAGAAGGCGGTTAATACCCGTCGGATTTGAGCGTACTA
GGTAAAGAAGCACCGGCTAACTCCGTGCCAGCAGCTGCGGTAATACGGAGGGTGCTAGCGTTAATCGGAT
TTATTGGGCGTAAAGGGCGTGTAGGCGGAAGAGTAAGTTGGTTGTCAAATCTCGGGGCTCAACCCCGAAT
CGGCATCTGATACTATTTTTCTAGAGGGTAGATGGAGAAAAGGGAATTTCACGTGTAGCGGTGAAATGCG
TAGATATGTGGAAGAACACCAGTGGCGAAGGCGCTTTTCTAATTTATACCTGACGCTAAGGCGCGAAAGC
AAGGGGAGCAAACAGGATTAGATACCCTGGTAGTCCTTGCCGTAAACGATGCATACTTGATGTGGATGG-
CTCAA-CCATCCGTGTCGGAGCTAACGCGTTAAGTATGCCGCCTGAGGAGTACACTCGCAAGGGTGAAAC
TCAAAAGAATTGACGGGGGCCCGCACAAGCAGTGGAGCATGTGGTTTAATTCGATGCAACGCGAAGGACC
TTACCTGGGTTTGACATGATATGACCGCGGCAGAAATGTCGTTTT-CCGCAAGG-ACATATGCACAGGTG
CTGCATGGCTGTCGTCAGCTCGTGCCGTGAGGTGTTGGGTTAAGTCCCGCAACGAGCGCAACCCTTATCG
TTAGTTGCCAGCACTTAGGGTGGGAACTCTAACGAGACTGCCTGGGTTAACCAGGAGGAAGGCGAGGATG
ACGTCAAGTCAGCATGGCCCTTATGCCCAGGGCGACACACGTGCTACAATGGCCAGTACAGAAGGTAGCA
AGATCGTGAGATGGAGCAAATCCTT-AAAGCTGGCCCCAGTTCGGATTGTAGTCTGCAACTCGACTACAT
GAAGTCGGAATTGCTAGTAATGGCGTGTCAGCATAACGCCGTGAATACGTTCCCGGGCCTTGTACACACC
GCCCGTCACATCATGGGAGTTGGTTTTACCTTAAGTCGTTGACTCAACCGCGAGGGGAGAGGCGCCCAAG
GTGAGGCTGATGACTAGGATGAAGTCGTAACAAGGTAGCCCTACCGGAAGGTGGGGCTGGATCACCTCCT
TT
>FigS2A_Thermofilum_pendens_X14835 
GCCAGACTCCGGTTGATCCTGCCGGACCCG-ACCGCTATCGGGGGGGCTAACCCATGGAAGTCTAGGACC
--GGG-------GCTC---------CCGGCTCCGGCGGACGGCTCAGTAGCACGTGGCTACCTACCCTCG
GGAGGGGGATAACCCCGGGAAACTGGGGATAAACCCCCATA--CCCGGAAGGGGAAAGGCCAC--GGCAT
GCCGTGGCCGCCCGAGGATGGGGCTGCGCCCTATCAGGTAGTTGGCGGGGTAACGGCCCGCCAAGCCGAT
AACGGGTGGGGGCCGTGAGAGCGGGAGCCCCGAGATGGGCACTGAGACAAGGGCCCAGGCCCTACGGGGT
GCACCAGGGGCGAAACTTCCGCAATGCGGGAAACCGTGACGGAGTCACCCCGAGTGCCAC----CCG--A
AG---AGG--G-TGGCTTTTGCCCGGT---------------CTAAAAA-----------------GCCG
GGCGAATAAGCGGGGGC-AAGTTGGTGTCAGCCGCCGCGGTAATACCAACCCCGCGAGTGGTCGGGACGT
TTATTGGGCCTAAAGCGTCCGTAGCCGGCCCGGTAAGTCCCTCCTTAAAGCCCACGGCTCAACCGTGGGA
-GCGGAGGGATACTGCCGGGCTAGGGGGCGGGAGAGGCCGGGGGTACTCCTGGGGTAGGGGCGAAATCCT
ATAATCCCAGGAGGACCACCAGTGGCGAAGGCGCCCGGCTAGCAC-GCCCCGACGGTGAGGGACGAAAGC
TGGGGGAGCAAAGGGGATTAGATACCCCCGTAGTCCCAGCTGTAAACGATGCGGGCTAGGTGTTGGACGG
TTCGACCGTCCAGTGCCGTAGGGAAGCCGTTAAGCCCGCCGCCTGGGGAGTACGGCCGCAAGGCTGAAAC
TTAAAGGAATTGGCGGGGGAGCACACAAGGGGTGAAGCTTGCGGTTTAATTGGAGTCAACGCCGGAAACC
TTACCGGGGG---CGACGCAGTGAAGGCAGGTGACGACCTGCCA----GACG----AGCTG-AG-AGGAG
GTGCATGGCCGTCGCCGGCTCGTGCCGTGAGGTGTCCTGTTAAGTCAGGGAACGAGCGAGACCCCCGCCC
CTAGTTGCTACCCAGTTCCTGGGGCACTCTAGGGGGACTGCCGGCGATAAGCCGGAGGAAGGTGGGGGCT
ACGGCAGGTCAGTATGCCCCGAAACCCCCGGGCTACACGCGAGCTGCAATGGCGGGGACAGCGGGTTCCG
ACCCCGAAAGGGGGAGGA-ATCCCTTAAACCCCGCCTCAGTAGGAATCGAGGGCTGCAACTCGCCCTCGT
GAACGTGGAATCCCTAGTAACCGCGTGTCAC-AACGCGCGGTGAATACGTCCCTGCTCCTTGCACACACC
GCCCGTCGCTCCACCCGAGGGAGGCCTAGGTGA-GGCCTC-CTGC--C-GCGA-G-GTGGGAGGTCGAAC
CTGGGCCTCCCAAGGGGGGAGAAGTCGTAACAAGGTGGCCGTAGGGGAACCTGCGGCCGGATCACCTC--
--
>FigS2A_Fusobacterium_nucleatum_subsp._animalis_GQ301042 
---------------------------GATGAACGCTGACAGAATGCTTAACACATGCAAGTCA-ACTGA
--ATT-TGGGTTTTT-AACTTA--GATTTGGGTGGCGGACGGGTGAGTAACGCGTAAAGACTTGCCTCAC
AGTTAGGGACAACATTTAGAAATGAATGCTAATACCTGATATTAAGGCATCTTGAAAGCT-------ATA
------AGCACTGTGAGAGAGCTTTGCGTCCCATTAGCTAGTTGGAGAGGTAACAGCTCACCAAGGCGAT
GATGGGTAGCCGGCCTGAGAGGGTGAACGGCCACAAGGGGACTGAGACACGGCCCTTACTCCTACGGGAG
GCAGCAGTGGGGAATATTGGACAATGGACGAGAGTCTGATCCAGCAATTCTGTGTGCACGATGAAGTTTT
TCGGAATGTAAAGTGCTTTCAGTTGGGAAGAA-----------AAAA-----------ATGACGGTACCA
ACAGAAGAAGTGACGGCTAAATACGTGCCAGCAGCCGCGGTAATACGTATGTCACGAGCGTTATCCGGAT
TTATTGGGCGTAAAGCGCGTCTAGGTGGTTATATAAGTCTGATGTGAAAATGCAGGGCTCAACTCTGTAT
-TGCGTTGGAAACTGTATAACTAGAGTACTGGAGAGGTAAGCGGAACTACAAGTGTAGAGGTGAAATTCG
TAGATATTTGTAGGAATGCCGATGGGGAAGCCAGCTTACTGGACAGATACTGACGCTAAAGCGCGAAAGC
GTGGGTAGCAAACAGGATTAGATACCCTGGTAGTCCACGCTGTAAACGATGATTACTAGGTGTTGGGGG-
-TCGA-ACCTCAGCGCCCAAGCAAACGCGATAAGTAATCCGCCTGGGGAGTACGTACGCAAGTATGAAAC
TCAAAGGAATTGACGGGGACCCGCACAAGCGGTGGAGCATGTGGTTTAATTCGACGCAACGCGAGGAACC
TTACCAGCGTTTGACATCTTAGGAATGAGATAGAGATATTTCAGTGCCTTCGGGAACCTAAAGACAGGTG
GTGCATGGCTGTCGTCAGCTCGTGTCGTGAGATGTTGGGTTAAGTCCCGCAACGAGCGCAACCCCTTTCG
TATGTTACCATCAT-TAA-TTGGGGACTCATGCGATACTGCCTACGATGAGTAGGAGGAAGGTGGGGATG
ACGTCAAGTCATCATGCCCCTTATACGCTGGGCTACACACGTGCTACAATGGGTAGAACAGAGAGTTGCA
AAGCCGTGAGGTGAAGCTAATCTCAGAAAACTATTCTTAGTTCGGATTGTACTCTGCAACTCGAGTACAT
GAAGTTGGAATCGCTAGTAATCGCGAATCAGAATGTCGCGGTGAATACGTTCTCGGGTCTTGTACACACC
GCCCGTCACACCACGAGAGTTGGTTGCACCTGAAGTAGCAGGCCTAACCGTAAGGAGGGATGCTCCGAGG
GTGTGATTAGCGATTGGGGTG-------------------------------------------------
--
>FigS2A_Acetobacter_pasteurianus_X71863 
--------GAGTTTGATTCTGGCTCAGAGCGAACGCTGGCGGCATGCTTAACACATGCAAGTCGCACGAG
----------GTTTCGGC---------CTTAGTGGCGGACGGGTGAGTAACGCGTAGGTATCTATCCATG
GGTGGGGGATAACACTGGGAAACTGGTGCTAATACCGCATGACACCTGAGGGTCAAAGGC-------GCA
A-----GTCGCCTGTGGAGGAGCCTGCGTTTGATTAGCTAGTTGGTGGGGTAAAGGCCTACCAAGGCGAT
GATCAATAGCTGGTTTGAGAGGATGATCAGCCACACTGGGACTGAGACACGGCCCAGACTCCTACGGGAG
GCAGCAGTGGGGAATATTGGACAATGGGGGCAACCCTGATCCAGCAATGCCGCGTGTGTGAAGAAGGTCT
TCGGATTGTAAAGCACTTTCGACGGGGACGA------------TGA-------------TGACGGTACCC
GTAGAAGAAGCCCCGGCTAACTTCGTGCCAGCAGCCGCGGTAATACGAAGGGGGCTAGCGTTGCTCGGAA
TGACTGGGCGTAAAGGGCGTGTAGGCGGTTTGTACAGTCAGATGTGAAATCCCCGGGCTTAACCTGGGAG
CTGCATTTGATACGTGCAGACTAGAGTGTGAGAGAGGGTTGTGGAATTCCCAGTGTAGAGGTGAAATTCG
TAGATATTGGGAAGAACACCGT-GGCGAAGGCGGCAACCTGGCTCATTACTGACGCTGAGGCGCGAAAGC
GTGGGGAGCAAACAGGATTAGATACCCTGGTAGTCCACGCTGTAAACGATGTGTGCTAGATGTTGGGTGA
CTTAGTCATTCAGTGTCGCACTTAACGCGTTAAGCACACCGCCTGGGGAGTACGGCCGCAAGGTTGAAAC
TCAAAGGAATTGACGGGGGCCCGCACAAGC-GTGGAGCATGTGGTTTAATTCGAAGCAACGCGCAGAACC
TTACCAGGGCTTG-AATGAGAGGCTGCAAGCAGAGATGTTTGTTTCCCGCAAGGGACCTCTACACAGGTG
CTGCATGGCTGTCGTCAGCTCGTGTCGTGAGATGTTGGGTTAAGTCCCGCAACGAGCGCAACCCCTATCT
TTAGTTGCCATCAG-TTG-CTGGGCACTCTAGAGAGACTGCCGGTGACAAGCCGGAGGAAGGTGGGGATG
ACGTCAAGTCCTCATGGCCCTTATGTCCTGGGCTACACACGTGCTACAATGGCGGTGAGAGTGGGAAGCT
AGGTGGTGACACCATGGTGATCTCT-AAAAGCCGTCTCAGTTCGGATTGCACTCTGCAACTCGAGTGCAT
GAAGGTGGAATCGCTAGTAATCGCGGATCAG-ATGCCGCGGTGAATACGTTCCCGGGCCTTGTACACACC
GCCCGTCACACCATGGGAGTTGGTTTGACCTTAAGCCGGTGAGCGAACCGCAAGGACGCAGC-GACCACG
GTCGGGTCAGCGACTGGGGTGAAGTCGTAACAAGGTAGCCGTAGGGGAACCTGCGGCTGGATCACCTCCT
TT
>FigS2A_Fimbriimonas_ginsengisoli_Gsoil_348_GQ339893 
----------------------CTCAGGACGAACGCTGGCGGCGTGCCTAAAACATGCAAGTCGAACGGG
--GTA-------GTAA--------TACCTTAGTGGCGAACGGCGGAGTAATACATAAGCACGTGCCCCGA
AGACTGGGATATACAGCCGAAAGGCTGGGCAATACCGGATGTGTCGGCATCGATAAAAG--------TTT
T------TTGCTTCGGGAGCGGCTTATGGCCTATCAGGTAGTTGGTGAGGTAACGGCTCACCAAGCCGAC
GACGGGTAGCGGGTCTGAGAGGATGGTCCGCTCGAGTGGGACTGAGACACGGCCCACACACCTACGGGTG
GCAGCAGTTGGGAATCTTGCACAATGGGGGAAACCCTGATGCAGCGACGCCGCGTGGAGGACGAAGGGTC
TAGGCCTGTAAACTCCTTTTACTCGGAAAGA------------CTTA------------GGACGGTACCG
AGTGAATAAGGACCGGCTAACTACGTGCCAGCAGCCGCGGTAAGACGTAGGGTCCAAGCGTTGTCCGGAT
TTACTGGGCGTAAAGAGCGCGTAGGCGGCTCGTTAAGTGTAGAGTGAAATCTCTGGGCTCACCCCAGAAA
CCGCTGTGCATACTGGCGAGCTGGAGTGTCGGAGAGGTATGTGGAATTCCTGGTGTAGCGGTGAAATGCG
TTGATATCAGGAGGAACACCAT-GGCGAAGGCAGCATACTGGCCGACCACTGACGCTGAGGCGCGAAAGC
GTGGGTAGCAAACAGGATTAGATACCCTGGTAGTCCACGCCCTAAACGATGGATACTAGGCGTAAGGGG-
ATCGA-CCCCTTGTGCCGCAGCTAACGCACTAAGTATCCCGCCTGGGGAGTACGGCCGCAAGGTTGAAAC
TCAAATGAATTGACGGGGACCCGCACAAGCGGTGGAGCATGTGGATTAATTCGATACTAACCGAAGAACC
TTACCCAGACTTGACATCGATTGAAAAGTCCAGAAATGGGCTCCTCTCACAAGGGACATGAAGACACTTG
TTGCATGGCTGTCGTCAGCTCGTGCCGTGAGGTGTACGGTTAAGTCCGCCAACGAGCGCAACCCACGTCC
TGTGTTACCAGCGA-GAA-TCGGGCACTCACAGGAGACCGCCGGTG-TAAGCCGGAGGAAGGTGTGGATG
ACGTCAAGTCAGCATGGCAGTTACGTCTGGGGCTTCACACATGCTACAATGGGCGCAACAGAGGGCCGCG
ATACCGCGAGGTGGAGCCAATCCCAAAAATACGCCCCCAGTTCAGATTGCAGTCTGCAACTCGACTGCAT
GAAGGCGGAATCGCTAGTAAACGCAGGTCAGTATACTGCGTTGAATACGTTCCCGGGTCTTGTACACACC
GCCCGTCAAGTCACTTGAATCGTCTTCACCCGAAGTCCGTGGCCTAACCGCAAGGAAGGAGCGGCCGAAG
GTGAGGGGGGTAAGAGGGACTAAGTC--------------------------------------------
--
>FigS2A_Planktothrix_rubescens_NIVA-CYA_18_GQ351565 
---------------------------GATGAACGCTGGCGGTCTGCTTAACACATGCAAGTCGAACGAT
----------CCTTCGGG---------ATTAGTGGCGGACGGGTGAGTAACACGTAAGAACCTGCCTCTA
GGACGGGGACAACAGTTGGAAACGACTGCTAAACCCGGATGA-GCCGAAAGGTAAAAGA--------TTA
A------TCGCCTAGAGAGGGGCTTGCGTCTGATTAGCTAGTTGGTGAGGTAAGAGCCCACCAAGGCGAC
GATCAGTAGCTGGTCTGAGAGGATGATCAGCCACACTGGGACTGAGACACGGCCCAGACTCCTACGGGAG
GCAGCAGTGGGGAATTTTCCGCAATGGGCGAAAGCCTGACGGAGCAAGACCGCGTGGGGGAGGAAGGTTC
TTGGATTGTCAACCCCTTTTCTCAGGGAAGA-----------ACACAA-----------TGACGGTACCT
GAGGAAAAAGCATCGGCTAACTCCGTGCCAGCAGCCGCGGTAATACGGGGGATGCAAGCGTTATCCGGAA
TGATTGGGCGTAAAGAGTCCGTAGGTAGTCATCCAAGTCTGCTGTTAAAGAGCGAGGCTTAACCTCGTAA
AGGCAGTGGAAACTGGAAGACTAGAGTGTAGTAGGGGCAGAGGGAATTCCTGGTGTAGCGGTGAAATGCG
TAGAGATCAGGAAGAACACCGGTGGCGAAGGCGCTCTGCTGGGCTATAACTGACACTGAGGGACGAAAGC
TAGGGGAGCGAATGGGATTAGATACCCCAGTAGTCCTAGCGGTAAACGATGGAAACTAGGTGTGGCCTG-
ATCGA-CGGGCCGTGCCGAAGCAAACGCGTTAAGTTTCCCGCCTGGGGAGTACGCACGCAAGTGTGAAAC
TCAAAGGAATTGACGGGGGCCCGCACAAGCGGTGGAGTATGTGGTTTAATTCGATGCAACGCGAAGAACC
TTACCAGGACTTGACATCTCTGGAATCTCCTTGAAAGGGGAGAGTGCCGTAAGGAACCAGAAGACAGGTG
CTGCATGGCTGTCGTCAGCTCGTGTCGTGAGATGTTGGGTTAAGTCCCGCAACGAGCGCAACCCTCGTCG
TTAGTTGCCATCAT-T-A-TTGGGAACTCTAGCGAGACTGCCGGTGACAAACCGGAGGAAGGTGAGGATG
ACGTCAAGTCAGCATGGCCCTTACGTCCTGGGCGACACACGTACTACAATGCGAGGGACAGAGAGCAGCC
AACCCGCGAGGGAGAGCGAATCTCATAAACCCTGGCACAGTTCAGATTGCAGGCTGCAACTCGCCTGCAT
GAAGGAGGAATCGCTAGTAATCGCAGGTCAG-ATACTGCGGTGAATCCGTTCCCGGGCCTTGTACACACC
GCCCGTCACACCATGGAAGTGAGCCACGCCCGAAGTCATTACTCTAACCGAAAGGAGGAGGGTGCCGAAG
GCGGGGTTGATGACTGGGGTGAAGTCGTAACAAGGTAGCCGTACCGGAAGGTGTGGCTGGATCACCTCCT
TT
>FigS2A_Nitrospira_moscoviensis_X82558 
-------AGAGTTTGATNNTGGCTCAGAACGAACGCTGGCGGCGCGCCTAATACATGCAAGTCGAGCGGA
--AGG---CGTAGCAATACG---CTTGTAAAGCGGCGAACGGGTGAGGAATACATGGGTACCTACCCTTG
AGTGGGGAATAACCAGCCGAAAGGTTGGCTAATACCGCATACGGACTGCGGTTGAAAGCGTTA--CCGTG
-GGTAGCGCGCTCTTGGATGGGCTCATGTCCTATCAGCTTGTTGGTGAGGTAACGGCTCACCAAGGCTTC
GACGGGTAGCTGGTCTGAGAGGACGATCAGCCACACTGGCACTGCGACACGGGCCAGACTCCTACGGGAG
GCAGCAGTAAGGAATATTGCGCAATGGGCGAAAGCCTGACGCAGCGACGCCGCGTGGGGGATGAAGGTCT
TCGGATTGTAAACCC-TTTCGGGAGGGAAGATGGAACGG----GTAA-----CCGTTC-GGACGGTACCT
CCAGAAGCAGCCACGGCTAACTTCGTGCCAGCAGCCGCGGTAATACGAAGGTGGCAAGCGTTGTTCGGAT
TCACTGGGCGTACAGGGAGCGTAGGCGGTTGGGTAAGCCCTCCGTGAAATCTCCGGGCCTAACCCGGAAA
GTGCAGAGGGGACTGCTCGGCTTGAGGATGGGAGAGGAGCGCGGAATTCCCGGTGTAGCGGTGAAATGCG
TAGAGATCGGGAGGAAGGCCGGTGGCGAAGGCGGCGCTCTGGAACATTTCTGACGCTGAGGCTCGAAAGC
GTGGGGAGCAAACAGGATTAGATACCCTGGTAGTCCACGCCTTAAACTATGGATACTAAGTGTCGGCGG-
-GTTA-CCGCCGGTGCCGCAGCTAACGCAGTAAGTATCCCGCCTGGGAAGTACGGCCGCAAGGTTGAAAC
TCAAAGGAATTGACGGGGGCCCGCACAAGCGGTGGAGCATGTGGTTTAATTCGACGCAACGCGAAGAACC
TTACCCAGGCTGGACATGACGTAGTAGGGGATGAAAGTCCACGAGGTAGCAATACCAGCGTGCTCAGGTG
CTGCATGGCTGTCGTCAGCTCGTGCCGTGAGGTGTTGGGTTAAGTCCCGCAACGAGCGCAACCCCTGTCT
TCAGTTGCCACCGGGTCATCCGGGAACTCTGGAGAGACTGCCCAGGAGAACGGGGAGGAAGGTGGGGATG
ACGTCAAGTCAGCATGGCCTTTATGCCTGGGGCCACACACGTGCTACAATGGCCGGCACAAAGAGCTGCA
AACCCGTGAGGGGGAGCCAATCTCAAAAAACCGGCCTCAGTTCAGATTGAGGTCTGCAACTCGACCTCAT
GAAGGCGGAATCGCTAGTAATCGCGGATCAG-ACGCCGCGGTGAATACGTTCCCGGGCCTTGTACACACC
GCCCGTCACACCACGAAAGTTTGTTGTACCTGAAGTCGTCGAGCCAACCGCAAGGGGGCAGGCGCCCACG
GTATGACCGATGATTGGGGTGAAGTCGTAACAAGGTAGCCGTAGGGGAACCTGCGGCTGGATCACCTCCT
TT
>FigS2A_Thermodiscus_maritimus_X99554 
-----------------------------G-ACCGCTATCGGGGAGGCTAAGCCATGGGAGTCGAACGCC
--CGC-------CGCT--------GCGGGGCGTNGCGGACGGCTGAGTAACGCGTGGCTACCTACCCTCG
GGACGGGGATAACTCCGGGAAACTGGAGCTAATCCCCGATA--GCCGGAAGGTGAAAGCGCCG--CCGTT
TGGCGGTGCGCCCGAGGATGGGGCTGCGTCCCATCAGGTAGTTGGCGGGGTAATGGCCCGCCAAGCCTAC
GACGGGTAGGGGCCGTGAGAGCGGGAGCCCCCAGATGGGCACTGAGACAAGGGNCCAGGCN-TACGGGGN
GCACCAGGCGCGAAAACTCCGCAATGCAGGCAACCGTGACGGGGCTACCCCGAGTGCCCC----C-C--T
CGT----G--G-GGGCTTTTCCCCGCT---------------GCAGGTA-----------------GGCG
GGGGAATAAGCGGGGGC-AAGCTGGTGTCAGCCGCCGCGGTAATACCAGCCCCGCGAGTGGTCGGGGTGC
TTACTGGGCCTAAAGCGCCCGTAGCCGGCTCGGCAAGTCCCCTCCTAAAGCCCCGGGCTCAACCCGGGGA
GTGGAGGGGATACTGCCGGGCTAGGGGGCGGGAGAGGCCGAGGGTACTCCCGGGGTAGGGGCGAAATCCA
TTAATCCCGGGAGGACCACCGT-GGCGAAGGCGCTCGGCTGGAAC-GCCCCGACGGTGAGGGGCGAAAGC
CGGGGGAGCGAACCGGATTAGATACCNGGGTAGTCCCGGCTGTAAACGATGCGGGCTAGGTGTTGGNCGG
GAGGGCCGCCCAGTGCCGCAGGGAAGCCGTTAAGCCCGCCGCCTGGGGAGTACGGCCGCAAGGCTGAAAC
TTAAAGGAATTGGCGGGGGAGCACACAAGGGGTGGAGCCTGCGGCTTAATTGGAGTCAACGCCGGGAACC
TCACCGGGGG---CGACGCAGTGATGGCAGGTGAAGGCCTGCCT----GACG----CGCTG-AG-GGGAG
GTGCATGGCCGTCGCCAGCTCGTGCCGTGAGGTGTCCTGTTAAGTCAGGCAACGAGCGAGACCCCCGCCC
CCATTTGCCATCCCAGAGTGGGGGCACTATGGGGGGACTGCCGCCGCTAAGGCGGAGGAAGGAGGGGGCA
ACGGCAGGTCAGCATGCCCCTAAACCCCCGGGCTGCACGCGGGCTACAATGGCGGGGACAGCGGGATCCG
ACCCCGAAAGGGGGAGGA-ATCCCTCAAACCCCGCCTCAGTTGGGATCGAGGGCTGCAACTCGCCCTCGT
GAACGTGGAATCCCTAGTAACCGCGCGTCAT-ATCGCGCGGTGAATACGTCCCTGCTCCTTGCACACACT
GCCCGTCGCTCCACCCGAGGGGGGAGGGGNTGA-GGCCCT-CACC----GCCG---GGTGGGGNTCGAAC
CCCCNNNNNNAANGGGG-----------------------------------------------------
--
>FigS2A_Ignicoccus_islandicus_X99562 
----------------------CGGACCCG-ACCGCTATCGGGGAAGCTAAGCCATGGGAGTCGAACGCC
---GC-------CGCC--------GC-GGGCGTGGCGGACGGCTGAGTAACACGTGGCTACCTACCCTCG
GGAGGGGGATAACACCGGGAAACTGGTGCTAATCCCCCATA--GCCGGAAGGTGAAAGGGGAG--GCGTT
TGCCTCTCCGCCCGAGGATGCGGCTGCGCCCTATCAGGTAGTTGGCGGGGTAACGGCCCGCCAAGCCTAA
GACGGGTAGGGGCCGTGGGAGCGGGAGCCCCCAGATGGGCACTGAGACAAGGGCCCAGGCCCTACGGGGC
GCACCAGGCGCGAAAACTC-GCAATGCGGGCAACCGTGACGGGGTTACCCCGAGTGCCCC----C----A
TAC----G--G-GGGCTTTTCCCCGCT---------------GTAAACA-----------------GGCG
GGGGAATAAGCGGGGGC-AAGCTGGTGTCAGCCGCCGCGGTAATACCAGCCCCGCGAGTGGTCGGGACGT
TTATTGGGCCTAAAGCGCCCGTAGCCGGCCTGGTAGGTCCCCTCCTAAAACCCGGGGCTCAACCCCGGGG
GTGGAGGGGAAACCACCAGGCTAGGGGGCGGGAGAGGCCGAGGGTACTCCCGGGGTAGGGGCGAAATCCG
ATAATCCCGGGAGGACCGCCGT-GGCGAAGGCGCTCGGCTGGAAC-GCCCCGACGGTGAGGGGCGAAAGC
CGGGGGAGCGAACCGGATTAGATA-CCGGGTAGTCCCGGCTGTAAACGATGCGGGCTAGGTGTTGGGTGG
TTCGACCGCCCAGTGCCGCAGGGAAGCCGTTAAGCCCGCCGCCTGGGGAGTACGGCCGCAAGGCTGAAAC
TTAAAGGAATTGGCGGGGGAGCACACAAGGGGTGGAG--TGCGGCTTAATTGGAGTCAACGCCGGGAACC
TCACCGGGGG---CGACGCAGTGAAGGTAGGTGAAGACCTACCT----GACG----CGCTG-AG-AGGAG
GTGCATGGCCGTCGCCAGCTCGTGCCGTGAGGTGTCCGGTTAAGTCCGGCAACGAGCGAGACCCCCACCC
CTACTTGCTACCCGGTCCCCGGGGCACAGTAGGGGGACTGCCGCCGTTAAGGCGGAGGAAGGAGGGGGCT
ATGGCAGGTCAGCATGCCCCGAAACCCCCGGGCTGCACGCGGGCTACAATGGCGGGGACAGCGGGTTGCG
ACCCCGAAAGGGGGAGCA-ATCCCTCAAACCCCGCCGAGGTTGGGATCGAGGGCTGCAACTCGCCCTCGT
GAACGCGGAATCCCTAGTAACCGCACGTTAG-ATCGTGCGGTGAACACGTCCCTGCTCCTTGCACACACC
GCCCGTCGCTCCACCCGAGGGGACGGGNNNN-A-GGCC----CCCGAGGAAACCC-GGGTATCCTCGAAC
TCCCTCCTCTCGAGGGGGGAGAAGTCGTAACAAGGTAGCCGTAGGGGAACCTG-----------------
--
>FigS2A_Sulfophobococcus_zilligii_X98064 
-----------------------GGCCCCG-ACCGCTATCGGGGGGGCTAAGCCATGGGAGTCGTACGTC
--CGC-------CGCT--------GCGGGGCGTGGCGGACGGCTGAGTAACACGTGGCCACCTACCCTCG
GGAGGGGGATAACACCGGGAAACTGGTGCTAATCCCCCATA--GCCGGAAGGTGAAAGGCGTA--GCGTT
TGCTACGCCGCCCGAGGATGGGGCTGCGGCCCATCAGGTAGTTGGCGGGGTAACGGCCCGCCAAGCCGAA
GACGGGTAGGGGCCGTGAGAGCGGGAGCCCCCAGTTGGGCACTGAGACAAGGGCCCAGGCCCTACGGGGC
GCACCAGGCGCGAAACCTCCGCAATGCGGGAAACCGTGACGGGGTCACCCCGAGTGCCCC----C----G
ATA----G--G-GGGCTGTTCCCCGCC---------------GTAGGAT-----------------GGCG
GGGGAGTAAGCGGGGGC-AAGCCGGTGTCAGCCGCCGCGGTAATACCGGCCCCGCGAGTGGTCGGGGTGA
TTATTGGGCCTAAAGCGCCCGTAGCCGGCCCGGTAAGTCTCCCCTAAAATCCCCGGGCTCAACCCGGGGA
TTGGGGGAGATACTGCCGGGCTAGGGGGCGGGAGAGGCCGAGGGTACTCCCGGGGTAGGGGCGAAATCCG
TTAATCCCGGGAGGACCACCGT-GGCGAAGGCGCTCGGCTGGAAC-GCCCCGACGGTGAGGGGCGAAAGC
CGGGGGAGCGAACCGGATTAGATACCCGGGTAGTCCCGGCTGTAAACGATGCGGGCTAGCTGTTGGGTGG
TTAGACCACCCAGTGGCGCAGGGAAGCCGTTAAGCCCGCCGCCTGGGGAGTACGGCCGCAAGGCTGAAAC
TCAAAGGAATTGGCGGGGGAGCACACAAGGGGTGGAGCCTGCGGTTCAATTGGAGTCAACGCCGGGAATC
TTACCGGGGG---AGACGCAGTGACGGCAGGTAAAGGCCTGCCC----GACG----CGCTG-AG-AGGAG
GTGCATGGCCGTCGCCAGCTCGTGTCGTGAGATGTCTGGTTAAGTCCAGCAACGAGCGAGACCCCCACCC
CCAGTTGCTACCCCGTCACGGGGGCACACTGGGGGGACTGCCGCCGTTAAGGCGGAGGAAGGAGGGGGCC
ACGGCAGGTCAGCATGCCCCGAATCCCCCGGGCTACACGCGGGCTACAATGGCGGGGACAGCGGGTGCCG
ACCCCGAAAGGGGGAGGA-ATCCCTCAAACCCCGCCGCAGTTGGGATCGAGGGCTGCAACTCGCCCTCGT
GAACGAGGAATCCCTAGTAACCGCGTGTCAA-ATCGCGCGGTGAATACGTCCCTGCTCCTTGCACACACC
GCCCGTCGCTCCACCCAAGGGGAGGGGGAGTGA-GGCCCG-GCCT----TGT----TGGTCGGGTCGAAC
TCCCCCTCCCTGAGGGGGGAGAAGTCGTAACAAGGTAGCCGTACCGGAAGGTG-----------------
--
>FigS2A_Deinococcus_radiodurans_Y11332 
-------------------------AGGGTGAACGCTGGCGGCGTGCTTAAGACATGCAAGTCGAACGGG
----------TCTTCGGA---------CCGAGTGGCGCACGGGTGAGTAACACGTAACTACCTACCCAGA
AGTCACGAATAACTGGCCGAAAGGTCCGCTAATACGTGATGTGCACCGTGGTGTAAAGA--------TTT
A------TCGCTTCTGGATGGGGTTGCGTTCCATCAGCTGGTTGGTGGGGTAAAGGCCTACCAAGGCGAC
GACGGATAGCCGGCCTGAGAGGGTGGCCGGCCACAGGGGCACTGAGACACGGGTCCCACTCCTACGGGAG
GCAGCAGTTAGGAATCTTCCACAATGGGCGCAAGCCTGATGGAGCGACGCCGCGTGAGGGATGAAGGTTT
TCGGATCGTAAACCTCTGAA-TCTGGGACGAAAGAGCC-----TTAG------GGCAGATGACGGTACCA
GAGTAAT-AGCACCGGCTAACTCCGTGCCAGCAGCCGCGGTAATACGGAGGGTGCAAGCGTTACCCGGAA
TCACTGGGCGTAAAGGGCGTGTACGCGGAAATTTAAGTCTGGTTTTAAAGACCGGGGCTCAACCTCGGGG
ATGGACTGGATACTGGATTTCTTGACCTCTGGAGAGGTAACTGGAATTCCTGGTGTAGCGGTGGAATGCG
TAGATACCAGGAGGAACACCAT-GGCGAAGGCAAGTTACTGGACAGAAGGTGACGCTGAGGCGCGAAAGT
GTGGGGAGCAAACCGGATTAGATACCCGGGTAGTCCACACCCTAAACGATGTACGTTGGCTAAGCGCAG-
-GATG-CTGTGCTTGGCGAAGCTAACGCGATAAACGTACCGCCTGGGAAGTACGGCCGCAAGGTTGAAAC
TCAAAGGAATTGACGGGGGCCCGCACAAGCGGTGGAGCATGTGGTTTAATTCGAAGCAACGCGAAGAACC
TTACCAGGTCTTGACATGCTAGGAACTTTGCAGAGATGCAGAGGTGCCTTCGGGAACCTAGACACAGGTG
CTGCATGGCTGTCGTCAGCTCGTGTCGTGAGATGTTGGGTTAAGTCCCGCAACGAGCGCAACCCTTGCCT
TTAGTTGTCAGCAT-TCA-TTGGACACTCTAGAGGGACTGCCTATGA-AAGTAGGAGGAAGGCGGGGATG
ACGTCTAGTCAGCATGGTCCTTACGTCCTGGGCGACACACGTGCTACAATGGGTAGGACAACGCGCAGCA
AACCCGCGAGGGTAAGCGAATCGCTAAAACCTATCCCCAGTTCAGATCGGAGTCTGCAACTCGACTCCGT
GAAGTTGGAATCGCTAGTAATCGCGGGTCAG-ATACCGCGGTGAATACGTTCCCGGGCCTTGTACACACC
GCCCGTCACACCATGGGAGTAGATTGCAGTTGAAACCGCCGGG--AGCTTTGCGG---CAGGCGTCTAGA
CTGTGGTTTATGACTGGGGTGAAGTCGTAACAAGGTAACTGTACCGGAAGGTGCGGCTGGA---------
--
>FigS2A_Thermus_antranikianii_Y18411 
---------------------------GGTGAACGCTGGCGGCGTGCCTAAGACATGCAAGTCGAGCGGG
--TA-----GGTTTATGCC------TACCCAGCGGCGGACGGGTGAGTAACGCGTGGGTACCTACCCGGA
AGAGGTGGACAACCTGGGGAAACCCAGGCTAATCCGCCATGTGTCCTGTGGGGTAAAGGGGT-----GGA
A---GCCCCGCTTCCGGATGGGCCCGCGTCCCATCAGCTAGTTGGTGGGGTAAAGGCCCACCAAGGCGAC
GACGGGTAGCCGGTCTGAGAGGACGGCCGGCCACAGGGGCACTGAGACACGGGCCCCACTCCTACGGGAG
GCAGCAGTTAGGAATCTTCCGCAATGGGCGGAAGCCTGACGGAGCGACGCCGCTTGGAGGAGGAAGCCCT
TCGGGGTGTAAACTCCTGAA-CTGGGGACGAAAGCCCC-----GGATA-----GGGGGATGACGGTACCC
AGGTAAT-AGCGCCGGCCAACTCCGTGCCAGCAGCCGCGGTAATACGGAGGGCGCGAGCGTTACCCGGAT
TTACTGGGCGTAAAGGGCGTGTAGGCGGCTTGGGGCGTCCCATGTGAAAGACCACGGCTCAACCGTGGGG
GAGCGTGGGATACGCTCAAGCTAGAGGGTGGGAGAGGGTGGTGGAATTCCCGGAGTAGCGGTGAAATGCG
CAGATACCGGGAGGAACGCCAT-GGCGAAGGCAGCCACCTGGTCCACTTCTGACGCTGAGGCGCGAAAGC
GTGGGGAGCAAACCGGATTAGATACCCGGGTAGTCCACGCCCTAAACGATGCGCGCTAGGTCTCTGGG--
-TTTA--TCTGGGGGCCGAAGCTAACGCGTTAAGCGCGCCGCCTGGGGAGTACGGCCGCAAGGCTGAAAC
TCAAAGGAATTGACGGGGGCCCGCACAAGCGGTGGAGCATGTGGTTTAATTCGAAGCAACGCGAAGAACC
TTACCAGGCCTTGACATGTAGGGAACCTGGGTGAAAGCCTGGGGTGCCGCGAGGAGCCCTAGCACAGGTG
CTGCATGGCCGTCGTCAGCTCGTGTCGTGAGATGTTGGGTTAAGTCCCGCAACGAGCGCAACCCCTGCCC
TTAGTTGCCAGCGG-GAT-CCGGGCACTCTAAGGGGACTGCCCGCGA-AAGCGGGAGGAAGGCGGGGACG
ACGTCTGGTCAGCATGGCCCTTAAGGCCTGGGCGACACACGTGCTACAATGCCCACTACAAAGCGATGCG
ACCCAGCAATGGGGAGCGAATCGCAAAAAGGTGGGCGTAGTTCGGATTGGGGTCTGCAACTCGACCCCAT
GAAGCCGGAATCGCTAGTAATCGCGGATCAGCATGCCGCGGTGAATACGTTCCCGGGCCTTGTACACACC
GCCCGTCACGCCATGGGAGCGGGTTCTACCCGAAGTCGCCGGG--AGCCTGAGGG---CAGGCGCCGAGG
GTAGGGCCCGTGACTGGGGCGAAGTCGTAACAAGGTAGCTGTACCGGAAGGTGC----------------
--
>FigS2A_Caldimicrobium_rimae_EF554596 
--------------GATCCTGGCTCAGGGCGAACGCTAGCGGCGCGCCTAACACATGCAAGTCGTGCGGA
A-AG-----GGCTTCGGCC------CTTACCGCGGCAGACGGGTGAGTAACACGTGAGCACCTGTCCCCG
GGTCTGGGATAACCATCCGAAAGGGTGGCTAATACCGGATAAAGGCGCAAGCTGAAAGGGGGCC-TTATA
-AAGCTCCTGCCTGGGGAGGGGCTCGCGGCCCATCAGCTAGTTGGTGGGGTAACGGCCCACCAAGGCTAT
GACGGGTAGCCGGCCTGAGAGGGTGGTCGGCCACACGGGCACTGAGACACGGGCCCGACTCCTACGGGAG
GCAGCAGTGGGGAATCTTGGGCAATGGGCGAAAGCCTGACCCAGCGACGCCGCGTGGGGGAAGAAGGCCT
TCGGGTCGTAAACCCCTGTTCTGGGGGAAGAACCCTGAACGGTTAATAGCCGTTCAGGCTGACGGTACCC
CAGGAGAAAGCCACGGCTAACTGCGTGCCAGCAGCCGCGGTAATACGCAGGTGGCGAGCGTTGCCCGGAA
TCACTGGGCGTAAAGGGTGCGTAGGCGGCAGGGCAAGTCGCGGGTTAAAGCCCGGGGCTCAACCCCGGAA
AGGCCTGCGATACTGCCTTGCTTGAGGGCCGGAGAGGCTGGCGGAATTCCCGGTGTAGGGGTGAAATCCG
TAGATATCGGGAGGAACACCGT-GGGGAAGCCGGCCAGCTGGACGGTTCCTGACGCTGAGGCACGAAAGC
GTGGGGAGCAAACCGGATTAGATACCCGGGTAGTCCACGCCGTAAACGATGGGTGCTAGGTCTGGGGAG-
-GAAA-CTCTCTGGGCCGAAGCTAACGCGTTAAGCACCCCGCCTGGGGAGTACGGCCGCAAGGCTGAAAC
TCAAAGGAATTGACGGGGGCCCGCACAAGCGGTGGAGCACGTGGTTTAATTCGATGCAAAGCGAAGAACC
TTACCTGGGCTTGACATGCAGGGGACCCGGTGGAAACACTGGGGAGGGTTTTT-CGCTCTGGCACAGGTG
CTGCATGGCTGTCGTCAGCTCGTGCCGTGAGGTGTTGGGTTAAGTCCCGCAACGAGCGCAACCCCTGCCC
TTAGTTGCCACCGGGTAATCCGGGCACTCTAAGGGGACTGCCGGGGATAACCCGGAGGAAGGAGGGGATG
ACGTCAAGTCCTCATGGCCCTTATGCCCAGGGCTACACACGTGCTACAATGGGGGGTACAGAGGGTTGCG
AACCCGCAAGGGGGAGCTAATCCCAGAAAGCCCTCCTCAGTTCGGATCGGGGTCTGCAACTCGACCCCGT
GAAGCCGGAATCGCTAGTAACGGCGGATCAG-ATGCCGCCGTGAATACGTTCCCGGGCCTTGTACACACC
GCCCGTCACACCACGGAAGCCGGTCTCACTCGAAGTCGCTATCCCAACCG--------------------
----------------------------------------------------------------------
--
>FigS2A_Sulfurovum_aggregans_AB889689 
-------------------------------------------------------TGCA-GTCGAACGAG
AACGG-TCCTAGTTTACTAGGA-TTCGCTAAGTGGCGGACGGGTGAGTAATGTATAGTTATTTGCCCCTT
GGAGGGGGATAACAGTTAGAAATGACTGCTAATACCCCATACTTACTAATGTAGAAAGT--------TTT
T------TCGCCAAGGGATAAGACTATATGGTATCAGTTAGTTGGTGGGGTAATGGCCTACCAAGACAAT
GACGCCTAGCTGGTCTGAGAGGATGATCAGCCACACTGGAACTGAGACACGGTCCAGACTCCTACGGGAG
GCAGCAGTGGGGAATATTGCACAATGGAGGAAACTCTGATGCAGCAACGCCGCGTGGAGGATGACGCATT
TCGGTGTGTAAACTCCTTTTATATGGGAAGA------------TAA-------------TGACGGTACCA
TATGAATAAGCACCGGCTAACTCCGTGCCAGCAGCCGCGGTAATACGGAGGGTGCAAGCGTTACTCGGAA
TCACTGGGCGTAAAGCGCGCGCAGGCGGTCTGATAAGTTGGATGTGAAAGCCTACGGCTCAACCGTAGAA
CTGCATCCAAAACTGTCAGACTAGAGTCTGGGAGGGGAAGATGGAATTAGTTGTGTAGGGGTAAAATCCG
TAGAGATAACTAGGAATACCAA-AGCGAAGGCGATCTTCTGGAACAGTACTGACGCTGAGGCGCGAAAGC
GTGGGGAGCAAACAGGATTAGATACCCTGGTAGTCCACGCCCTAAACGATGAATGTTAGTCGTCGGGTAG
CTAGTCTATTCGGTGATGCAGCTAACGCATTAAACATTCCGCCTGGGGAGTACGGTCGCAAGATTAAAAC
TCAAAGGAATAGACGGGGACCCGCACAAGTGGTGGAGCATGTGGTTTAATTCGAAGATACGCGAAGAACC
TTACCTAGCCTTGACATAATTAGAACACACCAGAGATGGAGTGGTGCCTTCGGGAGCTTTTATACAGGTG
CTGCACGGCTGTCGTCAGCTCGTGTCGTGAGATGTTGGGTTAAGTCCCGCAACGAGCGCAACCCTCGTCA
CTAGTTACTAACGG-TTC-CCGAGGACTCTAGTGAGACTGCCTTCG-CAAGGAGGAGGAAGGTGAGGACG
ACGTCAAGTCATCATGGCCCTTACGGCTAGGGCAACACACGTGCTACAATGGGCAGGACAATGAGACGCG
ATACCGCGAGGTGGAGCAAATCTAT-AAACCTGTTCTCAGTTCGGATTGTAGTCTGCAACTCGACTACAT
GAAGCTGGAATCACTAGTAATCGTAGATCAGTATGCTACGGTGAATACGTTCCCGGGTCTTGTACTCACC
GCCCGTCACACCATGGGAGTTGATTTCACCCGAAGCGGGGAAGCTAA--ACT----GGCTACCCTCCACG
----------------------------------------------------------------------
--
>FigS2A_Hydrogenobacter_subterraneus_AB026268 
-------------TGATCCTGGCTCAGCGCGAACGCTGGCGGCGTGCCTAACACATGCAAGTCGTGCGAG
--GTG-----CCTTTTGG------CACCTCAGCGGCAAACGGGTGAGTAACACGTGAGTACCTGCCCTCA
GGAAGGGGATAACCCTCCGAAAGGGGGGCTAATACCCTATAATACCATAAGGTCAAAGGTGGCC-TTTCT
-ATGCTACCGCCTGAGGAGGGGCTCGCGGCCCATCAGGTAGTTGGTGGGGTAACGGCCTACCAAGCCTAT
GACGGGTAGCCGGCCTGAGAGGGTGTCCGGCCACAGTGGGACTGAGACACGGCCCACACCCCTACGGGGG
GCAGCAGTGGGGAATCGTGGGCAATGGGCGAAAGCCTGACCCCGCGACGCCGCGTGGAGGAAGAAGCCCT
TCGGGGTGTAAACTCCTGTCAGGGGGGAAGATCTCACAGAGGTGAATAATCTCTGTGGGTGACGGTACCC
CCAGAGGAAGGGACGGCTAACTACGTGCCAGCAGCCGCGGTAATACGTAGGTCCCGAGCGTTGCGCGAAT
TCACTGGGCGTAAAGCGTCCGCAGCCGGATGGGTAAGCGGTTCGTCAAAGCCCACCGCTCAACGGTGGAA
AGGCGTACCGAACTGCCCATCTTGAGGCACGCTCAGGCAGGCGGAATTCCCGGTGTAGCGGTGAAATGCG
TAGATATCGGGAGGAACACCAA-GGCGAAGGCAGCCTGCTGGGGCTGTTCTGACGGTCAGGGACGAAAGC
TGGGGGAGCAAACCGGATTAGATACCCGGGTAGTCCCAGCCGTAAACCATGGGCGCTAGACGTCGTCC--
GTAA---GGGCGGTGTCTCAGCTAACGCGTTAAGCGCCCCGCCTGGGGAGTACGGGCGCAAGCCTGAAAC
TCAAAGGAATTGGCGGGGGCCCGCACAACCGGTGGAGCGTCTGGTTCAATTCGATGCTAACCGAAAAACC
TTACCCGGGCTTGACATGTGGGAAACCTCTGCGAAAGCGGAGGGTGCCTCT-GGAATCCCATCACAGGTG
GTGCATGGCCGTCGTCAGCTCGTGTCGTGAGATGTTGGGTTAAGTCCCGCAACGAGCGCAACCCCTGCCC
TTAGTTGCCA-CTC-TAC-GAGGGCACTCTAAGGGGACTGCCGGCGATAAGCCGGAGGAAGGTGGGGATG
ACGTCAGGTCAGTATGCCCTTTATGCCCGGGGCGACACAGGCGCTACAGTGGCCGGGACAATGGGAAGCG
ATCCAGAAATGGGGAGCAAATCCTC-AAACCCGGTCATGGTGCAGATTGAGGGCTGAAACTCGCCCTCAT
GAAGCCGGAATCGGTAGTAATGGCGGATCAGTAGGCCGCCGTGAATACGTTCTCGGGCCTTGCACACACC
GCCCGTCACGCCACGGAAGTCAGTCTTCCCGGAAGCCCTCGGGCTAACCGCAAGGAGGCAGAGGACGATG
GGAAGGCTGGCAACTGGGGCGAAGTCGTA-----------------------------------------
--
>FigS2A_Thermococcus_acidaminovorans_AB055120 
------------------------GAGACC-ACTGCTATGGGGGCCGCTAAGCCATGCGAGTCATGGGGT
--GT--------CCTT---------TGGGAACCGGCGGACGGCTCAGTAACACGTCGGTACCTACCCTCG
GGAGGGGGATAACCCCGGGAAACTGGGGCTAATCCCCCATA--GACGGAAGTCGAAAGGGC-------TC
T----GCCCGCCCGAGGATGGGCCGGCGGCCGATTAGGTAGTTGGTGGGGTAACGGCCCACCAAGCCGAA
GATCGGTACGGGCCATGAGAGTGGGAGCCCGGAGATGGACACTGAGACACGGGTCCAGGCCCTACGGGGC
GCAGCAGGCGCGAAACCTCCGCAATGCGGGCAACCGCGACGGGGGGACCCCCAGTGCCGT----GGC--A
CA---GCC--A-CGGCTTTTCCGGAGT---------------GTAAAAA-----------------GCTC
CGGGAATAAGGGCTGGC-AAGCCGGTGGCAGCCGCCGCGGTAATACCGGCGGCCCGAGTGGTGGTCGCTA
TTATTGGGCCTAAAGCGTCCGTAGCCGGGCCCGTAAGTCCCTGGCGAAATCCCACGGCTCAACCGTGGGG
CTGCTGGGGATACTGCGGGCCTTGGGACCGGGAGAGGCCGGGGGTACCCCTGGGGTAGGGGTGAAATCCT
ATAATCCCAGGGGGACCGCCAGTGGCGAAGGCGCCCGGCTGGAAC-GGTCCGACGGTGAGGGACGAAGGC
CAGGGGAGCAAACCGGATTAGATACCCGGGTAGTCCTGGCTGTAAAGGATGCGGGCTAGGTGTCGGGCGA
TTCGATCGCCCGGTGCCGAAGGGAAGCCGTTAAGCCCGCCGCCTGGGGAGTACGGCCGCAAGGCTGAAAC
TTAAAGGAATTGGCGGGGGAGCACACAAGGGGTGGAGCGTGCGGTTTAATTGGATTCAACGCCGGGAACC
TCACCGGGGG---CGACGCAGTGAAGGCAGGTGAAGGTCTGCCG----GACA----CGCCG-AG-AGGAG
GTGCATGGCCGCCGTCAGCTCGTACCGTGAGGCGTCCACTTAAGTGTGGTAACGAGCGAGACCCGCGCCC
CCAGTTGCCAGTCCTGCTAGGAGGCACTCTGGGGGGACCGCCGGCGATAAGCCGGAGGAAGGAGCGGGCG
ACGGTAGGTCAGTATGCCCCGAAACCCCCGGGCTACACGCGCGCTACAATGGGCGGGACAATGGGATCCG
ACCCCGAAAGGGGAAGGA-ATCCCCTAAACCCGCCCCCAGTTCGGATTGCGGGCTGCAACTCGCCCGCAT
GAAGCTGGAATCCCTAGTACCCGCGTGTCAT-ATCGCGCGGCGAATACGTCCCTGCTCCTTGCACACACC
GCCCGTCACTCCACCCGAGCGGGGTCCGGGTGA-GGCCTG-ATCT--CCTTCGGG-AGGTCGGGTCGAGC
CTGGGCTCCGTGAGGGGGGAGAA-----------------------------------------------
--
>FigS2A_Denitratisoma_oestradiolicum_AY879297 
-----------------CATGGCTCAGATTGAACGCTGGCGGAATGCTTTACACATGCAAGTCGAACGGC
AGCAC---GGGGGCAACCCT---GGTGGCGAGTGGCGAACGGGTGAGTAATACATCGGAACGTGCCCAGT
AATGGGGGATAACCATCCGAAAGGATGGCTAATACCGCATACGCCCTGAGGGGGAAAGCGGGGGACCGCA
AGGCCTCGCGTTATTGGAGCGGCCGATGTCGGATTAGCTAGTTGGTGGGGTAAAGGCCTACCAAGGCGAC
GATCCGTAGCTGGTCTGAGAGGATGATCAGCCACACTGGGACTGAGACACGGCCCAGACTCCTACGGGAG
GCAGCAGTGGGGAATTTTGGACAATGGGGGCAACCCTGATCCAGCCATTCCGCGTGAGTGAAGAAGGCCT
TCGGGTTGTAAAGCTCTTTCGGCAGGAACGAAAAGGTCATTATTAATACTAGTGACTAATGACGGTACCT
GAAGAAGAAGCACCGGCTAACTACGTGCCAGCAGCCGCGGTAATACGTAGGGTGCGAGCGTTAATCGGAA
TTACTGGGCGTAAAGCGTGCGCAGGCGGTTTTGTAAGACAGCTGTGAAATCCCCGGGCTTAACCTGGGAA
CTGCGGTTGTGACTGCAAGACTGGAGTGTGGCAGAGGGGGGTGGAATTCCGCGTGTAGCAGTGAAATGCG
TAGATATGCGGAGGAACACCAT-GGCGAAGGCAGCCCCCTGGGTTAACACTGACGCTCATGCACGAAAGC
GTGGGGAGCAAACAGGATTAGATACCCTGGTAGTCCACGCCCTAAACGATGCCAACTAGGTGTTGGAGAA
-GAGATTCTTTAGTACCGTAGCTAACGCGTGAAGTTGGCCGCCTGGGGAGTACGGTCGCAAGATTAAAAC
TCAAAGGAATTGACGGGGACCCGCACAAGCGGTGGATGATGTGGATTAATTCGATGCAACGCGAAAAACC
TTACCTACCCTTGACATGCCAGGAATTCTGCTGAGAGGTGGAAGTGCCGAAAGGAGCCTGGACACAGGTG
CTGCATGGCTGTCGTCAGCTCGTGTCGTGAGATGTTGGGTTAAGTCCCGCAACGAGCGCAACCCTTGCCA
TTAGTTGCCATCAT-TAA-TTGGGCACTCTAATGGGACTGCCGGTGACAAACCGGAGGAAGGTGGGGATG
ACGTCAAGTCCTCATGGCCCTTATGGGTAGGGCTTCACACGTCATACAATGGTCGGTACAGAGGGTTGCC
AAGCCGCGAGGTGGAGCCAATCCCAGAAAGCCGATCGTAGTCCGGATTGGAGTCTGCAACTCGACTCCAT
GAAGTCGGAATCGCTAGTAATCGCGGATCAG-ATGCCGCGGTGAATACGTTCCCGGGTCTTGTACACACC
GCCCGTCACACCATGGGAGTGGGTTTCACCAGAAGTAGGTAGTCTAACCGCAAGGGGGGCGCTTACCACG
GTGGGATTCATGACTGGGGTGAAGTCGTAACAAGGTAACCGTA---------------------------
--
>FigS2A_Rhizobium_grahamii_CCGE_502_JF424608 
---------------------------------------------------------------------C
-----------CGCAAG----------GGGAGCGGCAGACGGGTGAGTAACGCGTGGGAACGTACCCTTT
ACTACGGAATAACGCATGGAAACGTGTGCTAATACCGTATGTGCCCTTCGGGGGAAAGA--------TTT
A------TCGGTAAAGGATCGGCCCGCGTTGGATTAGCTAGTTGGTGGGGTAAAGGCCTACCAAGGCGAC
GATCCATAGCTGGTCTGAGAGGATGATCAGCCACATTGGGACTGAGACACGGCCCAAACTCCTACGGGAG
GCAGCAGTGGGGAATATTGGACAATGGGCGCAAGCCTGATCCAGCCATGCCGCGTGAGTGATGAAGGCCT
TAGGGTTGTAAAGCTCTTTCACCGGTGAAGA------------TAA-------------TGACGGTAACC
GGAGAAGAAGCCCCGGCTAACTTCGTGCCAGCAGCCGCGGTAATACGAAGGGGGCTAGCGTTGTTCGGAT
TTACTGGGCGTAAAGCGCACGTAGGCGGATCGATCAGTCAGGGGTGAAATCCCAGAGCTCAACTCTGGAA
CTGCCTTTGATACTGTCGATCTGGAGTATGGAAGAGGTGAGTGGAATTCCGAGTGTAGAGGTGAAATTCG
TAGATATTCGGAGGAACACCGT-GGCGAAGGCGGCTCACTGGTCCATTACTGACGCTGAGGTGCGAAAGC
GTGGGGAGCAAACAGGATTAGATACCCTGGTAGTCCACGCCGTAAACGATGAATGTTAGCCGTCGGGCAG
TATA-CTGTTCGGTGGCGCAGCTAACGCATTAAACATTCCGCCTGGGGAGTACGGTCGCAAGATTAAAAC
TCAAAGGAATTGACGGGGGCCCGCACAAGCGGTGGAGCATGTGGTTTAATTCGAAGCAACGCGCAGAACC
TTACCAGCCCTTGACATGTCCGGCTACTTGCAGAGATGCAAGGTTCCCTTCGGGGACCGGAACACAGGTG
CTGCATGGCTGTCGTCAGCTCGTGTCGTGAGATGTTGGGTTAAGTCCCGCAACGAGCGCAACCCTCGCCC
TTAGTTGCCAGCAT-TCA-TTGGGCACTCTAAGGGGACTGCCGGTGATAAGCCGGAGGAAGGTGGGGATG
ACGTCAAGTCCTCATGGCCCTTACGGGCTGGGCTACACACGTGCTACAATGGTGGTGACAGTGGGCAGCG
AGACAGCGATGTCGAGCTAATCTCC-AAAAGCCATCTCAGTTCGGATTGCACTCTGCAACTCGAGTGCAT
GAAGTTGGAATCGCTAGTAATCGCGGATCAG-ATGCCGCGGTGAATACGTTCCCGGGCCTTGTACACACC
GCCCGTCACACCATGGGAGTTGGTTTTACCCGAAGGTAGTGTGCTAACCGCAAGGAGGCAGCTAACCACG
GTA-------------------------------------------------------------------
--
>FigS2A_Chlamydophila_pneumoniae_TW-183_AE009440 
-----TGAGAATTTGATCTTAGTTCAGATTGAACGCTGGCGGCGTGGATGAGGCATGCAAGTCGAACGAA
--TAA---TGACTTCGGTTG----TTATTTAGTGGCGGAAGGGTTAGTAGTACATAGATATCTGCCCTCA
ACTTGGGGATAACGGTTGGAAACGATCGCTAATACCGAATGTATAGGCATCTATAAAGAAGGGGATCTTC
GGACCTTTCGGTTGAGGAAGAGTTTATGCGATATCAGCTTGTTGGTGGGGTAAAAGCCCACCAAGGCGAT
GACGTCTAGGCGGATTGAGAGATTGACCGCCAACACTGGGACTGAGACACTGCCCAGACTCCTACGGGAG
GCTGCAGTCGAGAATCTTTCGCAATGGACGAAAGTCTGACGAAGCGACGCCGCGTGTGTGATGAAGGCCT
TAGGGTTGTAAAGCACTTTCGCCTGGGAATAAGAGAGATTGGCTAATATCCAATCGATTTGAGCGTACCA
GGTAAAGAAGCACCGGCTAACTCCGTGCCAGCAGCTGCGGTAATACGGAGGGTGCTAGCGTTAATCGGAT
TTATTGGGCGTAAAGGGCGTGTAGGCGGAAAGGAAAGTTAGATGTTAAATTTTGGGGCTCAACCCCAAGT
CAGCATTTAAAACTATCTTTCTAGAGGATAGATGGGGAAAAGGGAATTCCACGTGTAGCGGTGAAATGCG
TAGATATGTGGAAGAACACCAGTGGCGAAGGCGCTTTTCTAATTTATACCTGACGCTAAGGCGCGAAAGC
AAGGGGAGCAAACAGGATTAGATACCCTGGTAGTCCTTGCCGTAAACGATGCATACTTGATGTGGATGG-
CTCAA-CCATCCGTGTCGGAGCTAACGTGTTAAGTATGCCGCCTGAGGAGTACACTCGCAAGGGTGAAAC
TCAAAAGAATTGACGGGGGCCCGCACAAGCAGTGGAGCATGTGGTTTAATTCGATGCAACGCGAAGGACC
TTACCTGGACTTGACATGATTTGACAACTGTAGAAATACAGCTTT-CCGCAAGG-ACAGATACACAGGTG
CTGCATGGCTGTCGTCAGCTCGTGCCGTGAGGTGTTGGGTTAAGTCCCGCAACGAGCGCAACCCTTATCG
TTAGTTGCCAGCACTTAGGGTGGGAACTCTAACGAGACTGCCTGGGTTAACCAGGAGGAAGGCGAGGATG
ACGTCAAGTCAGCATGGCCCTTATGTCCAGGGCGACACACGTGCTACAATGGTTAGTACAGAAGGTAGCA
AGATCGTGAGATGGAGCAAATCCTA-AAAGCTAGCCCCAGTTCGGATTGTAGTCTGCAACTCGACTACAT
GAAGTCGGAATTGCTAGTAATGGCGTGTCAGCATAACGCCGTGAATACGTTCTCGGGCCTTGTACACACC
GCCCGTCACATCATGGGAGTTGGTTTTACCTTAAGTCGTTGACTCAACCTTTAGGAGAGAGGCGCCCAAG
GTGAGGCTGATGACTGGGATGAAGTCGTAACAAGGTAGCCCTACCGGAAGGTGGGGCTGGATCACCTCCT
TT
>FigS2A_Methanopyrus_kandleri_AV19_AE009439 
-----ACTCCGGTTGATCCTGCCGGAGGCC-ACCGCTATCGGGGCCGCTAAGCCATGCAAGTCGAGGGCG
--CCC-------GCAA-------GGGGCGGCCCGGCGGACGGCTCAGTAACACGTGGGTACCTACCCTCG
GGACGGGGATAACCCCGCGAAAGTGGGGCTAATCCCCGATA--GCCGGAAGGTGAAAGGGCCC--GGATG
CCCGGGTCCGCCCGAGGATGGGCCTGCGGCCGATTAGGTAGTTGGCGGGGTAACGGCCCGCCAAGCCGAT
AATCGGTACGGGCGGTGAGAGCCGGAGCCCGGAGACGGGGACTGAGACAAGGCCCCGGGCCCTACGGGGC
GCAGCAGGCGCGAAACCTCCGCAATGCGGGCAACCGCGACGGGGGGACCCCGAGTGCCGT----CGGGGC
AAGCCCCG--G-CGGCTGTACCGGGGT---------------GTAAAAA-----------------GCCC
CGGGAGAAAGCGGCGGC-AAGCCGCTGCCAGCCGCCGCGGTAATAGCGGCGCCGCAAGTGGTGGCCGCTT
TTATTGGGCCTAAAGGGGCCGTAGCCGGTCCCGTGGGTCCCCGCCGAAAGCCCGCGGCTTAACCGCGGGA
GCGGCGGGGAAACTGCGGGACTTGGGACCGGGAGAGGCCGGAGGTACCCCCGGGGTAGGGGTGAAATCCT
GTCATCCCGGGGGGACCGCCAGTGGCGAAGGCGTCCGGCTGGAAC-GGTCCGACGGTGAGGGCCGAAAGC
CGGGGGAGCAAACCGGATTAGATACCCGGGTAGTCCCGGCTGTAAACGATGCGGACTAGGTGTTGGGGCG
CACGACGCCCCAGTGCCGTAGGGAAGCCGTTAAGTCCGCCGCCTGGGGAGTACGGCCGCAAGGCTGAAAC
TTAAAGGAATTGGCGGGGGAGCACACAACCGGTGGAGCCTGCGGTTTAATTGGATTCAACGCCGGAAACC
TTACCGGGGG---CGACGCAGTGAAGGCAGGTGACGACCTGCCG----GACG----AGCTG-AG-AGGAG
GTGCATGGCCGCCGTCAGCTCGTGCCGTGAGGTGTCCTGTTAAGTCAGGTAACGAGCGAGACCCCCGCCC
GCAGTTGCCAGCGGGGTACCCGGGCACTCTGCGGGGATCGCCGCCGTTAAGGCGGATGAAAGTGGGGGCG
ACGGCAGGTCCGTATGCCCCGAAACCCCCGGGCTACACGCGGGCTACAATGGCGGGGACAATGGGATCCG
ACCCCGAAAGGGGGAGGA-ATCCCCTAAACCCCGTCGTAGTTCGGATTGCGGGCTGCAACTCGCCCGCAT
GAAGGTGGAATCGGTAGTAACCGTGCCTCAGAATGGCACGGTGAATACGTCCCTGCTCCTTGCACACACC
GCCCGTCACGCCACCCGAGCCCCCCGGGGGCAA-GCCCCC-GTCC----GCAA---GGGTGGGGGCGAGC
CCCCGGGGGGTGAGGGGGGCGAAGTCGTAACAAGGTAGCCGTAGGGGAACCTGCGGCTGGATCACCTC--
--
>FigS2A_Thermoanaerobaculum_aquaticum_JX420244 
---------------------------AATGAACGCTGGCGGCGCGCCTAACACATGCAAGTCGAGCGGG
--CCA---CGGCTTCGGCCG----TGGTCGAGCGGCGAACGGGTGAGTAACGCGTGGGTACGTACCCGGG
AGTGGGGGATAGCTCCGGGAAACTGGAGGTAATACCGCATACGACCGCATGGTGAAAGGTTGGGACCTTC
GGGCCAGCCGCTCCCGGATCGGCCTGCGTCCGATTAGCTAGTTGGTAGGGTAACGGCCTACCAAGGCTAC
GATCGGTAGCCGGCCTGAGAGGGTGACCGGCCACATTGGGACTGAGACACGGCCCAGACTCCTACGGGAG
GCAGCAGTGGGGAATCTTGGGCAATGGGCGAAAGCCTGACCCAGCGACGCCGCGTGGGGGATGAAGGCCT
TCGGGTTGTAAACCCCTGTCAGGGGGGACGAAAGCCTCTCGGTGAATAGCCGGGGGGTCTGACGGTACCC
CCAAAGGAAGCCCCGGCTAACTCCGTGCCAGCAGCCGCGGTAATACGGAGGGGGCGAGCGTTATTCGGAA
TTACTGGGCGTAAAGCGCGCGCAGGTGGCGTGGCAAGTGGCAGGTGAAAGCCCTCGGCTCAACCGAGGAA
TTGCCTGCCAAACTACCGCGCTTGAGGCCGGGAGGGGGAAGCGGAATTCCTGGTGTAGCGGTGAAATGCG
TAGATACCAGGAGGAACACCGT-GGCGAAGGCGGCTTCCTGGACCGGTTCTGACACTCATGCGCGAAAGC
GTGGGGAGCAAACAGGATTAGATACCCTGGTAGTCCACGCCCTAAACGATGGGCACTAGGCGTCGCGGG-
GTCGA-CCTGCGGTGCCGTAGCTAACGCGTTAAGTGCCCCGCCTGGGGAGTACGGTCGCAAGGCTGAAAC
TCAAAGGAATTGACGGGGGCCCGCACAAGCGGTGGAGTATGTGGTTTAATTCGATGCAACGCGAAGAACC
TTACCTGGGTTTGAACTGTGGGGACAGCTCCAGAGATGGGGCCTTCCCTTCGGGGACTCCAGCAGAGGTG
CTGCATGGCTGTCGTCAGCTCGTGCCGTGAGGTGTTGGGTTAAGTCCCGCAACGAGCGCAACCCCTGCCC
CTAGTTGCCAGCGGTTCGGCCGGGGACTCTAGGGGGACTGCCGGTGACAAACCGGAGGAAGGTGGGGATG
ACGTCAAGTCATCATGGCCTTTATGTCCAGGGCTACACACGTACTACAATGGCCGCTACAAAGGGCTGCG
AACCCGCGAGGGGGAGCCAATCCCAAAAAAGCGGCCTCAGTTCGGATTGCAGTCTGCAACTCGACTGCAT
GAAGGTGGAATCGCTAGTAATCGCGCATCAG-ATGGCGCGGTGAATACGTTCCCGGGCCTTGTACACACC
GCCCGTCACATCACGAAAGTCGGCTGTACCAGAAGCCGGTGGGCTAACCGCAAGGAGGCAGCCGTCCAAG
GTATG-----------------------------------------------------------------
--
>FigS2A_Dehalococcoides_mccartyi_195_CP000027 
---------------------------GATGAACGCTAGCGGCGTGCCTTATGCATGCAAGTCGAACGTC
--T------TAAGCAATTA-------AGATAGTGGCAAACGGGTGAGTAACGCGTAAGTACCTACCTCTA
AGTGGGGGATAGCTTCGGGAAACTGAAGGTAATACCGCATGTGGACATAAGTCTAAAGCC-------GCA
A-----GGTGCTTGGTGAGGGGCTTGCGTCCGATTAGCTAGTTGGTGGGGTAATGGCCTACCAAGGCTTC
GATCGGTAGCTGGTCTGAGAGGATGATCAGCCACACTGGGACTGAGACACGGCCCAGACTCCTACGGGAG
GCAGCAGCAAGGAATCTTGGGCAATGGGCGAAAGCCTGACCCAGCAACGCCGCGTGAGGGATGAAGGCTT
TCGGGTTGTAAACCTCTTTTCACAGGGAAGA------------ATAA------------TGACGGTACCT
GTGGAATAAGCTTCGGCTAACTACGTGCCAGCAGCCGCGGTAATACGTAGGAAGCAAGCGTTATCCGGAT
TTATTGGGCGTAAAGTGAGCGTAGGTGGTCTTTCAAGTTGGATGTGAAATTTCCCGGCTTAACCGGGACG
TGTCATTCAATACTGTTGGACTAGAGTACAGCAGGAGAAAACGGAATTCCCGGTGTAGTGGTAAAATGCG
TAGATATCGGGAGGAACACCGA-GGCGAAGGCGGTTTTCTAGGTTGTCACTGACACTGAGGCTCGAAAGC
GTGGGGAGCGAACAGAATTAGATACTCTGGTAGTCCACGCCTTAAACTATGGACACTAGGTATAGGGAG-
ATCGA-CTCTCTGTGCCGAAGCTAACGCTTTAAGTGTCCCGCCTGGGGAGTACGGTCGCAAGGCTAAAAC
TCAAAGGAATTGACGGGGGCCCGCACAAGCAGCGGAGCGTGTGGTTTAATTCGATGCTACACGAAGAACC
TTACCAAGATTTGACATGATGAAGAGTGAACCGAAAGGGAAACGCCGTTAAGTCGGAGTTTGCACAGGTG
CTGCATGGCTGTCGTCAGCTCGTGCCGTGAGGTGTTTGGTTAAGTCCTGCAACGAGCGCAACCCTTGTTG
CTAGTTA--------AAT------TT-TCTAGCGAGACTGCCCCGCGAAACGGGGAGGAAGGTGGGGATG
ACGTCAAGTCAGCATGGCCTTTATATCTTGGGCTACACACACGCTACAATGGACAGAACAATAGGTTGCA
ACAGTGTGAACTGGAGCTAATCCCC-AAAGCTGTCCTCAGTTCGGATTGCAGGCTGAAACCCGCCTGCAT
GAAGTTGGAGTTGCTAGTAACCGCATATCAG-AAGGTGCGGTGAATACGTTCTCGGGCCTTGTACACACC
GCCCGTCACGTCATGAAAGCCGGTAACACTTGAAGTCGATGTGCCAACCGCAAGGAGGCAGTCGCCGAGG
GTGGGACTGGTAATTGGGACGAAGTCGTAACAAGGTA---------------------------------
--
>FigS2A_Chlamydia_trachomatis_A_HAR-13_CP000051 
----CTGAGAATTTGATCTTGGTTCAGATTGAACGCTGGCGGCGTGGATGAGGCATGCAAGTCGAACGAG
--CAA---TTGTTTCGACGA----TTGTTTAGTGGCGGAAGGGTTAGTAATGCATAGATATTTGTCCTTA
ACTTGGGAATAACGGTTGGAAACGGCCGCTAATACCGAATGTGTGGGCATCCGTAAAGAAGGGGATCTTA
GGACCTTTCGGTTAAGGGAGAGTCTATGTGATATCAGCTAGTTGGTGGGGTAAAGGCCTACCAAGGCTAT
GACGTCTAGGCGGATTGAGAGATTGGCCGCCAACACTGGGACTGAGACACTGCCCAGACTCCTACGGGAG
GCTGCAGTCGAGAATCTTTCGCAATGGACGGAAGTCTGACGAAGCGACGCCGCGTGTGTGATGAAGGCTC
TAGGGTTGTAAAGCACTTTCGCTTGGGAATAAGAGAAGACGGTTAATACCCGCTGGATTTGAGCGTACCA
GGTAAAGAAGCACCGGCTAACTCCGTGCCAGCAGCTGCGGTAATACGGAGGGTGCTAGCGTTAATCGGAT
TTATTGGGCGTAAAGGGCGTGTAGGCGGAAAGGTAAGTTAGTTGTCAAAGATCGGGGCTCAACCCCGAGT
CGGCATCTAATACTATTTTTCTAGAGGATAGATGGAGAAAAGGGAATTTCACGTGTAGCGGTGAAATGCG
TAGATATGTGGAAGAACACCAGTGGCGAAGGCGCTTTTCTAATTTATACCTGACGCTAAGGCGCGAAAGC
AAGGGGAGCAAACAGGATTAGATACCCTGGTAGTCCTTGCCGTAAACGATGCATACTTGATGTGGATGG-
CTCAA-CCATCCGTGTCGGAGCTAACGCGTTAAGTATGCCGCCTGAGGAGTACACTCGCAAGGGTGAAAC
TCAAAAGAATTGACGGGGGCCCGCACAAGCAGTGGAGCATGTGGTTTAATTCGATGCAACGCGAAGGACC
TTACCTGGGTTTGACATGATATGACCGCGGCAGAA-TGTCGTTTT-CCGCAAGG-ACATATACACAGGTG
CTGCATGGCTGTCGTCAGCTCGTGCCGTGAGGTGTTGGGTTAAGTCCCGCAACGAGCGCAACCCTTATCG
TTAGTTGCCAGCACTTAGGGTGGGAACTCTAACGAGACTGCCTGGGTTAACCAGGAGGAAGGCGAGGATG
ACGTCAAGTCAGCATGGCCCTTATGCCCAGGGCGACACACGTGCTACAATGGCCAGTACAGAAGGTGGCA
AGATCGCGAGATGGAGCAAATCCTC-AAAGCTGGCCCCAGTTCGGATTGTAGTCTGCAACTCGACTACAT
GAAGTCGGAATTGCTAGTAATGGCGTGTCAGCATAACGCCGTGAATACGTTCCCGGGCCTTGTACACACC
GCCCGTCACATCATGGGAGTTGGTTTTACCTTAAGTCGTTGACTCAACCGCAAGGAGAGAGGCGCCCAAG
GTGAGGCTGATGACTAGGATGAAGTCGTAACAAGGTAGCCCTACCGGAAGGTGGGGCTGGATCACCTCCT
TT
>FigS2A_Sulfolobus_acidocaldarius_DSM_639_CP000077 
--------------GATCCTGCCGGACCCG-ACCGCTATCGGGGAGGATAAGCCATGGGAGTCTTACATC
--CCG-------GGTA--------AGGGAGTGTGGCGGACGGCTGAGTAACACGTGGCTACCTACCCTCG
GGACGGGGATAACCCCGGGAAACTGGGGATAATCCCCGATA--GCCGGAAGGTTAAAGGCTAT--AGTTT
CTTGTAGCCGCCCGAGGATGGGGCTACGGCCCATCAGGCTGTCGGTGGGGTAAAGGCCCACCGAACCTAT
AACGGGTAGGGGCCGTGGAAGCGGGAGCCTCCAGTTGGGCACTGAGACAAGGGCCCAGGCCCTACGGGGC
GCACCAGGCGCGAAACGTCCCCAATGCGCGAAAGCGTGAGGGCGCTACCCCGAGTGCCTC----C----G
CAA----G--G-AGGCTTTTCCCCGCT---------------CTAAAAA-----------------GGCG
GGGGAATAAGCGGGGGC-AAGCTGGTGTCAGCCGCCGCGGTAATACCAGCTCCGCGAGTGGTCGGGGTGA
TTACTGGGCCTAAAGCGCCTGTAGCCGGCCCACCAAGTCGCCCCTTAAAGTCCCCGGCTCAACCGGGGAA
CTGGGGGCGATACTGGTGGGCTAGGGGGCGGGAGAGGCGGGGGGTACTCCCGGAGTAGGGGCGAAATCCT
TAGATACCGGGAGGACCACCAGTGGCGGAAGCGCCCCGCTAGAAC-GCCCCGACGGTGAGAGGCGAAAGC
CGGGGCAGCAAACGGGATTAGATACCCCGGTAGTCCCGGCTGTAAACGATGCGGGCTAGGTGTCGAGTAG
TTAGACTACTCGGTGCCGCAGGGAAGCCGTTAAGCCCGCCGCCTGGGGAGTACGGTCGCAAGACTGAAAC
TTAAAGGAATTGGCGGGGGAGCACACAAGGGGTGGAACCTGCGGCTCAATTGGAGTCAACGCCTGGAATC
TTACCGGGGG---AGACGCAGTGACGGCAGGTAACGACCTGCCT----GACT----CGCGG-AG-AGGAG
GTGCATGGCCGTCGCCAGCTCGTGTTGTGAAATGTCCGGTTAAGTCCGGCAACGAGCGAGACCCCCACCC
CTAGTTGGTATTCTGTCCCAGAACCACACTAGGGGGACTGCCGGCG-TAAGCCGGAGGAAGGAGGGGGCC
ACGGCAGGTCAGCATGCCCCGAAACTCCCGGGCCGCACGCGGGTTACAATGGCAGGGACAACGGGATGCT
ACCTCGAAAGGGGGAGCA-ATCCT-TAAACCCTGCCGCAGTTGGGATCGAGGGCTGAAACCCGCCCTCGT
GAACGAGGAATCCCTAGTAACCGCGGGTCAA-AACCCGCGGTGAATACGTCCCTGCTCCTTGCACACACC
GCCCGTCGCTCCACCCGAGCGAGAAAGGGGTGA-GGTCCC-TTGC--G-AT-A-A-GTGGGGGATCGAAC
TCCTTTCCCGCGAGGGGGGAGAAGTCGTAACAAGGTAGCCGTAGGGGAACCTGCGGCGGATCAC------
--
>FigS2A_Shinella_zoogloeoides_AB238789 
--------------------GGCTCAGAACGAACGCTGGCGGCAGGCTTAACACATGCAAGTCGAACGCC
-----------CGCAAG----------GGGAGTGGCAGACGGGTGAGTAACGCGTGGGAATCTACCCAAC
TCTACGGAATAACTCAGGGAAACTTGTGCTAATACCGTATACGCCCTTCGGGGGAAAGA--------TTT
A------TCGGAGTTGGATGAGCCCGCGTTGGATTAGCTAGTTGGTGGGGTAAAGGCCTACCAAGGCGAC
GATCCATAGCTGGTCTGAGAGGATGATCAGCCACATTGGGACTGAGACACGGCCCAAACTCCTACGGGAG
GCAGCAGTGGGGAATATTGGACAATGGGCGCAAGCCTGATCCAGCCATGCCGCGTGAGTGATGAAGGCCC
TAGGGTTGTAAAGCTCTTTCACCGGTGAAGA------------TAA-------------TGACGGTAACC
GGAGAAGAAGCCCCGGCTAACTTCGTGCCAGCAGCCGCGGTAATACGAAGGGGGCTAGCGTTGTTCGGAA
TTACTGGGCGTAAAGCGCACGTAGGCGGGTATTTAAGTCAGGGGTGAAATCCCGGAGCTCAACTCCGGAA
CTGCCTTTGATACTGGGTACCTAGAGTATGGAAGAGGTAAGTGGAATTCCGAGTGTAGAGGTGAAATTCG
TAGATATTCGGAGGAACACCAGTGGCGAAGGCGGCTTACTGGTCCATTACTGACGCTGAGGTGCGAAAGC
GTGGGGAGCAAACAGGATTAGATACCCTGGTAGTCCACGCCGTAAACGATGAATGTTAGCCGTCGGCATG
CATG-CATGTCGGTGGCGCAGCTAACGCATTAAACATTCCGCCTGGGGAGTACGGTCGCAAGATTAAAAC
TCAAAGGAATTGACGGGGGCCCGCACAAGCGGTGGAGCATGTGGTTTAATTCGAAGCAACGCGCAGAACC
TTACCAGCCCTTGACATGTCGGTGCGGATACAGAGATGTTTCCTTCAGTTAGCTGGACCGAACACAGGTG
CTGCATGGCTGTCGTCAGCTCGTGTCGTGAGATGTTGGGTTAAGTCCCGCAACGAGCGCAACCCTCGCCC
TTAGTTGCCAGCAT-TCA-TTGGGCACTCTAAGGGGACTGCCGGTGATAAGCCGGAGGAAGGTGGGGATG
ACGTCAAGTCCTCATGGCCCTTACGGGCTGGGCTACACACGTGCTACAATGGTGGTGACAGTGGGCAGCG
AGACAGCGATGTCGAGCTAATCTCC-AAAAGCCATCTCAGTTCGGATTGCACTCTGCAACTCGAGTGCAT
GAAGTTGGAATCGCTAGTAATCGCGGATCAG-ATGCCGCGGTGAATACGTTCCCGGGCCTTGTACACACC
GCCCGTCACACCATGGGAGTTGGTTTTACCCGAAGGCGATGCGCTAACCGCAAGGAGGCAGTCGACCACG
GTAGGGTCAGCGACTGGGGTGAAGTCGTAACAAGGTAGCCGTAGGGGAACCTGCGGCTGGATCAC-----
--
>FigS2A_Brevundimonas_variabilis_AJ007808 
---------------------------------CGCTGGCGGCAGGCCTAACACATGCAAGTCGAACGAC
----------CTTTCGGG---------GTTAGTGGCGGACGGGTGAGTAACACGTGGGAACGTGCCTTTA
GGTTCGGAATAAGCTCGGGAAACTGGGTCTAATACCGAATGTGCCCTTCGGGGGAAAGA--------TTT
A------TCGCCTTTAGAGCGGCCCGCGTCTGATTAGCTAGTTGGTGGTGTAATGGACCACCAAGGCGAC
GATCAGTAGCTGGTCTGAGAGGATGACCAGCCACATTGGGACTGAGACACGGCCCAAACTCCTACGGGAG
GCAGCAGTGGGGAATCTTGCGCAATGGGCGAAAGCCTGACGCAGCCATGCCGCGTGTATGATGAAGGTCT
TAGGATTGTAAAATACTTCCACCGGTGAGGA------------TAA-------------TGACTGTAGCC
GGAGAAGAAGCCCCGGCTAACTTCGTGCCAGCAGCCGCGGTAATACGAAGGGGGCTAGCGTTGCTCGGAA
TTACTGGGCGTAAAGGGAGCGTAGGCGGACATTTAAGTCAGGGGTGAAATCCCAGAGCTCAACTCTGGAA
CTGCCTTTGATACTGGGTGTCTTGAGTGTGATAGAGGTATGTGGAACTCCGAGTGTAGAGGTGAAATTCG
TAGATATTCGGAAGAACACCAGTGGCGAAGGCGACATACTGGATCATTACTGACGCTGAGGCTCGAAAGC
GTGGGGAGCAAACAGGATTAGATACCCTGGTAGTCCACGCCGTAAACGATGATTGCTAGTTGTCGGGATG
TTTA-CATCTCGGTGACGCAGCTAACGCATTAAGCAATCCGCCTGGGGAGTACGGTCGCAAGATTAAAAC
TCAAAGGAATTGACGGGGGCCCGCACAAGCGGTGGAGCATGTGGTTTAATTCGAAGCAACGCGCAGAACC
TTACCACCTTTTGACATGCCTGGACCGCCAGAGAGATCTGGCTTTCCCTTCGGGGACTGGGACACAGGTG
CTGCATGGCTGTCGTCAGCTCGTGTCGTGAGATGTTGGGTTAAGTCCCGCAACGAGCGCAACCCTCGCCA
TTAGTTGCCATCAT-TTA-TTGGGAACTCTAATGGGACTGCCGGTGCTAAGCCGGAGGAAGGTGGGGATG
ACGTCAGGTCCTCATGGCCCTTACAGGGTGGGCTACACACGTGCTACAATGGCGACTACAGAGGGT----
------------------AATCCTT-AAAAGTCGTCTCAGTTCGGATTGTCCTCTGCAACTCGAGGGCAT
GAAGTTGGAATCGCTAGTAATCGCGGATCAG-ATGCCGCGGTGAATACGTTCCCGGGCCTTGTACACACC
GCCCGTCACACCATGGGAGTTGGTTCTACCCGAAGGCGATGCGCTAACCGCAAGGGGGCAGTCGACCACG
GTANGGTCAGCGACTGGGGTGAA-TCGTAACA--GT--CC------------------------------
--
>FigS2A_Colwellia_psychrerythraea_AF001375 
-------AGAGTTTGATCATGGCTCAGATTGAACGCTGGCGGCAGGCTTAACACATGCAAGTCGAGCGGT
AACAG-AGATAGCTTGCTATCT-GCTGACGAGCGGCGGACGGGTGAGTAATGCTTGGGAATATGCCTTAT
GGTGGGGGACAACAGTTGGAAACGACTGCTAATACCGCATAACGTCTACGGACCAAAGGGGGGGATTTTC
GGACCTCTCGCCATTTGATTAGCCCAAGTGAGATTAGCTAGTTGGTGAGGTAATGGCTCACCAAGGCGAC
GATCTCTAGCTGGTTTGAGAGGATGATCAGCCACACTGGGACTGAGACACGGCCCAGACTCCTACGGGAG
GCAGCAGTGGGGAATATTGCACAATGGGCGAAAGCCTGATGCAGCCATGCCGCGTGTGTGAAGAAGGCCT
TCGGGTTGTAAAGCACTTTCAGTTGTGAGGAAAGGGATGTAGTTAATAGCTGCATCCTGTGACGTTAACA
ACAGAAGAAGCACCGGCTAACTTCGTGCCAGCAGCCGCGGTAATACGAGGGGTGCAAGCGTTAATCGGAA
TTACTGGGCGTAAAGCGTTCGTAGGCGGTCTATTAAGCAAGATGTGAAAGCCCAGGGCTCAACCTGGGAA
CTGCATTTTGAACTGGTAGACTAGAGTACTGTAGAGGGTGGTGGAATTTCCAGTGTAGCGGTGAAATGCG
TAGAGATTGGAAGGAACATCAATGGCGAAGGCGGCCACCTGGACAGATACTGACGCTGAGGAACGAAAGC
GTGGGGAGCAAACAGGATTAGATACCCTGGTAGTCCACGCCGTAAACGATGTCAACTAGCCGTTCGTGTC
CTTGAGACGTGAGTGGCGCAGCTAACGCACTAAGTTGACCGCCTGGGGAGTACGGCCGCAAGGTTAAAAC
TCAAATGAATTGACGGGGGCCCGCACAAGCGGTGGAGCATGTGGTTTAATTCGATGCAACGCGAAGAACC
TTACCATCCCTTGACATCCAGAGAAGAGACTAGAGATAGACTTGTGCCTTCGGGAACTCTGTGACAGGTG
CTGCATGGCTGTCGTCAGCTCCTGTTGTGAGATGTTGGGTTAAGTCCCGCAACGAGCGCAACCCCTATCC
TTATTTGCCAGCGCGTTATGCGGGAACTCTAAGGAGACTGCCGGTGATAAACCGGAGGAAGGTGGGGACG
ACGTCAAGTCATCATGGCCCTTACGGGATGGGCTACACACGTGCTACAATGGCAGGTACAGAGGGCAGCA
ATACCGCGAGGTGGAGCGAATCCCACAAAGCTTGTCGTAGTCCGGATTGGAGTCTGCAACTCGACTCCAT
GAAGTCGGAATCGCTAGTAATCGTAGATCAGAATGCTACGGTGAATACGTTCCCGGGCCTTGTACACACC
GCCCGTCACACCATGGGAGTGGGATGCAAAAGAAGTGGCTAGTCTAACCTTCGGGAGGACGGTCACCACT
GTGTGATTCATGACTGGGGTGAAGTCGGCACAAGGTAGC-------------------------------
--
>FigS2A_Citrobacter_koseri_AF025372 
------TAGAGTTTGATCCTGGCTCAGATTGAACGCTGGCGGCAGGCCTAACACATGCAAGTCGAACGGT
AACAGGAAGCAGCTTGCTGCTTCGCTGACGAGTGGCGGACGGGTGAGTAATGTCTGGGAAACTGCCTGAT
GGAGGGGGATAACTACTGGAAACGGTAGCTAATACCGCATAACGTCGCAAGACCAAAGAGGGGGACCTTC
GGGCCTCTTGCCATCAGATGTGCCCAGATGGGATTAGCTTGTTGGTGGGGTAACGGCTCACCAAGGCGAC
GATCCCTAGCTGGTCTGAGAGGATGACCAGCCACACTGGAACTGAGACACGGTCCAGACTCCTACGGGAG
GCAGCAGTGGGGAATATTGCACAATGGGCGCAAGCCTGATGCAGCCATGCCGCGTGTATGAAGAAGGCCT
TCGGGTTGTAAAGTACTTTCAGCGGGGAGGAAGGTGTTGTGGTTAATAACCACAGCAATTGACGTTACCC
GCAGAAGAAGCACCGGCTAACTCCGTGCCAGCAGCCGCGGTAATACGGAGGGTGCAAGCGTTAATCGGAA
TTACTGGGCGTAAAGCGCACGCAGGCGGTCTGTTAAGTCAGATGTGAAATCCCCGGGCTCAACCTGGGAA
CTGCATCTGATACTGGCAGGCTTGAGTCTCGTAGAGGGGGGTAGAATTCCAGGTGTAGCGGTGAAATGCG
TAGAGATCTGGAGGAATACCGGTGGCGAAGGCGGCCCCCTGGACGAAGACTGACGCTCAGGTGCGAAAGC
GTGGGGAGCAAACAGGATTAGATACCCTGGTAGTCCACGCCGTAAACGATGTCGACTTGGAGGTTGTGCC
CTTGAGGCGTGGCTTCCGGAGCTAACGCGTTAAGTCGACCGCCTGGGGAGTACGGCCGCAAGGTTAAAAC
TCAAATGAATTGACGGGGGCCCGCACAAGCGGTGGAGCATGTGGTTTAATTCGATGCAACGCGAAGAACC
TTACCTGGTCTTGACATCCACGGAAGTTCTCAGAGATGAGACTGTGCCTTCGGGAGCCGTGAGACAGGTG
CTGCATGGCTGTCGTCAGCTCGTGTTGTGAAATGTTGGGTTAAGTCCCGCAACGAGCGCAACCCTTATCC
TTTGTTGCCAGCGGTCCGGCCGGGAACTCAAAGGAGACTGCCAGTGATAAACTGGAGGAAGGTGGGGATG
ACGTCAAGTCATCATGGCCCTTACGACCAGGGCTACACACGTGCTACAATGGCATATACAAAGAGAAGCG
ACCTCGCGAGAGCAAGCGGACCTCATAAAGTATGTCGTAGTCCGGATTGGAGTCTGCAACTCGACTCCAT
GAAGTCGGAATCGCTAGTAATCGTGGATCAGAATGCCACGGTGAATACGTCCCCGGGCCTTGTACACACC
GCCCGTCACACCATGGGAGTGGGTTGCAAAAGAAGTAGGTAGCTTAACCTCCGGGAGGGCGCTTACCACT
TTGTGATTCATGATTGGGGTGAAGTCGT-ACAAGGTAACCGTAGGGGAC---------------------
--
>FigS2A_Nocardioides_albus_AF004988 
---------------------------GACGAACGCTGGCGGCGTGCTTAACACATGCAAGTCGAGCGGA
A-AGG-CC---CTTCGG---GG--TACTCGAGCGGCGAACGGGTGAGTAACACGTGAGTATCTGCCCCAG
GCTCTGGGATAGCCACCGGAAACGGTGATTAATACCGGATA--ATTGCATGATGAAAGT--------TTT
-------TCGGCCTGGGATGTGCTCGCGGCCTATCAGCTTGTTGGTGAGGTAATGGCTCACCAAGGCTTC
GACGGGTAGCCGGCCTGAGAGGGTGACCGGCCACACTGGGACTGAGACACGGCCCAGACTCCTACGGGAG
GCAGCAGTGGGGAATATTGGACAATGGGCGGAAGCCTGATCCAGCAACGCCGCGTGAGGGATGACGGCCT
TCGGGTTGTAAACCTCTTTCAGCACAGACGAAG-C--------GAAA---------G--TGACGGTATGT
GCAGAAGAAGGACCGGCCAACTACGTGCCAGCAGCCGCGGTAATACGTAGGGTCCGAGCGTTGTCCGGAA
TTATTGGGCGTAAAGGGCTCGTAGGCGGTCTGTCGCGTCGGGAGTGAAAACCAGGTGCTTAACACCTGGC
CTGCTTCCGATACGGGCAGACTAGAGGTACTCAGGGGAGAATGGAATTCCTGGTGTAGCGGTGAAATGCG
CAGATATCAGGAGGAACACCGGTGGCGAAGGCGGTTCTCTGGGAGTATCCTGACGCTGAGGAGCGAAAGT
GTGGGGAGCGAACAGGATTAGATACCCTGGTAGTCCACACCGTAAACGTTGGGCGCTAGGTGTGGGACAC
TTCCAGTGTTCCGTGCCGCAGCTAACGCATTAAGCGCCCCGCCTGGGGAGTACGGCCGCAAGGCTAAAAC
TCAAAGGAATTGACGGGGGCCCGCACAAGCGGCGGAGCATGCGGATTAATTCGATGCAACGCGAAGAACC
TTACCTGGGTTTGACATAACCGGAAAGCCGTAGAGATACGGCCC--CTTTT-AG--TCGGTGTACAGGTG
GTGCATGGCTGTCGTCAGCTCGTGTCGTGAGATGTTGGGTTAAGTCCCGCAACGAGCGCAACCCTCGTCC
TATGTTGCCAGCAA-TTC-TTGGGGACTCATAGGAGACTGCCGGGGTCAACTCGGAGGAAGGTGGGGATG
ACGTCAAGTCATCATGCCCCTTATGTCCAGGGCTTCACGCATGCTACAATGGCCGGTACAAAGGGCTGCG
ATCCCGTGAGGGTGAGCGAATCCCAAAAAGCCGGTCTCAGTTCGGATTGGGGTCTGCAACTCGACCCCAT
GAAGTCGGAGTCGCTAGTAATCGCAGATCAGAACGCTGCGGTGAATACGTTCCCGGGCCTTGTACACACC
GCCCGTCACGTCACGAAAGTCGGCAACACCCGAAGCCAGTGGCCCAACTGTAAAGAGGGAGCTGTCGAAG
GTGGGGCTGGCGATTGGGACGAAGTCGTAACAAGGTAGCCGTACCGGAAGGTGC----------------
--
>FigS2A_Sphingopyxis_panaciterrae_AB245353 
----------GTTTGATCCTGGCTCAGAACGAACGCTGGCGGCATGCCTAACACATGCAAGTCGAACGAC
----------TCTTCGGA---------GTTAGTGGCGCACGGGTGCGTAACGCGTGGGAATCTGCCCTTG
GGTACGGAATAACTCAGAGAAATTTGTGCTAATACCGTATAATGTCTTCGGACCAAAGA--------TTT
A------TCGCCCAAGGATGAGCCCGCGTAAGATTAGCTAGTTGGTGAGGTAAAAGCTCACCAAGGCGAC
GATCTTTAGCTGGTCTGAGAGGATGATCAGCCACACTGGGACTGAGACACGGCCCAGACTCCTACGGGAG
GCAGCAGTGGGGAATATTGGACAATGGGCGAAAGCCTGATCCAGCAATGCCGCGTGAGTGATGAAGGCCC
TAGGGTTGTAAAGCTCTTTTACCCGGGATGA------------TAA-------------TGACAGTACCG
GGAGAATAAGCTCCGGCTAACTCCGTGCCAGCAGCCGCGGTAATACGGAGGGAGCTAGCGTTGTTCGGAA
TTACTGGGCGTAAAGCGCGCGTAGGCGGTTTTTTAAGTCAGAGGTGAAAGCCCAGTGCTCAACACTGGAA
CTGCCTTTGAAACTGGAAAACTTGAATCTTGGAGAGGTCAGTGGAATTCCGAGTGTAGAGGTGAAATTCG
TAGATATTCGGAAGAACACCGT-GGCGAAGGCGACTGACTGGACAAGTATTGACGCTGAGGTGCGAAAGC
GTGGGGAGCAAACAGGATTAGATACCCTGGTAGTCCACGCCGTAAACGATGATAACTAGCTGTCCGGGTT
CATAGAACTTGGGTGGCGCAGCTAACGCATTAAGTTATCCGCCTGGGGAGTACGGTCGCAAGATTAAAAC
TCAAAGGAATTGACGGGGGCCTGCACAAGCGGTGGAGCATGTGGTTTAATTCGAAGCAACGCGCAGAACC
TTACCAGCGTTTGACATCCTGATGCGGATAGAGAGATCTTTCCTTCAGTTCGCTGGATCAGTGACAGGTG
CTGCATGGCTGTCGTCAGCTCGTGTCGTGAGATGTTGGGTTAAGTCCCGCAACGAGCGCAACCCTCATCC
CTAGTTGCCATCAT-TCA-TTGGGCACTCTAAGGAAACTGCCGGTGATAAGCCGGAGGAAGGTGGGGATG
ACGTCAAGTCCTCATGGCCCTTACGCGCTGGGCTACACACGTGCTACAATGGCGGTGACAGTGGGCAGCA
ACCGGGCGACCGGTAGCTAATCTCC-AAAAACCGTCTCAGTTCGGATTGTTCTCTGCAACTCGAGAGCAT
GAAGGCGGAATCGCTAGTAATCGCGGATCAG-ATGCCGCGGTGAATACGTTCCCAGGCCTTGTACACACC
GCCCGTCACACCATGGGAGTTGGTTTCACCCGAAGGCAGTGCTCTAACCGCAAGGAGGAAGCTGACCACG
GTGGGATCAGCGACTGGGGTGAAGTCGTAACAAGGTAGCCGT----------------------------
--
>FigS2A_Thermovorax_subterraneus_EU370564 
----------------------CTCAGGACGAACGCTGGCGGCGTGCCTAACACATGCAAGTCGAGCGAG
--GTGGGAAGGCTTAAGCTTGAA-CCACCTAGCGGCGGACGGGTGAGTAACACGTAGGCACCTACCCACC
ACACGGGGATAGCCCTGGGAAACCGGGGGTAATACCCGATACCGTTGCATGACGAAAGCTGCT----GTG
G--GGTGGCGGTGGTGGATGGGCCTGCGGCCCATCAGCTAGTTGGTGAGGTAACGGCTCACCAAGGCGAC
GACGGGTAGCCGGCCTGAGAGGGTGTACGGCCACACTGGGACTGGGACACGGCCCAGACTCCTACGGGAG
GCAGCAGTGGGGAATCTTGGGCAATGGGGGAAACCCTGACCCAGCGACGCCGCGTGGGGGAAGAAGGCCT
TCGGGTTGTAAACCCCTGTCACCGGGGAAG-------------AGGRA-----------GGACGGTACCT
GGGGAGGAAGCCCCGGCTAACTACGTGCCAGCAGCCGCGGTAATACGTAGGGGGCGAGCGTTGTCCGGAA
TCACTGGGCGTAAAGGGCGTGTAGGCGGGTTAGCAAGTTGCGGGTAAAAAACCAGGGCTCAACCCTGGGG
GTGCCTGCAAAACTGCTGACCTTGAGGGCGGGAGAGGAGGGTGGAATTCCCGGAGTAGCGGTGAAATGCG
TAGATACCGGGAGGAACACCGT-GGCGAAGGCGGCTCTCTGGACCGCACCTGACGCTGAGGCGCGAAAGC
TAGGGGAGCGAACGGGATTAGATACCCCGGTAGTCCTAGCCGTAAACGATGGTCACTAGGTGTGGGCGGT
-GGAAGCCGTCCGTGCCGCAGCAAACGCAATAAGTGACCCGCCTGGGGAGTACGGCCGCAAGGTTGAAAC
TCAAAGGAATTGACGGGGGCCCGCACAAGCGGTGGAGCATGTGGTTTAATTCGAAGCAACGCGAAGAACC
TTACCAGGCCTTGACATGAGGTGGTAGCAACCGAAAGGGGGCGACCGCTTAAGTGGAGCCTGCACAGGTG
GTGCATGGTTGTCGTCAGCTCGTGTCGTGAGATGTTGGGTTAAGTCCCGCAACGAGCGCAACCCCTACCT
CTAGTTGCCAGCGG-GRA-CCGGGCACTCTAGAGGGACTGCCGCCGACAAGGCGGAGGAAGGTGGGGATG
ACGTCAAATCATCATGCCCTTTATGGCCTGGGCCACACACGTGCTACAATGGCCGGTACAGCGGGGAGCG
AAGGCGCGAGCCGGAGCGAATCCCTAAAAGCCGGTCTCAGTTCGGATTGCAGGCTGCAACTCGCCTGCAT
GAAGGCGGAATCGCTAGTAATCGCGGATCAG-ATGCCGCGGTGAATACGTTCCCGGGCCTTGTACACACC
GCCCGTCACACCATGGGAGTTGGCAACACCCGAAGCCGGC---------TAAA-------TCCGTCGAAG
GTGGGGCCAGCGACTGGGGTGAAGTCGTAACAA-------------------------------------
--
>FigS2A_Cenarchaeum_symbiosum_AF083071 
-----AATCCGGTTGATCCTGCCGGACCTG-ACTGCTATCGGATGATCTAAGCCATGCGAGTCA-TTGA-
------------GCAA------------TACAAGGCAGACGGCTCAGTAACACGTAGTCATCTAACCTAT
GGACGGGGATAACCTCGGGAAACTGAGAATAATATCCGATA--TCCGGAAGGTCAAATGA-------TTT
A-----TCG-CCGTAGGATGGGACTGCGGTCTATCAGCTTGTTGGTGAGGTAATGGCCCACCAAGGCTAT
AACAGATACGGGCTCTGAGAGGAGAGGCCCGGAGATGGGTACTGAGACACGGACCCAGGCCCTATGGGGC
GCAGCAGGCGAGAAAACTTTGCAATGTGCGAAAGCACGACAAGGTTAATCCGAGTGTTTT----CTG--C
TA---AAG--A-AATCTTTTACCGGTC---------------TTAAAAC-----------------CACC
GGCGAATAAGGGGTGGC-AAGCTGGTGTCAGCCGCCGCGGTAAAACCAGCACCTCAAGTGGTCAGGAGGA
TTATTGGGCCTAAAGCATCCGTAGCCTGCCGTGTAAGTTTTCGGTTAAATCTATGCGCTCAACGCATAGG
CTGCCGGAAATACTGCACGGCTAGGGAGTGGGAGAGGTAGACGGTACTCGGTAGGAAGGGGTAAAATCCT
CTGATCTATCGATGACCCCCTGTGGCGAAGGCGGTCTACTAGAAC-ACTCCGACGGTGAGGGATGAAAGC
TGGGGGAGCAAACCGGATTAGATACCCGGGTAGTCCCAGCTGT-AACAATGCAAACTCAGTGATGCATTG
GTAGACAGTGCAGTGCCGCAGGGAAGCCGTTAAGTTTGCCGCCTGGGAAGTACGTACGCAAGTATGATAC
TTAAAGGAATTGGCGGGGGAGCACACAAGGGGTGAAGCCTGCGGTTCAATTGGAGTCAACGCCAGAAATC
TTACCCGGAG---AGACGCAGTGAAGGTAAGTGAAGACTCACCA----GACA----AGCTG-AG-AGGTG
GTGCATGGCCGTCGCCAGCTCGTGCCGTGAGATGTCCTGTTAAGTCAGGTAACGAGCGAGATCCTTGCCT
CTAGTTGCCACCATTTCCATGGGGCGAATTAGCGGGACCGCCGCAGTTAATGCGGAGGAAGGAAAGGGCC
ACGGCAGGTCAGTATGCCCCGAAACTCTGGGGCCACACGCGGGCTGCAATGGTAGTGACAATGGGTTCCA
TATCCGAAAGGAGGAGGA-ATCCCC-AAACGCTACCACAGTTATGACTGAGGGCTGCAACTCGCCCTCAC
GAATCTGGAATCCCTAGTAACCGCGCGTCAT-ACCGCGCAGTGAATACGTCCCTGCTCCTTGCACACACC
GCCCGTCGTTTCATTGAAGTTTGCTTTTAGTGA-GGTGAC-GTCT----AAT----TGGCGTTATCGAAC
TTGAGGTAAGCGACAAGGGAAAAGTCGTAACAAGGTGACCGTAGGGGAACCTGCGGTCGGATCACCTCCT
T-
>FigS2A_Mycoplasma_fastidiosum_AF125878 
-----------------------------------CTGGCGGCATGCCTAATACATGCAAGTTGAACGGA
---------GTAGCAATAT--------TCTAGTAGCGAACGGGTGAGTAACACGTATCCACCTACCCTTA
TGTAAAGAATAACTAGATGAAAATCTAGCTAATACTTTATAG-AACATAAGTTTAAAGGCGC-----GTT
T---GCGTCGCTTAAGGATGGGGGTGCGGTGCATTAGATAGTTGGCGGGGTAATGGCCCACCAAGTCGAT
GATGCATAGCTGTACTGAGAGGTAGAACAGCCACAATGGGACTGAGACACGGCCCATATTCCTACGGGAA
GCAGCAGTAGGGAATTTTCCACAATGGGCGAAAGCCTGATGGAGCAATGCCGCGTGAGTGATGACGGCCC
TTGGGTTGTAAAACTCTTTTATTAGGAAAAAAGAACAGAAGAGGAAA-TGCTTCTGTTTTGATTGTACCT
TTTGAATAAGCAACGGCTAACTATGTGCCAGCAGCCGCGGTAATACATAGGTTGCAAGCGTTATCCGGAT
TTATTGGGCGTAAAGCAAGCGCAGGTTGATTAACAAGTCTGGTGTGAAAGGCAGTAGCTTAACTATTGTT
-TGCATTAGAAACTGTTAATCTAGAATACAGTAGGGAGTTCTGGAATTCAATGTGGAGCGGTGAAATGCG
TAGATATATTGAAGAACACCGT-GGCGAAGGCGAGAACTTGGGCTGTTATTGACGCTTAGGCTTGAAAGT
GTGGGGAGCAAATAGGATTAGATACCCTAGTAGTCCACACTGTAAACGATGGATATTAGTTGTTGGGAC-
-TAGA-GTCTCGGTGACGCAGCTAACGCATTAAATATCCCGCCTGGGTAGTACACTCGCAAGAGTGAAAC
TCAAAGGAATTGACGGGGACCTGCACAAGTGGTGGAGCATGTTGCTTAATTCGACAATACACGAAAAACC
TTACCCAGGTTTGACATCCCTTGCAAAGTATGGAAACATATGGA---GGCTAT---CAAGGTGACAGGTG
GTGCATGGTTGTCGTCAGCTCGTGTCGTGAGATGTT-GGTTAAGTCCCGCAACGAGCGCAACCCCTGTCT
GTAGTT---------AAG-------A-TCTACAGAGACTGA-AGCG-AAAGCTATAGGAAGGTGGGGATG
ACGTCAAATCATCATGCCCCTTATGCCTGGGGCTGCAAACGTGCTACAATGGTTGGTACAAAGTG-GGCG
ATACAGCGATGTAAAGCTAATCACA-AAAGCCAATCTCAGTTCGGATTGAAGGCTGCAACTCGCCTTCAT
GAAGTTGGAATCACTAGTAATCGCGTGTCAGTATATCGCGGTGAATACGTTCTCAGGTCTTGTACACACC
GCCCGTCAAACTACGAGAGGTAAGTATATCTAAAACCGCAAAATTAACCGCAAGTGAATATGCGTCTAGG
ATAGATTTGCTGATTGGAGTTAAGTCGTAACAAGGTACCCCTACGAGAAC--------------------
--
>FigS2A_Caulobacter_ginsengisoli_AB271055 
------------------CTGGCTCAGAGCGAACGCTGGCGGCAGGCCTAACACATGCAAGTCGAACGAT
----------CCTTCGGG---------ATTAGTGGCGGACGGGTGAGTAACACGTGGGAACGTGCCTTTT
GGTTCGGAACAACTCAGGGAAACTTGAGCTAATACCGAATGTGCCCTTCGGGGGAAAGA--------TTT
A------TCG-CATTAGAGCGGCCCGCGTCTGATTAGCTTGTTGGTGAGGTAAAGGCTCACCAAGGCTAC
GATCAGTAGCTGGTCTGAGAGGATGATCAGCCACATTGGGACTGAGACACGGCCCAAACTCCTACGGGAG
GCAGCAGTGGGGAATCTTGCGCAATGGGCGAAAGCCTGACGCAGCCATGCCGCGTGAATGATGAAGGTCT
TAGGATTGTAAAATTCTTTCACCGGGGACGA------------TAA-------------TGACGGTACCC
GGAGAAGAAGCCCCGGCTAACTTCGTGCCAGCAGCCGCGGTAATACGAAGGGGGCTAGCGTTGCTCGGAA
TTACTGGGCGTAAAGGGAGCGTAGGCGGACAGTTTAGTCAGAGGTGAAAGCCCAGGGCTCAACCTTGGAA
TTGCCTTTGATACTGATTGTCTTGAGTTTGGGAGAGGTGTGTGGAACTCCGAGTGTAGAGGTGAAATTCG
TAGATATTCGGAAGAACACCGT-GGCGAAGGCGACACACTGGCCCAATACTGACGCTGAGGCTCGAAAGC
GTGGGGAGCAAACAGGATTAGATACCCTGGTAGTCCACGCCGTAAACGATGAGTGCTAGTTGTCGGCATG
CATG-CATGTCGGTGACGCAGCTAACGCATTAAGCACTCCGCCTGGGGAGTACGGTCGCAAGATTAAAAC
TCAAAGGAATTGACGGGGGCCCGCACAAGCGGTGGAGCATGTGGTTTAATTCGAAGCAACGCGCAGAACC
TTACCACCTTTTGACATGTCTGGCTAACCTCAGAGATGAGGCGTTCCCTTCGGGGACCAGAACACAGGTG
CTGCATGGCTGTCGTCAGCTCGTGTCGTGAGATGTTGGGTTAAGTCCCGCAACGAGCGCAACCCTCGCCA
TTAGTTGCCAACAG-TTT-CTGGGCACTCTAATGGGACCGCCGGTGGTAAGCCGGAGGAAGGTGGGGATG
ACGTCAAGTCCTCATGGCCCTTACAAGGKGGGCTACACACGTGCTACAATGGCGACTACAGAGGG-TGCA
ATCCCGCGAGGGGGAGCCAATCCCT-AAAAGTCGTCTCAGTTCGGATTGTTCTCTGCAACTCGAGAGCAT
GAAGTCGGAATCGCTAGTAATCGCGGATCAG-ATGCCGCGGTGAATACGTTCCCGGGCCTTGTACACACC
GCCCGTCACACCATGGGAGTTGGCTTTACCCGAAGGCGGTGCGCTAACCGCAAGGAGGCAGCCGACCACG
GTAGGGTCAGCGACTGGGGTGAAGTC--------------------------------------------
--
>FigS2A_Nanoarchaeum_equitans_AJ318041 
-----ACTCCCGTTGATCCTGCGGGAGGCC-ACCGCTATCTCCGCCGCTAACCCATGGAAGGCGAGGGCC
--CCG-------GGTA--------AGGGGGCCCGCCGCACGGCTGAGTAACACGTCGGTACCTACCCTCG
GGACGGGGATAACCCCGGGAAACTGGGGCTAATCCCCGATA--GGCGGAAGCCGAGAGGGCTA--GCCTT
CGCTAGCCCGCCCGAGGATGGGCCGGCGGCCCATCAGGTAGTTGGCGGGGTAATGGCCCGCCAAGCCGAA
GACGGGTAGGGGCCGTGAGAGCGGGAGCCCCCAGATCGGCACTGAGACAAGGGCCGAGGCCCTACGGGGC
GCACCAGGGGCGAAACCTCCGCAATGCGGGAAACCGTGACGGGGGGACGGAGAGTGCCGG----AGGGCG
TATGCTCT--C-CGGCTTTTGGGGAGT---------------GTAAGTA-----------------GCTC
CCCGAATAAGCGGTGGC-AAGGGGGTGGCAGCCGCCGCGGGAACACCCCCACCGCGAGCGGTGGCCGTGA
TTATTGGGCCTAAAGGGGCCGTAGCCGGGCCGGTGTGGCTCCGGTGAAATCCTCGGGCTCAACCCGAGGG
CCGCCGGAGCTACTACCGGCCTAGGGACCGGGAGGGGCCGACCGTACTCCCGGGGGAGCGGTGAAATGCT
GTAATCCCGGGAGGACGACCCGTGGCGAAAGCGGTCGGCCAGAAC-GGTCCGACGGTGAGGGCCGAAGGC
CGGGGGCTAGAACGGGATTAGAGACCCCGGTATTCCCGGCTGTCAACGCTGCGGGCTACCTGCTGGGCGG
TACGACCGCCCAGTGGGGTAGGGAAGCCGTTAAGCCCGCCGCCTGGGGAGTACGGCCGCAAGGCTGAAAC
TTAAAGGAATAGGCGGGGGAGCA-ACAAGAGGTGGGGTGCGCGGTTTAATTGGATTCGACGCCGGGAACC
TCACCGGGGC---TGACGCACTGATGGTGGCTGAAGGGCCACCG----GAGG----CGCTG-AG-AGGAG
GTGCATGGCCGCCGTCAGCCTGTGCCGTGAGGTGCCCTGTTAAGTCAGGAAACAGGCGAGACCCGCGCCC
GCAGTTGCGACGGCCGAAGGCCGGCACACTGCGGGGACTGCCGGGGA-AACCCGGAGGAAGGTGCGGGCG
ACGGCAGGTATGCATGCCCCGAATGCCCCGGGCTACACGCGCGCATCAATGGGCGGGACAGGGGGCCGCG
ACCCCGAAAGGGGGAGCA-ATCCCC-AAACCCGCTCTCAGTCCAGATCGAGGGCTGCAACTCGCCCTCGT
GACGGCGGAATCTCTAGTAGTCGGACGTCACCAGCGTCCGGCGAATACGTCCCTGCTCCTTGCACTCACC
GCCCGTCAAGCCACCCGAGCTGGGGCCTAGCGA-GGCCGT-GGGG--GGTTCGCC-CCCCACGGTCGAGC
TAGGCCCCGGCGAGGGGGGCTAAGTCGACACAAGGTAGCCGTAGGGGAACCTGCGGCTGGATCACCTCCT
--
>FigS2A_Acanthopleuribacter_pedis_AB303221 
-----------------------------------------------------------AGTCGTACGGT
T-GTT--TTGGCTTCGGCTGA---GGCACGAGTGGCAGACGGGTGAGTAACGCGTGGGCATCTACCTTCG
AGTGGGGGATACCATCCCGAAAGGGGTGTTAATACCGCATAACGCCTTTGGGCCAAAGTTGGGGATTGGG
-GACCTGGTGCTTGAAGAGGAGCTCGCGTCAGATTAGCTAGTTGGTGAGGTAACGGCTCACCAAGGCAAC
GATCTGTAGCCGGCCTGAGAGGGTGATCGGCCACACTGGAACTGAGACACGGTCCAGACTCCTACGGGAG
GCAGCAGTGGGGAATTTTGCGCAATGGGGGAAACCCTGACGCAGCAACGCCGCGTGGGTGATGAAGCATC
TTGGTGTGTAAAGCCCTGTCGTTAGGGACTAAGGACGGTTGATTAAGAGTTAATCGTCTTGAAGGTACCT
GAAGAGGAAGCCCCGGCTAACTCCGTGCCAGCAGCCGCGGTAATACGGAGGGGGCAAGCGTTATTCGGAA
TTACTGGGCGTAAAGGGCGCGTAGGCGGCCTGGTCAGTGGGAAGTGAAAGCCCTCGGCTCAACCGAGGAA
TAGCTTCCCATACTGCCAAGCTAGAGTATGGGAGAGGGAAGTGGAATATCCGGTGTAGCGGTGAAATGCG
TAGAGATCGGATGGAACACCGT-GGCGAAGGCGACTTCCTGGACCATCACTGACGCTGATGCGCGAAAGC
GTGGGGAGCAAACAGGATTAGATACCCTGGTAGTCCACGCCCTAAACGATGAACACTTTGTGGTACGGG-
ATCGA-CCTGTACTGCAGGAGCTAACGCATTAAGTGTTCCGCCTGGGGAGTACGGTCGCAAGGCTGAAAC
TCAAAGGAATTGACGGGGGCCCGCACAAGCGGTGGAGCATGTGGTTTAATTCGAAGCAACGCGCAGAACC
TTACCTGGGCTTAAACTGAGTGGACGGTACCAGAGATGGTGCTTTTCCTTCGGGAACTGCTGTAGAGGTG
CTGCATGGCTGTCGTCAGCTCGTGTCGTGAGATGTTGGGTTAAGTCCCGCAACGAGCGCAACCCCTGCTT
CTAGTTGCTAACAGGTTAACTGAGCACTCTAGAGGGACTGCC-TGGGCAACCAGGAGGAAGGCGGGGATG
ACGTCAAGTCCTCATGGCCCTTATGTCCAGGGCTACACACGTGCTACAATGGGCGGTACAGAGCGCAGCG
AACTCGCGAGAGTAAGCAAATCGCACAAAGCCGTCCTCAGTTCGGATCGCAGTCTGCAACTCGACTGCGT
GAAGCTGGAATCGCTAGTAATCGGAGATCAG-ACGCTCCGGTGAATACGTTCCCGGGCCTTGTACACACC
GCCCGTCACATCACGAAAGCTGGTTGCACCTGAAAACGGTGGGCTAACCCTTGGGAGGTAGCTGTTTACG
GTGTGATTGGTGATTGGGG---------------------------------------------------
--
>FigS2A_Marinospirillum_alkaliphilum_AF275713 
-------------------------------------------AGGCCTAACACATGCAAGTCGAGCGGC
AGCACGGGAAAGCTTGCTTTTCTGGTGGCGAGCGGCGGACGGGTGAGTAATGCATGGGAATCTGCCCGAT
AGTGGGGGACAACGTTTCGAAAGGAACGCTAATACCGCATACGTCCTACGGGAGAAAGCAGG----CTTA
GG--CTTGCGCTATCGGATGAGCCCATGTCGGATTAGCTAGTTGGTGAGGTAAAGGCTCACCAAGGCGAC
GATCCGTAACTGGTCTGAGAGGATGATCAGTCACACCGGAACTGAGACACGGTCCGGACTCCTACGGGAG
GCAGCAGTGGGGAATATTGGACAATGGGGGCAACCCTGATCCAGCCATGCCGCGTGTGTGAAGAAGGCCT
TCGGGTTGTAAAGCACTTTCAGCGAGGAGGAAAGCATCAAGGTTAATACCCTTGGTGTGTGACGTTACTC
GCAGAAGAAGCACCGGCAAACTCCGTGCCAGCAGCCGCGGTAATACGGAGGGTGCGAGCGTTAATCGGAA
TTACTGGGCGTAAAGCGCGCGTAGGCGGTCTGTTAAGCCAGATGTGAAATCCCCGGGCTCAACCTGGGAA
CTGCATCTGGAACTGGCAGGCTAGAGTACAGTAGAGGAAGGTGGAATTCCACGTGTAGCGGTGAAATGCG
TAGATATGTGGAGGAACATCGT-GGCGAAGGCGGCCTTCTGGACTGATACTGACGCTGAGGTGCGAAAGC
GTGGGGAGCAAACAGGATTAGATACCCTGGTAGTCCACGCCGTAAACGATGTCAACTAGCCGTTGGAATC
CTTGAGATTTTAGTGGCGCAGCTAACGCACTAAGTTGACCGCCTGGGGAGTACGGCCGCAAGGTTAAAAC
TCAAATGAATTGACGGGGGCCCGCACAAGCGGTGGAGCATGTGGTTTAATTCGATGCAACGCGAAGAACC
TTACCTACTCTTGACATCCAGAGAACTTTCCAGAGATGGATTGGTGCCTTCGGGAACTCTGAGACAGGTG
CTGCATGGCTGTCGTCAGCTCGTGTTGTGAAATGTTGGGTTAAGTCCCGTAACGAGCGCAACCCCTATCC
TTATTTGCCAGCGATTAAATCGGGAACTCTAAGGAGACTCCCGGTGACAAACCGGAGGAAGGTGGGGACG
ACGTCAAGTCATCATGGCCCTTACGAGTAGGGCTACACACGTGCTACAATGGCCGGTACAACAGGTTGCT
AACCCGCGAGGGGGAGCCAATCCGCAAAAACCGGTCGTAGTCCGGATTGCAGTCTGCAACTCGACTGCAT
-AAGTCGGAATCGCTAGTAATCGCGGATCAGAATGCCGCGGTGAATACGTTCCCGGGCCTTGTACACACC
GCCCGTCACACCATGGGAGTTGATTGCACCAGAAGTAGCTAGCTTAACCTTCGGGAGGGCGGTTACCACG
GTGTGG-TAATGACT-------------------------------------------------------
--
>FigS2A_Cetobacterium_somerae_AJ438155 
-------AGAGTTTGATCCTGGCTCAGGATGAACGCTGACAGAATGCTTAACACATGCAAGTCG-ATTGA
--TTT----ACCTTCGGGT-----ATTGAGGATGGCGGACGGGTGAGTAACGCGTAAGGACTTGCCTCTT
GGTCTGGGACAACTGTTGGAAACGACAGCTAATACCGGATATTCTCGCATGGGGAAAGCT-------ATA
------TGCGCCAAGAGAGAGCCTTGCGTTCCATTAGCTAGTTGGTGGGGTAACGGCCCACCAAGGCGAC
GATGGATAGCCGGCCTGAGAGGGTGAACGGCCACAAGGGGACTGAGACACGGCCCTTACTCCTACGGGAG
GCAGCAGTGGGGAATATTGGACAATGGGCACAAGCCTGATCCAGCAATTCTGTGTGCACGATGAAGGTCT
TCGGATTGTAAAGTGCTTTCAGTTGGGAAGAA-----------GAAA-----------GTGACGGTACCA
ACAGAAGAAGCGACGGCTAAATACGTGCCAGCAGCCGCGGTAATACGTATGTCGCAAGCGTTATCCGGAT
TTATTGGGCGTAAAGCGCGTCTAGGCGGAAAAATAAGTCTGATGTTAAAATGCGGGGCTCAACTCCGTAT
-TGCGTTGGAAACTGTTTTTCTAGAGTACTGGAGAGGTGGGCGGAACTACAAGTGTAGAGGTGAAATTCG
TAGATATTTGTAGGAATGCCAT-GGAGAAGTCAGCTCACTGGACAGATACTGACGCTAAAGCGCGAAAGC
GTGGGGAGCAAACAGGATTAGATACCCTGGTAGTCCACGCCGTAAACGATGATCACTAGGTGTTGGGGG-
-TCGA-ACCTCAGCGCCCAAGCTAACGCGATAAGTGATCCGCCTGGGGAGTACGCACGCAAGTGTGAAAC
TCAAAGGAATTGACGGGGACCCGCACAAGCGGTGGAGCATGTGGTTTAATTCGACGCAACGCGAGAAACC
TTACCAGCGTTTGACATCCTAAGAAGTTTCCAGAGATGGATTCGTGGGCTTGCCAACTTAGTGACAGGTG
GTGCATGGCTGTCGTCAGCTCGTGTCGTGAGATGTTGGGTTAAGTCCCGCAACGAGCGCAACCCCTATTG
TATGTTGCTACCAT-TAA-TTGAGCACTCATGCGATACTGCCTGCGATGAGCAGGAGGAAGGTGGGGATG
ACGTCAAGTCATCATGCCCCTTATACGCTGGGCTACACACGTGCTACAATGGGCAGTACAGAGAGTTGCC
AACCCGCGAGGGTGAGCTAATCTCTTAAAGCTGTTCTTAGTTCGGATTGTACTCTGCAACTCGAGTACAT
GAAGTTGGAATCGCTAGTAATCGCAAATCAG-ATGTTGCGGTGAATACGTTCTCGGGTCTTGTACACACC
GCCCGTCACACCACGAGAGTTGGTTGCACCTGAAGTAGCAGGCCTAACCGTAAGGAGGGATGTTCCTAAG
GTGTGATTAGCGATTGGGGTGAAGTCGTAACAAGGT----------------------------------
--
>FigS2A_Fibrobacter_intestinalis_AJ496284 
----------------------------ACGAACGCTGGTGGAGTGTCTTATACATGCAAGTCGAGCGGG
--A-C--GGCAGCTTGCTGCC---GAGCCGAGCGGCGAATGGGTGAGTAACGCGTAAGCACCTGCCCCGC
ATTCCGGAACAACCGTGCCAACGCGCGGCTAATGCCGGGAGCCCCCGCATGGGGAAAGA--------TTC
A------TCGATGCGGGATGGGCTTGCGTCCGATTAGCTAGTTGGCGGGGTGACGGCCCACCAAGGCGAC
GATCGGTAGCCGGCCTGAGAGGGCGATCGGCCACATTGGGACTGAGAGACGGCCCAGACTCCTACGGGAG
GCAGCAGTAGGGAATATTGCGCAATGGGGGCAACCCTGACGCAGCAACTCCACGTGTGGGATGAAGCATT
TCGGTGTGTAAACCACTGTCGGATGGGAATAAGCGCCGC----CACG-----GCGGCGTTGAATGTACCA
TTAGAGGAAGCACCGGCAAACTTCGTGCCAGCAGCCGCGGTAATACGAGGGGTGCGAGCGTTGTTCGGAA
TCACTGGGCGTAAA-GGGGCGTAGGCGGACCGCCAAGCGTTCTGTGCAATCCCGGGGCCCAACCCCGGAC
CCGCAGAGCGAACTGGCGGCCTTGAGTAGTCCAGAGGCCGGCGGAATTCCTGGTGTAGCGGTGGAATGCG
TAGATATCAGGAAGAACACCAT-GGCGAAGGCAGCCGGCTGGGGACTTACTGACGCTGAGGCTCGAAAGC
GCGGGTAGCAAACAGGATTAGATACCCTGGTAGTCCGCGCGGTAAACGATGCATACTAGGCGTTCCGGG-
-GCGA-CCCGGGGTGCCGCAGCCAACGCGTTAAGTATGCCGCCTGGGGAGTACGTACGCAAGTATGAAAC
TCAAAGGAATTGACGGGGGCCCGCACAAGCGGTGGAGCATGTGGTTTAATTCGAAGCAACGCGCAGAACC
TTACCAGGGTTTGACATGAATCGCCGCGGCGAGAGATCGCCGTTTTCAGCAATGAACGGTTGCACAGGTG
CTGCATGGCTGTCGTCAGCTCGTGTCGTGAGATGTTGGGTTAAGTCCCGCAACGAGCGCAACCCACGTTT
CCAGTTGCCG-CCC-GCA-GGGGGCTCTCTGGAGAGACTGCCGGGGACAACCCGGAGGAAGGTGTGGATG
ACGTCAAGTCCTCATGGCCCTTACATCCTGGGCCACACACGTGCTACAATGGGCGGTACAATGGGCAGCG
GGGCCGCGAGGCCGAGCCAATCCCC-AAAGCCGCCCTCAGTTCGGATCGGAGTCTGCAACTCGACTCCGT
GAAGCTGGAATCGCTAGTAATCGTGGGTCAG-ACACCACGGTGAATACGTTCCCGGGCCTTGTACACACC
GCCCGTCAAGCCATGGAAGAAGGGAGTGCTCTAAGTCGCGATGCCAACCGCAAGGAGCCA-GCGCCTAAA
GCAAGACC--------------------------------------------------------------
--
>FigS2A_Hydrogenobacter_hydrogenophilus_HE616187 
-----------TTTGATCCTGGCTCAGCGCGCACGCTGGCGGCGTGCCTAACACATGCAAGTCGTGCGGG
--TGG------CTCT-G-------CCACCCAGCGGCAAACGGGTGAGTAACACGTGAGTACCTGCCCTCA
GGAAGGGGATAACCCTCCGAAAGGGGGGCTAATACCCTATAATACCATAAGGTCAAAGGTGGCC-TTTCT
-AAGCTACCGCCTGAGGAGGGGCTCGCGGCCCATCAGGTAGTTGGTGGGGTAATGGCCTACCAAGCCTAT
GACGGGTAGCCGGCTTGAGAGGGTGGCCGGCCACAGTGGGACTGAGACACGGCCCACACCCCTACGGGGG
GCAGCAGTGGGGAATCGTGGGCAATGGGCGAAAGCCTGACCCCGCGACGCCGCGTGGAGGAAGAAGCCCT
TCGGGGTGTAAACTCCTGTCAGGGGGGAAGATCTCACAGGGGTGAATAATCTCTGTGGGTGACTGTACCC
CCAGAGGAAGGGACGGCTAACTACGTGCCAGCAGCCGCGGTAATACGTAGGTCCCGAGCGTTGCGCGAAT
TCACTGGGCGTAAAGCGTCCGCAGCCGGATGGGTAAGCGGTTTGTCAAAGCCCACCGCTCAACGGTGGAA
AGGCATACCGAACTGCCCATCTTGAGGCACGCTCAGGTAGGCGGAATTCCCGGTGTAGCGGTGAAATGCG
TAGATATCGGGAGGAACACCGT-GGCGAAGGCGGCCTACTGGGGCTGTCCTGACGGTCAGGGACGAAAGC
TGGGGGAGCAAACCGGATTAGATACCCGGGTAGTCCCAGCCGTAAACCATGGGCGCTAGGCGTTGTCC--
GCAA---GGGCAGTGCCTCAGCTAACGCGGTAAGCGCCCCGCCTGGGGAGTACGGGCGCAAGCCTGAAAC
TCAAAGGAATTGGCGGGGGCCCGCACAACCGGTGGAGCGTCTGGTTCAATTCGATGCTAACCGAAAAACC
TTACCCGGGCTTGACATGTAGGAAACCCTTGCGAAAGCGAGGGGTGCCTCT-GGAATCCTACCACAGGTG
GTGCATGGCCGTCGTCAGCTCGTGTCGTGAGATGTTGGGTTAAGTCCCGCAACGAGCGCAACCCCTGCCC
TTAGTTGCCA-CTC-TTC-GAGGGCACTCTAAGGGGACTGCCGGCGATAAGCCGGAGGAAGGTGGGGATG
ACGTCAGGTCAGTATGCCCTTTATGCCCGGGGCTACACAGGCGCTACAGTGGCCGGGACAATGGGAAGCG
ACCCAGCAATGGGGAGCAAATCCTCCAAACCCGGTCATGGTGCAGATTGAGGGCTGAAACTCGCCCTCAT
GAAGCCGGAATCGGTAGTAATGGCGGATCAGTAAGCCGCCGTGAATACGTTCTCGGGCCTTGCACACACC
GCCCGTCACGCCACGGAAGTCAGTCTTCCCGGAAGCCCTCGAGCTAACCGCAAGGAGGCAGAGGACGATG
GGAAGGCTGGCAACTGGGGCGAAGTCGTAACAAGGTAGCCGTAGGGGAACCTGCGGCTGGATCACCTCCT
T-
>FigS2A_Leptospirillum_ferriphilum_AF356829 
-------------------TGGCTCAGAACGAACGCTGGCGGCGTGCCTAACACATGCAAGTCCGACGGA
--AAG---GGGAGCAATCCC---CCGGTAGGGTGGCAAACGGGTGAGTAAGACATGGGTATCTGCCCTGG
AGATGGGGATATCCCTCCGAAAGGGGGGGCAATACCGAATAGTCCGTGAAGGGGAAAGGAGGC-CTTGTA
-AAGCTTCCGCTCCTGGATGAGCCCATGGCCCATCAGCTAGTTGGTAGGGTAAAGGCCTACCAAGGCGAC
GACGGGTAGCTGGTCTGAGAGGACAACCAGCCACACTGGCACTGAGACACGGGCCAGACTCCTACGGGAG
GCAGCAGTGAGGAATATTGCGCAATGGGGGCAACCCTGACGCAGCAACGCCGCGTGTGGGAAGAAGGCTT
TCGGGTTGTAAACCACTTTTGCCCGGGACGAAAGGGGGGACCTGAATAAGGTTGCCCGATGACGGTACCG
GGAGAATAAGCCACGGCTAACTCTGTGCCAGCAGCCGCGGTAAGACAGAGGTGGCAAGCGTTGTTCGGAG
TTACTGGGCGTAAAGAGTCTGTAGGTGGTCTGTCAAGTCTTTGGTGAAAGGCCGTGGCTTAACCATGGGA
ATGCCAAAGAGACTGGCAGACTGGAGGCTGGGAGAGGGAAGCGGAATTTCTGGTGTAGCGGTGAAATGCG
TAGATATCAGAAGGAAGGCCGT-GGCGAAGGCGGCTTCCTGGAACAGACCTGACACTGAGAGACGAAAGC
GTGGGGAGCAAACAGGATTAGATACCCTGGTAGTCCACGCCCTAAACGATGGGTACTAAGTGTGGGAGGG
-TTAAACCTCCCGTGCCGCAGCCAACGCAGTAAGTACCCCGCCTGGGGAGTACGGCCGCAAGGTTGAAAC
TCAAAGGAATTGACGGGGGCCCGCACAAGCGGTGGTGCATGTGGTTTAATTCGACGCAACGCGAAGAACC
TTACCTGGGCTTGACATGCGCGAGTAGGAACCGAAAGGGGCCGACCGTTCAGTCGGAAGCGGAACAGGTG
CTGCATGGCTGTCGTCAGCTCGTGCCGTGAGGTGTTGGGTTCAGTCCCGCAACGAGCGCAACCCTCGCCC
TCTGTTGCCACCGGGTCATCCGGGCACTCTGAGGGGACTGCCAGCGACAAGTTGGAGGAAGGAGAGGATG
ACGTCAAGTCATCATGGCCCTTATGCCCAGGGCCACACACGTGCAACAATGGCCGGTACAGACGGAAGCA
AGACCGAGAGGTGGAGCAAATCCGAGAAAGCCGGTCCCAGTTCGGATTGAGGTCTGCAACTCGACCTCAT
GAAGTCGGAATCGCTAGTAATCGCGTATCAG-ACGACGCGGTGAATACGTTCCCGGGCCTTGTACACACC
GCCCGTCACACCACGAAAGTCTGTTGTACCTGAAGTCGGTGCCCCAACCGAAAGGAGGGAGCCGCCCAAG
GTATGGCCGGTAATTGGGGTGAAGTCGTAACAAGGTACCCGTCTAGA-----------------------
--
>FigS2A_Vibrio_splendidus_AJ515230 
----------------------------------------------------------------------
---------------------------------GGCGGACGGGTGAGTAATGCCTAGGAAATTGCCTTGA
TGTGGGGGATAACCATTGGAAACGATGGCTAATACCGCATAATGCCTACGGGCCAAAGAGGGGGATCTTC
GGACCTCTCGCGTCAAGATATGCCTAGGTGGGATTAGCTAGTTGGTGAGGTAATGGCTCACCAAGGCGAC
GATCCCTAGCTGGTCTGAGAGGATGATCAGCCACACTGGAACTGAGACACGGTCCAGACTCCTACGGGAG
GCAGCAGTGGGGAATATTGCACAATGGGCGAAAGCCTGATGCAGCCATGCCGCGTGTATGAAGAAGGCCT
TCGGGTTGTAAAGTACTTTCAGTTGTGAGGAAGGGTGTGTAGTTAATAGCTGCACATCTTGACGTTAGCA
ACAGAAGAAGCACCGGCTAACTCCGTGCCAGCAGCCGCGGTAATACGGAGGGTGCGAGCGTTAATCGGAA
TTACTGGGCGTAAAGCGCATGCAGGTGGTTCATTAAGTCAGATGTGAAAGCCCGGGGCTCAACCTCGGAA
CTGCATTTGAAACTGGTGAACTAGAGTGCTGTAGAGGGGGGTAGAATTTCAGGTGTAGCGGTGAAATGCG
TAGAGATCTGAAGGAATACCGT-GGCGAAGGCGGCCCCCTGGACAGGCACTGACACTCAGATGCGAAAGC
GTGGGGAGCAAACAGGATTAGATACCCTGGTAGTCCACGCCGTAAACGATGTCTACTTGGAGGTTGTGGC
CTTGAGCCGTGGCTTTCGGAGCTAACGCGTTAAGTAGACCGCCTGGGGAGTACGGTCGCAAGATTAAAAC
TCAAATGAATTGACGGGGGCCCGCACAAGCGGTGGAGCATGTGGTTTAATTCGATGCAACGCGAAGAACC
TTACCTACTCTTGACATCCAGAGAAGCCAGCGGAGACGCAGGTGTGCCTTCGGGAGCTCTGAGACAGGTG
CTGCATGGCTGTCGTCAGCTCGTGTTGTGAAATGTTGGGTTAAGTCCCGCAACGAGCGCAACCCTTATCC
TTGTTTGCCAGCGAGTAATTCGGGAACTCCAGGGAGACTGCCGGTGATAAACCGGAGGAAGGTGGGGACG
ACGTCAAGTCATCATGGCCCTTACGAGTAGGGCTACACACGTGCTACAATGGCGCATACAGAGGGCAGCA
AGCTAGCGATAGTGAGCGAATCCCAAAAAGTGCGTCGTAGTCCGGATTGGAGTCTGCAACTCGACTCCAT
GAAGTCGGAATCGCTAGTAATCGGGAATCAGAATGTCACGGTGAATACGTTCCCGGGCCTTGTACACACC
GCCCGTCACACCATGGGAGTGGG-----------------------------------------------
----------------------------------------------------------------------
--
>FigS2A_Haloferula_sargassicola_AB372856 
-------------------TGGCTCAGAACGAACGCTGGCGGCGTGTTTAAGACATGCAAGTCGTACGGG
--GACTTGATAGCTTGCTAGAGA-GTTCCTAGTGGCGCACGGGTGAGTAACACGTGAGTACATGCCCTGC
AGTGGGGGATAGCCCGCCGAAAGGCGGATTAATACCCCATGGTTCCGCAAGGATAAAGGTGGC--T-TTT
--AGCTGCCGCTGCAGGATTGGCTCGCGTCCTATCAGCTTGTTGGTGAGGTAACGGCTCACCAAGGCGAC
GACGGGTACCTGGTTTGAGAGGATGATCAGGCACACTGGAACTGAGACACGGTCCAGACACCTACGGGTG
GCAGCAGTCGAGAATAATTCACAATGGGGGAAACCCTGATGGTGCAACGCCGCGTGGAGGATGAAGGTCT
TCGGATTGTAAACTCCTGTCATTTGAGAGCAAACCTGGCGGT-GAATA-GCCGACGGGTTGATAGTATCG
AAAGAGGAAGGGACGGCTAACTTCGTGCCAGCAGCCGCGGTAATACGAAGGTCCCGAGCGTTGTTCGGAA
TCACTGGGCGTAAAGGGAGCGTAGGCGGCAAGGTAAGTCAGGTGTGAAATCCCGGGGCTCAACCCCGGAA
CTGCACCCGATACTGCTTTGCTAGAGTAATGGAGGGGTAGCTGGAATTCTCGGTGTAGCAGTGAAATGCG
TGGATATCGAGAGGAACACTAT-GGCGAAGGCAAGCTACTGGACATTTACTGACGCTGAGGCTCGAAGGC
CAGGGGAGCGAAAGGGATTAGATACCCCTGTAGTCCTGGCAGTAAACGGTGTGCGCTTGGTGTGAGGGG-
TTCGA-CCCCTTGTGCCGGAGCTAACGCGTTAAGCGCACCGCCTGGGGAGTACGGTCGCAAGACTAAAAC
TCAAAGAAATTGACGGGGACCCGCACAAGCGGTGGAGTATGTGGCTTAATTCGATGCAACGCGAAGAACC
TTACCTGGGCTTGACATGATTGCTAAGCTGCTGAAAGGCAGTGAG-TCTTCGGA-CACCTTGCACAGGTG
CTGCATGGCCGTCGTCAGCTCGTGTCGTGAGATGTTGGGTTAAGTCCCGCAACGAGCGCAACCCCTGTGA
TTAGTTGCCAGCAC-TTC-GTGGGGACTCTAATCAGACTGCCCAGATCAACTGGGAGGAAGGTGGGGACG
ACGTCAGGTCAGTATGGCCCTTACGCCCAGGGCTGCACACGTACTACAATGCCCAGTACAATTGGAACCG
ATACCGTGAGGTGGAGGAAATCCGTTAAAACTGGGCCCAGTTCGGATTGGAGGCTGCAACTCGCCTCCAT
GAAGTTGGAATCGCTAGTAATGGCGCATCAGTACGGCGCCGTGAATACGTTCCCGGGTCTTGTACACACC
GCCCGTCACATCATGGAAGCCGGTAGCACCCGAAGTATCTGT-------AT-A--------GGTCCTAAG
GTGAAGCTGGTAACTGGGATGAAGTC--------------------------------------------
--
>FigS2A_Marinitoga_hydrogenitolerans_AJ786363 
-------AGAGTTTGATCATGGCTCAGGGCGAACGCTGGCGGCGTGCTTAACACATGCAAGTCGAACGGG
--AGG--CTCTCTTCGGAGAG--TAGTACTAGTGGCGAACGGGTGAGTAACGCGTAGGAAAGTATCCTCC
AGACTGGGACAACCATTGGAAACGATGGCTAATACCAGATGAGACCGAGAGGTGAAACGTGC-----TTC
G---GCATGGCTGGAGGAGCTGCCTGCGACCCATCAGGTAGTTGGTAGGGTAAAGGCCTACCAAGCCAAC
GACGGGTAGCCGGCGTGAGAGCGTGGCCGGCCACAGGGGCACTGAGACACGGGCCCCACTCCTACGGGAG
GCAGCAGTGGGGAATATTGGACAATGGGGGAAACCCTGATCCAGCGACGCCGCGTGAAGGACGAAGTCCT
TCGGGACGTAAACTTCTGAATTTATCGAACAATAA-AGGGTA-GGAAATGGCTCACAGATGAGGGTAGAT
AA-AGAAAAGCCCCGGCTAACTACGTGCCAGCAGCCGCGGTAATACGTAGGGGGCGAGCGTTGCCCGGAA
TCACTGGGCGTAAAGGGGGTGTAGGCGGTCATCTAAGTCAGATGTAAAAGACCTTGGCTCAACCAAGGGG
TTGCGTCTGAAACTGGGTGACTTGAGGTTACTAGAGGGAGACGGAATTACCTGTGTAGGGGTGAAATCCG
TAGATACAGGTAAGAAGGCCGT-GGTGAAGACGGTCTCCTGGGGTAAACCTGACGCTGAGGCCCGAAAGC
TAGGGGAGCAAACCGGATTAGATACCCGGGTAGTCCTAGCCGTAAACGATGCCCACTAGGTGTGAGCGGT
--AGTACCGTTCGTGCTGAAGCTAAGGCGATAAGTGGGCCGCCTGGGGAGTACGTCCGCAAGGATGAAAC
TCAAAGGAATTGACGGGGACCCGCACAAGCGGTGGAGCGTGTGGTTTAATTCGAAGCTAAGCGAAGGACC
TTACCAGGGCTTGACATGGGGTGGTACAACTAGAGATAGTTGGGCCACTTCGGTGGAGCCCACACAGGTG
GTGCACGGCCGTCGTCAGCTCGTGCCGTGAGGTGTTGGGTTAAGTCCCGCAACGAGCGCAACCCTTGCCG
TTAGTTACCAGCAT-GTA-ATGGGGACTCTAACGGGACAGCCGCCGACGAGGCGGAGGAAGGAGGGGATG
ACGTCAGGTAATCGTGCCCCTTATGTCCTGGGCGACACACGCGCTACAATGGTAGGGACAGAGGGCAGCG
AGACCGAAAGGTGGAGCGAATCCCAGAAACCCTACCCCAGTTCAGATTGTAGTCTGAAACCCGACTACAT
GAAGCCGGAATCGCTAGTAATCGCAGGTCAGCACACTGCGGTGAATACGTTCCCGGGTCTTGTACACACC
GCCCGTCAAGCCACCCGAGTTGGAAACGCCCGTAGATGGTAGCCTAACCGAAAGGAGGGCGCTATTGAGG
GTGGAGTCAGCGAGGGGGGCTAAGTCGTAACAAGGTAA-CGATCC-------------------------
--
>FigS2A_Arcobacter_halophilus_AF513455 
------------------------------------------------TAACACATGCAAGTCGAACGGA
A-CGGATTATAGCTTGCTATAATTTCAGCTAGTGGCGCACGGGTGAGTAATATATAGGTACGTGCCTCTA
AGAAAGGGATAACAGATGGAAACGTCTGCTAATACCTTATATGTACGAAAGTAGAAAGC--------TTT
A------GTGCTTAGAGATCGGCCTGTACAGTATCAGCTAGTTGGTGAGGTAAGAGCTCACCAAGGCAAT
GACGCTTAACTGGTTTGAGAGGATGATCAGTCACACTGGAACTGAGACACGGTCCAGACTCCTACGGGAG
GCAGCAGTGGGGAATATTGCACAATGGGGGAAACCCTGATGCAGCAACGCCGCGTGGAGGATGACACATT
TCGGTGCGTAAACTCCTTTTATATAGGAAGA------------AAA-------------TGACGGTACTA
TATGAATAAGCGCCGGCTAACTCCGTGCCAGCAGCCGCGGTAATACGGAGGGCGCAAGCGTTACTCGGAA
TCACTGGGCGTAAAGAGCGTGTAGGCGGATAGATAAGTTAGGAGTGAAATCCTATGGCTCAACCATAGAA
CTGCTTCTAAAACTGTCTATCTAGAGTATGGGAGAGGTAGATGGAATTTCTGGTGTAGGGGTAAAATCCG
TAGAGATCAGAAGGAATACCAT-TGCGAAGGCGATCTACTGGAACATAACTGACGCTGAGACGCGAAAGC
GTGGGGAGCAAACAGGATTAGATACCCTGGTAGTCCACGCCCTAAACGATGTACACTAGTTGTTGCCATG
CTCGACATGGCAGTAATGCAGTTAACACATTAAGTGTACCGCCTGGGGAGTACGGTCGCAAGATTAAAAC
TCAAAGGAATAGACGGGGACCCGCACAAGCGGTGGAGCATGTGGTTTAATTCGACGATACGCGAAGAACC
TTACCTGGTCTTGACATAGTAAGAACCATTTAGAGATAGATGGGTGTGCTTGCAAGCTTATATACAGGTG
CTGCACGGCTGTCGTCAGCTCGTGTCGTGAGATGTTGGGTTAAGTCCCGCAACGAGCGCAACCCTCGTCG
TTAGTTGCTAACAG-TAC-CTGAGAACTCTAACGAGACTGCCTGGG-CAACCAGGAGGAAGGTGAGGACG
ACGTCAAGTCATCATGGCCCTTACGACCAGGGCTACACACGTGCTACAATGGGGTATACAAAGAGCAGCA
ATACAGTGATGTGGAGCAAATCTAA-AAAATACCTCCCAGTTCGGATAGTAGTCTGCAACTCGACTACTT
GAAGTTGGAATCGCTAGTAATCGTAGATCAGAATGCTACGGTGAATACGTTCCCGGGTCTTGTACTCACC
GCCCGTCACACCATGGGAGTTGATTTCACTCGAAGCGGGGATGCTAA--GAT----AGCTACCCTCCACA
GTGG------------------------------------------------------------------
--
>FigS2A_Entomoplasma_lucivorax_AF547212 
---------TGTTTGATCCTGGCTCAGGAYGAACGCTGGCGGCATGCCTAATACATGCAAGTCGAACGGG
---------GTGCTTGCAC--------CCTAGTGGCGAACGGGTGAGTAACACGTATCTATCTACCTTAA
AGCGGGGGATAGCCTTTGGAAACGAAGGGTAATACCGCATGTGATCGCATGAGGAAAGTTCC-----GTT
T---GGAACACTTTAAGATGAGGATGCGGCGTATTAGCTAGTAGGCGGGGTAATGGCCCACCTAGGCAAT
GATACGTAGCCGAACTGAGAGGTTGATCGGCCACATTGGGACTGAGATACGGCCCAGACTCCTACGGGAG
GCAGCAGTAGGGAATTTTTCACAATGGACGAAAGTCTGATGAAGCAATGCCGCGTGAGTGATGACGGTCT
TCGGATTGTAAAGCTCTGTTGTAAGGGAAGAAACTTAAAAGAGGAAA-TGCTTTTAAGCTGACGGTACCT
TACCAGAAAGCCACGGCTAACTATGTGCCAGCAGCCGCGGTAATACATAGGTGGCAAGCGTTATCCGGAA
TTATTGGGCGTATAGGGTGCGTAGGCGGTTTTGTAAGTTTGAGGTTAAAGCCCGGAGCTCAACTCCGGTT
-CGCCTTGAAAACTACATCACTAGAATACAAGAGAGGTAAGCGGAATTCCATGTGTAGCGGTGAAATGCG
TAGATATATGGAAGAACACCTGTGGCGAAAGCGGCTTACTGGCTTGTTATTGACGCTGAGGCACGAAAGC
GTGGGGAGCAAATAGGATTAGATACCCTAGTAGTCCACGCCGTAAACGATGAGTACTAAGTGTCGGGG--
-ATTT--CCTCGGTGCTGCAGCTAACGCATTAAGTACTCCGCCTGAGTAGTATGCTCGCAAGAGTGAAAC
TCAAAGGAATTGACGGGGACCCGCACAAGTGGTGGAGCATGTGGTTTAATTCGAAGCAACACGAAGAACC
TTACCAGGGCTTGACATCCAGTGCAAAGTATAGAGATATATGGA---GGTTAA---CATTGAGACAGGTG
GTGCATGGTTGTCGTCAGTTCGTGCCGTGAGGTGTTGGGTTAAGTCCCGCAACGAACGCAACCCTTGTTG
TTAGTTACTACCAT-TAA-TTGAGGACTCTAACAAGACTGCTAGTG-TAAACTAGAGGAAGGTGGGGATG
ACGTCAAATCATCATGCCCCTTATGTCCTGGGCTACACACGTGCTACAATGGCCGATACAAAGAGTCGCA
AATCCGCAAGGACTAGCTAATCTCAAAAAGTCGGTCTCAGTTCGGATTGGAGTCTGCAACTCGACTCCAT
GAAGCCGGAATCACTAGTAATCGCGAATCAGTATGTCGCGGTGAATACGTTCTCGGGTCTTGTACACACC
GCCCGTCAAACCACGAGAGTTGGTAATACCAGAAGTAGGTAGCTTAACCGTAAGGAGAGCGCTTCCCAAG
GTAGGATTAGCGATTGGGGTTAAGTCGTAACAAGGTATCCGTACGGGAACGTGCGGATGGATCACTCCTT
TC
>FigS2A_Constrictibacter_antarcticus_AB510913 
---------------------------AACGAACGCTGGCGGCATGCCTAACACATGCAAGTCGCACGTT
----C---GGGCTTCGGTCC----G--GGGAGTGGCGAACGGGTGAGTAACGCGTGGGAACCTGCCCTGG
AGTGGGGGATAACTACTGGAAACGGTAGCTAATACCGCATGTGCCCTGAGGGGCAAAGCA-------GCA
A-----TGCGCTCTGGGAGGGGCCCGCGTCCGATTAGCTAGTTGGTGGGGTGACGGCCTACCAAGGCGAC
GATCGGTAGCTGGTCTGAGAGGATGATCAGCCACACTGGGACTGAGACACGGCCCAGACTCCTACGGGAG
GCAGCAGTGGGGAATATTGGACAATGGGCGCAAGCCTGATCCAGCAATGCCGCGTGCGTGATGAAGGCCT
TCGGGTTGTAAAGCGCTTTCGCCCACGACGA------------TGA-------------TGACGGTAGTG
GGAGAAGAAGCCCCGGCTAACTCCGTGCCAGCAGCCGCGGTAATACGGAGGGGGCTAGCGTTGTTCGGAA
TTACTGGGCGTAAAGGGTGCGTAGGCGGCTGTCCAAGTCGGGTGTGAAAGCCCCGGGCTCAACCCGGGAT
GTGCATCCGAGACTGAACGGCTTGAGTTCGGGAGAGGTGAGTGGAATTCCCAGTGTAGAGGTGAAATTCG
TAGATATTGGGAAGAACACCGT-GGCGAAGGCGGCTCACTGGACCGACACTGACGCTGAGGCACGAAAGC
GTGGGGAGCAAACAGGATTAGATACCCTGGTAGTCCACGCCGTAAACGATGTGCGCTAGACGTGGGGAGT
-TC-GGCTCTCCGTGTCGAAGCTAACGCGATAAGCGCACCGCCTGGGGAGTACGGCCGCAAGGTTAAAAC
TCAAAGGAATTGACGGGGGCCCGCACAAGCGGTGGAGCATGTGGTTTAATTCGACGCAACGCGCAGAACC
TTACCAGCCTTTGACATGTCTGTGCGGCCCCTGAGAGGGGGCTTTCGGTTCGCCG-GACAGACACAGGTG
CTGCATGGCTGTCGTCAGCTCGTGTCGTGAGATGTTGGGTTAAGTCCCGCAACGAGCGCAACCCTCATCC
TTAGTTGCCATCGG-TTA-CCGGGCACTCTAGGGAAACTGCCGGTGACAAGCCGGAGGAAGGCGGGGATG
ACGTCAAGTCCTCATGGCCCTTATAGGCTGGGCTACACACGTGCTACAATGGCATCTACAGTGGGCAGCG
AAGGGGCGACCTGGAGCGAATCCCC-AAAAGATGTCTCAGTTCGGATTGCACTCTGCAACTCGGGTGCAT
GAAGTCGGAATCGCTAGTAATCGCGGATCAG-ATGCCGCGGTGAATACGTTCCCGGGCCTTGTACACACC
GCCCGTCACACCATGGGAGTTGGTTCTACCCGAAGCCGGTGCGCTAACCGCAAGGAGGCAGCCGACCACG
GTAGGGTCAGCGACTGGGGTGAAGTCGTAACAAGGTAGCCGTAGGGGAACCTGCGGCTGG----------
--
>FigS2A_Armatimonas_rosea_AB529679 
---------------------------GACGAACGCT-GCGGCGTGCCTAAGAAATGCAAGTCGAACGAC
--AG----TGGCTTCGGTTA-----CTGTTAGTGGCGAACGGTCGCGTAACACGTAAGAACCTGCCTCGA
AGCGGGGGACAACAGTCCGAAAGGACTGCTAATACCGCATGTGGGGGCATCCCTAAAGA--------TTT
A------TCACTTCGAGATGGTCTTGCGGCCTATCAGCTAGTTGGTGGGGTAACGGCCTACCAAGGCGAC
GACGGGTAGCTGGTCTGAGAGGACGATCAGCCGGATTGGGACTGAGATACGGCCCAGACTCCTACGGGGG
GCAGCAATTAGGAATCTTGCACAATGGGCGAAAGCCTGATGCAGCGACGCCGCGTGAAGGATGAAGGTTC
TCGGATCGTAAACTTCTTTTAAGTGGGAAGA------------AAT-------------TTGCGGTACCA
CTTGAATAAGCCCCGGCTAACTACGTGCCAGCAGCCGCGGTAATACGTAGGGGGCGAGCGTTGTCCGAAG
TTACTGGGCGTAAAGCGCGC-TAGGCGGTTTCTTAAGTCTGGGGTGAAAGGTTCACGCTCAACGTGAACA
GTGCCTTGGATACTGGGAGACTTGAGTTAGGGAGAGGGTAGTAGAATTCCTGGTGTAGCGGTGAAATGCG
TAGATATCAGGAGGAATACCAT-GGCGAAGGCAGCTACCTGGCCTATAACTGACGCTGAGGTGCGAAAGC
GTGGGGAGCAAACGGGATTAGATACCCCGGTAGTCCACGCCCTAAACGATGAGTGCTAGATGTAAGAGG-
ATCGA-CCTCTTGTGTCGTCGCTAACGCATTAAGCACTCCGCCTGGGGAGTACGGCCGCAAGGTTGAAAC
TCAAAGGAATTGACGGGGGCCCGCACAAGCGGTGGAGCATGTGGATTAATTCGTCACTAACCGAAGAACC
TTACCCAGGTTTGACATCCTAGGAACCCTGATGAAAGTTGGGGGTGTCGCAAGAAGCCTAGAGACAGGTG
TTGCATGGCTGTCGTCAGCTCGTGTCGTGAGATGTTGGGTTAAGTCCCGCAACGAGCGCAACCCTCACCG
TATGTTGGCAGCGT-AAA-TCGGCAACTCTTACGGAACTGCCCGTG-CAAGCGGGAGGAAGGTGGGGATG
ACGTCAAGTCGGCATGGCCCTTACGCCTGGGGCTTCACACATGCTACAATGGGTGGCACAAAGGGCTGCT
AAACCGTGAGGTCAAGCAAATCCCAAAAATCCATCCTCAGTTCGGATTGTAGGCTGCAACTCGCCTACAT
GAAGCCGGAATCGCTAGTAACCGCAGGTCAGTAAACTGCGGTGAATACGTTCCCGGGCCTTGTACACACC
GCCCGTCAAGTCACCTGAATTGTCTGCACCCGAAGCCGGTGGCCAAACTGCAAAGATGGAGCCGTCTAAG
GTGTGGGGAGTAAGGGGGACT-------------------------------------------------
--
>FigS2A_Bacillus_ginsengisoli_HQ224517 
-------------------------------------------ACGCGCTATA-ATGCA-GTCGAGCGAT
--CTT-TAGGAGCTTGCTCCTA--TTGGTTAGCGGCGGACGGGTGAGTAACACGTGGGCACCTGCCTGTA
AGACTGGGATAACTTCGGGAAACCGGAGCTAATACCGGATA--TACTCATGTAGAAAGACGGT----TTC
G--GCTGTCACTTACAGATGGGCCCGCGGCGCATTAGCTAGTTGGTGAGGTAACGGCTCACCAAGGCGAC
GATGCGTAGCCGACCTGAGAGGGTGATCGGCCACACTGGGACTGAGACACGGCCCAGACTCCTACGGGAG
GCAGCAGTAGGGAATCTTCCGCAATGGACGAAAGTCTGACGGAGCAACGCCGCGTGAGCGATGAAGGCCT
TCGGGTCGTAAAGCTCTGTTGTTAGGGAAGAAAAGTATCGGAGTAAC-TGCCGGTACCTTGACGGTACCT
AACCAGAAAGCCACGGCTAACTACGTGCCAGCAGCCGCGGTAATACGTAGGTGGCAAGCGTTGTCCGGAA
TTATTGGGCGTAAAGCGCGCGCAGGCGGTCCTTTAAGTCTGATGTGAAAGCCCACGGCTCAACCGTGGAG
-GGCATTGGAAACTGGGGGACTTGAGTGCAGAAGAGGAAAGTGGAATTCCACGTGTAGCGGTGAAATGCG
TAGAGATGTGGAGGAACACCGT-GGCGAAGGCGACTTTCTGGTCTGTAACTGACGCTGAGGCGCGAAAGC
GTGGGGAGCAAACAGGATTAGATACCCTGGTAGTCCACGCCGTAAACGATGAGTGCTAAGTGTTAGAGGG
-TTCCCCCTTTAGTGCTGCAGCTAACGCATTAAGCACTCCGCCTGGGGAGTACGGCCGCAAGGCTGAAAC
TCAAAGGAATTGACGGGGGCCCGCACAAGCGGTGGAGCATGTGGTTTAATTCGAAGCAACGCGAAGAACC
TTACCAGGTCTTGACATCCTCTGACACCCCTAGAGATAGGGCTTTCCCTTCGGGGACAGAGTGACAGGTG
GTGCATGGTTGTCGTCAGCTCGTGTCGTGAGATGTTGGGTTAAGTCCCGCAACGAGCGCAACCCTTGATC
TTAGTTGCCAGCAT-TCA-TTGGGCACTCTAAGGTGACTGCCGGTGACAAACCGGAGGAAGGTGGGGATG
ACGTCAAATCATCATGCCCCTTATGACCTGGGCTACACACGTGCTACAATGGATGGTACAAAGGGCTGCA
AAACCGCAAGGTCGAGCCAATCCCATAAAACCATTCTCAGTTCGGATTGTAGGCTGCAACTCGCCTACAT
GAAGCCGGAATCGCTAGTAATCGCGGATCAG-ATGCCGCGGTGAATACGTTCCCGGGCCTTGTACACACC
GCCCGTCACACCACGAGAGTTTGTAACACCCGAAGTCGGTGGGGTAACCGTAAGGAGCCAGCCGCCTAAG
TGC-------------------------------------------------------------------
--
>FigS2A_Oligosphaera_ethanolica_AB558581 
---------------------------AATGAACGCTGGCGGCATGGATTAGGCAAGCAAGTCGAACGTA
--CTC-----CCTTCGGG------GAGAA-AGTGGCGAAAGGGTGAGTAACACGTGAGCACCTGCCTCCG
GATCCGGAATAATCCAGGGAAACTTGGTCTAAAACCGGATGAATCCGCATGGTAAAATA--------TTT
A------TAGTCCGGAGAGGGGCTCGCGGCCCATTAGCTTGTTGGCGGGGTAATGGCCCACCAAGGCTAC
GACGGGTAGGTGGTCTGAGAGGATGGTCACCCACACTGGGACTGAGACACTGCCCAGACTCCTACGGGAG
GCTGCAGTCGAGAATCTTCCGCAATGGGCGCAAGCCTGACGGAGCGATGCCGCGTGAGGGATGAAGGCCT
TCGGGTTGTAAACCTCTGTCATCCGGGACGAA----------AACAA------------TGACGGTACCG
GAAAAGGAAGCCACGGCTAACCACGTGCCAGCAGCCGCGGTAACACGTGGGTGGCGAGCGTTATTCGGAT
TTACTGGGCGTAAAGGGTCCGCAGGGGGCCTGCCACGCCTGCCGTGAAATTCCAAGGCTCAACCTTGGAC
CTGCGGCGGGTACGGGCGGGCTAGAGTGCAAGAAGGGCAGACGGAATTCCAGGTGTAGCGGTGGAATGCG
TAGATATCTGGAAGAACACCAT-GGCGAAGGCGGTCTGCTGGCTTGTAACTGACCCTCAGGGACGAGAGC
GTGGGTAGCAAACAGGATTAGATACCCTGGTAGTCCACGCCGTAAACGTTGTGTGCCAGATGTGGGTGG-
TTCGG-CCATCCGTGTCCAAGCTAACGCGGTAAGCACACCGCCTGGGGACTACGGCCGCAAGGCTAAAAC
TCAAAGGAATTGACGGGGGCCCGCACAAGCGGTGGAGCATGTTGCTTAATTCGAGGCAACGCGAAGAACC
TTACCCAGGTTTGACATGTTTCGACCGGCGTTGAAAGACGCCTTT-CCTTCGGG-ACGGAAGCACAGATG
CTGCATGGCTGTCGTCAGCTCGTGCCGTGAGGTGTTCGGTTAAGTCCGGCAACGAGCGCAACCCGTACTG
CCAGTTACCATCAAGTAATTTGGGGACTCTGGCGGGACTGCCCGTGTCAAGCGGGAGGAAGGCGCGGATG
ACGTCAAGTCCGTATGGCTCTTACACCTGGGGCCGCAAACGTGCTACAATGGCGGGTACAATGGGCTGCT
GCATCGCGAGATGTGGCGAACCTCC-AAAACCCGCCCCAGTTCGGATTGCAGCCTGCAACTCGGCTGCAT
GAAGTCGGAATCGCTAGTAAAGGGACATCAGTACGGTCCCTTGAATACGTTCCCGGGCCTTGTACACACC
GCCCGTCACATCATGGAAGTCGGTCTCACCCAAAGCCACTGAGCTGACCGCAAGGAGGCAGGTGCCAAAG
GTGGGCCCGGCGACTGGGATG-------------------------------------------------
--
>FigS2A_Actinomyces_oris_HF558379 
---------------------------------------------------------------GAACGTG
--AAGGGACCGGTTTTCTGGTTC-TGGATGAGTGGCGAACGGGTGAGTAACACGTGAGTACCTGCCCCCT
TCTTCTGGATAACCGCATGAAAGTGTGGCTAATACGGGATAT-GTCGCATGGTGAAAGAT-GC--GCTTT
GGTGTTTTTGGTGGGGGATGGGCTCGCGGCCTATCAGCTTGTTGGTGGGGTGATGGCCTACCAAGGCGGT
GACGGGTAGCCGGCCTGAGAGGGTGGACGGTCACACTGGGACTGAGACACGGCCCAGACTCCTACGGGAG
GCAGCAGTGGGGAATATTGCACAATGGGCGCAAGCCTGATGCAGCGACGCCGCGTGAGGGATGGAGGCCT
TCGGGTTGTAAACCTCTTTCGCCAGTGAAGCAGCCTGTCC---CTTGT---GGGTGGGTTGACGGTAGCT
GGATAAGAAGCGCCGGCTAACTACGTGCCAGCAGCCGCGGTAATACGTAGGGCGCGAGCGTTGTCCGGAA
TTATTGGGCGTAAAGAGCTCGTAGGCGGCTGGTCGCGTCTGTCGTGAAATCCTCTGGCTTAACTGGGGGC
TTGCGGTGGGTACGGGCCGGCTTGAGTGCGGTAGGGGAGACTGGAACTCCTGGTGTAGCGGTGGAATGCG
CAGATATCAGGAAGAACACCGGTGGCGAAGGCGGGTCTCTGGGCCGTTACTGACGCTGAGGAGCGAAAGC
GTGGGGAGCGAACAGGATTAGATACCCTGGTAGTCCACGCCGTAAACGTTGGGCACTAGGTGTGGGGGGC
TTCC-GTCTTCCGCGCCGTAGCTAACGCATTAAGTGCCCCGCCTGGGGAGTACGGCCGCAAGGCTAAAAC
TCAAAGGAATTGACGGGGGCCCGCACAAGCGGCGGAGCATGCGGATTAATTCGATGCAACGCGAAGAACC
TTACCAAGGCTTGACATGGCCGGTCGGCTCCGGAGACGGGGTTTCCTCCTTGGGGGCCGGTTCACAGGTG
GTGCATGGTTGTCGTCAGCTCGTGTCGTGAGATGTTGGGTTAAGTCCCGCAACGAGCGCAACCCTTGTCC
CGTGTTGCCAGCACGTTGTGTGGGGACTCGCGGGAGACTGCCGGGGTCAACTCGGAGGAAGGTGGGGATG
ACGTCAAATCATCATGCCCCTTATGTCTTGGGCTTCACGCATGCTACAATGGCCGGTACAGAGGGCTGCG
ATACCGTGAGGTGGAGCGAATCCCTTAAAGCCGGTCTCAGTTCGGATCGGTGTCTGCAACTCGACACCGT
GAAGTTGGAGTCGCTAGTAATCGCAGATCAGAACGCTGCGGTGAATACGTTCTCGGGCCTTGTACACACC
GCCCGTCACGTCATGAAAGTCGGCAACACCCGAAGCCCGTGGCCC----TACG---GGGAGCGGTCGAAG
GTGGGGCTGGTGATTGGGACGAAGTCGTAACAAGGTAGCCGTACCGGAAGGTGCGGCTGGATCACCTCCT
TT
>FigS2A_Ardenticatena_maritima_AB576167 
---------------------------GATGAACGCTGGCGGCGCGCCTAACACATGCAAGTCGAGCGGC
--AGTCGGTCC-TTCG-GGACTG-GGGGCGAGCGGCGAACGGGTGAGTAACACGTGGGTACCTGCCCCGG
AGACGGGGATAACCACTGGAAACGGTGGCTAATACCCGATGGCCTCTGAGGAGGAAAAGGCAC----GAA
G--GCGTCCGCTCCGGGAGGGGCCCGCGGCCTATCAGCTAGTTGGTGGGGTAACGGCCTACCAAGGCGAC
GACGGGTAGCTGGCCTGAGAGGGTGGTCAGCCACACGGGGACTGAGACACGGCCCCGACTCCTACGGGAG
GCAGCAGTGAGGAATCTTGCACAATGGGCGCAAGCCTGATGCAGCGACGCCGCGTGGAGGARGAAGCCCT
TCGGGGTGTAAACTCCTTTTCTGGGGGAAGA------------GGAA------------GGACGGTACCC
CAGGAATAAGCCACGGCTAACTCCGTGCCAGCAGCCGCGGTAATACGGAGGTGGCGAGCGTTATCCGGAT
TTACTGGGCGTAAAGCGTCTGTAGGCGGTCGGGCAAGTCGGTGGTGAAATCTCCCGGCTCAACTGGGAGG
GGTCCATCGAAACTGCTCGACTCGAGGGCCGGAGAGGGGCATGGAATTCCCGGTGTAGCGGTGAAATGCG
CAGATATCGGGAGGAACACCGA-GGCGAAGGCGGTGCCCTGGCCGGTACCTGACGCTGAGAGACGAAAGC
GTGGGGAGCGATCGGGATTAGATACCCCGGTAGTCCACGCCGTAAACGATGGGTGCTCGGTGTTGGTCCC
GTACAGGGATCAGTGCCCAAGCTAACGCGATAAGCACCCCGCCTGGGGACTACGGCCGCAAGGCTAAAAC
TCAAAGGAATTGACGGGGACCCGCACAAGCAGCGGAGCGTGTGGTTTAATTCGATGCAACGCGAAGAACC
TTACCCGGGCTTGACATGAGGTGGAGGGAGCCGAAAGGTGACCGC-CCTTCGGG-GAGCCTGCACAGGTG
CTGCATGGCTGTCGTCAGCTCGTGCCGTGAGGTGTTGGGTTAAGTCCCGCAACGAGCGCAACCCCTGCCG
TGTGTTT--------CAG------TG-TCACACGGGACTGCCGGTGATAAACCGGAGGAAGGTGGGGACG
ACGTCAAGTCAGCATGGCCTTTATGTCCGGGGCGACACACACGCTACAATGGCCGGTACAGAGGGTRGCC
ACGCCGCGAGGCGGAGCGAATCCCA-AAAGCCGGTCTCAGTTCGGATCGCAGTCTGCAACTCGACTGCGT
GAAGGCGGAGTTGCTAGTAACCGCGTATCAGCATGGCGCGGTGAATACGTTCCCGGGTCTTGTACACACC
GCCCGTCACGTCATGGGAGTCGGCAACACCTGAAGTCGGTAGCCTAACCGCAAGGAGGGCGCCGCCGAGG
GTGGGGCCGGCGACTGGGACG-------------------------------------------------
--
>FigS2A_Hyperthermus_butylicus_DSM_5456_CP000493 
----------------------CGGACCCG-ACCGCTATCGGGGGGGCTAAGCCATGGGAGTCGTGCGCC
--CCG-------GATG--------CGGGGGCGCGGCGGACGGCTGAGTAACACGTGGCTACCTACCCTCG
GGACGGGGATAACCCCGGGAAACTGGGGCTAATCCCCGATA--GCCGGAAGGTGAAAGGCGCG--CGCTT
CCGCGCGCCGCCCGAGGATGGGGCTGCGGCCCATCAGGTAGTTGGCGGGGTAACGGCCCGCCAAGCCGAT
AACGGGTAGGGGCCGTGGGAGCGGGACCCCCCAGATGGGCACTGAGACAAGGGCCCAGGCCCTACGGGGC
GCACCAGGCGCGAAACCTCCGCAATGCGGGCAACCGTGACGGGGTCACCCCGAGTGCCGC----C----G
AAA----G--G-CGGCTGTTCCCCGCT---------------GTAAGAA-----------------GGCG
GGGGAGTAAGCGGGGGC-AAGCTGGTGTCAGCCGCCGCGGTAATACCAGCCCCGCGAGCGGTCGGGATGC
TTACTGGGCCTAAAGCGCCCGTAGCCGGCCCGGTAAGTCCCCCCCTAAAGCCCCGGGCTCAACCCGGGGA
GTGGGGGGGATACTACCGGGCTAGGGGGCGGGAGAGGCCGAGGGTACTCCCGGGGTAGGGGCGAAATCCG
ATAATCCCGGGAGGACCACCGT-GGCGAAGGCGCTCGGCTGGAAC-GCCCCGACGGTGAGGGGCGAAAGC
CGGGGGAGCAAACCGGATTAGATACCCGGGTAGTCCCGGCTGTAAACGATGCGGGCTAGGTGTTGGGCGG
TTGGACCGCCCAGTGCCGCAGGGAAGCCGTTAAGCCCGCCGCCTGGGGAGTACGGCCGCAAGGCTGAAAC
TTAAAGGAATTGGCGGGGGAGCACACAAGGGGTGGAGCCTGCGGCTTAATTGGAGTCAACGCCGGGAATC
TTACCGGGGG---CGACGCAGTGACGGCAGGTGACGACCTGCCC----GACG----CGCTG-AG-AGGAG
GTGCATGGCCGTCGCCAGCTCGTGCCGTGAGGTGTCCGGTTAAGTCCGGCAACGAGCGAGACCCCCACCC
CTAGTTGCTACCCCGGCCCGGGGGCACACTAGGGGGACTGCCGCCGTCAAGGCGGAGGAAGGAGGGGGCC
ACGGCAGGTCAGCATGCCCCGAATCCCCCGGGCTGCACGCGGGCTACAATGGCGGGGACAGCGGGATCCG
ACCCCGAAAGGGGGAGGA-ATCCCTTAAACCCCGCCGCAGTTGGGATCGAGGGCTGCAACTCGCCCTCGT
GAACGCGGAATCCCTAGTAACCGCGCGTTAG-ATCGCGC-------------------------------
----------------------------------------------------------------------
----------------------------------------------------------------------
--
>FigS2A_Salmonella_enterica_subsp._enterica_AB626116 
---------------------------ATTGAACGCTGGCGGCAGGCCTAACACATGCAAGTCGAACGGT
AACAGGAAGCAGCTTGCTGCTTTGCTGACGAGTGGCGGACGGGTGAGTAATGTCTGGGAAACTGCCTGAT
GGAGGGGGATAACTACTGGAAACGGTGGCTAATACCGCATAACGTCGCAAGACCAAAGAGGGGGACCTTC
GGGCCTCTTGCCATCAGATGTGCCCAGATGGGATTAGCTTGTTGGTGAGGTAACGGCTCACCAAGGCGAC
GATCCCTAGCTGGTCTGAGAGGATGACCAGCCACACTGGAACTGAGACACGGTCCAGACTCCTACGGGAG
GCAGCAGTGGGGAATATTGCACAATGGGCGCAAGCCTGATGCAGCCATGCCGCGTGTATGAAGAAGGCCT
TCGGGTTGTAAAGTACTTTCAGCGGGGAGGAAGGTGTTGTGGTTAATAACCGCAGCAATTGACGTTACCC
GCAGAAGAAGCACCGGCTAACTCCGTGCCAGCAGCCGCGGTAATACGGAGGGTGCAAGCGTTAATCGGAA
TTACTGGGCGTAAAGCGCACGCAGGCGGTCTGTCAAGTCGGATGTGAAATCCCCGGGCTCAACCTGGGAA
CTGCATTCGAAACTGGCAGGCTTGAGTCTTGTAGAGGGGGGTAGAATTCCAGGTGTAGCGGTGAAATGCG
TAGAGATCTGGAGGAATACCGGTGGCGAAGGCGGCCCCCTGGACAAAGACTGACGCTCAGGTGCGAAAGC
GTGGGGAGCAAACAGGATTAGATACCCTGGTAGTCCACGCCGTAAACGATGTCTACTTGGAGGTTGTGCC
CTTGAGGCGTGGCTTCCGGAGCTAACGCGTTAAGTAGACCGCCTGGGGAGTACGGCCGCAAGGTTAAAAC
TCAAATGAATTGACGGGGGCCCGCACAAGCGGTGGAGCATGTGGTTTAATTCGATGCAACGCGAAGAACC
TTACCTGGTCTTGACATCCACAGAACTTTCCAGAGATGGACTGGTGCCTTCGGGAACTGTGAGACAGGTG
CTGCATGGCTGTCGTCAGCTCGTGTTGTGAAATGTTGGGTTAAGTCCCGCAACGAGCGCAACCCTTATCC
TTTGTTGCCAGCGATTAGGTCGGGAACTCAAAGGAGACTGCCAGTGATAAACTGGAGGAAGGTGGGGATG
ACGTCAAGTCATCATGGCCCTTACGACCAGGGCTACACACGTGCTACAATGGCGCATACAAAGAGAAGCG
ACCTCGCGAGAGCAAGCGGACCTCATAAAGTGCGTCGTAGTCCGGATTGGAGTCTGCAACTCGACTCCAT
GAAGTCGGAATCGCTAGTAATCGTGGATCAGAATGCCACGGTGAATACGTTCCCGGGCCTTGTACACACC
GCCCGTCACACCATGGGAGTGGGTTGCAAAAGAAGTAGGTAGCTTAACCTTCGGGAGGGCGCTTACCACT
TTGTGATTCATGACTGGGGTG-------------------------------------------------
--
>FigS2A_Thermoflexus_hugenholtzii_JAD2_KC526151 
----------------------------------------------CGTCACAC-TGC-AGTCGAGCGGG
--GAGGGTAGGCGTAAGCCGAGC---TCCTAGCGGCAAACGGGTGAGTAACACGTGGGTACCTGCCCCGG
CGTGGGGGATAACCCTCCGAAAGGGGGGCTAATACCGCATACGGGGACGGCCCGAAAGCCCGGGGG-GAG
AACCGGGTCGCGCCGGGAGGGGCCCGCGGCCCATCAGGTAGTTGGTGGGGTAATGGCCCACCAAGCCGAT
GACGGGTAGCCGGCCTGAGAGGGTGACCGGCCACACGGGCACTGAGACACGGGCCCGACTCCTACGGGAG
GCAGCAGTGGGGAATCTTGGGCAATGGGCGAAAGCCTGACCCAGCGACGCCGCGTGCGGGAAGAAGCCCT
TCGGGGTGTAAACCGCTTTTGCCGGGGACGA------------GAAA------------GGACGGTACCC
GGCGAATAAGGCCCGGCCAACTACGTGCCAGCAGCCGCGGTAATACGTAGGGGCCGAGCGTTACCCGGAT
TTACTGGGCGTAAAGTGCGCGTAGGCGGGGCTCTAAGTCGGGCGTGAAAGCCCCGGGCTCAACTCGGGGA
GGCCGCTCGATACTGGAGCCCTTGAGGGCGGGAGAGGGTGGTGGAATTCCCGGTGTAGCGGTGAAATGCG
TAGATATCGGGAGGAACACCAGTGGGGAAGCCGGCCACCTGGCCCGTCCCTGACGCTGAGGCGCGAAAGC
GTGGGGAGCGAACCGGATTAGATACCCGGGTAGTCCACGCCCTAAACGATGCGCACTAGGTATGGGGGG-
GACCA-CTCTCCGTGCCGAAGCTAACGCGTTAAGTGCGCCGCCTGGGTAGTACGGCCGCAAGGCTGAAAC
TCAAAGGAATTGGCGGGGGCCCGCACAAGCAGCGGAGCGTGTGGTTTAATTCGATGCAAAACGAAGAACC
TTACCCGGGCTTGACATGCGGTGGACCGACCCGAAAGGGAAGGGCCCGCAAGGG-GAGCCGGCACAGGTG
CTGCATGGCTGTCGTCAGCTCGTGCCGTGAGGTGTCGGGTTAAGTCCCGCAACGAGCGCAACCCCTGCCC
CTAGTTA--------CAC------TG-TCTAGGGGGACTGCCGGCGACAAGCCGGAGGAAGGTGGGGATG
ACGTCAAGTCAGCATGGCCTTGATGCCCGGGGCTACACACACGCTACAATGCCCGGTACAATGGGTTGCC
AACCCGCGAGGGGGAGCCAATCCCACAAAGCCGGGCTCAGTTGGGATTGCAGGCTGCAACCCGCCTGCAT
GAACGCGGAGTTGCTAGTAACCGCCGGTCAGCATACGGCGGTGAATACGTTCCCGGGCCTTGCACACACC
GCCCGTCACGTCATGGGAGTCGGCAACGCCTGAAGCCGGTGGCCCAACCTCCCCCCAGGACCCTCCCCGG
AGGGGTCTTGCGGGGGAGGAGGAGCCTCAAGCGGCGAT-GTTAAAAA-----------------------
--
>FigS2A_Devosia_subaequoris_AM293857 
--------------------------------------------GGCTTAACACATGCAAGTCGAACGCC
-----------CTTCGG----------GGGAGTGGCAGACGGGTGAGTAACGCGTGGGAATCTACCCAGT
TCTACGGAACAACAGTTGGAAACGACTGCTAATACCGTATACGCCCTACGGGGGAAAGA--------TTT
A------TCGGAATTGGATGAGCCCGCGTAAGATTAGCTAGTTGGTGGGGTAATGGCCTACCAAGGCGAC
GATCTTTAGCTGGTCTGAGAGGATGATCAGCCACACTGGGACTGAGACACGGCCCAGACTCCTACGGGAG
GCAGCAGTGGGGAATATTGGACAATGGGCGCAAGCCTGATCCAGCCATGCCGCGTGAGTGATGAAGGCCT
TAGGGTTGTAAAGCTCTTTCAGTAGGGAAGA------------TAA-------------TGACGGTACCT
ACAGAAGAAGCCCCGGCTAACTTCGTGCCAGCAGCCGCGGTAATACGAAGGGGGCTAGCGTTGTTCGGAT
TTACTGGGCGTAAAGCGCACGTAGGCGGTTTGTTAAGTCAGAGGTGAAATCCCGGAGCTCAACTCCGGAA
CTGCCTTTGATACTGGCAAGCTAGAGTCCGGAAGAGGTAAGTGGAACTCCTAGTGTAGAGGTGGAATTCG
TAGATATTAGGAAGAACACCGT-GGCGAAGGCGGCTTACTGGTCCGGAACTGACGCTGAGGTGCGAAAGC
GTGGGGAGCAAACAGGATTAGATACCCTGGTAGTCCACGCCGTAAACTATGAGAGCTAGCCGTTGGGTGG
TTTA-CCACTCAGTGGCGCAGCTAACGCATTAAGCTCTCCGCCTGGGGAGTACGGTCGCAAGATTAAAAC
TCAAAGGAATTGACGGGGGCCCGCACAAGCGGTGGAGCATGTGGTTTAATTCGAAGCAACGCGAAGAACC
TTACCAGCCCTTGACATGCCAGGACGGTCCCAGAGATGGGTCCTTCACTTCGGTGACCTGGACACAGGTG
CTGCATGGCTGTCGTCAGCTCGTGTCGTGAGATGTTGGGTTAAGTCCCGCAACGAGCGCAACCCTCGTTC
CTAGTTGCCATCAT-TTA-TTGGGCACTCTAGGGAGACTGCCGGTGATAAGCCGGAGGAAGGTGGGGATG
ACGTCAAGTCATCATGGCCCTTATGGGCTGGGCTACACACGTGCTACAATGGTGGTGACAGAGGGCAGCT
AGGCGGCGACGTCATGCTAATCCCA-AAAAACCACCTCAGTTCGGATTGCACTCTGCAACTCGAGTGCAT
GAAGTTGGAATCGCTAGTAATCGCAGATCAG-ATGCTGCGGTGAATACGTTCCCGGGCCTTGTACACACC
GCCCGTCACACCATGGGAGTTGGTTTTACCCGAAGCCGGTGCGCTAACCCTTAGGAAGCAGCCGACCACG
GTA-------------------------------------------------------------------
--
>FigS2A_Elusimicrobium_minutum_AM490846 
------------------------------------------------TAACACATGCAAGTCGAACGGA
A-TTTTGTGTAGCAATACATGAA-AATTCTAGTGGCAGACGGGTGAGTAATACATAAGGATCTACCTTGA
AGTGGGGAACAACTAGTCGAAAGATTAGCTAATACTCCATAATGTGGCATCACTAAAGA--------TTT
A------TCGCTTCAAGACGATCTTATGGTCTATCAGCTAGTTGGTAGGGTAATGGCCTACCAAGGCGAC
GACGGATAGCCGGCCTGAAAGGGCGACCGGCCACAGGGGCACTGAGACACGGGCCCCACTCCTACGGGAG
GCAGCAGTGGGGAATTTTGGACAATGGACGCAAGTCTGATCCAGCAACGATGCGTGGAGGATGAAGGTTT
TCGGATTGTAAACTCCTTTTGCAGGGGAAGA-----------AAAAAA-----------TGACGGTACTC
TGCGAATAAGCCACGGCTAACTACGTGCCAGCAGCCGCGGTAAGACGTAGGTGGCAAGCGTTACTCGGAA
TTACTAGGCGTAAAGCGCGCGTAGGCGGATTGTTAAGTCTGTTGTGTAATCTCTGGGCCCAACCCAGAAA
CTGCAATTGAAACTGGCGATCTTGAGTGAGGCAGAGGAAATCGGAATTCCAAGTGTAGCAGTGAAATGCG
TAGATATTTGGAGGAACACCGT-GGCGAAGGCGGATTTCTGGGCCTTTACTGACGCTGAAGTGCGAAAGC
TAGGGGAGCAAACGGGATTAGATACCCCGGTAGTCCTAGCCGTAAACGATGATAACTAGGTGTGGGAGG-
ATCGA-CCTTCCGTGCCGACGCTAACGCATTAAGTTATCCGCCTGGGGAGTACGGCCGCAAGGTTAAAAC
TCAAAGGAATTGACGGGGACCCGCACAAGAGGTGGATTATGTGGTTTAATTCGACGCTACGCGAAAAACC
TTACCTGGGCTCGAACGATGGTGTAACATTATGAAAGTAGTGTGT-TCGCAAGA-AAGCCAGCCGAGGTG
CTGCATGGTTGTCGTCAGCTCGTGTCGTGAGATGTTGGGTTAAGTCCCGCAACGAGCGCAACCCCTATTC
TGTGTTGCC--TA--GCA--TAGGATCTCTCAGAAGACTGCCGCGGATAACGTGGAGGAAGGTGGGGATG
ACGTCAAATCATCATGGCCTTTATGTCCAGGGCTACACACGTAATACAATGGCATAGACAGAGGGCAGCA
ATATCGCGAGATGGAGCCAATCCCT-AAACTATGCCCCAGTTCAGATTGCAGGCTGCAATTCGCCTGCAT
GAAGCCGGAATCTCTAGTAATCGCAGATCAG-ACGCTGCGGTGAATACGTTCCCGGGTCTTGTACACACC
GCCCGTCACACCACGAAAGTTAATTGCAACAGAAGTGCTC-AG------GCGT-----CTGGGCCCTAAG
TTG-------------------------------------------------------------------
--
>FigS2A_Escherichia_fergusonii_AB681775 
---------------------------ATTGAACGCTGGCGGCAGGCCTAACACATGCAAGTCGAACGGT
AACAGGNANCAGCTTGCTGNTTNGCTGACGAGTGGCGGACGGGTGAGTAATGTCTGGGAAACTGCCTGAT
GGAGGGGGATAACTACTGGAAACGGTAGCTAATACCGCATAANGTCGCAAGACCAAAGAGGGGGACCTTC
GGGCCTCTTGCCATCGGATGTGCCCAGATGGGATTAGCTNGTAGGTGGGGTAACGGCTCACCTAGGCGAC
GATCCCTAGCTGGTCTGAGAGGATGACCAGCCACACTGGAACTGAGACACGGTCCAGACTCCTACGGGAG
GCAGCAGTGGGGAATATTGCACAATGGGCGCAAGCCTGATGCAGCCATGCCGCGTGTATGAAGAAGGCCT
TCGGGTTGTAAAGTACTTTCAGCGGGGAGGAAGGGAGTAAAGTTAATACCTTTGCTCATTGACGTTACCC
GCAGAAGAAGCACCGGCTAACTCCGTGCCAGCAGCCGCGGTAATACGGAGGGTGCAAGCGTTAATCGGAA
TTACTGGGCGTAAAGCGCACGCAGGCGGTTTGTTAAGTCAGATGTGAAATCCCCGGGCTCAACCTGGGAA
CTGCATCTGATACTGGCAAGCTTGAGTCTCGTAGAGGGGGGTAGAATTCCAGGTGTAGCGGTGAAATGCG
TAGAGATCTGGAGGAATACCGGTGGCGAAGGCGGCCCCCTGGACGAAGACTGACGCTCAGGTGCGAAAGC
GTGGGGAGCAAACAGGATTAGATACCCTGGTAGTCCACGCCGTAAACGATGTCGACTTGGAGGTTGTGCC
CTTGAGGCGTGGCTTCCGGAGCTAACGCGTTAAGTCGACCGCCTGGGGAGTACGGCCGCAAGGTTAAAAC
TCAAATGAATTGACGGGGGCCCGCACAAGCGGTGGAGCATGTGGTTTAATTCGATGCAACGCGAAGAACC
TTACCTGGTCTTGACATCCACGGAAGTTTTCAGAGATGAGAATGTGCCTTCGGGAACCGTGAGACAGGTG
CTGCATGGCTGTCGTCAGCTCGTGTTGTGAAATGTTGGGTTAAGTCCCGCAACGAGCGCAACCCTTATCC
TTTGTTGCCAGCGGTCCGGCCGGGAACTCAAAGGAGACTGCCAGTGATAAACTGGAGGAAGGTGGGGATG
ACGTCAAGTCATCATGGCCCTTACGACCAGGGCTACACACGTGCTACAATGGCGCATACAAAGAGAAGCG
ACCTCGCGAGAGCAAGCGGACCTCATAAAGTGCGTCGTAGTCCGGATTGGAGTCTGCAACTCGACTCCAT
GAAGTCGGAATCGCTAGTAATCGTGGATCAGAATGCCACGGTGAATACGTTCCCGGGCCTTGTACACACC
GCCCGTCACACCATGGGAGTGGGTTGCAAAAGAAGTAGGTAGCTTAACCTTCGGGAGGGCGCTTACCACT
TTGTGATTCATGACTGGGGTGAAG----------------------------------------------
--
>FigS2A_Ralstonia_pickettii_AB681837 
---------------------------ATTGAACGCTGGCGGCATGCCTTACACATGCAAGTCGAACGGC
AGCATGATCTAGCTTGCTAGATTGATGGCGAGTGGCGAACGGGTGAGTAATACATCGGAACGTGCCCTGT
AGTGGGGGATAACTAGTCGAAAGATTAGCTAATACCGCATACGACCTGAGGGTGAAAGTGGGGGACCGCA
AGGCCTCATGCTATAGGAGCGGCCGATGTCTGATTAGCTAGTTGGTGAGGTAAAGGCTCACCAAGGCGAC
GATCAGTAGCTGGTCTGAGAGGACGATCAGCCACACTGGGACTGAGACACGGCCCAGACTCCTACGGGAG
GCAGCAGTGGGGAATTTTGGACAATGGGCGAAAGCCTGATCCAGCAATGCCGCGTGTGTGAAGAAGGCCT
TCGGGTTGTAAAGCACTTTTGTCCGGAAAGAAATGGCTCTGGTTAATACCTGGGGTCGATGACGGTACCG
GAAGAATAAGGACCGGCTAACTACGTGCCAGCAGCCGCGGTAATACGTAGGGTCCAAGCGTTAATCGGAA
TTACTGGGCGTAAAGCGTGCGCAGGCGGTTGTGCAAGACCGATGTGAAATCCCCGAGCTTAACTTGGGAA
TTGCATTGGTGACTGCACGGCTAGAGTGTGTCAGAGGGGGGTAGAATTCCACGTGTAGCAGTGAAATGCG
TAGAGATGTGGAGGAATACCAT-GGCGAAGGCAGCCCCCTGGGATAACACTGACGCTCATGCACGAAAGC
GTGGGGAGCAAACAGGATTAGATACCCTGGTAGTCCACGCCCTAAACGATGTCAACTAGTTGTTGGGGAT
-TCATTTCCTTAGTAACGTAGCTAACGCGTGAAGTTGACCGCCTGGGGAGTACGGTCGCAAGATTAAAAC
TCAAAGGAATTGACGGGGACCCGCACAAGCGGTGGATGATGTGGATTAATTCGATGCAACGCGAAAAACC
TTACCTACCCTTGACATGCCACTAACGAAGCAGAGATGCTTAGGTGTCGAAAGAAAAGTGGACACAGGTG
CTGCATGGCTGTCGTCAGCTCGTGTCGTGAGATGTTGGGTTAAGTCCCGCAACGAGCGCAACCCTTGTCT
CTAGTTGCTA-C---GAA---GGGCACTCTAGAGAGACTGCCGGTGACAAACCGGAGGAAGGTGGGGATG
ACGTCAAGTCCTCATGGCCCTTATGGGTAGGGCTTCACACGTCATACAATGGTGCATACAGAGGGTTGCC
AAGCCGCGAGGTGGAGCTAATCCCAGAAAATGCATCGTAGTCCGGATCGTAGTCTGCAACTCGACTACGT
GAAGCTGGAATCGCTAGTAATCGCGGATCAG-ATGCCGCGGTGAATACGTTCCCGGGTCTTGTACACACC
GCCCGTCACACCATGGGAGTGGGCTTTACCAGAAGTAGTTAGCCTAACCGCAAGGAGGGCGATTACCACG
GTAGGGTTCATGACTGGGGTGAAG----------------------------------------------
--
>FigS2A_Bradyrhizobium_canariense_AB681929 
---------------------------AGCGAACGCTGGCGGCAGGCTTAACACATGCAAGTCGAGCGGC
---------GTAGCAATAC--------GTCAGCGGCAGACGGGTGAGTAACGCGTGGGAACATACCTTTT
GGTTCGGAACAACACAGGGAAACTTGTGCTAATACCGGATAAGCCCTTACGGGGAAAGA--------TTT
A------TCGCCGAAAGATTGGCCCGCGTCTGATTAGCTAGTTGGTGAGGTAATGGCTCACCAAGGCGAC
GATCAGTAGCTGGTCTGAGAGGATGATCAGCCACATTGGGACTGAGACACGGCCCAAACTCCTACGGGAG
GCAGCAGTGGGGAATATTGGACAATGGGCGCAAGCCTGATCCAGCCATGCCGCGTGAGTGATGAAGGCCC
TAGGGTTGTAAAGCTCTTTTGTGCGGGAAGA------------TAA-------------TGACGGTACCG
CAAGAATAAGCCCCGGCTAACTTCGTGCCAGCAGCCGCGGTAATACGAAGGGGGCTAGCGTTGCTCGGAA
TCACTGGGCGTAAAGGGTGCGTAGGCGGGTCTTTAAGTCAGGGGTGAAATCCTGGAGCTCAACTCCAGAA
CTGCCTTTGATACTGAGGATCTTGAGTTCGGGAGAGGTGAGTGGAACTGCGAGTGTAGAGGTGAAATTCG
TAGATATTCGCAAGAACACCAGTGGCGAAGGCGGCTCACTGGCCCGATACTGACGCTGAGGCACGAAAGC
GTGGGGAGCAAACAGGATTAGATACCCTGGTAGTCCACGCCGTAAACGATGAATGCCAGCCGTTAGTGGG
TTTA-CTCACTAGTGGCGCAGCTAACGCTTTAAGCATTCCGCCTGGGGAGTACGGTCGCAAGATTAAAAC
TCAAAGGAATTGACGGGGGCCCGCACAAGCGGTGGAGCATGTGGTTTAATTCGACGCAACGCGCAGAACC
TTACCAGCCCTTGACATGTCCAGACGGTCGCAGAGATGTGACCTTCTCTTCGGAGCCTGGAACACAGGTG
CTGCATGGCTGTCGTCAGCTCGTGTCGTGAGATGTTGGGTTAAGTCCCGCAACGAGCGCAACCCCCGTCC
TTAGTTGCTACCAT-TTA-TTGAGCACTCTAAGGAGACTGCCGGTGATAAGCCGGAGGAAGGTGGGGATG
ACGTCAAGTCCTCATGGCCCTTACGGGCTGGGCTACACACGTGCTACAATGGCGGTGACAATGGGACGCT
AAGGGGCAACCCTTCGCAAATCTCA-AAAAGCCGTCTCAGTTCGGATTGGGCTCTGCAACTCGAGCCCAT
GAAGTTGGAATCGCTAGTAATCGTGGATCAG-ACGCCACGGTGAATACGTTCCCGGGCCTTGTACACACC
GCCCGTCACACCATGGGAGTTGGTTTTACCTGAAGACGGTGCGCTAACCGCAAGGAGGCAGCCGGCCACG
GTAGGGTCAGCGACTGGGGTGAAG----------------------------------------------
--
>FigS2A_Chthonomonas_calidirosea_AM749780 
------------------------------------------------------ATGCAAGTCGAGCGGG
--AGA--GCTCCGCAAGGGGT---TCTTCTAGCGGCGAACGGTCGCGTAACGCGTAGGAACCTGCCCTAA
AGACCGGGATAACACCTCGAAAGGGGTGCTAATACCGGATGGTGAGGCATCTTGAAACCGGGC----GAG
A--GCACGGGCTTGAGGAGGGGCCTGCGTCCTATCAGCTAGATGGTGGGGTAACGGCCTACCATGGCGAC
GACGGGTAGCTGGTCTGAGAGGATGGTCAGCCGGACTGGGACTGAGACACGGCCCAGACTCCTACGGGAG
GCAGCAATTAGGGATCTTGCGCAATGGGGGAAACCCTGACGCAGCGACGCCGCGTGGAGGAGGAAGGCCT
TCGGGTTGTAAACTCCTTTTCTTGGGGAAGA-----------AGGAAG-----------TGACGGTACCC
AAGGAAGAAGCCCCGGCTAACTCCGTGCCAGCAGCCGCGGTAAGACGGAGGGGGCGAGCGTTGTCCGGAT
TTACTGGGCGTAAAGGGCGC-TAGGCGGGGGAGCGCGTCTACTGTAAAAGTTTGGGGCTCAGCCCCAAAA
GGTCGGTAGATACGGCTCTTCTTGAAGCAGCTAGGGGGAGATGGAATTACCGGTGGAGCGGTGAAATGCG
TAGAGATCGGTAGGAACACCGT-GGCGAAGGCGGTCTCCTGGGGCTGTCTTGACGCTGAGGCGCGAAAGC
TGGGGGAGCGAACGGGATTAGATACCCCGGTAGTCCCAGCCCTAAACGATGGATACTAGGTGTCAGGGG-
ATCGA-CCTCTGGTGCCGTCGCTAACGCAGTAAGTATCCCGCCTGGGGAGTACGGCCGCAAGGTTGAAAC
TCAAAGGAATTGACGGGGGCCCGCACAAGCGGTGGAGCATGTTGTTTAATACGTCACAAACCGTAGAACC
TTACCAGGGCTTGACATGCGGCGCACCGTGGTGAGAGCCACGT-TCCCGCAAGGGACGCCGACACAGGTG
TTGCATGGCTGTCGTCAGCTCGTGTCGTGAGATGTTGGGTTAAGTCCCGCAACGAGCGCAACCCCCATCC
CATGTTGCCATCGGGTAGTCCGGGCACTCTTGGGAAACTGCCGGGG-TAACTCGGAGGAAGGTGGGGATG
ACGTCAAGTCAGCATGGCCCTTACGCCCTGGGCTACAAACATGCTACAATGGACGGTACAGAGGGTTCCG
AACTCGTGAGGGGGAGGCAATCCCAAAAATCCGTCCACAGTTCAGATCGCAGGCTGCAACTCGCCTGCGT
GAAGTCGGAATCGCTAGTAACCGCAGATCAGGAAGCTGCGGTGAATACGTTCCCGGGCCTTGTACACACC
GCCCGTCACGTCACCTGAGTTGCCTGCACCCGAAGTCGGTGGGGCAACCGCAAGGAGCTAGCCGCCGAA-
----------------------------------------------------------------------
--
>FigS2A_Blautia_luti_AB691576 
------------------CTGGCTCAGGATGAACGCTGGCGGCGTGCTTAACACATGCAAGTCGAACGGA
--AWTTTGAAACTTCGGTSGATT-AATTCTAGTGGCGGACGGGTGAGTAACGCGTGGGTACCTGCCTTAT
ACAGGGGGATAACAGTCAGAAATGACTGCTAATACCGCATAAGGCTGCATGGCAAAAAC--------TCC
G------GTGGTATAAGATGGACCCGCGTTGGATTAGCTRGTTGGTGGGGTAACGGCCCACCAAGGCGAC
GATCCATAGCCGGCCTGAGAGGGTGAACGGCCACATTGGGACTGAGACACGGCCCAGACTCCTACGGGAG
GCAGCAGTGGGGAATATTGCACAATGGGGGAAACCCTGATGCAGCGACGCCGCGTGAAGGAAGAAGTATC
TCGGTATGTAAACTTCTATCAGCAGGGAAGA------------TAG-------------TGACGGTACCT
GACTAAGAAGCCCCGGCTAACTACGTGCCAGCAGCCGCGGTAATACGTAGGGGGCAAGCGTTATCCGGAT
TTACTGGGTGTAAAGGGAGCGTAGACGGTGTGGCAAGTCTGATGTGAAAGGCATGGGCTCAACCTGTGGA
CTGCATTGGAAACTGYCATACTTGAGTGCCGGAGGGGTAAGCGGAATTCCTAGTGTAGCGGTGAAATGCG
TAGATATTAGGAGGAACACCAGTGGCGAAGGCGGCTTACTGGACGGTAACTGACGTTGAGGCTCGAAAGC
GTGGGGAGCAAACAGGATTAGATACCCTGGTAGTCCACGCCGTAAACGATGAATACTAGGTGTCGGGGAG
-ATG-CTCTTCGGTGCCGTCGCAAACGCAGTAAGTATTCCACCTGGGGAGTACGTTCGCAAGAATGAAAC
TCAAAGGAATTGACGGGGACCCGCACAAGCGGTGGAGCATGTGGTTTAATTCGAAGCAACGCGAAGAACC
TTACCAAATCTTGACATCCTCTGACCGGTCTTTAATCGGACCTTT-CCTTCGGG-ACAGGGAGACAGGTG
GTGCATGGTTGTCGTCAGCTCGTGTCGTGAGATGTTGGGTTAAGTCCCGCAACGAGCGCAACCCCTATCC
TCAGTAGCCAGCAG-TTA-TTGGGCACTCTGTGGAGACTGCCAGGGATAACCTGGAGGAAGGCGGGGATG
ACGTCAAATCATCATGCCCCTTATGATTTGGGCTACACACGTGCTACAATGGCGTAAACAAAGGGAAGCG
AGAKKGTGASATGGAGCAAATCCCAAAAATAACGTCCCAGTTCGGACTGTAGTCTGCAACCCGACTACAC
GAAGCTGGAATCGCTAGTAATCGCGGATCAGAATGCCGCGGTGAATACGTTCCCGGGTCTTGTACACACC
GCCCGTCACACCATGGGAGTCAGTAACGCCCGAAGTCAGTGACCTAACCGAAAGGGAGGAGCTGCCGAAG
GCGGGACCGATGACTGGGGTGAAGTCGTAACAAGGTAACC------------------------------
--
>FigS2A_Caldicellulosiruptor_saccharolyticus_DSM_8903_CP000679 
-------AGAGTTTGATCCTGGCTCAGGACGAACGCTGGCGGCGTGCCTAACGCATGCAAGTCGAGCGAG
--ATGGAAGGTGAT-GAGCTGGA-CATCTTAGCGGCGGACGGGTGAGTAACACGTGAGCACCTACCCCCA
GCACGGGGATAACAGCTCGAAAGGGCTGCTAATACCCGATGGGATCGCATGGTGAAAGGGTAG--CCGGG
-GGCTATCTGGCTGGGGATGGGCTCGCGGCCCATCAGCTAGTTGGTGGGGTAACGGCCTACCAAGGCGAC
GACGGGTAGCCGGCCTGAGAGGGTGTACGGCCACAGTGGGACTGAGACACGGCCCACACTCCTACGGGAG
GCAGCAGCGGGGAATCTTGCGCAATGGGCGGAAGCCTGACGCAGCGACGCCGCGTGAGGGAGGAAGCCCT
TCGGGGTGTAAACCTCTTTGGACGGGGAGAA------------GTAGG-----------AGATAGTACCC
GTTTAAAAAGCCACGGCTAACTACGTGCCAGCAGCCGCGGTAATACGTAGGTGGCGAGCGTTGTCCGGAA
TTACTGGGCGTAAAGGGTGCGTAGGCGGCTATGCGAGTTAAGCGTGAAAGCCTTAGGCTCAACCTAAGGA
TTGCGCTTAATACTGCATAGCTTGAGTGCGGGAGAGGACGGCGGAATTCCCGGTGTAGCGGTGAAATGCG
TAGATATCGGGAGGAACACCGT-GGCGAAGGCGGCCGTCTGGACCGTAACTGACGCTGAGGCACGAAAGC
GTGGGGAGCGAACAGGATTAGATACCCTGGTAGTCCACGCTGTAAACGATGGATGCTAGGTGTGGGGGAG
AAGGACTCCTCCGTGCCGTAGTTAACACAATAAGCATCCCGCCTGGGGAGTACGGCCGCAAGGTTGAAAC
TCAAAGGAATTGACGGGGGCCCGCACAAGCGGTGGAGCATGTGGTTTAATTCGAAGCAACGCGAAGAACC
TTACCAGGGCTTGACATGCCGGGGACCTGCCCGAAAGGGTGGGGTGACGTAAGTAGCCCGGACACAGGTG
GTGCATGGTTGTCGTCAGCTCGTGTCGTGAGATGTTGGGTTAAGTCCCGCAACGAGCGCAACCCCTGCCC
TTAGTTGCCAGCGCGTAATGTGGGCACTCTAAGGGGACTGCCGTCGATGAGGCGGAGGAAGGTGGGGATG
ACGTCAAATCATCATGCCCCTTATGCCCTGGGCTACACACGTGCTACAATGGGTGCTACAGAGGGCTGCG
AAGGCGCGAGCCGGAGCGAATCCCAAAAAAGCACCCCCAGTTCGGATTGCAGGCTGCAACTCGCCTGCAT
GAAGTCGGAATCGCTAGTAATCGCGGATCAG-ATGCCGCGGTGAATACGTTCCCGGGCCTTGTACACACC
GCCCGTCACACCATGAGAGTCAGCAACACCTGAAGACACAGG-------GCAG------CTGTGTTGAAG
GTGGGGCTGATGATTGGGGTGAAGTCGTAACAAGGTAGCCGTACGGGAACGTGCGGCTGGATCACCTCCT
TT
>FigS2A_Parcubacteria_bacterium_RAAC4_OD1_1_AWSN01000001 
-------AGAGTTTGATCCTAGCTCAGGATGAACGCTGGCGGCGTGGATAAGGCATGCAAGTCGAACGAC
--TTT---TTATTTCGAAAGTCG-AAAGTTAGTGGCGAACGAGGTAGTAATACATAGGAACTTCCCCCTA
AGTCGCGAACAACACATCGAAAGGTGTGCTAATACGCGATAGTCTCTCCGGAGTAAAGT--------TTT
-------TCGCTTAGGGAAAGGCCTGTGAAGTATCAGCTAGTTGGTAGTGTAATGGACTACCAAGGCTAT
GACGCTTAGGGGAGCTGAGAGGCTGACCCCCACCGATGGGACTGAGACACGGCCCATACACCTACGGGTG
GCTGCAGTCGAGAATCTTCCGCAATGGACGAAAGTCTGACGGAGCGACGCCGCGTGATTGATGAAGCAAT
TCGTTGTGTAAAGATCTTTTATGAGGGAAGAA----------GTTT-A----------TTGACTGTACCT
CATGAATAAGGGGCTCCTAATCTCGTGCCAGCAGGAGCGGTAATACGAGAGCCCCGAGCGTTATCCGGAA
TTATTGGGCGTAAAGGGTGCGTAGGTGGTTGTATTAGTCGTTTGTCAAATCTCTGGGCTTAACCCAAAGA
CCGCGAGCGAAACGGTACAACTAGAGAATGTGAAAGGTATAGGGAACTCATGGTGTAGGGGTGAAATCCG
TTGATATCATGGGGAACACCAAAAGCGAAGGCACTATACTAGCACATATCTGACACTCAAGCACGAAAGC
ATGGGTAGCGAATGGGATTAGATACCCCAGTAGTCCATGCCCTAAACGATGATCTCTAGTTTTTTGAAG-
ATCGA-CTTTAAGAAACGCAGCTAACGCGTTAAGAGATCCGCCTGGGAAATACGGCCGCAAGGCTAAAAC
TCAAAGGAATAGACGGGGACTTGCACAAGCAGTGGATTATGTGGTTTAATTCGACGATAAACGAAGAACC
TTACCAAGGTTAGAAATCACGTGAAAGCCTAAGAAACTAGGCCC--TCGCAAGA--CTAGTTGACAGGTG
ATGCATGGCCGTCGTCAGTTCGTGGTTTGAATTGTTCCCTTAAGTGGGGTAACGAACGCAACCCTCGTCG
TGTGTTA--------TAA------TG-TCACACGAGACTGCCCCGGTTTACGGGGAGGAAGGAGAGGATG
ACGCCAGGTCAGCATGTCCCTTATACCTTGGGCTACACACATAATACAATCGCAATTACAACGGGCAGCG
ACGGGGTAACCCTGAGCGAATCCTAGAAAAATTGCGCCAGTTCGGATTGGGGGCTGCAACTCGACCCCAT
GAAGCCGGAATTGCTAGTAATCGCGGGTCAGCATACCGCGGTGAATACGTTCTCAAGTCTTGTACTCACC
GCCCGTCAATTCAAGGGAGCCGGGAATACTCGAAATCTCT-C-------CAGA------GAGGGCCTACA
GTAAGCTCGGTGACAGGGAATAAGTCGTAACAAGGCACGGGTAGCGGAAGCTGTTCGTG-----------
--
>FigS2A_Thermotoga_petrophila_RKU-1_CP000702 
-------AGGGTTTGATCCTGGCTCAGGGTGAACGCTGGCGGCGTGCCTAACACATGCAAGTCGAGCGGG
G-AAA--CTCCCTTCGGGGAGG-AGTACCCAGCGGCGGACGGGTGAGTAACACGTGGGTACCTGCCCTCC
GGAGGGGGATAACCAGGGGAAACCCTGGCTAATACCCCATACGAACGCAAGTTGAAAGGGGC-----GTT
T---GCCCCGCCGGAGGAGGGGCCCGCGGCCCATCAGGTAGTTGGTGGGGTAACGGCCCACCAAGCCGAC
GACGGGTAGCCGGCCTGAGAGGGTGGTCGGCCACAGGGGCACTGAGACACGGGCCCCACTCCTACGGGAG
GCAGCAGTGGGGAATCTTGGACAATGGGGGAAACCCTGATCCAGCGACGCCGCGTGCGGGACGAAGCCCT
TCGGGGTGTAAACCGCTGTGGCGGGGGAAGAAAAGGTAGGGA-GGGAATGCCCTACCGATGACGGTACCC
CGCTAGAAAGCCCCGGCTAACTACGTGCCAGCAGCCGCGGTAATACGTAGGGGGCAAGCGTTACCCGGAT
TTACTGGGCGTAAAGGGGGCGTAGGCGGCCTGGTGTGTCGGATGTGAAATCCCACGGCTCAACCGTGGGG
CCGCATCCGAAACTACCAGGCTTGGGGGCGGTAGAGGGAGACGGAACTGCCGGTGTAGGGGTGAAATCCG
TAGATATCGGCAGGAACGCCGGTGGGGAAGCCGGTCTCCTGGGCCGACCCCGACGCTGAGGCCCGAAAGC
CAGGGGAGCAAACCGGATTAGATACCCGGGTAGTCCTGGCCGTAAACGATGCCCACTAGGTGTGGGGGGG
--TCATCCCTCCGTGCTGAAGCTAACGCGTTAAGTGGGCCGCCTGGGGAGTACGCCCGCAAGGGTGAAAC
TCAAAGGAATTGACGGGGGCCCGCACAAGCGGTGGAGCGTGTGGTTTAATTGGATGCTAAGCCAAGAACC
TTACCAGGGCTTGACATGCGGTGGACCTCCCCGAAAGGGGAGGGCCCCTTTGGGGGAGCCGGCACAGGTG
GTGCACGGCCGTCGTCAGCTCGTGCCGTGAGGTGTTGGGTTAAGTCCCGCAACGAGCGCAACCCCTGCCC
CTAGTTGCCAGCGG-TTC-CCGGGCACTCTAGGGGGACTGCCGGCGACGAGCCGGAGGAAGGAGGGGATG
ACGTCAGGTACTCGTGCCCCTTATGCCCTGGGCGACACACGCGCTACAATGGGCGGTACAATGGGTTGCG
ACCCCGCGAGGGGGAGCCAATCCC-CAAAACCGCCCTCAGTTCGGATCGCAGGCTGCAACCCGCCTGCGT
GAAGCCGGAATCGCTAGTAATCGCGGATCAGCACGCCGCGGTGAATACGTTCCCGGGCCTTGTACACACC
GCCCGTCACGCCACCCGAGTCGGGGGCTCCCGAAGACACTGCCCCAACCGAAAGGAGGGGGGTGTTGAGG
GAGAACCTGGTGAGGGGGGCGAAGTCGTAACAAGGTAGCCGTACCGGAAGGTGCGGCTGGATCACCTCCT
TT
>FigS2A_Borrelia_japonica_L46696 
-------------TGATCCTGGCTTAGAACTAACGCTGGCAGTGCGTCTTAAGCATGCAAGTCAAACGGA
--TGT------AGCAAT-------ACATTTAGTGGCGAACGGGTGAGTAACGCGTGGATATCTACCTACG
AGATGGGGATAACTACTAGAAATAGTAGCTAATACCGAATAAGTAATTTGTTAGAAAGAAGC-----TTT
A----CTTCGCTTGTAGATGAGTCTGCGTCTTATTAGTTAGTTGGTAGGGTAAATGCCTACCAAGACAAT
GATAAGTAACCGGCCTGAGAGGGTGAACGGTCACACTGGAACTGAGATACGGTCCAGACTCCTACGGGAG
GCAGCAGCTAAGAATCTTCCGCAATGGGCGAAAGCCTGACGGAGCGACACTGCGTGAATGAAGAAGGTCG
AAAGATTGTAAAATTCTTTTATAAATGAGGAAAAGCTTTGTAGGAAA-TGACAAGGTGATGACGTTAATT
TATGAATAAGCCCCGGCTAATTACGTGCCAGCAGCCGCGGTAATACGTAAGGGGCGAACGTTGTTCGGGA
TTATTGGGCGTAAAGGGTGAGTAGGCGGATATGTAAGTCTAGCATAAAATACCACAGCTCAACTGTGGAG
CTATGTTGGAAACTGTATATCTAGAGTCTGATAGAGGAAGTTAGAATTTCTGGTGTAAGGGTGGAATCTG
TTGATATCAGAAAGAATACCGGAGGCGAAGGCGAACTTCTGGGTCAAGACTGACGCTGAGTCACGAAAGC
GTAGGGAGCAAACATTATTAGATACCCTGGTAGTCTACGCTGTAAACGATGCACACTTGGTGTTAACT--
-AAAA--GGTTAGTACCGAAGCTAACGCGTTAAGTGTGCCGCCTGGGGAGTATGCTCGCAAGAGTGAAAC
TCAAAGGAATTGACGGGGGCCCGCACAAGCGGTGGAGCATGTGGTTTAATTCGATGATACGCGAGGAACC
TTACCAGGGCTTGACATAATAGGATATAGTTAGAGATAATTATTCCCCGTTTGGGGTCTATATACAGGTG
CTGCATGGTTGTCGTCAGCTCGTGCTGTGAGGTGTTGGGTTAAGTCCCGCAACGAGCGCAACCCTTGTTA
TCTGTTACCAGCATGTAATGTGGGGACTCAGATAAGACTGCCGGTGATAAGTCGGAGGAAGGTGAGGATG
ACGTCAAATCATCATGGCCCTTATGNCCTGGGCTACACACGTGCTACAATGGCCTGTACAAAGCGAAGCG
AAGCAGTGATGTGAAGCAAAACGCATAAAGCAGGTCTCAGTCCGGATTGAAGTCTGAAACTCGACTTCAT
GAAGTTGGAATCGCTAGTAATCGTATATCAGAATGATACGGTGAATACGTTCTCGGGCCTTGTACACACC
GCCCGTCACACCACCCGAGTTGAGGATAC-----------------------------------------
----------------------------------------------------------------------
--
>FigS2A_Chrysiogenes_arsenatis_DSM_11915_AWNK01000005 
-------AGAGTTTGATCCTGGCTCAGGACGAACGCTGGCGGCGTGCCTAACACATGCAAGTCA-AGGTC
--AT--------TTCG---------GTGACACTGGCGCACGGGTGAGTAACACGTGGATATCTACCTTTA
AGCCTGGGACAACAGTTGGAAACGACTGCTAATACCGGATACGCACTACGGTGGAAAGATGGT----TTC
G--GCCATTGCTTATAGATGAGTCCGCGCATGATTAGCTAGTTGGCGGGGTAAGAGCCCACCAAGGCGAA
GATCATTAGCCGGCCTGAGAGGGTGATCGGCCACACTGGGACTGAGACACGGCCCAGACTCCTACGGGAG
GCAGCAGTGGGGAATATTGCGCAATGGACGTAAGTCTGACGCAGCAACGCCGCGTGGATGATGAAGGTCT
TCGGATCGTAAAGTCCTTTAGATGGTGAAGAACGATGTGAGAGGAAA-TGCTCATATCCTGACGGTAGCC
ATAGAATAAGCTCCGGCTAAATCCGTGCCAGCAGCCGCGGTAATACGGGTGGAGCGAGCGTTGTCCGGAA
TTATTGGGCGTAAAGGGTGCGTAGGCGGTTTTTTAAGTCTGCATTGTAAGTTCAGTGCTTAACGCTGAAA
TTGGTGCGGAAACTGGAAGACTAGAGTACTGTAGGGGAAAGCGGAATGTCCGGTGTAGCAGTGAAATGCG
TAGAGATCGGATGGAACACCAA-AGCGAAGGCAGCTTTCTGGGCAGTAACTGACGCTGAGGCACGAAAGC
GTGGGGAGCAAACAGGATTAGATACCCTGGTAGTCCACGCCGTAAACGATGGATGCTAGATGTTGGCGAG
GTTACCTTGTCAGTGTCGGAGCTAACGCAATAAGCATCCCGCCTGGGGAGTACGGTCGCAAGGCTGAAAC
TCAAAGGAATTGACGGGGGCCCGCACAAGCGGTGGAGCATGTGGTTTAATTCGAAGCAACGCGAAGAACC
TTACCTGGTCTTGACATCCTTTGCTCGGTATAGAGATATATCTTTCCCTTCGGGGACAAGGTGACAGGTG
CTGCACGGCTGTCGTCAGCTCGTGTCGTGAGATGTTGGGTTAAGTCCCGCAACGAGCGCAACCCCTGCTA
TTAGTTGCCATCAT-TAA-TTGGGCACTCTAATGGGACAGCCGGAG-TAATCCGGAGGAAGGTGGGGATG
ACGTCAAGTCATCATGGCCCTTATGACCAGGGCTACACACGTGCTACAATGGCATGGACAAAGAGAAGCA
AAGCCGCGAGGTGGAGCAAACCTCAAAAACCATGTCTTAGTTCGGATTGCAGTCTGCAACTCGACTGCAT
GAAGTCGGAATCGCTAGTAATCGCAGGTCAG-ACACTGCGGTGAATACGTTCCCGGGCCTTGTACACACC
GCCCGTCACACCACGAAAGTCGGTTTTGCCAGAAGCGGATGACCGAATCGCAAGATAGGAATCTTCCAAG
GCAGGACTGGTGATTGGGGTGAAGTCGTAACAAGGTAGCCGTATCGGAAGGTGCGGCTGG----------
--
>FigS2A_Cloacibacillus_porcorum_JQ809697 
---------------------------GACGAACGCTGGCGGCGTGCCTAACACATGCAAGTCGAACGAA
--TTAAGAAA-GCTTGCTTTAAT-TAATTTAGTGGCGGACGGGTGAGTAACGCGTGAGGACTTGTCGGAT
ACAGGGGGACAACAGATGGAAACGTCTGCTAATACCCCATAA-GCCTTCGGGTAAAAGGA-------GCA
A-----TCCGGTATCTGAGAGACTCGCGTTCTATCAGCTAGTAGGTGGGGTAACGGCCCACCTAGGCCAA
GACGGATAGCCGGACTGAGAGGTCGACCGGCCACACTGGAACTGAGAGACGGTCCAGACTCCTACGGGAG
GCAGCAGTGGGGAATATTGGGCAATGGGGGCAACCCTGACCCAGCGACGCCGCGTGGGTGAAGAAATCCT
TCGGGATGTAAAGCCCTGTTGTGTGGGAAGA--------------T-A----------ATGACGGTACCA
CACGAGGAAGCCCCGGCAAACTACGTGCCAGCAGCCGCGGTAATACGTAGGGGGCAAGCGTTGTTCGGAA
TTACTGGGCGTAAAGCGCACGCAGGCTGGCCGTTAAGTCTGTCGTCAAAGGCGGAGGCTCAACCTCCGTT
CTACGATAGATACTGTCGGTCTAGAGTATGTGAGAGGGAAGTGGAATTCCCGGTGTAGCGGTGAAATGCG
TAGATATCGGGAGGAACACCGT-GGCGAAGGCGGCTTCCTGGCACACAACTGACGCTCATGTGCGAAAGC
CAGGGCAGCGAACGGGATTAGATACCCCGGTAGTCCTGGCCGTAAACGATGGATACTGGGTGTGGGTGAA
-GCAGTTCATCCGTGCCGTAGTTAACGCGTTAAGTATCCCGCCTGGGGACTACGGTCGCAAGACTGAAAC
TCAAAGGAATTGACGGGGGCCCGCACAAGCGGTGGAGCACGTGGTTTAATTCGATGCAAACCGAAGAACC
TTACCTGGGTTTGACATAAAGTGGTACTAGATGAAAGTTGGGGACT-GCTTGC-AGAGCTTGAACAGGTG
CTGCATGGCTGTCGTCAGCTCGTGTCGTGAGATGTTGGGTTAAGTCCCGCAACGAGCGCAACCCCTATGT
CCAGTTGCTAACAAGTGAATTGAGCACTCTGGAGAGACTGCCGCCGACAAGGCGGAGGAAGGTGGGGATG
ACGTCAAGTCATCATGGCCTTTATGCCCAGGGCGACACACGTGCTACAATGGCCGGCACAGAAGGCAGCT
TGCTAGTGATAGTTGGCGAATCCTTAAAAGCCGGTCCCAGTTCGGATTGTAGTCTGCAACCCGACTACAT
GAAGCCGGAATCGCTAGTAATCGCAGATCAGCAAGCTGCGGTGAATACGTTCCCGGGCCTTGTACACACC
GCCCGTCACACCACCCGAGTTGGGGGCACCCGAAGCCGCAGGCTTAACCGTAAGGAAAGAAGCGTCTAAG
GTGCGCCGAGTAAGGGGGGTGAAGTCGTAA----------------------------------------
--
>FigS2A_Symbiobacterium_thermophilum_IAM_14863_AP006840 
TCCACGGAGAGTTTGATCCTGGCTCAGGACGAACGCTGGCGGCGTGCCTAAGACATGCAAGTCGAGCGGG
--TTT-CAGGGCTTCGGCCCTG--AGACCCAGCGGCGGACGGGTGAGTAACACGTGGATACCTGCCCTCT
GCTCTGGGATAACAGGCCGAAAGGCCTGCTAATACCGGATAAGCCCGCATGGGAAAAGGCGCTGGA-GCA
G-TGGCGCTGGCAGAGGAGGGGTCCGCGGCCCATTAGCTGGTTGGCGGGGTAACGGCCCACCAAGGCGAC
GATGGGTAGCCGGCCTGAGAGGGCGACCGGCCACACTGGGACTGAGACACGGCCCAGACTCCTACGGGAG
GCAGCAGTCGGGAATTTTGCACAATGGCCGAAAGGCTGATGCAGCAACGCCGCGTGAGCGAAGAAGGCCT
TCGGGTTGTAAAGCTCTGTTGCCTGCGAAGAAGGGCCCTGTC-GAAA--GGCGGGGTT-TGACGGTAGCA
GGCGAGGAAGCCCCGGCAAACTACGTGCCAGCAGCCGCGGTAATACGTAGGGGGCGAGCGTTGTCCGGAA
TTACTGGGCGTAAAGGGCGTGTAGGCGGCCTGTTAAGTCAGGGGTGAAAGACCGGGGCTCAACCCCGGGG
GTGCCTCTGAAACTGGCGGGCTTGAGTGCTCTAGAGGGCAGTGGAATTCCCGGTGTAGCAGTGAAATGCG
TAGAGATCGGGAGGAACACCAGTGGCGAAGGCGGCTGCCTGGGGAGTCACTGACGCTGAGGCGCGAAAGC
TAGGGGAGCAAACAGGATTAGATACCCTGGTAGTCCTAGCCGTAAACGATGAGCGCTATGTGTGAGGGG-
ATCGA-CCCCTCGTGCAGTAGCTAACGCATTAAGCGCTCCGCCTGGGGAGTACGGCCGCAAGGTTGAAAC
TCAAAGGAATTGACGGGGGCCCGCACAAGCAGCGGAGCATGTGGTTTAATTCGAAGCAACGCGTAGAACC
TTACCAGGGCTTGACATCCACCGAATCCTGCAGAGATGCGGGAGTGCTTAATAGAACGGTGAGACAGGTG
GTGCATGGTTGTCGTCAGCTCGTGTCGTGAGATGTTGGGTTAAGTCCCGCAACGAGCGCAACCCCTGTCG
CATGTTGCCAGCGGGTAAACCGGGCACTCATGCGAGACTGCCGGTGACAAACCGGAGGAAGGTGGGGATG
ACGTCAAATCATCATGCCCCTTATGTCCTGGGCTACACACGTGCTACAATGGCCGTCACAGAGCGAGCCG
AACCTGCGAGGGGGAGGGAATCGCA-AAAGGCGGTCTCAGTTCGGATCGCAGGCTGCAACTCGCCTGCGT
GAAGTCGGAGTTGCTAGTAATCGCGGATCAG-ATGCCGCGGTGAATACGTTCCCGGGCCTTGTACACACC
GCCCGTCACACCATGGGAGCTGGCAACACCCGAAGTCGGTGAGCTAACCGCAAGGAGGCAGCCGCCGAAG
GTGGGGCCGGTGACTGGGGTGAAGTCGTAACAAGGTAGCCGTATCGGAAGGTGCGGGTCACCTCCTTTCT
AA
>FigS2A_Gemmatimonas_aurantiaca_T-27_AP009153 
CTATTGGAGAGTTTGATCCTGGCTCAGGACGAACGCTGGCGGCGTGCTTAACACATGCAAGTCACGGGGC
--CC--------GCAA---------GGGTAACCGGCGAACGGGTGCGTAACACGTGAACATCTGCCTAGA
TGTGGGGGATAGCCGGCCCAACGGCCGGGTAATACCGCATACGGTGGCATCACGAAACC--------TCC
G------GGGCATCTAGAGGAGTTCGCGGCCTATCAGCTAGTTGGTGGGGTAACGGCCTACCAAGGCAAT
GACGGGTAGCTGGTCTGAGAGGATGGCCAGCCACATTGGGACTGAGATACGGCCCAGACTCCTACGGGAG
GCAGCAGTGGGGAATATTGCGCAATGGCCGAAAGGCTGACGCAGCGACGCCGCGTGGGGGATGAAGCATT
TCGGTGTGTAAACCCCTGTTGCCCGGGACGAAAAGCGAT---TTT-G-----ATCGCTCTGACGGTACCG
GGTGAGGAAGCACCGGCTAACTCCGTGCCAGCAGCCGCGGTAATACGGAGGGTGCGAGCGTTGTCCGGAA
TCACTGGGCGTAAAGGGCGCGTAGGCGGTCTGCTAAGCGTGTGGTGAAAGCTCGGGGCTCAACCCCGAGT
CTGCCATGCGAACTGGTGGACTAGAGCACTGTAGAGGCAGGTGGAATTCCGGGTGTAGCGGTGGAATGCG
TAGAGATCCGGAAGAACACCAGTGGCGAAGGCGGCCTGCTGGGCAGTAGCTGACGCTGAGGCGCGATAGC
GTGGGGAGCAAACAGGATTAGATACCCTGGTAGTCCACGCCGTAAACGATGGGGACTAGGTGCTTGGGGG
AGCGACCCTCGAGTGCCGGCGCTAACGCATTAAGTCCCCCGCCTGGGGAGTACGACCGCAAGGTTGAAAC
TCAAAGGAATTGACGGGGGCCCGCACAAGCGGTGGAGCATGTGGTTTAATTCGACGCAACGCGAAGAACC
TTACCCAGGCTTGACATGACGAGAAAGCTCTGGAAACAGGGCCCC-TCTTCGGA-GCTCGTGCACAGGTG
CTGCATGGCTGTCGTCAGCTCGTGTCGTGAGATGTTGGGTTAAGTCCCGCAACGAGCGCAACCCTTGCCC
TTAGTTACCAGCGA-TAA-TCGGGGACTCTAGGGGGACTGCCGGTGCCAAACCGGAGGAAGGTGGGGACG
ACGTCAAGTCATCATGGTCCTTACGTCTGGGGCTACACACGTGCTACAATGGCCGGTACAGAGGGCTGCG
AAAGAGCAATCTGGAGCCAATCCCT-AAAGCCGGCCTCAGTTCGGATTGTCGTCTGCAACTCGACGGCAT
GAAGCTGGAATCGCTAGTAATCGCGGATCAGGACGCCGCGGTGAATACGTTCCCGGGCCTTGTACACACC
GCCCGTCACGCCATGGAAGCTGTGAGCGCCCGAAGTCGGTGCAGGAACCGCAAGGGCCAAGCCGCCTAAG
GCGAGCGCAGTGACTGGGGCGAAGTCGTAACAAGGTAGCCGTAGGGGAACCTGCGGCTGGATCACCTCCT
TT
>FigS2A_Campylobacter_jejuni_subsp._jejuni_ATCC_33560_AIOL01000061 
-------AGAGTTTGATCCTGGCTCAGAGTGAACGCTGGCGGCGTGCCTAATACATGCAAGTCGAACGTG
--AAGCTTCTAGCTTGCTAGAAG-TGGATTAGTGGCGCACGGGTGAGTAAGGTATAGTTATCTGCCCTAC
ACAAGAGGACAACAGTTGGAAACGACTGCTAATACTCTATACTAACACAAGTTGAAAGT--------TTT
-------TCGGTGTAGGATGAGACTATATAGTATCAGCTAGTTGGTAAGGTAATGGCTTACCAAGGCTAT
GACGCTTAACTGGTCTGAGAGGATGATCAGTCACACTGGAACTGAGACACGGTCCAGACTCCTACGGGAG
GCAGCAGTAGGGAATATTGCGCAATGGGGGAAACCCTGACGCAGCAACGCCGCGTGGAGGATGACACTTT
TCGGAGCGTAAACTCCTTTTCTTAGGGAAGA------------ATTC------------TGACGGTACCT
AAGGAATAAGCACCGGCTAACTCCGTGCCAGCAGCCGCGGTAATACGGAGGGTGCAAGCGTTACTCGGAA
TCACTGGGCGTAAAGGGCGCGTAGGCGGATTATCAAGTCTCTTGTGAAATCTAATGGCTTAACCATTAAA
CTGCTTGGGAAACTGATAGTCTAGAGTGAGGGAGAGGCAGATGGAATTGGTGGTGTAGGGGTAAAATCCG
TAGATATCACCAAGAATACCCATTGCGAAGGCGATCTGCTGGAACTCAACTGACGCTAAGGCGCGAAAGC
GTGGGGAGCAAACAGGATTAGATACCCTGGTAGTCCACGCCCTAAACGATGTACACTAGTTGTTGGGGTG
CTAGTCATCTCAGTAATGCAGCTAACGCATTAAGTGTACCGCCTGGGGAGTACGGTCGCAAGATTAAAAC
TCAAAGGAATAGACGGGGACCCGCACAAGCGGTGGAGCATGTGGTTTAATTCGAGGATACGCGAAGAACC
TTACCTGGGCTTGATATCCTAAGAACCTTATAGAGATATGAGGGTGAGCTTGCTAACTTAGAGACAGGTG
CTGCACGGCTGTCGTCAGCTCGTGTCGTGAGATGTTGGGTTAAGTCCCGCAACGAGCGCAACCCACGTAT
TTAGTTGCTAACGG-TTC-CCGAGCACTCTAAATAGACTGCCTTCG-TAAGGAGGAGGAAGGTGTGGACG
ACGTCAAGTCATCATGGCCCTTATGCCCAGGGCGACACACGTGCTACAATGGCATATACAATGAGACGCA
ATACCGCGAGGTGGAGCAAATCTAT-AAAATATGTCCCAGTTCGGATTGTTCTCTGCAACTCGAGAGCAT
GAAGCCGGAATCGCTAGTAATCGTAGATCAGCATGCTACGGTGAATACGTTCCCGGGTCTTGTACTCACC
GCCCGTCACACCATGGGAGTTGATTTCACTCGAAGCCGGAATACTAA--ACT----AGTTACCGTCCACA
GTGGAATCAGCGACTGGGGTGAAGTCGTAACAAGGTAACCGTAGGAGAACCTGCGGTTG-----------
--
>FigS2A_Opitutus_terrae_PB90-1_CP001032 
-------AGAGTTTGATCCTGGCTCAGAATGAACGCTGGCGGCGTGGTTAAGACATGCAAGTCGAACGTT
--TTTCGGTGTAGCAATACATCG-AAAGACAGTGGCGAACGGGTGCGTAACACGTGAACATCTACCTCCA
AATGGGGAATAGCTCGGCGAAAGCCGGATTAATACCGCATGTGCTCGCATGAGCAAAGTCGGGGACCGCA
AGGCCTGACGTTAGGAGAGGAGTTCGCGGCCTATCAGCTAGTTGGCGAGGTAACGGCTCACCAAGGCAAA
GACGGGTAGCTGGTCTGAGAGGATGATCAGCCACACTGGAACTGAGACACGGTCCAGACACCTACGGGTG
GCAGCAGTTTCGAATCATTCACAATGGGCGAAAGCCTGATGGTGCGACGCCGCGTGAGGGATGAAGGTCT
TCGGATTGTAAACCTCTGTCACCGGGGAAGAACGCTTTATAT-TAATC-GTATAAAGCCTGACTTAACCC
GGAGAGGAAGCAGTGGCTAACTCTGTGCCAGCAGCCGCGGTAATACAGAGACTGCGAGCGTTATTCGGAT
TCACTGGGCGTAAAGGGTGCGCAGGCGGCCGGGTGTGTGGGGCGTGAAAGCCTGGAGCTTAACTCCAGAA
TTGCGCCTCAAACTACACGGCTAGAGCATTGGAGAGGGTAGCGGAATTCACGGTGTAGCAGTGAAATGCG
TAGATATCGTGAGGAACACCAGAGGCGAAGGCGGCTACCTGGACAATTGCTGACGCTCAGGCACGAAAGC
GTGGGGAGCAAAAGGGATTAGATACCCCTGTAGTCCACGCCCTAAACGGTGCACACTAGGTCTTGGCGG-
TTCGA-CCTCCAGGGCCCCAGCTAACGCGTTAAGTGTGCCGCCTGAGGACTACGGCCGCAAGGCTAAAAC
TCAAAGGAATTGACGGGGGCCCGCACAAGCGGTGGAGTATGTGGCTCAATTCGATGCAACGCGAAGAACC
TTACCAAGCCTTGACATGATTGGACAGGCGCTGAAAGGCGCCCTC-CCTTCGGG-GCCGGTGCACAGGTG
CTGCATGGCTGTCGTCAGCTCGTGTCGTGAGATGTTGCGTTAAGTCGCGCAACGAGCGCAACCCCTGTCC
TTAGTTGCCATCAT-TCA-TTGGGCACTCTAGGGAGACAAACCCTCTTTGAGGGTGGGAAGGTGGGGATG
ACGTCAAGTCAGGATGGCCCTTACGGCTTGGGCTGCACACGTACTACAATGCCCGGTACAGAGGGACGCA
ATACCGCGAGGTGGAGCAAATCCTC-AAAACCGGGCCCAGTTCAGATTGTAGTCTGCAACTCGACTACAT
GAAGTTGGAATCGCTAGTAATGGCGCATCAGTACGGCGCCGTGAATACGTTCCCGGGCCTTGTACACACC
GCCCGTCACGTCATGAAAGCCGGTTTCGCCCGAAGTGCGTTTGCCAACCGCAAGGAGGCGGCGCCCTAAG
GTGAGGCTGGTGATTGGGACGAAGTCGTAACAAGGTAGCCGTAGGGGAACCTGCGGCTGGATCACCTCCT
TT
>FigS2A_Chlorobaculum_parvum_NCIB_8327_CP001099 
-------AGAGTTTGATCCTGGCTCAGGACGAACGCTGGCGGCGTGCCTAACACATGCAAGTCAAAGGAA
--GTT-----TCTTCGGA------AATGTACTTGGCGCAAGGGTGAGTAAGGCATAGGTATCTGCCCTTT
GGACTGGCATAACCCCGAGAAATCGGGGACAATACCAGATGATACCGCATGGTTAAAGA--------TTT
A------TCGCCAAAGGATGAGCCTATGTTCCATCAGGTAGTTGGTAGGGTAACGGCCTACCAAGCCAAC
GACGGATAGCTGGTCTGAGAGGATGATCAGCCACATTGGAACTGAGACACGGTCCAGACTCCTACGGGAG
GCAGCAGTGAGGAATATTGCGCAATGGGCGAAAGCCTGACGCAGCAACGCCGCGTGGATGATGAAGTTCT
TCGGAATGTAAAATCCTTTTGCTGGGGACGAAAGGTCGG----CTTG-----CCGACTCTGACGGTACCC
AGCGAATAAGCCACGGCTAACTCTGTGCCAGCAGCCGCGGTGATACAGGGGTGGCAAGCGTTGTCCGGAT
TTACTGGGTGTAAAGGGTGCGCAGGCGGACTGATAAGTCGGGGGTTAAATCCATGTGCTCAACACATGCA
CGGCTTCCGATACTGTCAGTCTTGAGTCTCGAAGAGGAAGATGGAATTTCCGGTGTAACGGTGGAATGTG
TAGATATCGGAAAGAACACCAGTGGCGAAGGCAGTCTTCTGGTCGAGTACTGACGCTCAGGCACGAAAGC
GTGGGGAGCAAACAGGATTAGATACCCTGGTAGTCCACGCCGTAAACGATGAATACTAGATGTTGGTCA-
-TAT--TGATCAGTGTCGCAGCTAACGCATTAAGTATTCCACCTGGGAAGTACGCCCGCAAGGGTGAAAC
TCAAAGGAATTGACGGGGGCCCGCACAAGCGGTGGATCATGTGGTTTAATTCGATGCAACGCGAAGAACC
TTACCTAGGCTTGAAATGTAGCTAAAGCTCCTGAAAGGGAGTG-T-CCTTCGGG-GAGCTAGCACAGGTG
CTGCATGGCTGTCGTCAGCTCGTGTCGTGAGATGTTGGGTTAAGTCCCGCAACGAGCGCAACCCCTACAA
TTAGTTACTAACAGGTTAACTGAGGACTCTAATTGAACTGCCTACG-CAAGTAGGAGGAAGGAGGGGATG
ACGTCAAGTCCTCATGGCCCTTACGCCTAGGGCCACACACGTGATACAATGGCGACTACAGAGGGCAAA-
--GCCGCGAGGCAGAGGAAATCCCTTAAAAGTCGTCTCAGTCCGGATCGGAGTCTGCAACTCGACTCCGT
GAAGTTGGAATCGCTAGTAATCGCGGATCAG-ATGCCGCGGTGAATGTGTTCCCGGGCCTTGTACACACC
GCCCGTCAAGTCATGGAAGTCAGGAGTACCCAAAGACGC----------TCGC--------GCGTTTAAG
GTAAGACTGGTAACTGGGACTAAGTCGTAACAAGGTAGCCGTACCGGAAGGTGCGGCTGGATCACCTCCT
TT
>FigS2A_Dictyoglomus_thermophilum_H-6-12_CP001146 
-------AGGGTTTGATCCTGGCTCAGGACGAACGCTGGCGGCGTGCCTAAGGCATGCAAGTCGAGCGTA
--GCTTATTGGTTTATGCCGATA-AGTGAGAGCGGCGCACGGGTGAGTAACACGTAGGTACCTACCCCAG
AGAGGGGGATAACACCTCGAAAGGGGTGCTAAACCCCCATATAAGCGATTGCTGAAAAGTATA--GAGTA
ATCTATGCTGCTCTGGGATGGGCCTGCGGCCTATCAGCTAGTTGGTGGGGTAATGGCCCACCAAGGCTAA
GACGGGTAGCCGGCCTGAGAGGGTGGTCGGCCACACTGGGACTGAGACACGGCCCAGACTCCTACGGGAG
GCAGCAGCCGGGAATCTTCCGCAATGGGGGAAACCCTGACGGAGCGACGCCGCGTGAGGGAAGAAGCCCT
TCGGGGTGTAAACCTCTTTTCTCGGGGAAGA------------A-TAC-----------TGACGGTACCC
GAGGAAAAAGCCCCGGCTAACTACGTGCCAGCAGCCGCGGTAAGACGTAGGGGGCGAGCGTTGTCCGGAT
TTACTGGGCGTAAAGGGCGTGTAGGCGGCTTAGCAAGTCAGATGTGGAAGCCCTGAGCTCAACTCAGGGA
GGTCATCTGATACTGCTAAGCTAGAGGGCAGGAGAGGAGAGCGGAACTTCCGGTGTAGCGGTGAAATGCG
TAGATATCGGAAGGAACGCCGGTGGCGAAGGCGGCTCTCTGGACTGACCCTGACGCTGAGGCGCGAAAGC
TAGGGGAGCGAACGGGATTAGATACCCCGGTAGTCCTAGCCGTAAACGATGGGCACTAGGTGTGGGGAG-
TTAGA-CTCTCCGTGCTGCAGCTAACGCGATAAGTGCCCCGCCTGGGGAGTACGGCCGCAAGGCTAAAAC
TCAAAGGAATTGACGGGGGCCCGCACAAGCGGTGGAGCGCGTGGTTTAATTCGATGCTAAGCGAAGAACC
TTACCAGGGCTTGACATGAGGCTGAACTACTCGAAAGGGTAGTGCCAGGTT-CTGGAGCCTGCACAGGTG
GTGCATGGCTGTCGTCAGCTCGTGTCGTGAGATGTTGGGTTAAGTCCCGCAACGAGCGCAACCCCTGCCC
TTAGTTGCCAGCGGGTAAACCGGGCACTCTAAGGGGACTGCCGGCGAAGAGCCGGAGGAAGGTGGGGATG
ACGTCAAGTCAGTATGCCCCTTATGCCCTGGGCTACACACGCGCTACAATGGGTGGTACAGAGGGGAGCG
AAGCCGCGAGGCGGAGCGAATCCCT-AAAGCCACCCCCAGTTCAGATCGCAGGCTGCAACTCGCCTGCGT
GAAGGCGGAATCGCTAGTAACCGCAGATCAGCACGCTGCGGTGAATACGTTCTCGGGCCTTGTACACACC
GCCCGTCACACCACGAGAGTCCGCAACACCCGAAGTCAGG-C-------GAAA------GCCTGCCGAAG
GTGGGGCGGATGATTGGGGTGAAGTCGTAACAAGGTAGCCGTACCGGAAGGTGCGGCTGGATCACCTCCT
TT
>FigS2A_Leptotrichia_hofstadii_AY029803 
--------GAGTTTGATYCTGGCTCAGGATGAACGCTGACAGAATGCTTAACACATGCAAGTCT-TTGCG
--AAT--CTGTGCTTGCACAG---GCTAGCCAAGGCGGACGGGTGAGTAACGCGTAAAGACTTGCCCTGC
AGACAGGGATAACAGACGGAAACGACTGACAACACCTGATACACACGCATGTGGAAAA---------GAG
A-------TGCTGCGGGAGAGCTTTGCGTCCTATTAGCTTGTTGGCGGGGTAACGGCCCACCAAGGCGAT
GATAGGTAGCCGGCCTGAGAGGGTGAACGGCCACAAGGGGACTGAGATACGGCCCTTACTCCTACGGGAG
GCAGCAGTGGGGAATATTGGACAATGGGGGCAACCCTGATCCAGCAATTCTGTGTGCACGAGGAAGGTTT
TCGGATTGTAAAGTGCTTTCAGCAGGGAAGAA-----------GGAA-----------GTGACGGTACCT
GCAGAAGAAGCGACGGCTAAATACGTGCCAGCAGCCGCGGTAATACGTATGTCGCAAGCGTTATCCGGAA
TTATTGGGCATAAAGGGCATCTAGGCGGCCAGGCAAGTCTGGGGTGAAAACTTGCGGCTCAACCGCAAGC
CTGCCCTGGAAACTGCCTGGCTAGAGTGCTGGAGAGGTGGACGGAACTGCACGAGTAGAGGTGAAATTCG
TAGATATGTGCAGGAATGCCAT-GATGAAGATAGTTCACTGGACGGCAACTGACGCTGAAGTGCGAAAGC
TGGGGGAGCRAACAGGATTAGATACCCTGGTAGTCCCAGCCGTAAACGATGATTACTGGGTGTGGGCAT-
GAAGA-GTGTCCGTGCCGAAGCAAATGCGATAAGTAATCCGCCTGGGGAGTACGGCCGCAAGGCTGAAAC
TCAAAGGAATTGACGGGGACCCGCACAAGCGGTGGAGCATGTGGTTTAATTCGACGCAACGCGAGGAACC
TTACCAGATCTTGACATCCCACGTATGCCTGCGAGAGCGGGCAGTGCCTTCGGGAACGTGGAGACAGGTG
GTGCATGGCTGTCGACAGCTCGTGTCGTGAGATGTTGGGTTAAGTCCCGCAACGAGCGCAACCCCTATCG
CCAGTTGCCATCAT-TAA-YTGGGGACTCTGGCGAGACTGCCTGCGAAGAGCAGGAGGAAGGTGGGGATG
ACGTCAAGTCATCATGCCCCTTATGATCTGGGCTACACACGTGCTACAATGGCCGGTACAGAGAGCTGCG
AGGCGGCAACGCCCAGCGAATCTTC-AAAGCCGGTCCAAGTTCGGATTGAAGTCTGCAACTCGACTTCAT
GAAGCTGGAATCGCTAGTAATCGCAGATCAGAATGCTGCGGTGAATACGTTCTCGGGTCTTGTACACACC
GCCCGTCACACCACGAGAGTTGTCTGCACCTGAAGCTGCCGGTCTAACCGCAAGGAGGAAGGCATCTAAG
GTGTGGACAGTGATTGGGGTGAAGTCGTAACAAGGTATCCGTACCGGAAGGTGC----------------
--
>FigS2A_Simkania_negevensis_Z_FR872582 
-------AGAATTTGATCCTGGTTCAGATTGAATGCTGACGGCGTGGATGAGGCATGCAAGTCGAACGAG
--TAG----TAACTTGTTA-----CTACTTAGTGGCGAAAGGGTTAGTAATACATGAGTACTTACCTCTT
ACCTGGGGATAACGGTTGGAAACGACCGCTAATACCGAATGAGGGGGTAGCCTCAAAGTTGGGGATTGCA
AAACCTTGCGGTAGGAGAGAGGCTCATGGGATATCAGCTTGTTGGTGTGGTAAAGGCGCACCAAGGCTAA
GACGTCTAGGCGGGCTGAGAGGTTGACCGCCAACACTGGGACTGAGACACTGCCCAGACTCCTACGGGAG
GCTGCAGTCGAGAATCATTCGCAATGGGCGAAAGCCTGACGATGCGACGCCGTGTGAACGATGAAGGCCT
TCGGGTTGTAAAGTTCTTTCGCTAAGGAACAAGAAAAGGTAACGAATAATTGCCTAATTTGAGGGTACTT
GGTAAAGAAGCACCGGCTAACTCCGTGCCAGCAGCTGCGGTAATACGGAGGGTGCAAGCATTAATCGGAT
TTACTGGGTGTAAAGGGCGCGTAGGCGGGTAAGCAAGTCAGATGTGAAATTCCGGAGCTCAACTCCGGAG
CTGCATTTGAAACTACTTATCTTGAGGGTGGACGGAGAAAACGGAATTCCACGTGTAGCGGTGAAATGCG
TAGATATGTGGAAGAACACCGGTGGCGAAGGCGGTTTTCTAGTTCATTCCTGACGCTGAGGCGCGAGAGC
AAGGGGAGCAAACAGGATTAGATACCCTGGTAGTCCTTGCTGTAAACACTGCATACTTGGTGTAGTCGG-
CTCAA-CCGACTGTGCCGTAGCTAACGCGTTAAGTATGCCACCTGGGGAGTACGCTCGCAAGGGTGAAAC
TCAAAAGAATTGACGGGGGCCCGCACAAGCAGTGGAGCATGTGGTTTAATTCGATGCAACGCGAAGAACC
TTACCCAGGCTTGACATTAGAGGACCGCATCAGAGATGATGTTTC-CCGCAAGG-GCCTCTTGACAGGTG
CTGCATGGCTGTCGTCAGCTCGTGCCGTGAGGTGTTGGGTTAAGTCCCGCAACGAGCGCAACCCTTGTCG
CTAGTTACCAGCACGTAATGTGGGGACTCTAGCGAGACTGCCTAGGTTAACTAGGAGGAAGGTGAGGATG
ACGTCAAGTCCGCATGGCCTTTATGTCTGGGGCTACACACGTGCTACAATGGTCGGTACAGAAGGCAGCG
AAGCCGAAAGGTGAAGCAAATCCCA-AAAGCCGATCCCAGTTCGGATTGAAGTCTGCAACTCGACTTCAT
GAAGTTGGAATTGCTAGTAATGACGTGTCAGAATAACGTCGTGAATACGTTCCCGGGCCTTGTACACACC
GCCCGTCACATCATGGAAGTTGGTTTTACCCGAAGTCGTCGACTCAACCGCAAGGAGAGAGACGCCGAAG
GTAGGGCTGATGACTGGGATGAAGTCGTAACAAGGTAGCCGTACCGGAAGGTGCGGCTGGATCACCTCCT
TT
>FigS2A_Acidobacterium_capsulatum_ATCC_51196_CP001472 
-------------------------AGAATCAACGCTGGCGGCGTGCCTAACACATGCAAGTCGAACAGA
A-AG----GGACTTCGGTCC-----TGTACAGTGGCGCACGGGTGAGTAACACGTGACTACCTACCCTCG
AGTGGGGAATAACTTCGGGAAACCGAGGCTAATACCGCATAATACCCACGGGTCAAAGGA-------GCA
A-----TTCGCTTGAGGAGGGGGTCGCGGCCGATTAGCTAGTTGGCGGGGTAATGGCCCACCAAGGCAGT
GATCGGTATCCGGCCTGAGAGGGCGCACGGACACACTGGAACTGAAACACGGTCCAGACTCCTACGGGAG
GCAGCAGTGGGGAATTTTGCGCAATGGGGGAAACCCTGACGCAGCAACGCCGCGTGGAGGATGAAGTCTC
TTGGGACGTAAACTCCTTTCGATCGGAACGA------------TTA-------------TGACGGTACCG
GAAGAAGAAGCCCCGGCTAACTTCGTGCCAGCAGCCGCGGTAATACGAGGGGGGCGAGCGTTGTTCGGAA
TTATTGGGCGTAAAGGGTGCGTAGGCGGTTCGGTAAGTTTGATGTGAAATCTTCGGGCTCAACTCGAAGT
CTGCATCGAAAACTGCCGGGCTTGAGTGTGGGAGAGGTGAGTGGAATTTCCGGTGTAGCGGTGAAATGCG
TAGATATCGGAAGGAACACCGT-GGCGAAAGCGGCTCACTGGACCACAACTGACGCTGATGCACGAAAGC
TAGGGGAGCAAACAGGATTAGATACCCTGGTAGTCCTAGCCCTAAACGATGATCGCTTGGTGTGGCGGGT
ACCCATCCCGTCGTGCCGTAGCTAACGCGTTAAGCGATCCGCCTGGGGAGTACGGTCGCAAGGCTGAAAC
TCAAAGGAATTGACGGGGGCCCGCACAAGCGGTGGAGCATGTGGTTTAATTCGACGCAACGCGAAGAACC
TTACCTGGGCTCGAAATGAGTGGACCGGGGTAGAAATATCCCTTCCCCGCAAGGGGCTGCTATATAGGTG
CTGCATGGCTGTCGTCAGCTCGTGTCGTGAGATGTTGGGTTAAGTCCCGCAACGAGCGCAACCCTTATTG
CCAGTTGCTACCAT-TTA-TTGAGCACTCTGGTGAGACCGCCTCGGATAACGGGGAGGAAGGTGGGGATG
ACGTCAAGTCCTCATGGCCTTTATGTCCAGGGCTACACACGTGCTACAATGGCCGGTACAAACCGCCGCA
AACCCGCGAGGGGGAGCTAATCGGAAAAAGCCGGCCTCAGTTCGGATTGTAGTCTGCAACTCGACTACAT
GAAGCTGGAATCGCTAGTAATCGCGGATCAG-ATGCCGCGGTGAATACGTTCCCGGGCCTTGTACACACC
GCCCGTCACATCACGAAAGTGGGTCGTACTAGAAGCGGGTGAGCCAACCGTAAGGAGGCAGCCTTCCAAG
GTGTGATTCATGATTGGGGTG-------------------------------------------------
--
>FigS2A_Thermosphaera_aggregans_DSM_11486_CP001939 
-----ACTCCGGTTGATCCTGCCGGACCCG-ACCGCTATCGGGGGGGCTAAGCCATGGGAGTCGCACGTC
--CGC-------CGCT--------GCGGGGCGTGGCGCACGGCTGAGTAGCACGTGGCTACCTGCCCTCG
GGAGGGGGATAACACCGGGAAACTGGTGCTAATCCCCCATA--CCCGGAAGGTGAAAGGCCCG--GCGTT
GGCCGAGCCGCCCGAGGATGGGGCTACGGCCCATCAGGTAGTTGGCGGGGTAACGGCCCGCCAAGCCGAT
AACGGGTGGGGGCCGTGAGAGCGGGAGCCCCCAGATGGGCACTGAGACAAGGGCCCAGGCCCTAAGGGGC
GCACCAGGCGCGAAACCTCCGCAATGCGGGAAACCGTGACGGGGCCACCCCGAGTGCCCC----C----T
TTC----G--G-GGGCTTTTCCCCGCT---------------GTAGGAA-----------------GGCG
GGGGAATAAGCGGGGGC-AAGCTGGTGTCAGCCGCCGCGGTAATACCAGCCCCGCGAGTGGTCGGGACGG
TTATTGGGCCTAAAGCGCCCGTAGCCGGCCCGGCAAGTCCCCTCCTAAATCCCCGGGCTCAACCTGGGGA
CTGGGGGGGATACTGCCGGGCTAGGGGGCGGGAGAGGCCGAGGGTACTCCCGGGGTAGGGGCGAAATCCT
ATAATCCCGGGAGGACCACCAGTGGCGAAGGCGCTCGGCTGGAAC-GCCCCGACGGTGAGGGGCGAAAGC
CGGGGGAGCAAACCGGATTAGATACCCGGGTAGTCCCGGCTGTAAACGATGCGGGCTAGCTGTTGGGTGG
TTAGACCACCCAGTGGCGCAGGGAAGCCGTTAAGCCCGCCGCCTGGGGAGTACGGCCGCAAGGCTGAAAC
TTAAAGGAATTGGCGGGGGAGCACACAAGGGGTGGAGCCTGCGGTTCAATTGGAGTCAACGCCGGGAATC
TCACCGGGGG---CGACGCAGTGACGGCAGGTAACGACCTGCCT----GACG----CGCTG-AG-AGGAG
GTGCATGGCCGTCGCCAGCTCGTGCCGTGAGGTGTCCGGTTAAGTCCGGAAACGAGCGAGACCCCTGCCC
CCAGTTGCGACCCAGTACCTGGGGCACACTGGGGGGACTGCCGCCGTCAAGGCGGAGGAAGGAGGGGGCC
ACGGCAGGTCAGCATGCCCCGAATCCCCCGGGCTACACGCGGGCTACAATGGCGGGGACAGCGGGTTCCG
ACCCCGAAAGGGGGAGGA-ATCCCTCAAACCCCGCCGCAGTTGGGATCGAGGGCTGCAACTCGCCCTCGT
GAACGCGGAATCCCTAGTAACCGCGCGTCAA-ATCGCGCGGTGAATACGTCCCTGCTCCTTGCACACACC
GCCCGTCGCTCCACCCGAGGGGAGAGGGAGTGA-GGCCTG-GCCG----GCT----TGGTCGGGTCGAAC
TCCCTCTCCCTGAGGGGGGAGAAGTCGTAACAAGGTAGCCGTAGGGGAACCTGCGGCTGGATCACCTCCT
--
>FigS2A_bacterium_enrichment_culture_clone_Anammox_55_KM263553 
-------AGAGTTTGATCATGGCTCAGAACGAACGCTGGCGGCGTGCCTCATACATGCAAGTCGAACGGA
A-AGT---CTACTTCGGTTG----GGGTAAAGTGGCGAACGGGTGCGTAACACGTGAGAACATGCCTCAA
TGTTGGGGATAAGCCTGCGAAAGCGGGTCTAATACCGGATGTGGGTCGCAGTCTAAAGGTGGTT-GGT-C
TATGCCATCGCATTGAGATTGTCTCGCGCCCCATTAGCTAGTTGGCGGTGTAATAGACCACCAAGGCTCC
GATGGGTAGCCGACCTGAGAGGGTGATCGGCCACACTGGGACTGAGATACGGCCCAGACTCCTACGGGAG
GCAGCAGTAGGGAATATTGGACAATGGGGGAAACCCTGATCCAGCAACGCCGCGTGGGTGATGAAGCATC
TTGGTGTGTAAAACCCTGTCAGTGGGGACGAACGTTGGAGGAGGAAAT-GCCTCCGGCCTGACTGTACCC
GCAGAGGAAGTTCCGGCCAACTCCGTGCCAGCAGCCGCGGTAATACGGGGGGAACGAGCGTTGTTCGGAT
TTACTGGGCGTAAAGGGCACGCAGGCGGGAAGACAAGTCAGATGTGAAACCCCGAAGCTTAACTCCGGGC
CTGCATTTGATACTGTTTTTCTTGAGTACGGGAGAGGATGATAGAATTCTTGGTGTAGCGGTGAAATGCG
TAGATATCAAGAGGAATACCGGTGGCGAAGGCGGTCATCTGGCCCGATACTGACGCTCAGGTGCGAAGGC
CGGGGGAGCAAACAGGATTAGATACCCTGGTAGTCCCGGCAGTAAACCATGGATACTAGGTGTTGGAGG-
ATCGA-CCTCCAGTGCCGCAGCTAACGCATTAAGTATCCCGCCTGGGGAGTACGCTCGCAAGAGTGAAAC
TCAAAGGAATTGACGGGGGCCCGCACAAGCAGTGGAGTATGTGGTTTAATTCGACGCAATGCGAAGAACC
TTACCTGGGTTTGACATGAGGGGACCGCTTCAGAGATGGAGCTTCGGTGCAAACCGCCGCTGCACAGGTG
CTGCATGGCTGTCGTCAGCTCGTGCCGTGAGGTGTTGGGTTAAGTCCCGCAACGAGCGCAACCCTCGTCC
TTAGTTGCCAGGCC-GCA-GCG-GAACCCTAAGGAGACTGCCACGGACAACGTGGAGGAAGGTGGGGATG
ACGTCAAGTCCTCATGGCCCTTACGTCCAGGGCTACACACGTACTACAATGGTCACTACAGCAGGTTGCA
AGACCGCAAGGTGGAGCTAATCCT-CAAAAGTGGCCTCAGTTCAGATCGGAGTCTGCAACTCGACTCCGT
GAAGGTGGAATTGCTAGTAATCGCAGATCAG-ACGCTGCGGTGAATACGTTCCCAGGCCTTGTACACACC
GCCCGTCAAGCCATGGAAGCCGGGGGTACCCGAAGCCGTTTGTTTAACCGCAAGGAGAACGACGTCTAAG
GTAAAACCGGTGACTGGGGCTAAGTCGTAACAAGGTAACC------------------------------
--
>FigS2A_Treponema_azotonutricium_ZAS-9_CP001841 
---------------------------AACGAACGCTGGCGGCGCGTCTTAAGCATGCAAGTCGAGCGCA
A-GGG----GGAGCAATCC-----CCCTAGAGCGGCGGACTGGTGAGTAACGCGTGGGTACCTACCTCAA
GGCTGGGGATAGCCATTAGAAATAGTGGGTAATACCGAATGTGGGCTGTGGCCGAAAGGCGC-----TTC
G---GCGCCGCCTTGGGATGGGCCCGCGTCCCATTAGGTAGTTGGCGGGGTAAGAGCCCACCAAGCCTGT
GATGGGTAGCCGGCCTGAGAGGGTGAACGGCCACATTGGGACTGAGATACGGCCCAAACTCCTACGGGAG
GCAGCAGCTAAGAATATTCCGCAATGGACGAAAGTCTGACGGAGCGACGCCGCGTGGATGACGAAGGCCG
AAAGGTTGTAAAATCCTTTTGCCAGCGAAGAAAAGCGAGGGAGGGAA-TGCCCGCGCGATGACGTTAGCT
GGTGAATAAGCCCCGGCTAATTACGTGCCAGCAGCCGCGGTAACACGTAAGGGGCGAGCGTTGTTCGGAA
TTATTGGGCGTAAAGGGCGCGTAGGCGGTTATGCAAGTCTGGTGTGAAATACCGAAGCTCAACTTCGGCA
CTGCATTGGAAACTGTGTGACTAGAGTCATGGAGGGGCAGTTGGAATTCCGAGTGTAGGGGTGAAATCTG
TAGATATTCGGAAGAACACCGGTGGCGAAGGCGAACTGCTAGCCAATGACTGACGCTGAGGCGCGAAAGT
GCGGGGAGCAAACAGGATTAGATACCCTGGTAGTCCGCACTATAAACGATGTGCACTAGGTGTTGGACC-
-GAGC-GGTTCAGTGCCGGAGCGAACGTGATAAGTGCACCGCCTGGGGAGTATGCCCGCAAGGGTGAAAC
TCAAAGGAATTGACGGGGGCCCGCACAAGCGGTGGAGCATGTGGTTTAATTCGATGATACGCGAGGAACC
TTACCTGGGTTTGACATGTAGCGAATGGAGCAGAGATGTTTCAGCGCCGCAAGGCGCGCTATCACAGGTG
CTGCATGGCTGTCGTCAGCTCGTGCCGTGAGGTGTTGGGTTAAGTCCCGCAACGAGCGCAACCCCTACTG
CCAGTTACTAACACGCAACGTGAGGACTCTGGCGGAACTGCCGGTGACAAACCGGAGGAAGGTGGGGATG
ACGTCAAGTCATCATGGCCCTTATGTCCAGGGCTACACACGTGCTACAATGGGCGGTACAAAGCGAAGCG
AATCCGCGAGGACAAGCGAAACGCCGAAAGCCGCCCGTAGTTCGGATTGAAGTCTGAAACCCGACTTCAT
GAAGTTGGAATCGCTAGTAATCGCGCATCAG-ATGGCGCGGTGAATACGTTCCCGGGCCTTGTACACACC
GCCCGTCACACCATCCGAGTTGGAGGTACCCAAAGCCGGTAGCTTAACCGCAAGGGGAGCGCTGTCCAAG
GTAAATTTAGTGAGGAGGGTG-------------------------------------------------
--
>FigS2A_Methanothermus_fervidus_DSM_2088_CP002278 
-----ACTCCGTTTGATCCTGGCGGAGGCC-ACTGCTATGGGGGCCGCTAAGCCATGCAAGTCGAACGGC
------------CTTG-----------GCCCGTGGCGAACGGCTCAGTAACACGTGGACACCTACCCTGG
GGTCCGGGATAACCCCGGGAAACTGGGGCTAATCCCGGATA--TCCGGAAGGGGAAAGGTC------TTT
T----GACCGCCCCAGGATGGGTCTGCGGCCGATTAGGTAGTTGGTAGGGTAACGGCCTACCAAGCCTAC
GATCGGTACGGGTTGTGAGAGCAAGAGCCCGGAGACGGGGCCTGAGACAAGGCCCCGGGCCCTACGGGGC
GCAGCAGGCGCGAAAACTCCGCAATGCGCGAAAGCGCGACGGGGGGACCCCCAGTGCCAC----TCG--T
AA---GGA--G-TGGCTTTTCCGGAGT---------------GTAAAAA-----------------GCTC
CGGGAATAAGGGCTGGC-AAGCCGGTGCCAGCCGCCGCGGTAACACCGGCAGCCCGAGTGGTGGCCGCGT
TTATTGGGCCTAAAGCGTCCGTAGCCGGTCCGGTAAGTCTCCGGTGAAAGCCCGCAGCTCAACTGCGGGA
GAGCCGGAGATACTGCCGGACTTGGGGCCGGGAGAGGCCGGAGGTACCCCCGGGGTAGGGGTGAAATCCT
GTAATCCCGGGGGGACCACCTGTGGCGAAGGCGTCCGGCTGGAAC-GGCCCGACGGTGAGGGACGAAAGC
CAGGGGAGCGAACCGGATTAGATACCCGGGTAGTCCTGGCCGTAAACGATGCGGACTTGGTGTTGGGGCA
CTCGATGCCCCAGTGCCGAAGGGAAGCCGTTAAGTCCGCCGCCTGGGGAGTACGGCCGCAAGGCTGAAAC
TTAAAGGAATTGGCGGGGGAGCACACAACGCGTGGAGCCTGCGGTTTAATTGGATTCAACGCCGGACACC
TCACCGGGGG---CGACGCAGTGATGGCAGGTGATGACCTGCCT----GACG----AGCCG-AG-AGGAG
GTGCATGGCCGCCGTCAGCTCGTACCGTGAGGCGTCCTGTTAAGTCAGGCAACGAGCGAGACCCGCGCCC
CTAGTTGCCAGCGGGGTACCCGGGCACACTAGGGGGACCGCCAGCGATAAGCTGGAGGAAGGTGCGGGCG
ACGGTAGGTCCGTATGCCCCGAAACCCCCGGGCTACACGCGGGCTACAATGGCCGGGACAATGGGTACCG
ACCCCGAAAGGGGGAGGA-ATCCCATAAACCCGGCCGTAGTTCGGATCGAGGGCTGCAACTCGCCCTCGT
GAAGCTGGAATGCGTAGTAATCGCGGGTCACTATCCCGCGGTGAATACGTCCCTGCTCCTTGCACACACC
GCCCGTCACGCCACCCAAACGGGGTTCGGATGA-GGCCAT-GGCC----TCT----GGCCATGGTCGAAT
CCGGGCCCCGTGAGGAGGGCGAAGTCGTAACAAGGTAGCCGTAGGGGAACCTGCGGCTGGATCACCTCCT
--
>FigS2A_Caldicellulosiruptor_owensensis_OL_CP002216 
-------AGAGTTTGATCCTGGCTCAGGACGAACGCTGGCGGCGTGCCTAACGCATGCAAGTCGAGCGGG
--ATGGATGGGGGAAACTCTTGA-CATCTTAGCGGCGGACGGGTGAGTAACACGTGAGCACCTGCCCTCA
GCACGGGGATAACAGCTCGAAAGGGCTGCTAATACCCGATGGGATCGCATGATGAAAGGGTGG--ACTAA
-GTTCATCCGGCTGGGGATGGGCTCGCGGCCCATCAGCTAGTTGGTGGGGTAACGGCCTACCAAGGCGAC
GACGGGTAGCCGGCCTGAGAGGGTGACCGGCCACAGTGGGACTGAGACACGGCCCACACTCCTACGGGAG
GCAGCAGCGGGGAATCTTGCGCAATGGGCGAAAGCCTGACGCAGCGACGCCGCGTGAGGGAAGAAGCCCT
TCGGGGTGTAAACCTCTTTGGACGGGGAGAA------------GTAGA-----------AGATAGTACCC
GTTTAAAAAGCCACGGCTAACTACGTGCCAGCAGCCGCGGTAATACGTAGGTGGCGAGCGTTGTCCGGAA
TTACTGGGCGTAAAGGGTGCGTAGGCGGTCTGGTAAGTTGAGCGTGAAATTTTTGGGCTCAACCCAAAAG
GAGCGTTCAAGACTGCCAGGCTTGAGTGCGGGAGAGGACGGCGGAATTCCCGGTGTAGCGGTGAAATGCG
TAGATATCGGGAGGAACACCGT-GGCGAAGGCGGCCGTCTGGACCGTAACTGACGCTGAGGCACGAAAGC
GTGGGGAGCAAACAGGATTAGATACCCTGGTAGTCCACGCTGTAAACGATGGATGCTAGGTGTGGGGGAG
AAGGACTCTTCCGTGCCGTAGTTAACACAATAAGCATCCCGCCTGGGGAGTACGGCCGCAAGGTTGAAAC
TCAAAGGAATTGACGGGGGCCCGCACAAGCGGTGGAGCATGTGGTTTAATTCGAAGCAACGCGAAGAACC
TTACCAGGGCTTGACATGCCGGGAACCCTTCCGAAAGGAGGGGGTGACGTAAGTAGCCCGGACACAGGTG
GTGCATGGTTGTCGTCAGCTCGTGTCGTGAGATGTTGGGTTAAGTCCCGCAACGAGCGCAACCCCTGCCC
TTAGTTGCCAGCGGGTGAACCGGGCACTCTAAGGGGACTGCCGCCGATGAGGCGGAGGAAGGTGGGGATG
ACGTCAAATCATCATGCCCCTTATGCCCTGGGCTACACACGTGCTACAATGGGTGCTACAGAGGGCAGCG
AAGGCGCGAGCCGGAGCGAATCCCAAAAAAGCACCCCCAGTTCGGATTGCAGGCTGCAACTCGCCTGCAT
GAAGTCGGAATCGCTAGTAATCGCGGATCAG-ATGCCGCGGTGAATACGTTCCCGGGCCTTGTACACACC
GCCCGTCACACCATGAGAGTCAGCAACACCTGAAGACACAGG-------GTAG------CTGTGTTGAAG
GTGGGGCTGATGATTGGGGTGAAGTCGTAACAAGGTAGCCGTACGGGAACGTGCGGCTGGATCACCT---
--
>FigS2A_Odoribacter_splanchnicus_DSM_20712_CP002544 
-------AGAGTTTGATCCTGGCTCAGGATGAACGCTAGCGACAGGCTTAACACATGCAAGTCGAGGGGC
AGCAT-GAGGTAGCAATACCTT-GATGGCGACCGGCGCACGGGTGAGTAACGCGTATGCACCTGCCTGAT
ACCGGGGTATAGCCCATGGAAACGTGGATTAACACCCCATAATTCTGCCTGGGTAAATG--------TTC
-------AAGGTATCGGATGGGCATGCGTCCTATTAGTTAGTTGGCGGGGTAACAGCCCACCAAGACGAT
GATAGGTAGGGGTTCTGAGAGGAAGGTCCCCCACATTGGAACTGAGACACGGTCCAAACTCCTACGGGAG
GCAGCAGTGAGGAATATTGGTCAATGGACGTAAGTCTGAACCAGCCAAGTCGCGTGAGGGAAGACTGCCT
ATGGGTTGTAAACCTCTTTTATAAGGGAAGAAAAGTTCTA---CGTG----TAGAATGATGCCTGTACCT
TATGAATAAGCATCGGCTAACTCCGTGCCAGCAGCCGCGGTAATACGGAGGATGCGAGCGTTATCCGGAT
TTATTGGGTTTAAAGGGTGCGTAGGCGGTTTATTAAGTTAGTGGTTAAATATTTGAGCTAAACTC-AATT
GTGCCATTAATACTGGTAAACTGGAGTACAGACGAGGTAGGCGGAATAAGTTAAGTAGCGGTGAAATGCA
TAGATATAACTTAGAACTCCAT-AGCGAAGGCAGCTTACCAGACTGTAACTGACGCTGATGCACGAGAGC
GTGGGTAGCGAACAGGATTAGATACCCTGGTAGTCCACGCCGTAAACGATGCTCACTGGTTCTGTGCG--
ATATA--TGTACGGGATTAAGCGAAAGTATTAAGTGAGCCACCTGGGGAGTACGTCGGCAACGATGAAAC
TCAAAGGAATTGACGGGGGCCCGCACAAGCGGAGGAACATGTGGTTTAATTCGATGATACGCGAGGAACC
TTACCTGGGTTTAAATGGAAATGCCGTATTTGGAAACAGATATTC-TCTTCGGA-GCGTTTTTCAAGGTG
CTGCATGGTTGTCGTCAGCTCGTGCCGTGAGGTGTCGGGTTAAGTCCCATAACGAGCGCAACCCTTACCG
TTAGTTGCTAGCATGTAATATGAGCACTCTAACGGGACTGCCACCG-TAAGGTGGAGGAAGGCGGGGATG
ACGTCAAATCAGCACGGCCCTTACACCCAGGGCTACACACGTGTTACAATGGCCGGTACAGAGGGCCGCT
ACCAGGTGACTGGATGCCAATCTCA-AAAGCCGGTCGTAGTTCGGATTGGAGTCTGTAACCCGACTCCAT
GAAGTTGGATTCGCTAGTAATCGCGCATCAGCATGGCGCGGTGAATACGTTCCCGGGCCTTGTACACACC
GCCCGTCAAGCCATGGAAGCCGGGGGTGCCTGAAGTCCGTAACC-----GCGA----GGATCGGCCTAGG
GCAAAACTGGTAACTGGGGCTAAGTCGTAACAAGGTAGCCGTACCGGAAGGTGCGGCTGGAACACCT---
--
>FigS2A_Chlamydophila_pecorum_E58_CP002608 
--------GAATTTGATCTTGGTTCAGATTGAACGCTGGCGGCGTGGATGAGGCATGCAAGTCGAACGAA
--TAA---TGGCTTCGGCTA----TTATTTAGTGGCGGAAGGGTTAGTAATACATAGATATTTGTTCTTA
ACTTGGGAATAACGGTTGGAAACGGCCGCTAATACCGAATGTGTAGGCATCTATAAAGAAGGGGATCTTC
GGACCTTTCGGTTAAGAGAAAGTCTGTGGGATATCAGCTTGTTGGTGGGGTAATGGCCTACCAAGGCTAT
GACGTCTAGGCGGATTGAGAGATTGACCGCCAACACTGGGACTGAGACACTGCCCAGACTCCTACGGGAG
GCTGCAGTCGAGAATCTTTCGCAATGGACGAAAGTCTGACGAAGCGACGCCGCGTGTGTGATGAAGGCTC
TAGGGTTGTAAAGCACTTTCGCCTGGGAATAAGAGAGATTGGCTAATATCCAATTGATTTGAGCGTACCA
GGTAAAGAAGCACCGGCTAACTCCGTGCCAGCAGCTGCGGTAATACGGAGGGTGCTAGCGTTAATCGGAT
TTATTGGGCGTAAAGGGCGTGTAGGCGGAAAGGAAAGTTAGATGTCAAATCTTGAGGCTCAACCTCAAGT
CGGCATCTAATACTATCTTTCTAGAGGTTGGATGGAGAAAAGGGAATTCCACGTGTAGCGGTGAAATGCG
TAGATATGTGGAAGAACACCAGTGGCGAAGGCGCTTTTCTAATTT-TTCCTGACGCTAAGGCGCGAAAGC
AAGGGGAGCAAACAGGATTAGATACCCTGGTAGTCCTTGCTGTAAACGATGCATACTTGATGTGGATGG-
CTCAA-CCATCCGTGTCGGAGCTAACGCGTTAAGTATGCCGCCTGAGGAGTACACTCGCAAGGGTGAAAC
TCAAAAGAATTGACGGGGGCCCGCACAAGCAGTGGAGCATGTGGTTTAATTCGATGCAACGCGAAGAACC
TTACCTGGGCTTGACATGATTTGACCGCGGCAGAAATGTCGTTTT-CCGTAAGG-ACAGATACACAGGTG
CTGCATGGCTGTCGTCAGCTCGTGCCGTGAGGTGTTGGGTTAAGTCCCGCAACGAGCGCAACCCTTATCG
TTAGTTGCCAGCACTTTGGGTGGGAACTCTAACGAGACTGCCTGGGTTAACCAGGAGGAAGGCGAGGATG
ACGTCAAGTCAGCATGGCCCTTATGTCCAGGGCGACACACGTGCTACAATGGGTAGTACAGAAGGTAGCA
AGATCGTGAGATGGAGCAAATCCTT-AAAGCTATCCTCAGTTCGGATTGTAGTCTGCAACTCGGCTACAT
GAAGTCGGAATTGCTAGTAATGGCGTGTCAGCATAACGCCGTGAATACGTTCCCGGGCCTTGTACACACC
GCCCGTCACATCATGGGAGTTGGTTTCACCTTAAGTCGTTGACTCAACCTTTTGGAGGGAGGCGCCCAAG
GTGAGGCTGATGACTGGGATGAAGTCGTAACAAGGTAGCCCTACCGGAAGGTGGGGCTGGATCACC----
--
>FigS2A_Candidatus_Chloracidobacterium_thermophilum_B_CP002514 
-------AGAGTTTGATCCTGGCTCAGAATCAACGCTGGCGGCATGCCTAACACATGCAAGTCGAACGGA
--AAG----TCCTTCGGGA-----TGGTACAGTGGCGCACGGGTGAGTAACGCGTGGGTATCTACCTCTG
GGTGGGGAATAACTCGGGGAAACTCGGGCTAATACCGCATAATACGTTTACGTTAAAGCA-------GCA
A-----TGCGCCTGGAGATGAGCCTGCGTCCGATTAGCTAGTTGGCGGGGTAATGGCCCACCAAGGCGAC
GATCGGTAGCCGGCCTGAGAGGGCGGTCGGCCACACTGGCACTGAAACACGGGCCAGACTCCTACGGGAG
GCAGCAGTGAGGAATTTTGGGCAATGGGCGCAAGCCTGACCCAGCAATGCCGCGTGAACGATGAAGTCCT
TCGGGATGTAAAGTTCGTAAGCAGGAGAAGA-----------ATAC-------------TGACGGTATCC
TG-T-GTAAGCCCCGGCTAACTACGTGCCAGCAGCCGCGGTAATACGTAGGGGGCAAGCGTTGTTCGGAT
TTACTGGGCGTAAAGGGCGCGTAGGCGGCGCGTAAAGTCGGACATGAAATCATTGGGCTTAACCTGATGG
CTGTGCCCGATACTTACGTGCTGGAGTGCGGGAGAGGCAATCGGAATTCTCGGTGTAGCGGTGAAATGCG
TAGATATCGAGAGGAACTCCGGTGACGAAGGTGGGTTGCTGGACCGACACTGACGCTGAGGCGCGAAAGC
TAGGGGAGCAAACGGGATTAGATACCCCGGTAGTCCTAGCCCTAAACGATGAATACTTGGTGTGCGAGT-
GTTTATACTCGCGTGCCGTAGCTAACGCGATAAGTATTCCGCCTGGGGAGTATGATCGCAAGATTGAAAC
TCAAAGGAATTGACGGGGACCCGCACAAGCGGTGGAGCATGTGGTTTAATTCGACGCAACGCGAAGAACC
TTACCTGAGTTCAAG-ATCGATGA-AGCGCCGGAATCGGCGTGG--CCGCAAGG--AGTCGTATCAGGTG
CTGCATGGCTGTCGTCAGCTCGTGTCGTGAGATGTTGGGTTAAGTCCCGCAACGAGCGCAACCCCTGTCA
CCAGTTGCTAGCAGTTCG-CTGAGTACTTTGGTGAGACCGCTGATGATGAATCAGAGGAAGGTGGGGATG
ACGTCAAGTCCTCATGGCCCTTATGCTCAGGGCTACACACGTGCTACAATGGTGAATACAAAGAGATGCA
AACCCGCGAGGGGGAGCGAATCTCACAAATTTCACCTCAGTTCGGATTGCAGTCTGCAACTCGACTGCAT
GAAGCTGGAATCGCTAGTAATCGCAGATCAG-ACGCTGCGGTGAATACGTTCCCGGGTCTTGTACACACC
GCCCGTCACATCACGAAAGTAGGCTGCACTAGAAGTGGCTGAGCTAACCGCGAGGAGGCAGGTTACAACG
GTGTGGTCTATGATTGGGGTGAAGTCGTAACAAGGTAGCTGTAGGAGAACCTGTGGCTGGATCACCT---
--
>FigS2A_Archaeoglobus_veneficus_SNP6_CP002588 
-----ATTCTGGTTGATCCTGCCAGAGGCC-GCTGCTATCCGGCGGGCTAAGCCATGCTAGTCAAGGGCT
--TGT--ACC-CTTCGG-GGT---GCAAGCACCGGCGGACGGCTCAGTAACACGTGGACACCTGCCCTCG
GGAGGGGGATAACCCCGGGAAACTGGGGCTAAACCCCCATA--GACGGAAGTCGAAATCC-------GCA
A-----GGAGCCCGAGGATGGGTCTGCGGCGGATTAGGTAGTTGGCGGGGTAACGGCCCGCCAAGCCGAA
GATCCGTACGGGCTGTGAGAGCAGGAGCCCGGAGATGGACCCTGAGACAAGGGTCCAGGCCCTACGGGGC
GCAGCAGGCGCGAAACCTCCGCAATGCGGGAAACCGCGACGGGGTTAGCCGGAGTGTCCG----CGC--A
TC---GCG--C-GGACTGTCGGGGTGC---------------CTAAACA-----------------GCAC
CCCAAC-AAGGGCCGGC-AAGCCGGTGGCAGCCGCCGCGGTAATACCGGCGGCCCGAGTGGCGGCCACTC
TTATTGGGCCTAAAGCGTCCGTAGCCGGTCTGGTAAGTCCCCCGGGAAATCTGGCGGCTTAACCGTCAGA
CGCCGGGGGATACTGCCAGACTAGGGACCGGGAGAGGCCGAGGGTATTCCCGGGGTAGGGGTGAAATCCT
GTAATCCCGGGAGGACCACCTGTGGCGAAGGCGCTCGGCTGGAAC-GGTCCGACGGTGAGGGACGAAGGC
CTGGGGAGCGAACCGGATTAGATACCCGGGTAGTCCAGGCTGTAAACGATGCGGGCTAGGTGTCACCGGA
TACGATCCGGTGGTGCCGGAGGGAAGCCGTTAAGCCCGCCGCCTGGGAAGTACGGCCGCAAGGCTGAAAC
TTAAAGGAATTGGCGGGGGAGCACACAACGGGTGGAGCCTGCGGTTTAATTGGATTCAACGCCGGGAAGC
TTACCGGGGG---AGACGCGGTGAAGGTGGGTGAAGACCTACCA----GACT----AGCTG-AG-AGGTG
GTGCATGGCCGCCGTCAGTTCGTACTGTGAAGCATCCTGTTAAGTCAGGCAACGAGCGAGACCCGCGCCC
TCAGTTGCCAGCGGATTCTCCGGGCACACTGGGGGGACTGCCGGCGCTAAGCCGGAGGAAGGTGCGGGCA
ACGGCAGGTCCGTATGCCCCGAATCCCCCGGGCTACACGCGGGCTACAATGGCCGGGACAATGGGTACCG
ACCCCGAAAGGGGTGGGA-ATCTCCTAAACCCGGTCTAACCTGGGATCGAGGGCTGCAACTCGCCCTCGT
GAACCTGGAATCCGTAGTAATCGCGCCTCAAAATGGCGCGGTGAATACGTCCCTGCTCCTTGCACACACC
GCCCGTCAAGCCACCCGAGTGGGCCATGGGTGA-GGGCCG-CCCC----TAA----GGGGCGGTTCGAAC
CCAGGGTCCGCGAGGGGGGCTAAGTCGTAACAAGGTAGCCGTAGGGGAATCTGCGGCTGGATCACCTCCT
--
>FigS2A_Thermus_islandicus_DSM_21543_ATXJ01000004 
-------AGAGTTTGATCCTGGCTCAGGGTGAACGCTGGCGGCGTGCCTAAGACATGCAAGTCGTGCGGC
--CGT--G-GG-TTTT-CTC----ACGGTCAGCGGCGGACGGGTGAGTAACGCGTGGGTACCTACCCGGA
AGAGGGGGACAACCCGGGGAAACTCGGGCTAATCCCCCATGTGTCCTGTGGGGCAAAGGGT------GGA
-----GCCCGCTTCCGGATGGGCCCGCGTCCCATCAGCTGGTTGGTGGGGTAAAGGCCCACCAAGGCGAC
GACGGGTAGCCGGTCTGAGAGGATGGCCGGCCACAGGGGCACTGAGACACGGGCCCCACTCCTACGGGAG
GCAGCAGTTAGGAATCTTCCGCAATGGGCGCAAGCCTGACGGAGCGACGCCGCTTGGAGGAGGAAGCCCT
TCGGGGTGTAAACTCCTGAA-CCCGGGACGAAAACCCT-----GTGGA-----GGGGTCTGACGGTACCG
GGGTAAT-AGCGCCGGCCAACTCCGTGCCAGCAGCCGCGGTAATACGGAGGGCGCGAGCGTTACCCGGAT
TTACTGGGCGTAAAGGGCGTGTAGGCGGCTTGGGGCGTCCCATGTGAAAGACCACGGCTCAACTGTGGGG
GAGCGTGGGATACGCTCAGGCTAGACGGCGGGAGGGGGTGGTGGAATTCCCGGAGTAGCGGTGAAATGCG
CAGATACCGGGAGGAACGCCGATGGCGAAGGCAGCCACCTGGCTCGTTCGTGACGCTGAGGCGCGAAAGC
GTGGGGAGCAAACCGGATTAGATACCCGGGTAGTCCACGCCCTAAACGATGCGCGCTAGGTCTCTGGG--
-GTA---TCTGGGGGCCGAAGCCAACGCGTTAAGCGCGCCGCCTGGGGAGTACGGCCGCAAGGCTGAAAC
TCAAAGGAATTGACGGGGGCCCGCACAAGCGGTGGAGCATGTGGTTTAATTCGAAGCAACGCGAAGAACC
TTACCAGGCCTTGACATGTAGGGGACCCAGGTGAAAGCCTGGGGTGCTGTGAGGAGCCCTAGCACAGGTG
CTGCATGGCCGTCGTCAGCTCGTGTCGTGAGATGTTGGGTTAAGTCCCGCAACGAGCGCAACCCCTGCCG
TTAGTTGCCAGCGG-GTT-CCGGGCACTCTAACGGGACTGCCTGCGA-AAGCAGGAGGAGGGAGGGGACG
ACGTCTGGTCAGCATGGCCCTTACGGCCTGGGCGACACACGTGCTACAATGCCCGCTACAGAGCGAGGCG
ACCTGGTGACGGGGAGCGAATCGCAAAAAGGCGGGCGTAGTTCGGATTGGGGTCTGCAACCCGACCCCAT
GAAGCCGGAATCGCTAGTAATCGCGGATCAGCATGCCGCGGTGAATACGTTCCCGGGCCTTGTACACACC
GCCCGTCACGCCATGGGAGCGGGTTCTACCCGAAGTCGCCGGG--AGCCTTAGGG---CAGGCGCCGAGG
GTAGGGCCCGTGACTGGGGCGAAGTCGTAACAAGGTAGCTGTACCGGAAGGTGCGGCTG-----------
--
>FigS2A_Candidatus_Saccharimonas_aalborgensis_CP005957 
-------AGAGTTTGATCCTGGCTCAGGATGAACGCTGGCGGCGTGCCTAACACATGCAAGTCGAACGGT
AACAGCTTTTGAGT-TTTCGAA-GCTGACGAGTGGCGGACGGCTGAGTAACGCGTGGGAACGTGCCCCAA
AGTGAGGGATAAGCACCGGAAACGGTGTCTAATACCGCATATGATCTTCGGATTAAAGCA-------GCA
A-----TGCGCTTTGGGAGCGGCCTGCGTCGGATTAGGTTGTTGGTGAGGTAATGGCTCACCAAGCCGAC
GATCCGTAGCTGGTCTGAGAGGATGACCAGCCAGACTGGAACTGAGACACGGTCCAGACTCCTACGGGAG
GCAGCAGTGAGGAATCTTCCACAATGGGGGCAACCCTGATGGAGCAACGCCGCGTGCAGGATGAAGGCCT
TCGGGTCGTAAACTGCTTTTATAAGTGAGGA------------ATA-------------TGACGGTAACT
TATGAATAAGGATCGGCTAACTACGTGCCAGCAGCCGCGGTCATACGTAGGATCCGAGCGTTATCCGGAG
TGACTGGGCGTAAAGAGTGCGTAGGTGGTTTGTTAAGTAGGTAGTGAAATCTGGCGGCTCAACCGTAAGG
CTATTACCTAAACTGGCAAACTCGAGAATGGTAGAGGTCACTGGAATTTCTAGTGTAGGAGTGAAATCCG
TAGATATTAGAAGGAACACCAATGGCGTAGGCAGGTGACTGGACCATTTCTGACACTGAGGCACGAAAGC
GTGGGGAGCGAACCGGATTAGATACCCGGGTAGTCCACGCTGTAAACGATGGATACTGGCTGTTTGGGG-
ATCGA-CCCCCAGTAGCGAAGCTAACGCGTTAAGTATCCCGCCTGTGGAGTACGGTCGCAAGACTAAAAC
ATAAAGGAATTGACGGGGACCCGCACAAGCGGTGGATCGTGTTCTTTAATTCGATGATAAACGGAGAACC
TTACCAGGGCTTGACATCCAGGGAAGCACTGCGAAAGCAGCGTGTGCCTTTTGGAACCCTGTGACAGGTG
TTGCATGGCCGTCGTCAGCTCGTGTCGTGAGATGTTTGGTTAAGTCCATCAACGAGCGCAACCCTTGTGA
ATAGTTG--------TAT------TT-TCTATTCAAACTGCCCCGG-CAACGGGGAGGAAGGAGGGGATG
ATGTCAGGTCAGTATTACCCTTACGTCCTGGGCTAGAAACACGATACAATGGCTAGTACAATGCGCAGCA
AAGCCGCGAGGTGGAGCAAATCGCTCAAAGCTAGTCCCAGTTCGGATTGGAGGCTGAAACTCGCCTCCAT
GAAGTCGGAATCGCTAGTAATCGCAAATCAG-AAGTTGCGGTGAATACGTTCCCGGGTCTTGTACACACC
GCCCGTCAAACCATGAAAGTGACCAACACCCGAAGTCCGA---------TTCG-------TCGGCCTAAG
GTGGGGGGCATGATTGGGGTTAAGTCGTAACAAGGTATCCGTACCGGAAGGTGCGGATGGATTACCT---
--
>FigS2A_Candidatus_Caldiarchaeum_subterraneum_AP011786 
-----ACTCCGGTTGATCCTGCCGGACCTC-ACTGCTATCGGGGGAGCTAAGCCATGCAAGTC-TAGGCC
--ATA-------GCCC--------TGTGGGCCTGGCGTACGGCTCAGTAACACGTGGCCACCTACCCTGA
GGAGGCGGATAACACCGGGAAACTGGTGATAAACCGCCATA--GTCGGAAGACGAAAATGTAC--ACGAT
GGTGTACATGCCTCAGGATGGGGCTGCGGCCCATCAGGTAGTTGGTGGGGTAACGGCCCACCAAGCCTAT
AACGGGTACGGGCCCTGAGAGGGGGAGCCCGGAGATGGACTCTGAGACAAGAGTCCAGGCCCTACGGGGC
GCAGCAGGCGCGAAACCTCCGCAATGCGCTCACGCGTGACGGGGTCACCCCGAGTGCCAC----C----C
TCG----G--G-TGGCTTTTGCGCAGT---------------GTAAAAA-----------------GCTG
CGCGAATAAGCGGGGGC-AAGCGGGTGTCAGCCGCCGCGGTAATACCCGCTCCGCGAGTGGTGAGGACTA
TTACTGGGCTTAAAGCGTCCGTAGCCGGCTCGGCGTGCTCCGCGTTAAATCCAGCAGCCTAACTGCTGGG
CCGCGCGGATGACTGCCGGGCTTGGGGGTGGGAGAGGGCAGCGGTATTCCCGGGGTAGGGGTAAAATCCA
CTGATCCCGGGAGGACCACCAGTGGCGAAGGCGGCTGCCCAGAAC-ACCCCGACGGTGAGGGACGAAAGC
TGGGGGAGCGATCGGGATTAGATACCCCGGTAGTCCCAGCCGTAAACGATGCGGGCTTGGCGTCGGAGCG
TACGACGTTCCGGTGCAGAAGGGAAACCATTAAGCCCGCCGCCTGGGGAGTACGGCCGCAAGGCTGAAAC
TTAAAGGAATTGGCGGGGGAGCACACAAGGGGTGGACGTTGCGGCTTAATTGGAGTCAACGCCGGAAACC
TTACCGGGGG---CGACGCAGTGATGGCAGGTAAAGGCCTGCCG----GACG----AGCTG-AG-AGGAG
GTGCATGGCCGTCGCCAGTGCGTGCCGTGAGGTGTCCTGTTAATTCAGGCAACGGACGAGACCCGCGCCT
CCAGTTGCGA-CCGGGAAGCCGAGCACTCTGGAGGGACTGCCCCGG-AAACGGGGAGGAAGGAGCGGGCT
ACGGCAGGTCAGTATGCCCCGAATCCCCCGGGCCGCACGCGACGTTCAATGGTGGGGACAGTGGGCTGCG
ACCCCGAAAGGGGAAGCA-ATCCCT-AAACCCCACCTCAGTAGGGATCGAGGGTTGCAACTCGCCCTCGT
GAACGCGGAATCCCTAGTAACCGCCCGTTAC-ACCGGGCGGTGAATACGTCCCCGCTCCTTGCACACACT
GCCCGTCGCTGCACCCGAGCTGGAACTGGGCGA-GGGCCC-GTCT----TGT----TGGCGGGTTCGAGC
CCGGTTCTGGTGAGGGGGCAGAAGTCGTAACAAGGTGGCCGCACGGGAACGTGTGGCCGGATCACCTCCT
--
>FigS2A_Gracilibacteria_bacterium_JGI_0000069-P22_ASND01000028 
-------AGAGTTTGATCCTAGCTCAGGGTGAACGCTAGCGGTGCGCCTAACACATGCAAGTTGAGCGGT
--AAGAAATTAGCTTGCTAATTT-ATTGAGAGCAGCGAACGGGTGAGTAACATGTTGAAATCTGCCCCCA
AGTCAGGGATAGCCATTGGAAACGGTGATTAATACCGGATATGCTCTAAGGAGTAAAGA--------TTT
A------TTGCTTGGGGAGGAGTCTACATTCTATCAGTTAGTTGGTGAGGTAAAAGCTCACCAAGACAAT
GACGGATAGCTGGTCTGAGAGGATGATCAGCCACAATGGAACTGAGACACGGTCCATACTCCTACGGGAG
GCAGCAGTGAGGAATCTTCCACAATGGGCGAAAGCCTGATGGAGCGACACCGCGTGAAGGATGAAGGCCT
AACGGTTGTAAACTTCTTTTCTGAAGGAGCA------------TAA-------------TGAGAGTACTT
CAGGAATAAGGGACGGCTAAATACGTGCCAGCAGCCGCGGTAATACGTATGTCCCAAGTGTTACCCGGAA
TTATTGGGTGTAAAGGGTTCGTAGGTGGATTAATAAGTTGGATATAAAAGACCGAGGCTTAACCTCGAGT
TAGTGTCCAAAACTGTTGGTCTAGAATTAGGGAGAGGTAAGCGGAATTCTGTGTGTAGGGGTGCAATCCG
TAGATACACAGAGGAACACCAAAAGCGAAGGCAGCTTACTGGAACTATATTGACACTGATGAACGAAAGC
GTGGGTAGCGAAAAGGATTAGATACCCTTGTAGTCCACGCCCTAAATGATGATAACTAAGTGTTGGGGC-
-TAGA--TCTCAGTGCTGAAGCTAACGCATTAAGTTATCCACCTGAGGAGTACGGTCGCAAGATTAAAAC
TCAAAGGAATAGACGGGGACCCACACAAGCAGTGGATCACGTGGTTTAATTCGATAATAAACGGGGAACC
TTACCCAGACTTGACATCCTAGGAATTCTGAAGAGACTCAGAAGTGCTTTATAGAACCTAGTGACAGGTG
CTGCATGGTTGTCGTCAGCTCGTGCCTTGAGGTGTTCGGTTAAGTCCGTTAACGAGCGCAACCCATGTCT
TTAGTTA--------TTA------TG-TCTAAAGAGACTGCCTTGGTTAACAAGGAGGAAGGTGTGGATG
ACGTCAAATCAGCATGGCTTTTACGTCTGGGGCTACACACATGATACAATGGTATGTACAAAGGGCAGCA
ATAGGGTAACCTAGAGCTAATCCTA-AAAGCATATCTTAGTCCGGATTGGAGTCTGCAACTCGACTCCAT
GAAGTTGGAATTGCTAGTAATCGTGAATCAGTATGTCACGGTGAATATGTTCCTGGGTCTTGTACTCACC
GCCCGTCACGGCATGGGAGGTAGTAATATCGGAAGCTCCC-TTG-----GTAA----TAAGGGGTCCATG
GTAGGACTACTGACTGGGCTGAAGTCGTAACAAGGTATCCGTAGGAGAACCTGCGGATG-----------
--
>FigS2A_Atribacteria_bacterium_JGI_0000014-F07_ASOZ01000007 
-------AGAGTTTGATCCTGGCTCAGGACGAACGCTGGCGGCGTGCCTAATACATGCAAGTTGGACGGA
--AGCTTTATCCTTCGGGATGAC-GCAGAAAGTGGCGAACGGGTGAGTAACGCGTGGGTATCTACCCTGG
AGTGGGGAATAACCCTCCGAAAGGAGGGCTAATACCGCATGATCCCATAAGAGGAAAGATGGCC-TTTTT
-ATGCTATCGCTTCAGGATGAGCCCGCGTCCTATTAGTTAGTTGGTGAGGTAATGGCTCACCAAGACTGC
AATGGGTAGCCGGTCTGAGAGGATGTACGGCCACACTGGGACTGAGATACGGCCCAGACTCCTACGGGAG
GCAGCAGTAAGGAATATTGCGCAATGGGGGAAACCCTGACGCAGCGACGCCGCGTGGATGATGAAGGCCT
TCGGGTTGTAAAATCCTGTTTTGGGGGACGAAACTCCAAGGGCCAATAACCCTTGGA-TTGACGGTACCC
CAAGAGAAAGCTCCGGCTAATTATGTGCCAGCAGCCGCGGTAATACATAAGGAGCAAGCGTTGTCCGGAA
TCATTGGGCGTAAAGGGCTCGTAGGCGGTCTTAAAAGTCAGATGTTAAATCTCCAGGCTTAACCTGGTCC
TCTCATCTGAAACTTTAAGACTTGAGGTCAGAAGAGGAAAGTGGAATTCCCGGTGTAGCGGTGAAATGCG
TAGATATCGGGAGGAACACCAGTGGCGAAGGCGGCTTTCTGGTCTGACTCTGACGCTGAGGAGCGAAAGC
CAGGGGAGCAAACGGGATTAGATACCCCGGTAGTCCTGGCCCTAAACGATGGATACTAGGTGTGGGAGG-
ATCGA-CCTTCTGTGCCGCAGCTAACGCATTAAGTATCCCGCCTGGGGAGTACGGTCGCAAGGCTGAAAC
TCAAAGGAATTGACGGGGGCCCGCACAAGCGGTGGAGCATGTGGTTTAATTCGACGCAACGCGAAGAACC
TTACCGGGACTTGACATTTCCTGCCCGCCTAAGAAATTAGGTTTTCCCTTTAGGGACGAGATAACAGGTG
GTGCATGGTTGTCGTCAGCTCGTGTCGTGAGATGTTGGGTTAAGTCCCACAACGAGCGCAACCCTTGTCC
TTAGTTGCCAGTTTGTTTTAAACGCACTCTAAGGAGACTGCCGCAGATAATGCGGAGGAAGGTGGGGATG
ACGTCAAATCATCATGCCCCTTACGTCCCGGGCTACACACGTGCTACAATGGCCTGTACAGAGGGTTGCG
AAAGAGCAATCTCAAGCCAATCCCTTAAAACAGGTCCAAGTTCGGATTGGAGGCTGCAACTCGCCTCCAT
GAAGTCGGAATCGCTAGTAATCGCGGATCAG-ATGCCGCGGTGAATACGTTCCCGGGCCTTGTACACACC
GCCCGTCACACCACGAAAGTTGGCGATACCTGAAGTTGCTGGGCTAACCGCAAGGAGGCAGGTACCTAAG
GTATGGCTGATGATTGGGGTGAAGTCGTAACAAGGTAGCCGTATCGGAAGGTGCGGCTG-----------
--
>FigS2A_Parcubacteria_bacterium_SCGC_AAA010-E09_ASKW01000012 
-------AGAGTTTGATCCTGGCTCAGGATGAACGCTGGCGGCGTGGATAAGGCATGCAAGTCGAACGAT
GCGGTTTGAGATTAC-ATCAAAA-CGCGTTAGTGGCGAACGAGTTAGTAACACATTGGTATTTGCCCCGA
AGACGGGTGTAACCTGCCGAAAGGCGGGCTAATCCCCGATGGTCTTTTTGCGAAAAAGGAAACC-GAGGA
G-----ACCGCTTCGGGAGAAACCTATGGCCTATCAGCTTGTTGGTAGGGTAATGGCCTACCAAGGCTAT
GACGGGTAGGGGGCATGAGAGTGTGTTCCCCAACGACGAGACTGAGACACGGCTCGTACACCTACGGGTG
GCAGCAGTCGAGAATATTCCACAATGGGCGAAAGCCTGATGGAGCGACGCCGCGTGCAGGAAGAAGGCCT
TCGGGTCGTAAACTGCTTTTATCCCTGAGGAAGCC--------GCAA---------GGCTGACTGTAGGG
GAGGAATAAGGGGCTGCAAACTTCGTGCCAGCAGCCGCGGTAATACGAAGGCCCCAAGCGTTATCCGGAT
TTATTGGGCGTAAAGCGTCTGTAAGCGGTTCGTTTCGTAAGGTGTTAAATGCCAAGGCTTAACTTTGGCG
CCGCATCCGATACTGGCGAACTGGAGGGCATCTTAGGTTGGCGGAATTCCCGGTGTAGGGGTGAAATCCG
TTGATATCGGGAGGAACACCAAAGGCGAAGGCAGCCAACTGGGGTGCACCTGACGCCGAGAGACGAAAGC
GTGGGGAGCAAAAAGGATTAGATACCCTTGTAGTCCACGCCCTAAACGATGAGTGCTAGCTATTGGAAG-
ATCGA-CTTCCAGTGGCGAAGCTAACGCGTTAAGCACTCCGCCTGGGAAGTACGGCCGCAAGGCTAAAAC
TCAAAGGAATAGACGGGGACTCGCACAAGCGGTGGATCATGTGGTTTAATTCGACGGTAAACGAAGAACC
TCACCAGGGTTTGAAATGTTATGAAATCTTCCGAAAGGAAGAC-CTCTCACAGG-ACATAAGCACAGGCG
CTGCACGGTTGTCGTCAGTTCGTGCCTTGAGGTGTTTCCTTAAGTGGATTAACGAACGCAACCCCCGTTG
CCAGTTA--------TAT------TG-TCTGGCGAGACTGCCTCCT-TCGGGAGGAGGAAGGTGGGGATG
ACGCCAAATCAGCGTGGCCCTTATACCCTGGGCCACACACATGATACAATGGGAAGTACAATGGGTCGCC
AAGTCGCAAGACGGAGCTAATCCCTCAAAACTTCCCTCAGTTCAGATTGGGGTCTGCAACTCGACCCCAT
GAAGATGGAATCGCTAGTAACCGCAGGTCAGTATACTGCGGTGAATACGTTCTCGAGTCTTGTACTCACC
GCCCGTCACTTCAAGGGAGCCGGAAACGCCCGAAGACTCATTAT-----TTTT------AAGGGTTCAAG
GCGGGTTCGGTGACAGGGAAGAAGTCGTAACAAGGCACGCGTAGCGGAAGCTGTGCGTG-----------
--
>FigS2A_Aerophobetes_bacterium_JGI_0000014-A15_ASMM01000001 
-------AGAGTTTGATCTTGGCTCAGAACAAACGCTGGTGGCGTGCTTTATACATGCAAGTCGAGCGAA
--ATTGGTAGCCTTCGGG-TTAT-GATTTTAGCGGCGAACGGGTGAGTAACGCGTGGGTATCTACCCTTA
AGACTGGGATAATATCTCGAAAGGGATGCTAATACCGGATAATAGTTAATGCTCAAAGTTGGTT---TTT
G--ATCTTCGCTCAGGGATGAGCCCGCGTTCTATTAGCTAGTTGGTGAGGTAAAGGCTTACCAAGGCTAT
GATGGGTAGCCGGCCTGAGAGGGTGTTCGGCCACATTGGGACTGAGACACGGCCCAGACTCCTACGGGAG
GCAGCAGTAGGGAATCTTCCGCAATGGGCGAAAGCCTGACGGAGCGACGCCACGTGGACGATGAAGGCCT
TCGGGTTGTAAAGTCCTGTCAGGAGGGACGATTCTGCTTTTGCAGA-------------TGACGGTACCT
CCAGAGGAAGCTCTGGCCAACTACGTGCCAGCAGCCGCGGTAATACGTAGAGAGCGAGCGTTGTTCGGAT
TTACTGGGCGTAAAGGGTGCGTAGGCGGTTGTATAAGTCAAAAGTGAAATCCCTATTCCCAAGATAGGAA
CTGCTTTTGATACTGTATGACTAGAGAGCAGGAGAGGGAAACGGAACTCTGAGAGTAGCGGTGAAATGCG
TAGATATTCAGAGGAACGCCAGTGGCGTAGGCGGTTTTCTAGTCTGCTTCTGACGCTGAGGTACGAAAGC
TAGGGGAGCGATCGGGATTAGAGACCCCGGTAGTCCTAGCCGTAAACGATGGATACTAAGTGTGGGGGG-
AGCAT-CCCTCTGTGCTGAAGCTAACGCGTTAAGTATCCCGCCTGGGGAGTACAGTCGCAAGACTGAAAC
TCAAAAGAATTGACGGGGGGCTGAACAAGCAGTGGAGCACGTGGTTTAATTCGACGCGAAACGAAGAACC
TTACCAGGGCTTGACATGTAGTAGTAGCACCTGAAAGGGAGCGATTACTTATGTAAAGCTACCACAGGTG
GTGCATGGCTGTCGTCAGCTCGTGCCGTGAGGTGTTAGGTTAAGTCCTTTAACGAGCGCAACCCCTCTTC
TTAGTTGTCAGCGGGTTAACCGGATACTCTAAGGAGACTGCCACTTATAAGGTGGAGGAAGGTGGGGATA
ACGTCAAGTCATCACGCCCCTTATGTCCTGGGCTACACACGTGCTACAATGGTT-GGACAATGGGATGCA
ACTCCGCGAGGAGAAGCAAATCTCTTAGACC-AATCTCAGTTCGGATTGTAGGCTGCAATTCGCCTACAT
GAAGTCGGAATTGCTAGTAATCGCGAATCAGTATGTCGCGGTGAATACGTTCTCAGCCCTTGTACACACC
GCCCGTCACACCACCTGAGTTGGATGCACTCGAAAATGCCTGACTAACTCTTGAGAGGGTGGTATTGAAG
GTGTGTTTGGCAAGGGGGATGAAGTCGTAACAAGGCAGTCGTACCGGAAGGTGCGGCTG-----------
--
>FigS2A_Acetothermia_bacterium_SCGC_AAA255-C06_ASOB01000010 
-------AGAGTTTGATCCCGGCTCAGGATGAACGCTAGCGGTGCGCCTAACACATGCAAGTCGAGCGCG
--AGCATCACCCTTCGGGGTGTG-GTCCGGAGCGGCGAACTGGTGAGTAACACGTGACTACCTACCCCCT
TGACAAGGATAGCCACTCGAAAGGGTGGATAATACTCGATATTGTCGATGGATCAAAGGCGGT----TCT
---GCCGTCACAAGGGGAGGGGGTTGCGACCTATTAGCTTGTTGGTAGGGTAAAAGCCTACCAAGGCAAT
GATGGGTAGCTGGTCTGAGAGGACGATCAGCCACATTGGGACTGAGATACGGCCCAGACTCCTACGGGAG
GCAGCAGTGGGGAATCTTTCGCAATGGACGAAAGTCTGACGGAGCGACACCGCGTGGGGGATGAATGCTT
TCGGGTTGTAAACCCCTTTTCTGGGGGAAGATAAGGGCGGAA-GAA-A-GTCCGTCCGATGACGGTACCC
CAGGAATAAGCATCGGCTAACTTCGTGCCAGCAGCCGCGGTAAGACGAAGGATGCAAGCGTTATCCGGAA
TTACTGGGCGTAAAGGGTGTCTAGGCGGTTGAGTAAGTCACCTGTGAAAGCCCTCAGCTTAACTGAGGAA
CGTCAGGTGAAACTGCTTGGCTTGGGTGTAGGAGAGGAGAGTGGAACTCACAGAGTAGCGGTGGAATGCG
TAGATACTGTGAGGTACCCCGATGGCGAAGGCAACTCTCTGGCCTACTACCGACGCTGAAGCACGAAAGC
GTGGGGAGCAAAGGGGATTAGATACCCCCGTAGTCCACGCCCTAAACGATGTTCACTTGGTGTCGGTCG-
CACTA-AGATCGGTGCCGTAGCTAACGCGTTAAGTGAACCGCCTGGGGAGTACGGTCGCAAGGCTAAAAC
TCAAGAGAATTGACGGGTCCCCGCACAAGCGGTGGAGCACGTGGTTTAATTCGATGATAAGCGAAGAACC
TCACCTGGGCTTGACATGTAGTGGAGGAACCGGAAACGGTGACGC-CCTTCGGGGGAGCTAGCACAGGTG
ATGCATGGCTGTCGTCAGCTCGTGTCGTAGGACGTAGGGTTAAGTCCCGAAACGAGCGCAACCCCTGTCG
TCAGTTGCCAGCGGATAATCCGGGGACTCTGACGAGACTGCTGGTGAATAGCCGGAGGAAGGAGGGGATG
ACGTCAAGTCATCATGTCCCTTATGCCCAGGGCGACACACATGCTACAATGGAAGGTACAGAGAGTTGCA
ATACCGTAAGGTGGAGCTAATCCCAAAAAGCCTTCCCCAGTTCGGATTGAGGTCTGCAACTCGACCTCAT
GAAGCCGGAATCGCTAGTAATCGCGGGTCAGCATACCGCGGTGAATATGTACTCGGGGATTGTACACACC
GCCCGTCACACCAACCGAGTGGGGGGTACCTGAAGTCGCT-CTA-----TCAA----G-GG-CGCCGAAG
GTAACTTCCGCAAGAGGGGTGAAGTCGTAACAAGGTAGCCGTAGGAGAACCTGCGGCTG-----------
--
>FigS2A_Marinimicrobia_bacterium_SCGC_AAA003-L08_ASPJ01000020 
-------AGAGTTTGATCCTGGCTCAGGACGAACGCTGGCGGCGTGCTTAACACATGCAAGTCTAAGGGA
--AAG--TTTTCTTCGGAAAA---CGGTAAACTGGCGAACGGGTGAGTAACGCGTAGGCACCTACCCTTT
AGACCGGGATAACATCGTGAAAATGGTGCTAATACTGGATAAAATCATCAGATTAAAGGTGGC----TTC
G--GCTATTACTATTGGATGGGCCTGCGTCTGATTAGCTTGTTGGTAAGGTAATGGCTTACCAAGGCTAC
GATCAGTAGCTGGTTCGAGAGGATGATCAGCCACACTGGGACTGAGATACGGCCCAGACTCCTACGGGAG
GCAGCAGTGGGGAATTTTGCGCAATGGGGGAAACCTTGACGCAGCAACGCCGCGTGATCGAAGAAGCTTC
TAGGAGTGTAAAGATCTGTCATAGGGGAAGAAGATTTTTGGTTTAACATACTGAAGATTTGACGGTACCC
TATAAGAAAGCCCCGGCTAACTTAGTGCCAGCAGCCGCGGTAATACTAGGGGGGCAAGCGTTGTCCGGAT
TCATTGGGCGTAAAGAGTTCGTAGGCGGTCTAAACAGTCAAAATTGAAATACCACGGCTTAACCGTGGAA
CCGGTTTTGATACTTTTAGACTTGAGTTAGGTAGAGGTAAGCGGAATTCCTGGTGTAGCGGTGAAATGCG
TAGATATCAGGAGGAACACCAAAGGCGAAGGCAGCTTGCTGGGCCTTAACTGACGCTGAGGAACGAAAGC
GTGGGGAGCGAACAGGATTAGAGACCCTGGTAGTCCACGCCGTAAACGATGAGTACTTGATGGTGGGGG-
TTTGA-CCTTCACTGTCGGAGCTAACGCGTTAAGTACTCCGCCTGGGGACTACGACCGCAAGGTTGAAAC
TCAAAGGAATTGACGGGGACCCGCACAAGCGGTGGATCATGTGGTTTAATTCGATGCAACGCGAAGAACC
TTACCTGGACTTGACATATAATGAAAGTCTGTGAAAGCAGACCCTCAGCTTGCTGACATTATTACAGGTG
ATGCATGGCTGTCGTCAGCTCGTGTCGTGAGATGTTCGGTTAAGTCCGATAACGAGCGCAACCCCTATTC
TTAGTTGCCAGCACATAATGTGGGGACTCTAAGAAAACTGCCCGGGATAACCGGAAGGAAGGTGGGGTCG
ACGTCAAGTCAGTATGTCCCTTACGTTCAGGGCTACACACGTGATACAATGGAAAGTACAAAGGGTTGCA
ATACCGCGAGGTGGAGCCAATCCCAAAAAACTTTCCTAAGTTCGGATTGTAGTCTGCAACTCGACTACAT
GAAGCAGGAATCGCTAGTAATCGCGCATCAG-ATGGCGCGGTGAATACGTTCCCGGGTCTTGTACACACC
GCCCGTCACGCCATGGAAGCCGGTAGTGCCCAACGCCAGTGTCTCAACCTTCGGGAGGGAGCTGTCTAAG
GTAAAATTGGTGACTGGGGCGAAGTCGTAACAAGGTAGCCGTACCGGAAGGTGCGGCTG-----------
--
>FigS2A_Candidatus_Nitrosopelagicus_brevis_CP007026 
----GAATCCGTTTGATCCTGACGGACCTG-ACTGCTATCAGATGATCTAAGCCATGTTAGTTA-TTGA-
------------GTAA------------TACAAGGCAGACGGCTCAGTAACACGTAGTCACCTAACTTAT
GGACGGGGATAACCTCGGGAAACTGAGAATAATACCCGATA--TCCGGAAGGTCAAATAA-------TTT
A-----TTG-CCGTAGGATGGGACTGCGAGCTATCAGCTTGTTGGTGAGGTAATGGCCCACCAAGGCTAT
TACAGCTACGGGCTCTGAGAGGAGTAGCCCGGAGATGGGTACTGAGACAAGGACCCAGGCCCTATGGGGC
GCAGCAGGCGAGAAAACTTTGCAATGCGCGAAAGCTCGACAAGGTTAATCTGAGTGGTTC----CTG--C
TA---AAG--G-AACCTTTTGTTAGTC---------------GTAGAAC-----------------CACT
GATGAATAAGGGGTGGC-AAGCTGGTGTCAGCCGCCGCGGTAAAACCAGCACCTCAAGTGGTCAGGATGA
TTATTGGGCCTAAAGCATCCGTAGCCTGTTCTGTAAGTTTTCGGTTAAATCCATAAGCTCAACTTATGGG
CTGCCGAAAATACTGCAGAACTAGGGAGTGGGAGAGGTAGACGGTACTCGGTAGGAAGGGGTAAAATCCT
TTGATCTATTGATGACCACCTGTGGCGAAGGCGGTCTACCAGAAC-ACTTCGACGGTGAGGGATGAAAGC
TGGGGGAGCAAACCGGATTAGATACCCGGGTAGTCCCAGCTGTAAACGATGCAAACTCGATGATGCGTTG
TTGTTTAGCGCAGTGTCGCAGGGAAGCCGTTAAGTTTGCCGCCTGGGAAGTACGTACGCAAGTATGAAAC
TTAAAGGAATTGGCGGGGGAGCACACAAGGGGTGAAGCCTGCGGTTCAATTGGAGTCAACGCCTGAAACC
TTACCCGGAG---AGACGCAGTGAAGGTAAGTGAAGACTTACCA----GACA----AGCTG-AG-AGGTG
GTGCATGGCCGTCGCCAGCTCGTGCCGTGAGATGTCCTGTTAAGTCAGGTAACGAGCGAGATCCCTGCCT
CTAGTTGCCACTATTCCTATAGGGCGAATTAGGGGGACCGCCGCAGTTAATGCGGAGGAAGGAAGGGGCC
ACGGCAGGTCAGTATGCCCCGAAACTCTGGGGCCACACGCGGGCTGCAATGGTAGCGACAATGAGTTCCA
AAATCGAAAGATAGAGGA-ATCCCT-AAACGCTACCACAGTTGTGATTGAGGGCTGCAACTCGCCCTCAT
GAACATGGAATCCCTAGTAACCGCGTGTCAT-ATCGCGCAGTGAATACGTCCCTGCTCCTTGCACACACC
GCCCGTCGTTTCATTGAAGTTTGCCTTTAGCGA-GGTGAT-GTCT----AAT----TGGCATTATCGAAC
TTGGGGTAAGTGACAAGGGAAAAGTCGTAACAAGGTGACCGTAGGGGAACCTGCGGTCGGATCACCTCCT
T-
>FigS2A_Eggerthia_catenaformis_OT_569_DSM_20559_AGEJ01000022 
-------AGAGTTTGATCCTGGCTCAGGATGAACGCTGGCGGCGTGCCTAATACATGCAAGTCGAACGGT
---------GCCATAAGGCA-------GCCAGTGGCGAACGGGTGAGGAGCACATGGGGACCTGCCCGTC
AGAGGGGGACAACAGCTGGAAACGGCTGCTAAGACCGCATAG-AGGGCATCCTTAAATGTCCT----TTC
G--GGGACAGCTGACGGATGGACCTGTGGCGCATTAGCCAGTTGGCGGGGTAAAGGCCCACCAAGGCGAC
GATGCGTAGCCGGCCTGAGAGGGCGGACGGCCACACTGGGACTGAGACACGGCCCAGACTCCTGCGGGAG
GCAGCAGTAGGGAATTTTCGGCAATGGGGGGAACCCTGACCGAGCAACGCCGCGTGAGTGAGGAAGGCCT
TCGGGCTGTAAAGCTCTGTTGCAGAGGAAGAAGGGAGAGCGAGGAAA-TGCGCTTTTCGTGACGGTACTC
TGCGAGAAAGCCACGGCTAACTACGTGCCAGCAGCCGCGGTAATACGTAGGTGGCAAGCGTTATCCGGAA
TCATTGGGCGTAAAGAGGGAGCAGGCGGACGCGAAGGTCCGTAGTAAAAGCCCGAAGCTAAACTTCGGGC
-GGCTATGGAAACCGCGCGCCTGGAGTGCGGAAGAGGATCGCGGAATTCCATGTGTAGCGGTGAAATGCG
TAGATATATGGAGGAACACCGGTGGCGAAGGCGGCGGTCTGGTCCGGCACTGACGCTCATTCCCGAAAGC
GTGGGGAGCAAATAGGATTAGATACCCTAGTAGTCCACGCTGTAAACGATCGATACCAGGTGTCGGGAG-
-TCAC-ATCCCGGTGCCGAAGCCAACGCATTAAGTATCGCGCCTGAGTAGTACGTCCGCAAGGATGAAAC
TCAAAGGAATTGACGGGGGCCCGCACAAGCGGTGGAGCATGTGGTTTAATTCGAAGCAACGCGAAGAACC
TTACCAGGCCTTGACATCATCCGA-TCGCGCGGAGACGCGCGAGCCCCGAAAGGGGAGGAGAGACAGGTG
GTGCATGGTTGTCGTCAGCTCGTGTCGTGAGATGTTGGGTTAAGTCCCGCAACGAGCGCAACCCCTGCCG
CCAGTTGCCAGCAT-TCA-ATGGGGACTCTGGCGGGACTGCCCCTG-TAAGGGGGAGGAAGGCGGGGATG
ACGTCAAATCATCATGCCCCTTATGGCCTGGGCTACACACGTGCTACAATGGACGGAGCAGAGGGAGGCG
AAGCCGCGAGGCGGAGCGGAGCCCAGAAACCCGTTCACAGTTCGGACTGCAGCCTGCAACTCGGCTGCAC
GAAGCTGGAATCGCTAGTAATCGCAGATCAG-ATGCTGCGGTGAATACGTTCCCGGGCCTTGTACACACC
GCCCGTCACACCATGAGAGTCGGCAACGCCCGAAGCCGGCGGCCCAACCGCAAGGAGGGAGCTGTCGAAG
GCGGGGCTGATGATTGGGGTGAAGTCGTAACAAGGTATCCCTACGGGAACGTGGGGATGGATCACCT---
--
>FigS2A_Candidatus_Aenigmarchaeum_subterraneum_SCGC_AAA011_ASMQ01000007 
-------TCCGGTTGATCCTGCCGGAGATC-ACTGCTATCAGGTCCGCTAAGCCATGCGAGGCGTGAGCT
--A---------TCTG------------G-CTCGCCGAACTGCTGAGTAACACGTAGTTACCTGACCTCA
AGTAGGGGATAATCTCGGGAAACTGAGGCTAATACCCTATA--AGCGGAAGCGGAAATC--------TAC
G-----GA-GCTTGAGGATGGGACTGCGACGTATCAGGTTGATGCGAGTGTAAAGTACTCACATGCCTAT
AACGCGTAGGGGTTATGAGAGTAAAAGCCTCCAGATGCCTTCTGAGACATGAAGGCAGGTCCTACGGGAC
GCAGCAGGCGCGAAACCTTTCCAATTCGTTAGCGCGTGAGAAGGGGAGCTTGAGTGGTTA----TGC--A
AT---GCA--T-AACCTTTTCTCTTGT---------------CTAAAAA-----------------ACAA
GGGGAATAAGTGGTGGC-AAGCGGGTGCCAGCCGCCGCGGTAATACCCGCGCCACGAGTGGTGATCTCGT
TTATTGGGTCTAAAGAGAGCGTAGCCGGTCTGACAAGTCTCTGGTGAAATCTGGCAGCT-AACTGTCAGG
CTGCTGGAGATACTATCAGGCTTGGGAGCGGGAAAGGATGGAGGTATTCCACGGGTAGGAGTTAAATCCT
TTAATCCGTGGAGGACCACCAGTGGCGAAGGCGTCCATCCGGAAC-GCTCCGACGGTGAGGCTCGAAAGC
GTGGGGAGCAAATGGGATTAGATACCCCAGTAGTCCACGCTGTAAACGATGTCCCTTTGGTGTTGCATTC
TACGGGACTGCAGTGCCGGAGCGTAGGTGTTAAAGGGACCACCTGGGGAGTACGGTCGCAAGACTGAAAC
TTAAGGGAATTGGCGGGGGAGCACACAAGGGGTGGAGGCTGCGGTTCAATTGGATTCAACGCCGGACACC
TTACTCGCGC---AGACGCAGTGAAGGTAGCTGACGGGTTACCA----GACA----AGCTG-AG-AGGTA
TTGCATGGCCATCGTCAGCTCGTACCATGAGGCGTGCCGTTAAGTCGGTTAACGAGCGAGACCCACACCA
CCAGTTGCAATCACACAGTCTGAGCACTCTGGTAGGACCGCTGCTGCTAAAGCAGAGGAAGGAGTGGGCG
ACGGTAGGTCCGTATGGTCCGATTGCGCGAGGCTACACGCGGCCTACAATGGTTAGGACAATGTGATGCC
ACTCCGAAAGGAGGAGCA-ATCACCTAAACCTAGCCCTAGTTCAGATTGAGGGCTGCAACTCGCCCTCAT
GAAGCTGGAATCCCTAGTAAGCGAACGTCATAATCGTTCGCTGAATACGTCCCTGCTCTTTGCACACACC
GCCTGTCAAGCCATGCGAGTAGATTTTTGGTGA-GGCTTT-TCCT--C-TTA------GGAAAGTCGAGC
CAAAGATTTGCGAGTGGGGCTAAGTCATAACAGGATGTGAGA----------------------------
--
>FigS2A_Candidatus_Paceibacter_normanii_SCGC_AAA255-P19_ASKX01000004 
-------AGAGTTTGATCCTGGCTCAGGATGAACGCTGGCGGCGTGGATCAGGCATGCAAGTCGAGCGGC
--C---GCCTCCGCAAGGAG----GCGGCGAGCGGCAAACGGGTTAGTAACACGTGGGTACATACCGCTA
AGACAGGGACAACTAGCCGAAAGGTTAGCTAATCCCTGATAGTCCCTCACGGGTGCCTTCG------GGT
A-----GGCGCTTAGCGATTGGCCCGCGGCCTATCAGCTAGTTGGTGGGGTAACGGCCCACCAAGGCGAT
GACGGGTAGGCGGTGTGAGAGCACGATCGCCAACACTGGCACTGCGATACGGGCCAGACTCCTACGGGAG
GCTGCAGTCGAGAATATTGGTCAATGGGGGAAACCCTGAACCAGCGACGCCGCGTGCTTGAAGAAGCCCT
TCGGGGTGTAAAGAGCTTTTCTAGGGGAGGA------------ATC------TTCGGA-TGACAGTACCC
TAGGAATAAGGGGGTGCAAATTCTGTGCCAGCAGCCGCGGTAATACAGAACCCCCGAGCGTTATCCGGAT
TTATTGGGCGTAAAGGGTCCGTAGGCGGTTAAGGAAGTCTAGTGTTAATACCTTGAGCTTAACTTAAGGG
GTGCCCTAGATACTCCTTGACTAGAGGACGTTAGAGGCTGATGGAACGGTCGGTGTAGGAGTGAAATCCG
TTGATATCGACCGGAACACCAAAAGCGAAGGCATTCAGCTGGGGCGGTCCTGACGCTGAGGGACGAAAGC
GTGGGGAGCAAAAAGGATTAGATACCCTTGTAGTCCACGCTGTAAACGATGGACACTAGCTATCTGAAG-
GTCGA-CTTCGGGTGGCGAAGCTTACGCGTTAAGTGTCCCGCCTGGGAAGTACGGCGGCAACGCTAAAAC
TCAAAGGAATAGACGGGGTCTCACACAAGCGGTGGACCATGTGGCTTAATTCGACAACAAGCGAGGAACC
TTACCAGGGCTTGACAGGTAATGAAACCTAGTGAAAGCTAGACT--CCCCAAGG-ACATTAGCCCAGGTG
CTGCACGGCTGTCGTCAGCATGTATCTTGAGACGCACGCTTAAATGCGGTAACATGCGTAACCCTTATCC
CGCGTTT--------CAT------TG-TCGCGGGAAACTGCCCGGGATGACCGGGAGGAAGGTGAGGATG
ACGCCAAGTCAGCGTGGCCCTTATGCCCTGGGCTGCACACGTGGTACAATGGGGCCGACAGCGGGTTGCA
AAGCTGCAAAGCGGAGCTAATCCCTTAAACGGCCTCTCAGTTCGGATTGAGGTCTGCAACTCGACCTCAT
AAAGCTGGAATCGCTAGTAATCGCACATCAGCATGGTGCGATGAATACGTTCCTGAGACTTGTACTCACC
GCCCGTCACATTAGGGGAGCCGGCAGTAGCCGAAATTCCG-A-------GCAA------TCGGACCTAAG
CTAAGGTCGGTAACAAGAATGAAGTCGTAACAAGGCACCGGTAGCGGAAGCTGTCGGTG-----------
--
>FigS2A_Candidatus_Saccharibacteria_oral_taxon_TM7x_CP007496 
TTAACGGAGAGTTTGATCCTGGCTCAGGATGAATGCTGGCGGCGTGCCTAACACATGCAAGTCGAGCGGC
AGCGA-GGGGTGCTTGCACCCT-GTCGGCGAGCGGCGAACGGCTGAGTAACGCGTAGGAATTTGCCCCAA
AGTGAGGAATAACTGCCCGAAAGGGTAGCTAATGCCGCATGTGGTCTTCGGATTAAAGGA-------TTT
A-----TCCGCTTTGGGAGAAGCCTGCGTTGGATTAGGTTGTTGGTAGGGTAATGGCCTACCAAGCCGAC
GATCCATAGCTGGTCTGAGAGGATGATCAGCCAGACTGGAACTGAGACACGGTCCAGACTCCTACGGGAG
GCAGCAGTGAGGAATCTTCCACAATGGGCGAAAGCCTGATGGAGCAACGCCGCGTGAAGGATGAAGGCCT
TCGGGTTGTAAACTTCTTTTATGAGTGAAGA------------ATA-------------TGACGGTAACT
CATGAATAAGCACCGGCTAACTACGTGCCAGCAGCCGCGGTCATACGTAGGGTGCAAGCATTATCCGGAG
TGACTGGGCGTAAAGAGTGCGTAGGCGGTTTAATAAGTGAATAGTGAAACCTGGTGGCTCAACCATAAGA
CTATTATTCAAACTGTTAAACTCGAGAATGGTAGAGGTAACTGGAATTTCTTGTGTAGGAGTGAAATCCG
TAGATATAAGAAGGAACACCAATGGCGTAGGCAGGTTACTGGGCCATTTCTGACGCTAAGGCACGAAAGC
GTGGGGAGCGAACCGGATTAGATACCCGGGTAGTCCACGCCGTAAACGATGGATACTAGCTGTTGGAGG-
ATCGA-CCTTCAGTAGCGAAGCTAACGCGTTAAGTATCCCGCCTGTGGAGTACGGCCGCAAGGCTAAAAC
ATAAAGGAATTGACGGGGACCCGCACAAGCGGTGGATTATGTTCTTTAATTCGATGATAACCGAAGAACC
TTACCAGGGCTTGACATCCAGGGAAGGTCTGCGAAAGTAGACTGTGCCTTTTGGAACCCTGTGACAGGTG
ATGCATGGCCGTCGTCAGCTCGTGTCGTGAGATGTTAGGTTAAGTCCTTCAACGAGCGCAACCCTTGCAA
GTAGTTG--------TAT------TT-TCTACTTGGACTGCCCCGG-TAACGGGGAGGAAGGAGGGGATG
ATGTCAGGTCAGTATTTCCCTTACGTCCTGGGCTAGAAACGTAATACAATGGCTAGTACAATGCGCAGCG
AAGCCGCGAGGTGAAGCAAATCGCTCAAAGCTAGTCCCAGTTCGGATTGCAGGCTGAAACTCGCCTGCAT
GAAGTCGGAATCGCTAGTAATCGCAAATCAG-AAGTTGCGGTGAATACGTTCCCGGGTCTTGTACACACC
GCCCGTCAAACCATGAAAGTGACCAACACCCGAAGTCCGA---------TTCG-------TCGGCCTAAG
GTGGGGGGCATGATTGGGGTTAAGTCGTAACAAGGTATCCGTACCGGAAGGTGCGGATGGATTACCTCCT
TT
>FigS2A_Halococcus_saccharolyticus_DSM_5350_AOMD01000030 
-------TCCGGTTGATCCTGCCGGAGGCT-ATTGCTATCGGGACCGTTCAGTCATGCTAGTCGCACGGC
------------TCAG-----------ACCCGTGGCGAATAGCTCCGTAACACGTGGTCAACTACCCTCT
GGACCGGGACACCCTCGGGAAACTGAGGCTAATCCTAGATA--TGTGGAAACAGAAATGG-------TCC
G-----CCG-CCGGAGGACGTGACTGCGGCCGATTAGGTAGACGGTGGGGTAACGGCCCACCGTGCCGAT
AATCGGTACGGGTTGTGAGAGCAAGAACCCGGAGACGGACTCTGAGACAAGAGTCCGGGCCCTACGGGGC
GCAGCAGACGCGAAACCTTTACACTGCACGACAGTGCGATAAGGGGATCCCGAGTGCGAG----GGC--A
TCA--GTC--C-TCGCTTTTCGTGACC---------------GTAAGGT-----------------GGTC
TCAGAATAAGGGCTGGC-AAGCCGGTGCCAGCCGCCGCGGTAATACCGGCAGCCCGAGTGATAGCCACTC
TTATTGGGCCTAAAGCGTCCGTAGCTGGCCGAACGGGTCCGTCGGGAAATCCACCCGCTCAACGGGTGGG
CTCCGGCGGAAACCAGTCGGCTTGGGACCGGAGGACCTGCGGGGTACGTCCGGGGTAGGAGTGAAATCCT
GTAATCCCGGACGGACCGCCGT-GGCGAAAGCGCCGCAGGAGGAC-GGTCCGACAGTGAGGGACGAAAGC
TTGGGTCTCGAACCGGATTAGATACCCGGGTAGTCCAAGCCGTAAACGATGCTCGCTAGGTGTGGCGCAG
TACGACTGCGCTGTGCCGTAGGGAAGCCGAGAAGCGAGCCGCCTGGGAAGTACGTCCGCAAGGATGAAAC
TTAAAGGAATTGGCGGGGGAGCACACAACCGGAGGAGCCTGCGGTTTAATTGGACTCAACGCCGGACATC
TCACCGGCAC---CGACATTGTGACGGTAGTTGATGAGCTACCT----GAGC----CATTG-AG-AGGAG
GTGCATGGCCGCCGTCAGCTCGTACCGTGAGGCGTCCTGTTAAGTCAGGCAACGAGCGAGACCCGCATCC
CTAATTGCCAGCAACCATGTTGGGTACATTAGGGAGACTGCCGCTGCCAAAGCGGAGGAAGGAACGGGCA
ACGGTAGGTCAGTATGCCCCGAATGTGCCGGGCTACACGCGGGCTACAATGGCCGAGACAGTGGGACGCT
ACCCCGAGAGGGGACGCA-ATCTCCTAACCTCGGTCGTAGTTCGGATTGCGGGTTGAAACCCACCCGCAT
GAAGCTGGATTCGGTAGTAATCGCATTTCAGAAGAGTGCGGTGAATACGTCCCTGCTCCTTGCACACACC
GCCCGTCAAAGCACCCGAGTGAGGTCCGGATGA-GGTCGA-CG-------CAA-----CGTCGATCGAAT
CTGGGCTTCGCAAGGGGGCTTAAGTCGTAACAAGGTAGCCGTAGGGGAATCTGCGGCTG-----------
--
>FigS2A_Bacteroides_salyersiae_WAL_10018_DSM_18765_AQHX01000010 
-------AGAGTTTGATCCTGGCTCAGGATGAACGCTAGCTACAGGCTTAACACATGCAAGTCGAGGGGC
ATCAG-GGTGTAGCAATACACC-GCTGGCGACCGGCGCACGGGTGAGTAACACGTATCCACCTGCCCTTT
ACTCGGGGATAGCCTTTCGAAAGAAAGATTAATACCCGATGGTACCTCCTGGTTAAAGA--------ATT
-------TCGGTAGAGGATGGGGATGCGTTCCATTAGGCAGTTGGCGGGGTAACGGCCCACCAAACCTTC
GATGGATAGGGGTTCTGAGAGGAAGGTCCCCCACATTGGAACTGAGACACGGTCCAAACTCCTACGGGAG
GCAGCAGTGAGGAATATTGGTCAATGGGCGAGAGCCTGAACCAGCCAAGTAGCGTGAAGGATGACCGCCT
ATGGGTTGTAAACTTCTTTTATATGGGAATAAGGGTGCCA---CGTG----TGGCATTTTGTATGTACCA
TATGAATAAGGATCGGCTAACTCCGTGCCAGCAGCCGCGGTAATACGGAGGATCCGAGCGTTATCCGGAT
TTATTGGGTTTAAAGGGAGCGTAGGTGGACATGTAAGTCAGTTGTGAAAGTTTGCGGCTCAACCGTAAAA
TTGCAGTTGATACTGCGTGTCTTGAGTACAGTAGAGGTGGGCGGAATTCGTGGTGTAGCGGTGAAATGCT
TAGATATCACGAAGAACTCCGATTGCGAAGGCAGCTCACTGGACTGCAACTGACACTGATGCTCGAAAGT
GTGGGTATCAAACAGGATTAGATACCCTGGTAGTCCACACAGTAAACGATGAATACTCGCTGTTTGCG--
ATATA--AGTAAGCGGCCAAGCGAAAGCATTAAGTATTCCACCTGGGGAGTACGCCGGCAACGGTGAAAC
TCAAAGGAATTGACGGGGGCCCGCACAAGCGGAGGAACATGTGGTTTAATTCGATGATACGCGAGGAACC
TTACCCGGGCTTAAATTGAAATGAATATGCCGGAAACGGCATAG--CCGCAAGG--CATTTGTGAAGGTG
CTGCATGGTTGTCGTCAGCTCGTGCCGTGAGGTGTCGGCTTAAGTGCCATAACGAGCGCAACCCTTATCT
TCAGTTACTAACAGGTTATCTGAGGACTCTGGAGAGACTGCCGTCG-TAAGATGGAGGAAGGTGGGGATG
ACGTCAAATCAGCACGGCCCTTACGTCCGGGGCTACACACGTGTTACAATGGGGGGTACAGAAGGCCGCT
ACACAGCGATGTGATGCCAATCCCT-AAAGCCCCTCTCAGTTCGGATCGAAGTCTGCAACCCGACTTCGT
GAAGCTGGATTCGCTAGTAATCGCGCATCAGCACGGCGCGGTGAATACGTTCCCGGGCCTTGTACACACC
GCCCGTCAAGCCATGGGAGCCGGGGGTACCTGAAGTACGTAACC-----GCAA----GGAGCGTCCTAGG
GTAAAACTGGTGACTGGGGCTAAGTCGTAACAAGGTAGCCGTACCGGAAGGTGCGGCTGGAACACCT---
--
>FigS2A_Staphylococcus_aureus_subsp_aureus_DSM_20231_AMYL01000010 
-------AGAGTTTGATCCTGGCTCAGGATGAACGCTGGCGGCGTGCCTAATACATGCAAGTCGAGCGAC
--GGACGAGAAGCTTGCTTCTCT-GATGTTAGCGGCGGACGGGTGAGTAACACGTGGATACCTACCTATA
AGACTGGGATAACTTCGGGAAACCGGAGCTAATACCGGATA--ACCGCATGGTGAAAGACGGT----CTT
---GCTGTCACTTATAGATGGATCCGCGCTGCATTAGCTAGTTGGTAAGGTAACGGCTTACCAAGGCAAC
GATGCATAGCCGACCTGAGAGGGTGATCGGCCACACTGGAACTGAGACACGGTCCAGACTCCTACGGGAG
GCAGCAGTAGGGAATCTTCCGCAATGGGCGAAAGCCTGACGGAGCAACGCCGCGTGAGTGATGAAGGTCT
TCGGATCGTAAAACTCTGTTATTAGGGAAGAAATATGTGTAAGTAAC-TGTGCACATCTTGACGGTACCT
AATCAGAAAGCCACGGCTAACTACGTGCCAGCAGCCGCGGTAATACGTAGGTGGCAAGCGTTATCCGGAA
TTATTGGGCGTAAAGCGCGCGTAGGCGGTTTTTTAAGTCTGATGTGAAAGCCCACGGCTCAACCGTGGAG
-GGCATTGGAAACTGGAAAACTTGAGTGCAGAAGAGGAAAGTGGAATTCCATGTGTAGCGGTGAAATGCG
CAGAGATATGGAGGAACACCAGTGGCGAAGGCGACTTTCTGGTCTGTAACTGACGCTGATGTGCGAAAGC
GTGGGGATCAAACAGGATTAGATACCCTGGTAGTCCACGCCGTAAACGATGAGTGCTAAGTGTTAGGGGG
-TTCCCCCCTTAGTGCTGCAGCTAACGCATTAAGCACTCCGCCTGGGGAGTACGACCGCAAGGTTGAAAC
TCAAAGGAATTGACGGGGACCCGCACAAGCGGTGGAGCATGTGGTTTAATTCGAAGCAACGCGAAGAACC
TTACCAAATCTTGACATCCTTTGACAACTCTAGAGATAGAGCCTTCCCTTACGGGACAAAGTGACAGGTG
GTGCATGGTTGTCGTCAGCTCGTGTCGTGAGATGTTGGGTTAAGTCCCGCAACGAGCGCAACCCTTAAGC
TTAGTTGCCATCAT-TAA-TTGGGCACTCTAAGTTGACTGCCGGTGACAAACCGGAGGAAGGTGGGGATG
ACGTCAAATCATCATGCCCCTTATGATTTGGGCTACACACGTGCTACAATGGACAATACAAAGGGCAGCG
AAACCGCGAGGTCAAGCAAATCCCATAAAGTTGTTCTCAGTTCGGATTGTAGTCTGCAACTCGACTACAT
GAAGCTGGAATCGCTAGTAATCGTAGATCAG-ATGCTACGGTGAATACGTTCCCGGGTCTTGTACACACC
GCCCGTCACACCACGAGAGTTTGTAACACCCGAAGCCGGTGGAGTAACCTTT-GGAGCTAGCCGTCGAAG
GTGGGACAAATGATTGGGGTGAAGTCGTAACAAGGTAGCCGTATCGGAAGGTGCGGCTGGATCACCTCCT
TT
>FigS2A_Candidatus_Nanosalinarum_sp_J07AB56_AEIX01000219 
-------TCCGGTTGATCCTGCCGGAGACT-ACCGCTATCGGAGCCGTTTAGCCATGCTAGTCCACCGAC
--C---------TTTG-----------GTTCGGGGCGGAAAGCTGAGTAACACGTGGCCACCTACCCTGT
GGACAGGAATAACCTCGGGAAACTGAGGATAATGCCTGATA--TGCGGAAGCAGAAATGA-------CAC
G-----TCG-CCACAGGATGGGGCCGCGGCTGATTAGGTTGTCGGTGAGGTAACGGCTCACCGAGCCCGT
AATCAGTAGCAGCCGTGGGAGCGGTAGCTGCCAGTCGTGTTCTGAGACAAGAACACGGGCCCTACGGGGC
GCAGCAGGCACGAAACCTTTACAATGCACGCGAGTGCGATAGGGGGACTCCGAGTGCGTT---CTTCC-C
AAA-GGAAG-G-ACGCTTTTCTGCACT---------------GTAAGGA-----------------GGTG
CAGGAACAAGGGGTGGC-AAGCTGCTGCCAGCCGCCGCGGTAATAGCAGCACCCCGAGTGGTAGTCGTTA
TTATTGGGCTTAAAGTGTACGTAGCCGGACCTGTAAGTCTGTTGTGAAATCCACGCGCTTAACGAGTGGA
ACGCAACGGATACTACAGGTCTAGGGACCGGAGGACGCCGAGGCTATTCCATGGGTAGGAGTGAAATCCT
AAGATCCATGGAGGAGCACCAGTGGCGAAAGCGCTCGGCGACTAC-GGTCCGACGGTGAGGTACGAAAGC
CAGGGGAGCAAAACGGATTAGATACCCGTGTAGTCCTGGCCGTCAACATTGTCCGCTCGACATGGCCCAA
TTTGTTTTGGCTGTGTCCAAGTGAAAACGTTAAGCGGACCGCCTGGGTAGTACGGTCGCAAGGCTGAAAC
TTAAAGGAATTGACGGGGGAGCACACAACCGGTGGGGGCTGCGGTTTAATTAGATCAAACGCAGCGCACC
CTACCAGAGC---CGACGCAGTGACGGTAGCTGAAGAGCTACCC----GACG----CGCTG-AG-AGGAG
CTGCATGGCCGCCGTCAGCTCGTGCCGCGAGGTGTCCGGTTAAGTCCGGTAACGAGCGAGACCCGTACCC
TATGTTGCCACGGAGCTACTTCGGCACTCGTGGGGGACCGCTGGCGATAAGCCAGAGGAAGGAGCGGGCC
ACGGTAGGTCAGTATGGCCCGAATGCTCTGGGATACACGCGGCCCACAATGGCCGGTACAAACAGAAGCC
ACCCCGAGAGGGGAAGCA-ATCTGCCAAAACCGGTCCCAGTCCGGATCGAGGCCTGCAACTCGGCCTCGT
GAAGTCGAAATCGGTAGTAGTCGCTGGTCATCATCTAGCGGCGAATAAGTCCCTGCTCCTTGTACACACC
GCCTGTCAAGTCACCCAAGTCAGGTTCAGACGA-GCCTCC-CAC-----CTA-----GTGGGAAGCAAGT
CTGAGCTTGGCAAGGGGGGCTAAGTCATAGCAAACAGTTTGACCCCGAACCGGAAGGTT-----------
--
>FigS2A_Omnitrophica_bacterium_SCGC_AAA257-O07_AQSZ01000059 
-------AGAGTTTGATCCTGGCTCAGAACGAACGCTGGCGGCGTGGATTAGGCATGCAAGTCGAACGAT
--GC---TTAGCTTTCG-------AGCATCAGTGGCGAAAGGGTGAGTAACACGTGGGTACCTACCCTCG
GGTTCGGGATAACCTATCGAAAGATGGGCTAATACCGGATACGTTCTAATGGAGAAAGATGGGGATCGCA
AGACCTATCACCCTTGGAGGGGCCCGCGGCCTATCAGCTTGTTGGTGAGGTAATGGCTCACCAAGGCTAA
GACGGGTAGCTGGTCTGAGAGGATGGTCAGCCACACTGGGACTGAGACACTGCCCAGACACCTACGGGTG
GCTGCAGTCGAGAATCTTTCGCAATGGGGGAAACCCTGACGAAGCGACGCCGCGTGCAGGATGAAGGCCC
TCGGGTTGTAAACTGCTGTCAGCTGGGAAGAAAAGTTCACCACGAATAATGGTGAGCTCTGACGGTACCA
GCAGAGGAAGCCACGGCTAACTCTGTGCCAGCAGCCGCGGTAATACAGAGGTGGCTAGCGTTGTTCGGAT
TCATTGGGCGTAAAGGGTCCGTAGGCGGCACGGAAAGTCGGATGTGAAATCCTACAGCTTAACTGTGGAA
CTGCATTCGAAACTTCCGAGCTAGAGTGTGAGAGGGGTGAAGAGAATTCCCGGTGTAAGGGTGAAATCTG
CAGATATCGGGAGGAATACCAGTCGCGAAGGCGCTTCACTGGCTCACTACTGACGCTGAGGGACGAAAGC
TAGGGGAGCAAACGGGATTAGATACCCCGGTAGTCCTAGCCGTAAACGATGGTCACTAGGTGTTGGGGGG
GTTAACCCTTCGGTGCCGACGCTCACGCATTAAGTGACCCGCCTGGGGAGTACGGTCGCAAGGCTGAAAC
TCAAAGGAATTGACGGGGACCCGCACAAACGGTGGAGCATGTGGTTCAATACGACGATACGCGTGGAACC
TTACCCAGACTTGACATGACGAGAAAGCTTATGAAAGTAGGCCCTCTCTTCGGAGACTGGTACACAGGTG
TTGCATGGCTGTCGTCAGCTCGTGTCGTGAGATGTTGGGTTAAGTCCCGCAACGAGCGCAACCCCTATTT
CTTGTTGCTAACCACGAAGTGGAGAACTCTAGAGAGACTGCCGCTGATAAAGCGGAGGAAGGTGGGGATG
ACGTCAAGTCAGTACGGCCCTTACGTCTGGGGCTACACACGTGCTACAATGGCCAGTACAAAAGGTTGCG
ATACCGCGAGGTGGAGCTAATCCCTA-AAGCTGGTCTCAGTTCGGACTGTAGGCTGCAACTCGCCTGCAT
GAAGCCGGAATCGTTAGTAACCCCATATCAGCACGATGGGGTGAATACGTTCCCGGGTCTTGTACACACC
GCCCGTCAAGTCACCGAAGTAGGTTGCACCCGAAGTAGGTTGCCTAACCGCAAGGAAGGCGTCTACGAAG
GTATGATCTGTAACGGGGACTAAGTCGTAACAAGGTAACCTTACCGGAAGGTGAGGTTG-----------
--
>FigS2A_Microgenomates_bacterium_SCGC_AAA011-B20_AQSF01000009 
-------AGAGTTTGATTCTGGCTCAGGATGAACGCTGGCGGAGTGCCTTAAGCATGCAAGTGGAACGTT
A-ATT------GTTGGAA--------GAT-AGTCGCAGACGGGTGAGTAATACATAGGAATCTACCTTTT
GGTGGGGAATAGCTGGTCGAAAGACCAATTAATACCGCATAAGATCGCAAGATGGGAGTA-------ATC
C---CTGGGGCCGATAGAGGAGCCTATGTCCTATCAGCTAGTTGGTGGGGTAATGGCCTACCAAGGCGAC
GACGGGTAGCTGGACTGAGAGGTCGATCAGCCACAATAGCACTGAGACACGGGCTATACATCTACGGATG
GCAGCAACTGGGAATATTGCGCAATGGACGAAAGTCTGACGCAGCGACTCCGCGTGAGGGATGAAGGTCT
TAGGATCGTAAACCTCTTTTGTCCCGA---------------CATA------------------TGTCGG
GAAGAATAAGCATCTGCTAACCACGTGCCAGCAGCCGCGGTAATACGTGGGATGCAAGCGTTATCCGGAT
TTATTGGGCGTAAAGAGTTCGTAGGCGTTTCGACGCATTTTGCTTGAAATACCAAGGCTTAACCTTGGAA
ACGGGCAAAATATGGTCGGAATCGAGTCTATTAGGGGGTACTGGAATTGATAGTGTAGCAGTGAAATGCG
TTGATATTATCAAGAACACCAAGGGCGAAGGCAGGTACCTGGGATATGACTGACGCTGAGGAACGAAAGC
TAGGGGAGCGAAAGGGATTAGAGACCCCTGTAGTCCTAGCCGTAAACTATGCTCGCTTGATTTCCTCTA-
-TTAGGTAGGGGGGGTCGTAGCTAACGCGTGAAGCGAGCCGCCTGGGGAGTACGGCCGCAAGGTTGAAAC
TTAAAGAAATTGACGGGAGAGTGCACAACCAGGGGAGCATGTGGTTTAATTCGAGACGAAGCGAAAGACC
TTACCTGGGTTTGACATGTACCGTAGCTGGCAGAAACGTCAGTGTCACGAAAGAGAAGGTAGCACAGCTG
TTGCATGGCTGTCGTCAGCTCGTGCCGTGGGGTGTCGACTTAAGTGTCGAAACGAGCGCAACCCCTATTC
TGTGTTC--------AAT------AG-TCACAGGAGACTGCCCGCCTCAGCGGGGAGGAAGGAGGGGATG
ACGTCAAGTCAGCATGACGCTTATGTCCAGGGCCACACACATCCTACAATGGGAAGTACAATGGGTTGCC
AAGCCGTAAGGCGGAGCTAATCCCCCAAACCTTCCCTCAATTCGGATTGAGGGCTGAAACTCGCCCTCAT
GAAGCCGGACTTGGTAGTAATCGCGGATCAT-AGGCCGCGGTGAATACGTTCTCACTCTTTGTACACACC
GCCCATCAATCCAACAAAGTCAGGGGTGCCTAATGTCTCG-G-------CGTT------GCCGGAGAAGG
GCAAACTTGGCGATGAGGGATAAGTTGTAACAAGGTATCCCTAGCCGAAGCTGGGGATG-----------
--
>FigS2A_Microgenomates_bacterium_SCGC_AAA011-A19_AQSN01000027 
-------AGAGTTTGATCCTGGCTCAGGATGAATGTTGGCGGTGTGCCTGAGATATGCAAGTCGAACGCC
--TTT--TTGCCGCAAGGTGA---AAAGGTAGTGGCGGACGGCTGAGTAACACGTAGGGACTTACCTCTT
TTTGAAGAATAGCCCATCGAAAGGTGGGATAAAACTTCATAGTACCGCAAGGTTAAAGGGAT-----TAA
C---TTCTCGAAAAGAGATGGACCTGCGGCTTATCAGATAGTTGGTGGGGTAACGGCCTACCAAGTCTAC
GACGAGTAGCTGGCCTGAGAAGGTGGTCAGCCAGAGGGGGACTGAGACACGGCCCCCACTCCTACGGGAG
GCAGCAATCAGGAATAGTCGGCAATGGACGAAAGTCTGACCGCGCGACACCGCGTGTAGGA-TAAGCTCT
AACGAGCGTAAACTACTGTGATAGAGGAAAAAGGCCCGC----TC-A-----GCGGGCCTGATGGTACTC
TATAAGAAAGGGGCCGCTAACTGCGTGCCAGAAGCGTCGGTAATACGTGGGCCCCAAACATTATCCGGTT
TTACTGGGTGTAAAAAGTGTGTAGGTGTCTTGATAAGTCTTGTTTTAAATACTGTGGCCCAACCATAGAA
AAGGGCAAGAGACTGTTAGGATAGAGTTAGCTTTAGAGAAATGGAACTCAGGGAGGAGTAGTGAAATGCG
TTGATACCCTGGGGAACACCAGTGGCGAAGGCGAGTTTCTGAAAGCTGACTGACACTGAGACACGAAAGC
TAGGGGAGCGAAGCAGATTAGAGACCTGCGTAGTCCTAGCCCTAAACGATGCTTGCTAGCCGCATTTCTA
-TT--GGGAGGTGTAGCGAAGGTAACCCGTTAAGCAAGCCACCTGGGGAGTACGGCCGCAAGGTTGAAAC
TCAAAGGAATTGGCGGGGAGGCACACAACCAGTGGAACATGTGGTTCAATTCGAAACGAACCGAAGAACC
TCACCAGGGTTTGACATGTATCTAATTCGCTAGAAATAGTGGAAT-CCGCAAGG-ATGATAGCACAGGTA
CTGCATGGCTGTCGTCAGCTCGTTCCGTGAGGAGTACCCTTAAGTGGGACAACGAGCGCAACCCTTATCT
TGTGTTA--------TAT------TG-TCACAAGAAACGGTCCTGCTTAGCAGGAAGGAAGGCGGGGCAG
ACGTCAAGTCAGCATGGTCCTTATACCCTGGGCTACACACATGTTACAATGGATAAGACAACGGGTTGCC
ACGGAGCAATTCGGAGCAAATCCCTGAAATTTATCCTCAGTGGGGATTGAGGTCTGCAACTCGACCTCAT
GAACACGGAATTGGTAGTAATCGCGGATCAGCATGCCGCGGTGAATACGTTCTTGCCTCTTGCACACACC
GCCCGTCAAGCCAACAAAGTCGACGATATTTGAATCTT-G-A-------TTT-------ATCAGGAGAGG
ATATTGCCGGCGATGGGGGTTAAGTCGTAACAAGGTAACCGTTCTGGAAGGAGCGGTTG-----------
--
>FigS2A_Thermotoga_neapolitana_DSM_4359_CP000916 
-------AGGGTTTGATCCTGGCTCAGGGTGAACGCTGGCGGCGTGCCTAACACATGCAAGTCGAGCGGG
G-AAA-TC-CCCTTTGGGGAGG-AGTACCCAGCGGCGGACGGGTGAGTAACACGTGGGTACCTGCCCTCC
GGAGGGGGATAACCAGGGGAAACCCTGGCTAATACCCCATACGAACGCAAGTTGAAAGGGGC-----GTT
T---GCCCCGCCGGAGGAGGGGCCCGCGGCCCATCAGGTAGTTGGTGGGGTAACGGCCCACCAAGCCGAC
GACGGGTAGCCGGCCTGAGAGGGTGGTCGGCCACAGGGGCACTGAGACACGGGCCCCACTCCTACGGGAG
GCAGCAGTGGGGAATCTTGGACAATGGGGGAAACCCTGATCCAGCGACGCCGCGTGCGGGACGAAGCCCT
TCGGGGTGTAAACCGCTGTGGCGGGGGAAGAAAAGGCAGGGA-GGAAATGCCCTGCCGATGACGGTACCC
CGCTAGAAAGCCCCGGCTAACTACGTGCCAGCAGCCGCGGTAATACGTAGGGGGCAAGCGTTACCCGGAT
TTACTGGGCGTAAAGGGGGCGTAGGCGGCCTGGTGTGTCGGATGTGAAATCCCACGGCTCAACCGTGGGG
CTGCATCCGAAACTACCAGGCTTGGGGGCGGTAGAGGGAGACGGAACTGCCGGTGTAGGGGTGAAATCCG
TAGATATCGGCAGGAACGCCGGTGGGGAAGCCGGTCTCCTGGGCCGACCCCGACGCTGAGGCCCGAAAGC
CAGGGGAGCAAACCGGATTAGATACCCGGGTAGTCCTGGCTGTAAACGATGCCCACTAGGTGTGGGGGGA
--TAATCCCTCCGTGCTGAAGCTAACGCGTTAAGTGGGCCGCCTGGGGAGTACGCCCGCAAGGGTGAAAC
TCAAAGGAATTGACGGGGGCCCGCACAAGCGGTGGAGCGTGTGGTTTAATTGGATGCTAAGCCAAGAACC
TTACCAGGGCTTGACATGCGGTGGACCTCCCCGAAAGGGGAGGGCCCCTTCGGGGGAGCCGGCACAGGTG
GTGCACGGCCGTCGTCAGCTCGTGCCGTGAGGTGTTGGGTTAAGTCCCGCAACGAGCGCAACCCCTGCCC
CTAGTTGCCAGCGG-TTC-CCGGGCACTCTAGGGGGACTGCCGGCGACGAGCCGGAGGAAGGAGGGGATG
ACGTCAGGTACTCGTGCCCCTTATGCCCTGGGCGACACACGCGCTACAATGGGCGGTACAATGGGTTGCG
ACCCCGCGAGGGGGAGCCAATCCC-CAAAGCCGCCCTCAGTTCGGATCGCAGGCTGCAACCCGCCTGCGT
GAAGCCGGAATCGCTAGTAATCGCGGATCAGCATGCCGCGGTGAATACGTTCCCGGGCCTTGTACACACC
GCCCGTCACGCCACCCGAGTCGGGGGCTCCCGAAGACACTGCCCCAACCGAAAGGAGGGGGGTGTCGAGG
GAGAACCTGGCGAGGGGGGCGAAGTCGTAACAAGGTAGCCGTACCGGAAGGTGCGGCTGGATCACCT---
--
>FigS2A_Sphingobacterium_spiritivorum_ATCC_33861_ACHA02000013 
-------AGAGTTTGATCCTGGCTCAGGATGAACGCTAGCGGCAGGCCTAATACATGCAAGTCGAACGGA
--TTA--TCCAGCTTGCTGGA---TATGAAAGTGGCGCACGGGTGCGTAACGCGTGAGCACCTACCTCTG
TCAGGGGGATAGCCCGGCGAAAGTCGGATTAACACCGCATGACGTGGCATCACCAAATA--------TTT
A------TAGGACAGAGATGGGCTCGCGTGACATTAGCTAGTTGGAGAGGTAACGGCTCACCAAGGCAAC
GATGTCTAGGGGCTCTGAGAGGAGAATCCCCCACACTGGTACTGAGACACGGACCAGACTCCTACGGGAG
GCAGCAGTAAGGAATATTGGTCAATGGAGGGAACTCTGAACCAGCCATGCCGCGTGCAGGATGACTGCCT
ATGGGTTGTAAACTGCTTTTGTCGGGGAATAACCTACGTT---TGTA----AACGTAGCTGAATGTACCC
GAAGAATAAGGATCGGCTAACTCCGTGCCAGCAGCCGCGGTAATACGGAGGATCCAAGCGTTATCCGGAT
TTATTGGGTTTAAAGGGTGCGTAGGCGGTTCTTTAAGTCAGAGGTGAAAGACGGCAGCTTAACTGTCGCA
GTGCCTTTGATACTGAAGAACTTGAATTAGGTTGAGGAATGCGGAATGAGACAAGTAGCGGTGAAATGCA
TAGATATGTCTCAGAACCCCAT-TGCGAAGGCAGCATTCCAAGCCTTTATTGACGCTGATGCACGAAAGC
GTGGGGATCGAACAGGATTAGATACCCTGGTAGTCCACGCCCTAAACGATGATAACTCGATGTTGGCG--
ATAGA--AGTCAGCGTCCCAGCGAAAGCGTTAAGTTATCCACCTGGGGAGTACGCCCGCAAGGGTGAAAC
TCAAAGGAATTGACGGGGGCCCGCACAAGCGGAGGAGCATGTGGTTTAATTCGATGATACGCGAGGAACC
TTACCCGGGCTTGAAAGTTAGTGAATGATCCAGAGACGGATCAGT-CCTTCGGG-ACACGAAACTAGGTG
CTGCATGGCTGTCGTCAGCTCGTGCCGTGAGGTGTTGGGTTAAGTCCCGCAACGAGCGCAACCCCTATGT
TTAGTTGCCAGCATGTCATATGGGGACTCTAAACAGACTGCCTGCG-CAAGCAGGAGGAAGGTGGGGACG
ACGTCAAGTCATCATGGCCCTTACGTCCGGGGCTACACACGTGCTACAATGGTCGGTACAGCGGGCAGCT
ACACAGTAATGTGATGCCAATCTCTGAAAGCCGATCACAGTTCGGATTGAGGTCTGCAACTCGACCTCAT
GAAGTTGGATTCGCTAGTAATCGCGTATCAGAATGACGCGGTGAATACGTTCCCGGGCCTTGTACACACC
GCCCGTCAAGCCATGAAAGTTGGGGGTGCCTAAAGCATGTAACC-----GCAA----GGAGCGTGTTAGG
GCAAAACCGATAATTGGGGCTAAGTCGTAACAAGGTAGCCGTACCGGAAGGTGCGGCTGGAATACCT---
--
>FigS2A_Deferribacter_desulfuricans_SSM1_AP011529 
TGTATGGAGAGTTTGATCCTGGCTCAGGACGAACGCTGGCGGCGTGCCTAACACATGCAAGTC-AGGGGA
A-AG---CTGGCTTCGGTCAG----TGTACACCGGCGGACGGGTGAGTAACGCGTGAGCACCTACCCCGC
AGACCGGGATAACCCATCGAAAGGTGGGCTAATACTGGATGAGGCTGCATGGCAAAAGGCAGG--C-TTT
A-GCTTG-CGCTGCGGGATGGGCTCGCGTCCCATTAGCTAGTTGGTGAGGTAACGGCTCACCAAGGCTAC
GATGGGTAGCCGGCCTGAGAGGGTGGTCGGCCACATTGGGACTGAGACACGGCCCAGACTCCTACGGGAG
GCAGCAGTGGGGAATATTGCGCAATGCCGGAAACGGTGACGCAGCGACGCCGCGTGGGCGAGGAAGGCCT
TCGGGTCGTAAAGCCCTTTCAGTGGGGAAGAAGGTGCAGGCAGTAAC-TGGTCTGTATTTGACGGTACCC
ACAGAAGAAGCCCCGGCTAACTCCGTGCCAGCAGCCGCGGTAATACGGAGGGGGCGAGCGTTGTTCGGAG
TCACTGGGCGTAAAGCGCACGTAGGCGGTGCGGTAAGTCTGGGGTCAAAGGCTACGGCTCAACCGTAGTA
AGGCCTCAGATACTATCGTGCTAGAGTGCCGGAGAGGGTAGCGGAATTCCCTGTGTAGCGGTGAAATGCG
TAGATATAGGGAGGAACACCGT-TGCGAAGGCGGCTACCTGGCCGGTAACTGACGCTGAGGTGCGAGAGC
GTGGGGAGCAAACAGGATTAGATACCCTGGTAGTCCACGCTGTAAACGATGGGCGCTAGGTGTTGGTGGT
TAGTAGCCATCAGTGCCGAAGCTAACGCGTTAAGCGCCCCGCCTGGGGAGTACGGCCGCAAGGCTGAAAC
TCAAAGGAATTGACGGGGGCCCGCACAAGCGGTGGAGCACGTGGTTTAATTCGATGCTAACCGAAGAACC
TTACCTGGGCTTGACATCCCCGGGACCTGCCAGAGATGGTGGGGTGCTTTTAAGAGCCGGGAGACAGGTG
CTGCATGGCTGTCGTCAGCTCGTGCCGTGAGGTGTTGGGTTAAGTCCCGCAACGAGCGCAACCCCTACCC
TTAGTTGCCATCGG-TTA-CCGGGCACTCTAAGGGGACTGCCCCGGATAACGGGGAGGAAGGTGGGGATG
ACGTCAAGTCATCATGGCCCTTATGTCCAGGGCTACACACGTGCTACAATGGGGCGTACAGAGGGCAGCG
AAGCCGCGAGGCTGAGCGAATCTCAGAAAGCGCTCCTCAGTTCGGATCGCAGTCTGCAACTCGACTGCGT
GAAGCCGGAATCGCTAGTAATCGCAGGTCAGAAAACTGCGGTGAATACGTTCCCGGGCCTTGTACACACC
GCCCGTCACACCACGGGAGTTGGCTATACCTGAAGCCGGTGGCCCAACCGCAAGGGGGGAGCCGTCCATG
GTATGGCTGGCGACTGGGGTGAAGTCGTAACAAGGTAGCCGTACCGGAAGGTGTGGCTGGATCACCTCCT
TT
>FigS2A_Rickettsia_japonica_YH_AP011533 
AAACTTGAGAGTTTGATCCTGGCTCAGAACGAACGCTATCGGTATGCTTAACACATGCAAGTCGAACGAC
--TAA-TTGGGGCTTGCTCCAA--TTAGTTAGTGGCAGACGGGTGAGTAACACGTGGGAATCTACCCATC
AGTACGGAATAACTTTTAGAAATAAAAGCTAATACCGTATATTCTCTGCGGAGGAAAGA--------TTT
A------TTGCTGATGGATGAGCCCGCGTCAGATTAGGTAGTTGGTGAGGTAATGGCTCACCAAGCCGAC
GATCTGTAGCTGGTCTGAGAGGATGATCAGCCACACTGGGACTGAGACACGGCCCAGACTCCTACGGGAG
GCAGCAGTGGGGAATATTGGACAATGGGCGAAAGCCTGATCCAGCAATACCGAGTGAGTGATGAAGGCCT
TAGGGTTGTAAAGCTCTTTTAGCAAGGAAGA------------TAA-------------TGACGTTACTT
GCAGAAAAAGCCCCGGCTAACTCCGTGCCAGCAGCCGCGGTAAGACGGAGGGGGCTAGCGTTGTTCGGAA
TTACTGGGCGTAAAGAGTGCGTAGGCGGTTTAGTAAGTTGGAAGTGAAAGCCCGGGGCTTAACCTCGGAA
TTGCTTTCAAAACTACTAATCTAGAGTGTAGTAGGGGATGATGGAATTCCTAGTGTAGAGGTGAAATTCT
TAGATATTAGGAGGAACACCGGTGGCGAAGGCGATCATCTGGGCTACAACTGACGCTGATGCACGAAAGC
GTGGGGAGCAAACAGGATTAGATACCCTGGTAGTCCACGCCGTAAACGATGAGTGCTAGATATCGGAAGA
TTC--TCTTTCGGTTTCGCAGCTAACGCATTAAGCACTCCGCCTGGGGAGTACGGTCGCAAGATTAAAAC
TCAAAGGAATTGACGGGGGCTCGCACAAGCGGTGGAGCATGCGGTTTAATTCGATGTTACGCGAAAAACC
TTACCAACCCTTGACATGGTGGTGCGGACGCAGAGATGCTTTCTTCAGCTCGCTGGATCACACACAGGTG
TTGCATGGCTGTCGTCAGCTCGTGTCGTGAGATGTTGGGTTAAGTCCCGCAACGAGCGCAACCCTCATTC
TTATTTGCCAGCGG-TAA-CCGGGAACTATAAGAAAACTGCCGGTGATAAGCCGGAGGAAGGTGGGGACG
ACGTCAAGTCATCATGGCCCTTACGGGTTGGGCTACACGCGTGCTACAATGGTGTTTACAGAGGGAAGCA
AGACGGCGACGTGGAGCAAATCCCT-AAAAGACATCTCAGTTCGGATTGTTCTCTGCAACTCGAGAGCAT
GAAGTTGGAATCGCTAGTAATCGCGGATCAG-ATGCCGCGGTGAATACGTTCTCGGGCCTTGTACACACT
GCCCGTCACGCCATGGGAGTTGGTTTTACCTGAAGGTGGTGAGCTAAC-GCAA-GAGGCAGCCAACCACG
GTAAAATTAGCGACTGGGGTGAAGTCGTAACAAGGTAGCCGTAGGGGAACCTGCGGCTGGATTACCTCCT
TA
>FigS2A_Chloroherpeton_thalassium_ATCC_35110_CP001100 
-------AGAGTTTGATCCTGGCTCAGGACGAACGCTGGCGGCGTGCCTAACACATGCAAGCCAAAGGAA
---------AGCTTCGGTT--------GTACTTGGCGTACGGGTGAGTAAGGTATAGGTATCTGCCTCTT
GGTCTGACATACCTTCGAGAAATCGAAGATAATTTCAGATAATACCGCATGGTTAAAGA--------CTT
G------TTGCCAAGAGATGAGCCTATATTTCATCAGGTAGTTGGTGGGGTAATAGCCTACCAAGCCTAC
GACGGATAACTGGTCTGAGAGGATGATCAGTCACACTGGAACTGAGACACGGTCCAGACTCCTACGGGAG
GCAGCAGTGAGGAATATTGCGCAATGGGTGAAAGCCTGACGCAGCAACGCCGCGTGGATGATGAAGTTCT
TAGGAATGTAAAGTCCTTTTGTAAGGGAAGAAATCTCGC----TTG------GTGAGACTGACGGTACCT
TATGAATAAGCCACGGCTAACTCTGTGCCAGCAGCCGCGGTGATACAGGGGTGGCAAGCGTTGTCCGGAT
TTACTGGGTGTAAAGGGTGCGTAGGCGGATTGATTAGTCGGGAGTTAAAGCCTCTTGCTTAACGAGAGAA
CAGCTTCCGATACTGTCAGTCTAGAGTGCCGAAGAGGAAGATGGAATTTCCGGTGTAGCGGTGGAATGTG
TAGAGATCGGAAAGAACACCAGTTGCGAAGGCAGTCTTCTGGTCGGTAACTGACGCTGATGTACGAAAGC
GTGGGTAGCAAACAGGATTAGATACCCTGGTAGTCCACGCTGTAAACGATGGATGCTAGATGTTGGCTC-
-T-T--GGGTCAGTGTCGTAGTTAACGCATTAAGCATCCCACCTGGGAAGTACGCTCGCAAGGGTGAAAC
TCAAAGGAATTGACGGGGGCCCGCACAAGCGGTGGATCATGTGGTTTAATTCGATGCAACGCGAAGAACC
TTACCTGGGCTTGACATGTAACTAAAGCCGGTGAAAGCCGGTG-T-CCGAAAGG-GAGTTAGTGCAGGTG
CTGCATGGCTGTCGTCAGCTCGTGTCGTGAGATGTTGGGTTAAGTCCCGCAACGAGCGCAACCCTTACAA
TTAGTTGCTAACAAGTAATTTGAGCACTCTAATTGGACTGCCTACG-CAAGTAGGAGGAAGGAGGGGATG
ACGTCAAGTCCTCATGGCCCTTACGTCCAGGGCAACACACGTGATACAATGGCGACTACAATGGGCGAA-
--GCCGCGAGGTGAAGATAATCCCAAAAAAGTCGTCTCAGTCCAGATCGGAGTCTGCAACTCGACTCCGT
GAAGTCGGAATCGCTAGTAATCGCAGATCAG-ATGCTGCGGTGAATACGTTCCCGGGCCTTGTACACACC
GCCCGTCAAGCCATGGAAGTCAGGAGTACCCAAAGACGC----------TGT---------GCGTTTAAG
GTAAGACTGGTAACTGGGGCTAAGTCGTAACAAGGTAGCCGTACCGGAAGGTGTGGCTGGATCACCT---
--
>FigS2A_Pelodictyon_phaeoclathratiforme_BU-1_CP001110 
-------AGAGTTTGATCCTGGCTCAGGACGAACGCTGGCGGCGTGCCTAACACATGCAAGTCAAAGGAA
--GCA-----GCTTCGGC------TGGGTACTTGGCGCAAGGGTGAGTAACGTATAGGTATCTGCCCTTT
GGACTGGAATAACCCCGAGAAATCGGGGACAATACCAGATGAAATCGCATGGTCAAAGA--------TTT
A------TCGCCAAAGGATGAACCTATATCCCATCAGGTAGTTGGTAAGGTAACGGCTTACCAAGCCTAC
GACGGGTAGCTGGTCTGAGAGGATGATCAGCCACATTGGAACTGAGACACGGTCCAGACTCCTACGGGAG
GCAGCAGTGAGGAATATTGCGCAATGGGCGAAAGCCTGACGCAGCAACGCCGCGTGGATGATGAAGTTCT
TCGGAATGTAAAGTCCTTTTGTAGAGGAAGAAATCCCGG----TTTA-----CCGGGACTGACGGTACTC
TGCGAATAAGCCACGGCTAACTCTGTGCCAGCAGCCGCGGTGATACAGGGGTGGCAAGCGTTGTCCGGAT
TTACTGGGTGTAAAGGGTGCGCAGGCGGGCCGATAAGTCGGGGGTTAAATCCATGTGCTTAACACATGCA
TGGCTTCCGATACTGTCGGCCTAGAGTCTCGAAGAGGAAGATGGAATTTCCGGTGTAACGGTGGAATGTG
TAGATATCGGAAAGAACACCAGTGGCGAAGGCAGTCTTCTGGTCGAGCACTGACGCTCAGGCACGAAAGC
GTGGGGAGCAAACAGGATTAGATACCCTGGTAGTCCACGCCGTAAACGATGAATACTAGATGTTGGTCA-
-TAT--TGATCAGTGTCGCAGCTAACGCGTTAAGTATTCCACCTGGGAAGTACGCCCGCAAGGGTGAAAC
TCAAAGGAATTGACGGGGGCCCGCACAAGCGGTGGATCATGTGGTTTAATTCGATGCAACGCGAAGAACC
TTACCTGGGCTTGATATGCGACTAAACTCATTGAAAGATGAGG-T-GCTTCGGC-GAGTCGTCACAGGTG
CTGCATGGCTGTCGTCAGCTCGTGTCGTGAGATGTTGGGTTAAGTCCCGCAACGAGCGCAACCCCTACAA
TTAGTTACTAACAGGTTAACTGAGGACTCTAATTGAACTGCCTACG-CAAGTAGGAGGAAGGAGGGGATG
ACGTCAAGTCCTCATGGCCCTTACGCCCAGGGCCACACACGTGATACAATGGTAGCTACAGAGGGCAAA-
--GCCGCGAGGCAGAGTTAATCCCTTAAAAGCTATCTCAGTCCGGATCGGAGTCTGCAACTCGACTCCGT
GAAGTTGGAATCGCTAGTAATCGCAGATCAG-ATGCTGCGGTGAATGTGTTCCCGGGCCTTGTACACACC
GCCCGTCAAGTCATGGAAGTCAGGAGTACCCAAAGACAC----------TCGC--------GTGTTTAAG
GTAAGACTGGTAACTGGGACTAAGTCGTAACAAGGTAGCCGTACCGGAAGGTGCGGCTGGATCACCTCCT
TT
>FigS2A_Caldisericum_exile_AZM16c01_AP012051 
TTTTCGGAGAGTTTGATCCTGGCTCAGGATGAACGCTGGCGGCGTGCCTTACACATGCAAGTCGAGCGAG
--AAGTCCTGTGGCAACACAGGA-CTTCTTAGCGGCAAACGGGTGAGTAATGGATGAGTACCTGCCCTGT
AGACGGGGATAGCCATCCGAAAGGATGGGTAATACCCGATAATGACTTCGGTTGAAAGGTGGC----GCA
A--GCTACCGCTTCAGGATGGGCTCATCTCCTATCAGCTAGTTGGTGAGGTAATGGCTCACCAAGGCTAT
GACGGGTAGCTGGCCTGAGAGGGTGGTCAGCCACATTGGGACTGAGACACGGCCCAGACTCCTACGGGAG
GCAGCAGTGGGGAATCTTGGTCAATGGGCGAAAGCCTGAACCAGCGACGCCGCGTGGAGGACGAAGGCCG
AAAGGTCGTAAACTCCTTTTGCAAGGGAAAAAGGGAGGGGTTCGAATAGGGCCTATCCTTGATGGTACCT
TGCGAATAAGCCCCAGCCAACTACGTGCCAGCAGCTGCGGTAAAACGTAGGGGGCGAGCGTTATCCGGAA
TCACTGGGTGTAAAGGGTACGCAGGCGGACTTGTAAGTTGGATGTAAAAACTCAGGGCTCAACCTTGAGC
TTGCATTCAATACTACAAGTCTAGAGAGCAGGAGAGGGGAGTGGAATTCCCGGTGTAGGGGTAAAATCCG
TAGATATCGGGAGGAACACCAGTGGCGAAGGCGGCTCCCTGGCCTGTCTCTGACGCTCAGGTACGAAAGC
GTGGGGAGCAAACAGGATTAGATACCCTGGTAGTCCACGCCCTAAACGATGGGTGCTTGGTGTTGGGGGG
-TAATTCCCTCAGTGCCGTAGCTAACGCGTTAAGCACCCCACCTGGGGAGTACGGCCGCAAGGTTGAAAC
TCAAAGGAATTGACGGGGACCCGCACAAGCAGCGAGGCATGTGGTTTAATTCGATGCTACACGAAGAACC
TTACCTGGGCTTGACATGATGTGAAGCCTGAAGAAACTCGGGCCCCGGTTACCCGGCACATGCACAGGTG
CTGCATGGTTGTCGTCAGCTCGTGTCGTGAGATGTACGGTTAAGTCCGTGAACGAGCGCAACCCCTGCCC
TTAGTTGCTAATAGGTTCCCTATGCACTCTAAGGGGACTGCCAGCGATAAGCTGGAGGAAGGTGGGGATG
ACGTCAAATCCTCATGGCCCTTATGCCCAGGGCTACACACATGCGACAATGGTCGGGACAATGCGTTGCA
AACCAGTAATGGGGAGCTAATCGCAAAAAACCGACCCCAGTACGGATTGAGGGTTGCAACTCACCCTCAT
GAAGCTGGAGTTGCTAGTAACCGCCGGTCAGTATACGGCGATGAATACGTTCCCGGGTCTTGTACACACC
GCCCGTCACACCACCCGAGTTGCGTGCACCCGAAGTGGCT-C-------GGT-------GAGTCACGAAG
GTGTGCGTGATGAGGAGGGTGAAGTCGTAACAAGGTAGGTGTACGAGAACGTGCGCCTGGATCACCTCCT
TT
>FigS2A_Candidatus_Korarchaeum_cryptofilum_OPF8_CP000968 
------------------------GAGGGA-ACCCCTATCGGGCCGCCTAAGCCATGCGAGTCT-GCTGG
--GGC-------CCCT--------GCCCCTGGCGGCGCACGGCTCCGTAATACACGGTCACCTGTCCTGG
GGACCGGGATAACCTCGGGAAACTGAGGTTAATACCGGATA--TCCGGAAGGGTAAATAGGCG--GGGGA
GCCCGCTGAGCCCCAGGGTGGGACCGTGGCCTATCAGGTAGTAGGTGGGGTAACGGCCCACCTAGCCTAA
GACGGGTACGGGCTCTGAGAGGAGGAGCCCGGAGATGGGCACTGAGACAAGGGCCCAGGCCCTACGGGGC
GCAGCAGGCGGGAAACTTCCCCAATGCGCGCAAGCGTGAGGGAGTGAGCCCGAGTGCCGC----CCG--C
TG---AGG--G-CGGCTGTTCCCCTGT---------------GTAAAAA-----------------GCAG
GGGGAGGAAGGGGAGGT-AAGCTGGTGCCAGCCGCCGCGGTAAAACCAGCTCCCCGAGGGGTTCCCACGC
ATACTGGGCCTAAAGCGTCCGTAGCCGGCCCCGTAAGTCCTCGGTTAAATCCGCCTGAA-GACAGGCGGA
CCGCCGAGGATACTGCGGGGCTAGGGAGCGGGAGGGGCCGAGGGTATTCCGGGGGGAGCGGTAAAATGCG
TAGATCCCCGGAGGACCACCAGTGGCGAAGGCGCTCGGCTGGAAC-GCTCCGACGGTGAGGGACGAAAGC
TGGGGGAGCAAACCGGATTAGATACCCGGGTAGTCCCAGCCGTAAACGATGCCGGCTAGGTGCCGGCTGA
TTCG-TCAGCCGGTGTCGAAGCGAAGGCATTAAGCCGGCCGCCTGAGGAGTACAGCCGCAAGGCCGAAAC
TTAAAGGAATTGACGGGGGGGCACACAAGGGGTGAAGCCTGCGGCTCAATTGGACTCAACGCCGGGAATC
TTACCGGGGG---CGACGCAGTGAAGGTAGGTGAAGACCTACCT----GACG----CGCTG-AG-GGGTG
GTGCATGGCCGTCGCCAGCTCGTGCCGTGAGGTGTCCTGTTAAGTCAGGCAACGAGCGAGACCCCCGCCC
TCAGTTGCCAGCGGGTTATGCGGGCAAACTGGGGGGACTGCCGGCGAAGAGCCGGAGGAAGGAGGGGGCT
ACGGCAGGTCAGTATGCCCCTAATCCCCCGGGCCGCACGCGGGCTGCAATGGGCGGGACAGCGGGATGCG
ACCCCGAGAGGGGGAGCA-ATCCCTGAAACCCGCCCGTGGTTGGGATCGAGGGTTGCAACTCGCCCTCGT
GAACCCGGAATCCCTAGTAACCGCGGTTCTC-ATACCGCGGTGAATACGTCCCTGCCCCTTGTACACACC
GCCCGTCAACCCACCCGAGTGGACTTGGGGCGA-GGCCCA-GCT-----CAAT----GGCTGGGTCGAGC
TTTGGGTCCGCGAGGGGGGGTAAGT---------------------------------------------
--
>FigS2A_Prosthecochloris_aestuarii_DSM_271_CP001108 
-------AGAGTTTGATCCTGGCTCAGGACGAACGCTGGCGGCGTGCCTAACACATGCAAGTCAAAGGAA
--GTG-----ACTTCGGT------TACGTACTTGGCGCAAGGGTGAGTAAGGTATAGGTATTTGCCTACA
GGACCGGGATAACCCCGAGAAATCGGGGACAATACCGGATGATACCGCATGGTTAAACA--------GGA
A------TGGCCTGTAGATAAGCCTATATTCCATCAGGTAGTTGGCAGGGTAACAGCCTACCAAGCCTAC
GACGGATAGCTGGTCTGAGAGGATGATCAGCCACATTGGAACTGAGACACGGTCCAGACTCCTACGGGAG
GCAGCAGTGAGGAATATTGCGCAATGGGCGAAAGCCTGACGCAGCAACGCCGCGTGGATGATGAAGTTCT
TCGGAATGTAAAGTCCTTTTGTAGAGGAAGAAAGCCTGC----TTT------GCGGGTGTGACGGTACTC
TACGAATAAGCCACGGCTAACTCTGTGCCAGCAGCCGCGGTGATACAGGGGTGGCAAGCGTTGTCCGGAT
TTACTGGGTGTAAAGGGTGCGCAGGCGGAATAGTAAGTCGGGGGTTAAATCCATGTGCTCAACACATGCA
CGGCTTCCGATACTGCTAATCTAGAGTGTCGAAGAGGAAGGTGGAATTTCCGGTGTAACGGTGGAATGTG
TAGATATCGGAAAGAACACCAGTGGCGAAGGCAGCCTTCTGGTCGACAACTGACGCTCAGGCACGAAAGC
GTGGGGAGCAAACAGGATTAGATACCCTGGTAGTCCACGCCGTAAACGATGAATACTAGATGTTGGTCA-
-TTCG-TGATCAGTGTCGCAGCTAACGCGTTAAGTATTCCACCTGGGAAGTACGCTCGCAAGAGTGAAAC
TCAAAGGAATTGACGGGGGCCCGCACAAGCGGTGGATCATGTGGTTTAATTCGATGCAACGCGAAGAACC
TTACCTAGGCTTGACATGTGACTAAAGCTCCTGAAAGGGAGTG-T-CCTTCGGG-GAGTCAGCACAGGTG
CTGCATGGCTGTCGTCAGCTCGTGTCGTGAGATGTTGGGTTAAGTCCCGCAACGAGCGCAACCCCTACAA
TTAGTTGCTAGCAGGTAAACTGAGGACTCTAATTGAACTGCCTACG-CAAGTAGGAGGAAGGAGGGGATG
ACGTCAAGTCCTCATGGCCCTTACGCCTAGGGCCACACACGTGATACAATGGCGACTACAGAGGGCAAA-
--GCCGCGAGGTGGAGATAATCCCTTAAAAGTCGTCCTAGTCCGGATCGGAGTCTGCAACTCGACTCCGT
GAAGCTGGAATCGCTAGTAATCGCAGATCAG-ATGCTGCGGTGAATGTGTTCCCGGGCCTTGTACACACC
GCCCGTCAAGTCATGGAAGTCAGGAGTACCCGAAGACGC----------GTAT--------GCGTTTAAG
GTAAGACTGGTAACTGGGACTAAGTCGTAACAAGGTAGCCGTACCGGAAGGTGCGGCTGGATCACCTCCT
TT
>FigS2A_Victivallis_vadensis_AY049713 
-----------TTTGATTATCGGTCAGAACGAACGCTGGCGGCATGGATTAGGCATGCAAGTTGAACG-A
--AC------TCTTCGGG------AGTG--AGTAGCGAAAGGGTGAGGAACGCGTGAGTATCTGCCCATA
AGTTGGGAACAACAGTTGGAAACGACTGCTAATACCGAATGTGCCCGCATGGGTAAAGA--------TTT
A------TCGCTTATGGATGAGCTCGCGTCCCATTAGCTAGTTGGTGAGGTAACGGCCCACCAAGGCTAC
GATGGGTAGCTGGTCTGAGAGGATGGTCAGCCACACTGGGACTGAGACACTGCCCAGACTCCTACGGGAG
GCTGCAGTCGAGAATCTTGGGCAATGCGCGAAAGCGTGACCCAGCAATGCCGCGTGCATGATGAAGGCCC
TCGGGTCGTAAAATGCTGTCTCCCGTGACGAA------------TAA------------TGACGGTAGCG
GGGAAGGAAGCCACGGCTAACTACGTGCCAGCAGCCGCGGTAATACGTAGGTGGCGAGCGTTGTTCGGAT
TTATTGGGCGTAAAGGGTCTGTAGGAGGTTTGTTAAATACGAGGTGAAATCCGGGGGCTCAACTTCCGAA
TTGCCTTGTAGACTGATGAACTAGAGTACTGGAGAGGTAAGCGGAATACCAGGTGTAGCGGTGGAATGCG
TAGATATCTGGTAGAACACCAT-AGCGAAGGCAGCTTGCTGGACAGAAACTGACTCTGAAAGACGAAAGC
ATGGGGAGCAAACAGGATTAGATACCCTGGTAGTCCATGCCGTAAACGTTGTCAACTTGATGTGGGCGG-
TTTAG-CTGTCCGTATCGAAG-TAACGCGATAAGTTGACCGCCTGGGAACTACGGCCGCAAGGCTAAAAC
TCAAAGGAATTGACGGGGGCCCGCACAAGCGGTGGAGCATGTGGCTTAATTCGAGGCAACGCGAAGAACC
TTACCTGGGCTTGAAATAACCGGACCGGCTGTGAAAGCAGTCTTC-TCTTCGGA-GCTGGTATACAGGTG
CTGCATGGCTGTCGTCAGCTCGTNCCGTGAG-TGTTCGGTTAAGTCCGGCAACGAGCGCAACCCGTGTCA
TTAGTTGCCAACAGGTAATCTGGGGACTCTAATGAGACTGCCTGTGTTAAGCAGGAGGAAGGCGCGGATG
ACGTCAAGTCAGTATGGCCCTTACGCCCAGGGCTGCACACGTGCTACAATGGGGGGTACAATGAGAAGCG
AAGTCGCGAGGCGGA-CAAATCTAC-AAAACCTCTCTTAGTTCAGATTGCAGTCTGCAACTCGACTGCAT
GAAGTTGGAATCGCTAGTAAATGCGTATCAGTACGACGCATTGAATACGTTCCCGGGCCTTGTACACACC
GCCCGTCACATCATGGGAGTTGATTNCACCCGAAATCGGTGATCTAACCGCAAGGAAGAAGCCGCCTAA-
GTGTGGTCCATGACTGGGATAAAGTCGTAACAAGG-----------------------------------
--
>FigS2A_Fretibacterium_fastidiosum_GQ149247 
---------------------------GATGAACGCTGGCGGCGTGCGTAACACATGCAAGTTGGACGCG
--GTGTGAAGTGGTAACACGGAA-CATCGGAGTAGCGGACGGGTGAGTACAACATGAGAAGCTGTCCTTC
AGTGGGGGACAACGTCTGGAAGCGGACGCTAATACCCCATAG-GCCGAGAGGTTAAAGCA-------GAG
A-----TGCRCTGGAGGAGGTGCTCGTGCCCTATCAGCTAGTTGGTGAGGTAAYGGCTCACCAAGGCGAC
GACGGGTAGCCGGCCTGAGAGGGTGAACGGCCACACTGGAACTGAGATACGGTCCAGACTCCTACGGGAG
GCAGCAGTGGGGAATATTGGGCAATGGGAGGAATCCTGACCCAGCGACGCCGCGTGAACGATGAAGGCCT
TAGGGTTGTAAAGTTCTTTTATGTGGGAAGAA-----------GGA-A----------GTGACGGTACCA
CATGAATAAGCCCCGGCTAACTACGTGCCAGCAGCCGCGGTAATACGTAGGGGGCGAGCGTTGTCCGGAA
TTACTGGGCGTAAAGGGCACGCAGGCTGTGATTCAAGTCAGCTGTAAAAGGATGCGGCTTAACCGTGTTT
-AGCAGTTGAAACTGGATGACTGGAGTGCTGGAGAGGCAAGTGGAATTCCCAGTGTAGCGGTGAAATGCG
TAGATATTGGGAAGAACATCGT-GGCGAAGGCGACTTGCTGGCCAGTAACTGACGCTGAGGTGCGAAAGC
CAGGGTAGCAAACGGGATTAGATACCCCGGTAGTCCTGGCTGTAAACGATGAATGCTAGGTGTGCGAGCA
-GAGATGTTGGTGTGCCGCAGTTAACGCGATAAGCATTCCGCCTGGGGAGTACGGTCGCAAGATTGAAAC
TCAAAGGAATTGACGGGGGCCCGCACAAGCGGTGGAGCACGTGGTTTAATTCGATGCAAACCGAAGAACC
TTACCTGGGTTTGACATGATGTGGTAGGGTCTGAAAGGGCACGACGCTTTCGGGCGAGCATACACAGGTG
CTGCATGGCTGTCGTCAGCTCGTGTCGTGAGATGTTGGGTTAAGTCCCGCAACGAGCGCAACCCCTGCGG
CCAGTTGCCAGCGG-TTA-CCGGGCACTCTGGCAGGACTGCCATCGACAAGATGGAGGAAGGTGGGGATG
ACGTCAAGTCATCATGGCCCATATGTCCAGGGCGACACACGTGCTACAATGGGCGGTACAGAGGGAAGCG
ACACTGCGAGGTGAAGCGGATCCCATAAAGCCGCTCTCAGTTCGGATTGAAGTCTGCAATTCGACTTCAT
GAAGTTGGAATCGCTAGTAATCGCAGATCAGCAAGCTGCGGTGAATCCGTTCCCGGGCCTTGTACACACC
GCCCGTCACACCACCCGAGCCGGGTGTACCCGAAGCCGGTGGCCTAACCGAAAGGAAGGAGCCGTCGAAG
GTGTGTCTGGTGAGGGGGGTG-------------------------------------------------
--
>FigS2A_Ferroglobus_placidus_DSM_10642_CP001899 
-----ATTCTGGTTGATCCTGCCAGAGGCC-GCTGCTATCCGGCGGGCTAAGCCATGCGAGTCATGGGCG
--CAG--GCCGCTCTTGCGGT---CTGCGCACCGGCGGACGGCTCAGTAACACGTGGACACCTACCCTCG
GGAGGGGGATAACCCCGGGAAACTGGGGCTAAACCCCCATA--GGCGGAAGCCGAAATGCACG--GTGTA
AGCCGTGCAGCCCGAGGATGGGTCTGCGGCGGATTAGGTAGTTGGCGGGGTAACGGCCCGCCAAGCCGAA
GATCCGTACGGGCCATGAGAGTGGGAGCCCGGAGATGGCCCCTGAGACACGGGGCCAGGCCCTACGGGGC
GCAGCAGGCGCGAAACCTCCGCAATGCGGGAAACCGCGACGGGGTCAGCCGGAGTGCCCG----CGC--A
TC---GCG--C-GGGCTGTCGGGGAGC---------------CTAAACA-----------------GCTC
CCCAAC-AAGGGCCGGC-AAGCCGGTGGCAGCCGCCGCGGTAATACCGGCGGCCCGAGTGGCGGCCACTA
TTATTGGGCCTAAAGCGTCCGTAGCCGGGCTGGTAAGTCCCCCGGGAAATCTGGCGGCTTAACCGTCAGA
CGCCGGGGGATACTGCCAGCCTAGGGACCGGGAGAGGCCGGGGGTATTCCCGGGGTAGGGGTGAAATCCT
GTAATCCCGGGAGGACCACCTGTGGCGAAGGCGCCCGGCTGGAAC-GGTCCGACGGTGAGGGACGAAGGC
CAGGGGAGCGAACCGGATTAGATACCCGGGTAGTCCTGGCTGTAAACGATGCGGGCTAGGTGTCGGGCGA
CACGATCGCCCGGTGCCGGAGGGAAGCCGTTAAGCCCGCCGCCTGGGGAGTACGGCCGCAAGGCTGAAAC
TTAAAGGAATTGGCGGGGGAGCACACAACGGGTGGAGCCTGCGGTTTAATTGGATTCAACGCCGGGAAGC
TTACCGGGGG---AGACGCTCTGAAGGTGGGTGAAGACCCACCA----GAGT----AGCTG-AG-AGGTG
GTGCATGGCCGCCGTCAGTTCGTACTGTGAAGCATCCTGTTAAGTCAGGCAACGAGCGAGACCCGCGCCC
CCAGTTGCCAGCGGGTTCCCCGGGCACACTGGGGGGACTGCCGGCGCTAAGCCGGAGGAAGGTGCGGGCA
ACGGCAGGTCCGTATGCCCCGAATCCCCCGGGCTACACGCGGGCTACAATGGCCGGGACAATGGGTACCG
ACCCCGAAAGGGGTAGGA-ATCCCCTAAACCCGGCCTCACCTGGGATCGAGGGCTGCAACTCGCCCTCGT
GAACCTGGAATCCGTAGTAATCGCGCCTCAAAATGGCGCGGTGAATACGTCCCTGCTCCTTGCACACACC
GCCCGTCAAGCCACCCGAGTGGGCCAGGGGCGA-GGCCCG-CTCC----TTA----GGGGCGGGTCGAGC
CCAGGGTCCGCGAGGGGGGCTAAGTCGTAACAAGGTAGCCGTAGGGGAATCTGCGGCTGGATCACCTCCT
--
>FigS2A_Capnocytophaga_cynodegmi_DSM_19736_ARAI01000004 
-------AGAGTTTGATCCTGGCTCAGGATGAACGCTAGCGGCAGGCCTAACACATGCAAGTCGAGGGTA
--GAG----TGCTTCGGCA-----CTTGAGACCGGCGTACGGGTGCGTAACGCGTGTACATCTACCTTTT
GCTAAGGGATAGCCCGAAGAAATTTGGATTAATACCTTATAGTGTGGCATCATTAAAGC--------TAC
G------GTGGCAAAAGATGAGTACGCGTCCCATTAGCTAGTTGGAGTGGTAACGGCACACCAAGGCTAC
GATGGGTAGGGGTTCTGAGAGGGATGTCCCCCACACTGGTACTGAGACACGGACCAGACTCCTACGGGAG
GCAGCAGTGAGGAATATTGGACAATGGTCGGAAGACTGATCCAGCCATGCCGCGTGCAGGATGACGGCCT
ATGGGTTGTAAACTGCTTTTGTATGGGAAGAAAAGGTCTA---CGTG----TAGATTGATGACGGTACCA
TACGAATAAGCATCGGCTAACTCCGTGCCAGCAGCCGCGGTAATACGGAGGATGCGAGCGTTATCCGGAA
TCATTGGGTTTAAAGGGTCCGTAGGCGGGCTTATAAGTCAGAGGTGAAAGCACTGAGCTCAACTGAGTAA
CTGCCTTTGAAACTGTAGGTCTTGAATGTTTGTGAAGTAGCTGGAATGTGTAGTGTAGCGGTGAAATGCA
TAGATATTACACAGAACACCGATTGCGAAGGCATGTTACTAACAAATTATTGACGCTGATGGACGAAAGC
GTGGGGAGCGAACAGGATTAGATACCCTGGTAGTCCACGCTGTAAACGATGGATACTAGCTGTTTGGAA-
-GTAA-TTTTGAGTGGCTAAGCGAAAGTGATAAGTATCCCACCTGGGGAGTACGCACGCAAGTGTGAAAC
TCAAAGGAATTGACGGGGGCCCGCACAAGCGGTGGAGCATGTGGTTTAATTCGATGATACGCGAGGAACC
TTACCAAGGTTTAAATGGAAACGACGTATCTAGAGATAGATATT--TCTTCGGA--CGTTTTTCAAGGTG
CTGCATGGTTGTCGTCAGCTCGTGCCGTGAGGTGTCAGGTTAAGTCCTATAACGAGCGCAACCCCTGCTG
TTAGTTGCTAGCGAGTCAATCGAGCACTCTAACGGGACTGCCGGTG-CAAACCGGAGGAAGGTGGGGATG
ACGTCAAATCATCACGGCCCTTACATCTTGGGCTACACACGTGCTACAATGGCCGGTACAGAGAGCAGCC
ACTGCGTGAGCAGGAGCGAATCTAT-AAAGCCGGTCACAGTTCGGATCGGAGTCTGCAACTCGACTCCGT
GAAGCTGGAATCGCTAGTAATCGGATATCAGCATGATCCGGTGAATACGTTCCCGGGCCTTGTACACACC
GCCCGTCAAGCCATGGAAGCTGGGGGTACCTGAAGTCGGTTGCC-----GCAA----GGAGCTGCCTAGG
GTAAAACTAGTGACTGGGGCTAAGTCGTAACAAGGTAGCCGTACCGGAAGGTGCGGCTG-----------
--
>FigS2A_Gemmata_obscuriglobus_UQM_2246_ABGO01000325 
-------AGGGTTTGATTCTGGCTCAGAACGAACGTTGGCGGCATGGATTAGGCATGCAAGTCGGGGGAT
--CC-------CGCAAG--------GGGGAACCGGCGTAAGGGGCAGTAAGGCATGGGTACCTACCCGGG
GGTTCGGGATAGCCATCAGAGATGGTGGGTAATACCGGATGACCTCGTGAGAGCAAAGA--------TTC
A------TCGCCCCCGGAGGGGCCCATGTGATATTAGCTAGTTGGTGGGGTAACGGCCCACCAAGGCGAA
GATGTCTAGCGGGTGTGAGAGCACGACCCGCGCCACTCGCACTGAGACACTGGCGAGACACCTACGGGTG
GCTGCAGTCGAGGATCTTCGGCAATGGGGGCAACCCTGACCGAGCGATGCCGCGTGCGCGATGAAGGCCT
TCGGGTTGTAAAGCGCTTTAGTGGGGGAGAAAAGCC-------GAGA--------GGTGTGATCTATCCC
AA-AAATAAGCTCGGGCTAAGTTCGTGCCAGCAGCCGCGGTAAGACGAACCGAGCGAACGTTGTTCGGAA
TCACTGGGCTTAAAGGGCGCGTAGGCGGGCTATCAAGTCTGGGGTGAAATGCCGCGGCTCAACCGCGGAA
CGGCCTCAGATACTGACGGCCTGGAGGGAGGTAGGGGCATGTGGAACTGTAGGTGGAGCGGTGAAATGCG
TTGATATCTACAGGAACTCCGGTGGCGAAAGCGACGTGCTGGACCTCTTCTGACGCTGAGGCGCGAAAGC
TAGGGGAGCAAACGGGATTAGATACCCCGGTAGTCCTAGCCCTAAACGATGGGTACTAGATAGTAGACC-
AGATA-GGTTTACTGTCGAAGTTAAAATGCTAAGTACCCCGCCTGGGGAGTATGGTCGCAAGGCTGAAAC
TCAAAGAAATTGACGGGGGCTCACACAAGCGGTGGAGCATGTGGCTTAATTCGAGGCTACGCGAAGAACC
TTACCTGGACTTGACATGTCGGCAGTAGACCGGAAACGGACGG-ACCAGCAATGGGACCGAGCACAGGTG
CTGCATGGCTGTCGTCAGCTCGTGTCGTGAGATGTCGGGTTAAGTCCCATAACGAGCGAAACCCTTACCT
TTAGTTGCGACCC--ACA---GGGCACTCTAGAGGGACTGCCGGTGTCAAACCGGAGGAAGGCGGGGATG
ACGTCAAGTCCTCATGGCCTTTATGTCCAGGGCTGCACACGTGCTACAATGGTGTACACAGAGTGAAGCG
ACTCTGCGAAGAGGAGCCAATCACAGAAATTACACCCCAGTTCAGATCGCAGGCTGCAACTCGCCTGCGT
GAAGCCGGAATCGCTAGTAATCGCGGGTCAGAACACCGCGGTGAATGTGTTCCTGAGCCTTGTACACACC
GCCCGTCAAGCCACGAAAGAGAGGGACGTCCGAAGCCA---------CCTCACGG-------TGTCGAAG
ACGGACTTCTTGATTGGGACTAAGTCGTAACAAGGTAACCGTAGGGGAACCTGCGGTTG-----------
--
>FigS2A_Pirellula_staleyi_DSM_6068_CP001848 
-------AGAGTTTGATCCTGGCTCAGAATGAACGTTGGCGGCATGGATTAGGCATGCAAGTCGTGCGGA
--TAT----GTAGCAATAC-----ATGGAGAGCGGCGAAAGGGAGAGTAATACGTAGGAACCTACCTTCG
GGTCTGGGATAGCGGCGGGAAACTGCCGGTAATACCAGATGATGTTTCCGAACCAAAGGTG------TGA
-----TTCCGCCTGAAGAGGGGCCTACGTCGTATTAGCTAGTTGGTAGGGTAATGGCCTACCAAGGCAAA
GATGCGTATGGGGTGTGAGAGCATGCCCCCACTCACTGGGACTGAGACACTGCCCAGACACCTACGGGTG
GCTGCAGTCGAGAATCTTCGGCAATGGGCGAAAGCCTGACCGAGCGATGCCGCGTGCGGGATGAAGGCCT
TCGGGTTGTAAACCGCTGTCGTAGGGGATGAATGCTAGGGGG-TTCT--CCCTCTAGTTTGACTGAACCT
AG-GAGGAAGGGCCGGCTAATCTCGTGCCAGCAGCCGCGGTAATACGAGAGGCCCAAACGTTATTCGGAT
TTACTGGGCTTAAAGAGTTCGTAGGCGGTCTTGTAAGTGGGGTGTGAAATCCCTCGGCTCAACCGAGGAA
CTGCGCTCCAAACTACAAGACTTGAGGGGGATAGAGGTAAGCGGAACTGATGGTGGAGCGGTGAAATGCG
TTGATATCATCAGGAACACCGGAGGCGAAGGCGGCTTACTGGGTCCTTTCTGACGCTGAGGAACGAAAGC
TAGGGGAGCAAACGGGATTAGATACCCCGGTAGTCCTAGCCGTAAACGATGAGCACTGGACCGGAGCTC-
TG-CA-GGGTTTCGGTCGTAGCGAAAGTGTTAAGTGCTCCGCCTGGGGAGTATGGTCGCAAGGCTGAAAC
TCAAAGGAATTGACGGGGGCTCACACAAGCGGTGGAGGATGTGGCTTAATTCGAGGCTACGCGAAGAACC
TTACCTAGTCTTGACATGTTAGG-AATCTCCTGAAAGGGAGAG-TGTCGCAAGAAGCCTTTGCACAGGTG
CTGCATGGCTGTCGTCAGCTCGTGTCGTGAGATGTCGGGTTAAGTCCCTTAACGAGCGAAACCCTTGTCC
TTAGTTACCAGCGCGTCATGCGGGGACTCTAAGGAGACTGCCGGTGTTAAACCGGAGGAAGGTGGGGATG
ACGTCAAGTCCTCATGGCCTTTATGATTAGGGCTGCACACGTCCTACAATGGTGCACACAAAGCGACGCA
AACTCGTGAGAGCCAGCTAATCGCAAAAAATGTACCTCAGTTCGGATTGCAGGCTGCAACTCGCCTGCAT
GAAGCTGGAATCGCTAGTAATCGCGGGTCAG-ATACCGCGGTGAATGTGTTCCTGAGCCTTGTACACACC
GCCCGTCAAGCCACGAAAGTGGGGGGGACCCAACAGCGCTGCCGTAACCGCAAGGAACAAGGCGCCTAAG
GTCAACTCCGTGATTGGGACTAAGTCGTAACAAGGTAGCCGTAGGGGAACCTGCGGCTGGATCACCT---
--
>FigS2A_Allobaculum_stercoricanis_DSM_13633_ARAE01000002 
-------AGAGTTTGATCCTGGCTCAGGATGAACGCTGGCGGCATGCCTAATACATGCAAGTCGAACGGC
--TAC-------TTCG--------GTAGCTAGTGGCGAACGGGTGAGTAACACGTAGATACCTGCCCATA
CCCGGGGGATACGCTTTGGAAACGAAGTCTAAAACCCCATAG-AAGGCATCTTGAAATAAGC-----TTT
G---GCTTAGGGGATGGATGGATCTGCGGTGCATTAGCTAGTTGGTGAGGTAACAGCTCACCAAGGCGAT
GATGCATAGCCGGCCTGAGAGGGCGATCGGCCACACTGGGACTGAGACACGGCCCAGACTCCTACGGGAG
GCAGCAGTAGGGAATTTTCGTCAATGGGCGCAAGCCTGAACGAGCAATGCCGCGTGGGTGAAGAAGGTCT
TCGGATCGTAAAGCTCTGTTGCGAGGGAAAAAGAAGAGAAGAGGGAA-TGATTCTCTTTTGATGGTACCT
CGCCAGAAAGTCACGGCTAACTACGTGCCAGCAGCCGCGGTAATACGTAGGTGGCGAGCGTTATCCGGAA
TGATTGGGCGTAAAGGGTGCGCAGGCGGCATATCAAGTCTGAAGTGAAAGGTACGGGCTCAACCTGTACA
-GGCTTTGGAAACTGGTATGCTCGAGGACAGGAGAGGGCGGTGGAACTCCACGTGTAGCGGTAAAATGCG
TAGAGATGTGGAAGAACACCAGTGGCGAAGGCGGCCGCCTGGCCTGTAACTGACGCTCAGGCACGAAAGC
GTGGGGAGCAAATAGGATTAGATACCCTAGTAGTCCACGCCCTAAACGATGAGGAGCAGGTGTCGGG---
-GGTA--ACTCGGTGCCGAAGCTAACGCAATGACTCCTCCGCCTGGGGAGTATGCACGCAAGTGTGAAAC
TCAAAGGAATTGACGGGGGCCCGCACAAGCGGTGGAGTATGTGGTTTAATTCGAAGCAACGCGAAGAACC
TTACCAGGCCTTGACATCCCGAGCAAAGCATAGAGATATGTAGA---GGTTAT---CTCGGTGACAGGTG
GTGCATGGTTGTCGTCAGCTCGTGTCGTGAGATGTTCAGTTAAGTCTGGCAACGAGCGCAACCCTCGTGA
TGTGTTACTACCAT-TCA-TTGAGGACTCACATCAGACTGCCGGTGACAAACCGGAGGAAGGCGGGGATG
ACGTCAAATCATCATGCCCCTTATGGCCTGGGCTACACACGTACTACAATGGCATCTACAGACGGAAGCG
AACCTGTGAAGGCAAGCCAATCCGAGAAAAGATGTCCCAGTTCGGATTGAAGTCTGCAACTCGACTTCAT
GAAGTTGGAATCGCTAGTAATCGCGGATCAG-ATGCCGCGGTGAATACGTTCCCGGGCCTTGTACACACC
GCCCGTCAAACCATGGAAGCCGGTAACGCCCGAAGCCGATGGCATAACCGTAAGGAGTGAATCGTCGAAG
GCGGGACCGATGACTGGGGTTAAGTCGTAACAAGGTATCCCTACGGGAACGTGGG---------------
--
>FigS2A_Anaerolinea_thermophila_UNI-1_AP012029 
-----GGAGAGTTTGATCCTGGCTCAGGATGAACGCTGGCGGCGTGCCTAATACATGCAAGTCGAACGGG
--GCA----GTAGCGATAC-----TGTCCTAGTGGCGAACGGGTGAGTAACGCGTTGGTACCTGCCCCAG
AGAGGGGGATAACAGACCGAAAGGTCTGCTAATACCGCATAAGAGTTAGAGGGGAAAGCC-------GAA
A-----GGCGCTCTGGGAGGGGCCTGCGTCCCATCAGCTAGTTGGTAGGGTAACGGCCTACCAAGGCGAA
GACGGGTAGGGGACCTGAGAGGGTGGCCCCCCACAATGGAACTGAAACACGGTCCATACACCTACGGGTG
GCAGCAGTAGGGGATATTGGTAAATGGGCGAAAGCCTGACCCAGCAACGCCGCGTGCGCGAAGAAGGCCT
TCGGGTTGTAAAGCGCTTTTCTGAGGGATGA------------GGAA------------GGACAGTACCT
GAGGAATAAGTCTCGGCTAACTACGTGCCAGCAGCCGCGGTAAGACGTAGGAGACGAGCGTTATCCGGAT
TTACTGGGCGTAAAGCGCGTGCAGGCGGCTCGTTAAGTTGGATGTGAAAGCCCCTGGCTAAACTAGGGGA
GGTCGTTCAAGACTGGCGGGCTAGAGTGCAGCAGAGGAGAGTGGAATTCCGAGTGTAGCGGTAAAATGCA
CAGATATTCGGAAGAACACCAGAGGCGAAGGCGGCTCTCTGGGCTGCAACTGACGCTCAGACGCGAAAGC
TAGGGGAGCGAACGGGATTAGAGACCCCGGTAGTCCTAGCCGTAAACGATGTGGACTTGGCGTGGGTAGG
GTAAACCTGTCCGTGCCGAAGCAAACGCGATAAGTCCACCGCCTGGGGACTACGGCCGCAAGGTTAAAAC
TCAAAGGAATTGACGGGGGCCCGCACAAGCAGCGGAGCGTGTGGTTTAATTCGATGCTACACGAAGAACC
TTACCAGGGTTTGACATGACGTGGAGGGAAACGAAAGTGGACCGC-CCTTCGGG-GAGCGTACACAGGTG
TTGCATGGCTGTCGTCAGCTCGTGTCGTGAGATGTTCGGTTAAGTCCGCTAACGAGCGCAACCCGCGCCG
CGTGTTA--------CAA------TG-TCACGCGGGACTGCCGGTGTCAAGCCGGAGGAAGGTGCGGATG
ACGTCAAGTCAGCATGACCTATATATCCTGGGCTACACACACGCTACAATGGCCGGTACAATGGGTCGCG
AAGCCGCGAGGCGGAGCCAATCCAG-AAAGCCGGTCTCAGTTCAAATTGCAGGCTGCAACCCGCCTGCAT
GAAGACGGAGTTGCTAGTAACCGCAGGTCAGCATACTGCGGTGAATACGTTCCCGGGCCTTGTACACACC
GCCCGTCACGTCATGGGAGCTGGCAACACCTGAAGTCGGTATCTGAACCGAAAGGGAGGAGCCGCCGAGG
GTGGGGCTGGTGACTGGGACGAAGTCGTAACAAGGTAGGAGTACCGGAAGGTGCGCCTGGATCACCTCCT
TT
>FigS2A_Calditerrivibrio_nitroreducens_DSM_19672_CP002347 
-------AGAGTTTGATCCTGGCTCAGAACGAACGCTGGCGGCACGCTTAACACATGCAAGTCAAGGGGA
A-AG-----GGCTTCGGCC------TGTACACTGGCGCACGGGTGAGTAACGCGTGAGGATCTGCCCATA
AGACTGGGATAACACACCGAAAGGTGTGCTAATACTGGATGTGGGCGCATGCTTAAAGGCGGG----GTA
A--CCTGTCGCTTATGGATGACCTCGCGTCCGATTAGCTAGTTGGTGGGGTAATGGCCTACCAAGGCGAC
GATCGGTAGCCGGCCTGAGAGGGTGGCCGGCCACACTGGAACTGAGACACGGTCCAGACTCCTACGGGAG
GCAGCAGTGGGGAATCTTGCGCAATGGGGGCAACCCTGACGCAGCGATGCCGCGTGGACGAAGAAGGCCT
TCGGGTCGTAAAGTCCTTTCGCTGGGGAAGAAGCTATTAGTAGTAAC-TGACTGATAGTTGACGGTACCC
AGATAAGCAGCCCCGGCTAACTCCGTGCCAGCAGCCGCGGTAATACGGAGGGGGCAAGCGTTGTTCGGAA
TTACTGGGCGTAAAGCGCACGTAGGCGGTTTTGTAAGTCTGGGGTCAAAGGCGACAGCTCAACTGTCGTA
AGGCCTTAGATACTATAGAACTGGAGTGCCAGAGAGGATGGCGGAATTCCCGGTGTAGCGGTGAAATGCG
TAGATATCGGGAGGAACACCTT-GGCGAAGGCGGCTATCTGGCTGGTAACTGACGCTGAGGTGCGAGAGC
GTAGGGAGCAAACAGGATTAGATACCCTGGTAGTCTACGCTGTAAACGATGGATGTTAGATGTTGGTGGA
ACCGA-CCATCAGTGTCGAAGCTAACGCGTTAAACATCCCGCCTGGGGAGTATGCTCGCAAGAGTGAAAC
TCAAAGGAATTGACGGGGGCCCGCACAAGCGGTGGAGCACGTGGTTTAATTCGATGATAACCGAAGAACC
TTACCTGGGTTTGACATCCCAAGAACCCTGCAGAGATGTGGGGGTGCGCTGCGGAGCTTGGAGACAGGTG
CTGCATGGCTGTCGTCAGCTCGTGCCGTGAGGTGTTGGGTTAAGTCCCGCAACGAGCGCAACCCCTGTTA
GTAGTTGCCATCAGGTAAACTGGGCACTCTACTGAGACTGCCGGCGATAAGCCGGAGGAAGGTGGGGATG
ACGTCAAGTCATCATGGCCCTTATGTCCAGGGCTACACACGTGCTACAATGGCGTATACAGAGGGCAGCG
AGACAGTGATGTTAAGCGAATCCCAGAAAGTACGCCGTAGTTCGGATTGCAGTCTGCAACTCGACTGCAT
GAAGTCGGAATCGCTAGTAATCGCAGGTCAGAAAACTGCGGTGAATACGTTCCCGGGCCTTGTACACACC
GCCCGTCACACCATGGGAGTTGGTCGTGCCTGAAGCCGGTGGCCTAACCGCGAGGGAGGAGCCGTCTATG
GCATGGTCGATGACTGGGGTGAAGTCGTAACAAGGTAGCCGTACCGGAAGGTGTGGCTGGATCACCT---
--
>FigS2A_Candidatus_Nitrososphaera_gargensis_Ga9_2_CP002408 
----------------------------------------------------------------------
----------------------------------------------------------------------
--------------------AACTGAGGATAAACCGCGATA--TTCGGAAGGAGAAATCT-------AT-
A-----TGG-CCCCTGGATTGGACTGCGGCCGATCAGGCTGTTGGTGAGGTAATGGCCCACCAAACCTGT
AACCGGTACGGGCTTTGAGAGAAGGAGCCCGGAGATGGGCACTGAGACAAGGGCCCAGGCCCTATGGGGC
GCAGCAGGCGCGAAACCTCTGCAATAGGCGAAAGCCTGACAGGGTTACTCTGAGTGATGC----CCG--C
TA---AGG--G-CATCTTTTGGCACCT---------------CTAAAAA-----------------TGGT
GCAGAATAAGGGGTGGC-AAGCTGGTGTCAGCCGCCGCGGTAATACCAGCACCCCGAGTGGTCGGGACGA
TTATTGGGCCTAAAGCATCCGTAGCTTGTTCTGCAAGTCCTCCGTTAAATCCACCTGCTCAACAGATGGG
CTGCGGAGGATACTACAGGGCTAGGAGGCGGGAGAGGCAAGCGGTACTCAGTGGGTAGGGGTAAAATCCT
CTGATCCACCGAAGACCACCAGTGGCGAAGGCGGCTTGCCAGAAC-GCCTCGACGGTGAGGGATGAAAGC
TGGGGGAGCAAACCGGATTAGATACCCGGGTAGTCCCAGCTGTAAACGATGCAGACTCGGTGATGGGTTG
TTCGCCAACCCAGTGCCGCAGGGAAGCCGTTAAGTCTGCCGCCTGGGGAGTACGGTCGCAAGACTGAAAC
TTAAAGGAATTGGCGGGGGAGCACACAAGGGGTGAAGCCTGCGGTTCAATTGGAGTCAACGCCGGGAATC
TTACCGGGGG---CGACGCAGTGAAGGTAAGTGAAGACTTACCA----GACA----AGCTG-AG-AGGAG
GTGCATGGCCGTCGCCAGCTCGTGCCGTGAGGTGTCCTGTTAAGTCAGGTAACGAGCAAGATCCCTGCCT
CTAGTTGCTACCTCTTCAGAGGGGCTAATTAGAGGGACCGCCGCCGCTGAGGCGGAGGAAGGAGGGGGCT
ACGGCAGGTCAGTATGCCCCGAAACCCTCGGGCCACACGCGGGCTGCAATGGTAAGGACAGCGGGCTCCG
ATCCCGAAAGGGGGAGGA-ATCCCC-AAACCTTACCTCAGTTATGATTGAGGGCTGAAACTCGCCCTCAT
GAATATGGAATCCCTAGTAACCGCGTGTCAC-ATCGCGCGGTGAATACGTCCCTGCTCCTTGCACACACC
GCCCGTCGCTTCACCGAAGCTGGTTCTTGGCGA-GGTGGC-GCCT----AAT----TGGCGCTATCGAAC
CTGGGGTCAGCAACGGGGGAGAAGTCGTAACAAGGTAGTCGTAGGGGAACCTGCGGCTGGATCACCTCCT
TA
>FigS2A_Ignisphaera_aggregans_DSM_17230_CP002098 
-----ATACCGGTTGATCCTGCCGGACCCG-ACCGCTATCGGGGGGGCTAAGCCATGGAAGTCGTACGCC
--ACC-------AAGT--------GGTGGGCGTGGCGGACGGCTGAGTAACACGTGGCTACCTACCCTCG
GGACGGGGATAGCCCCGGGAAACTGGGGCTAATCCCCGATA--GCCGGAAGGTGAAAGGTCAG--ACATG
AGTCTGACCGCCCGAGGATGGGGCTGCGGCCCATCAGGTTGTTGGCGGGGTAACGGCCCGCCAAGCCGAT
AACGGGTAGGGGCCGTGAGAGCGGGAGCCCCCAGATGGGCACTGAGACAAGGGCCCAGGCCCTACGGGGT
GCACCAGGCGCGAAACCTCCGCAATGCGGGAAACCGTGACGGGGTCACCCCGAGTG-CCC----C----G
AAG----A--G-GGGCTTTTCCCCGCT---------------GTAAGTA-----------------GGCG
GGGGAATAAGCGGGGGC-AAGCTGGTGTCAGCCGCCGCGGTAATACCAGCCCCGCGAGTGGTCGGGACGT
TTACTGGGCCTAAAGCGCCCGTAGCCGGCCCAGTAAGTCCCCACATAAATCCTCGGGCTCAACCCGAGGG
CTTGTGGGGATACTGCTGGGCTAGGGGGCGGGAGAGGCCGAGGGTACTCCCGGGGTAGGGGCGAAATCCG
ATAATCCCGGGAGGACCACCAGTGGCGAAGGCGCTCGGCTGGAAC-GCCCCGACGGTGAGGGGCGAAAGC
CGGGGGAGCGAACCGGATTAGATACCCGGGTAGTCCCGGCTGTAAACGATGCGGGCTAGGTGTTGGACGG
TTTGACCGTCCAGTGCCGCAGGGAAGCCGTTAAGCCCGCCGCCTGGGGAGTACGGCCGCAAGGCTGAAAC
TTAAAGGAATTGGCGGGGGAGCACACAAGGGGTGGAGCCTGCGGCTTAATTGGAGTCAACGCCGGGAATC
TTACCGGGGG---CGACGCAGTGACGGCAGGTAACGACCTGCCC----GACA----CGCTG-AG-AGGAG
GTGCATGGCCGTCGCCAGCTCGTGCCGTGAGGCGTCCGGTTAAGTCCGGCAACGAGCGAGATCCCCGCCC
CCAGTTGCTACCCCGTCCCGGGGGCACACTGGGGGGACTGCCGCCG-TAAGGCGGAGGAAGGAGGGGGCC
ACGGCAGGTCAGCATGCCCCGAATCCCCCGGGCTGCACGCGGGCTACAATGGCGGGGACAGCGGGTACCG
ACCCCGAAAGGGGGAGGA-ATCCCTGAAACCCCGCCGTAGTTGGGATCGAGGGTTGCAACTCACCCTCGT
GAACGTGGAATCCCTAGTAACCGCGCGTCAA-ATCGCGCGGTGAATACGTCCCTGCTCCTTGCACACACC
GCCCGTCGCTCCACCCGAGCGGGGGAGAGGTGA-GGCCTG-CCAT--CCTTATGG-GTGGTGGGTCGAAC
CTCTCCTCCGCAAGGGGGGAGAAGTCGTAACAAGGTAGCCGTACCGGAAGGTGCGGCTGGATCACCTCCT
--
>FigS2A_Enterobacter_hormaechei_ATCC_49162_AFHR01000079 
-------AGAGTTTGATCATGGCTCAGATTGAACGCTGGCGGCAGGCCTAACACATGCAAGTCGAACGGT
AACAGGAAGCAGCTTGCTGCTTCGCTGACGAGTGGCGGACGGGTGAGTAATGTCTGGGAAACTGCCTGAT
GGAGGGGGATAACTACTGGAAACGGTAGCTAATACCGCATAACGTCGCAAGACCAAAGAGGGGGACCTTC
GGGCCTCTTGCCATCGGATGTGCCCAGATGGGATTAGCTAGTAGGTGGGGTAACGGCTCACCTAGGCGAC
GATCCCTAGCTGGTCTGAGAGGATGACCAGCCACACTGGAACTGAGACACGGTCCAGACTCCTACGGGAG
GCAGCAGTGGGGAATATTGCACAATGGGCGCAAGCCTGATGCAGCCATGCCGCGTGTATGAAGAAGGCCT
TCGGGTTGTAAAGTACTTTCAGCGGGGAGGAAGGTGTTGAGGTTAATAACCTCAGCAATTGACGTTACCC
GCAGAAGAAGCACCGGCTAACTCCGTGCCAGCAGCCGCGGTAATACGGAGGGTGCAAGCGTTAATCGGAA
TTACTGGGCGTAAAGCGCACGCAGGCGGTCTGTCAAGTCGGATGTGAAATCCCCGGGCTCAACCTGGGAA
CTGCATTCGAAACTGGCAGGCTAGAGTCTTGTAGAGGGGGGTAGAATTCCAGGTGTAGCGGTGAAATGCG
TAGAGATCTGGAGGAATACCGGTGGCGAAGGCGGCCCCCTGGACAAAGACTGACGCTCAGGTGCGAAAGC
GTGGGGAGCAAACAGGATTAGATACCCTGGTAGTCCACGCCGTAAACGATGTCGACTTGGAGGTTGTGCC
CTTGAGGCGTGGCTTCCGGAGCTAACGCGTTAAGTCGACCGCCTGGGGAGTACGGCCGCAAGGTTAAAAC
TCAAATGAATTGACGGGGGCCCGCACAAGCGGTGGAGCATGTGGTTTAATTCGATGCAACGCGAAGAACC
TTACCTACTCTTGACATCCAGAGAACTTAGCAGAGATGCTTTGGTGCCTTCGGGAACTCTGAGACAGGTG
CTGCATGGCTGTCGTCAGCTCGTGTTGTGAAATGTTGGGTTAAGTCCCGCAACGAGCGCAACCCTTATCC
TTTGTTGCCAGCGATTAGGCCGGGAACTCAAAGGAGACTGCCAGTGATAAACTGGAGGAAGGTGGGGATG
ACGTCAAGTCATCATGGCCCTTACGAGTAGGGCTACACACGTGCTACAATGGCGCATACAAAGAGAAGCG
ACCTCGCGAGAGCAAGCGGACCTCATAAAGTGCGTCGTAGTCCGGATTGGAGTCTGCAACTCGACTCCAT
GAAGTCGGAATCGCTAGTAATCGTGGATCAGAATGCCACGGTGAATACGTTCCCGGGCCTTGTACACACC
GCCCGTCACACCATGGGAGTGGGTTGCAAAAGAAGTAGGTAGCTTAACCTTCGGGAGGGCGCTTACCACT
TTGTGATTCATGACTGGGGTGAAGTCGTAACAAGGTAACCGTAGGGGAACCTGCGGTTGGATCACCT---
--
>FigS2A_Planctomyces_brasiliensis_DSM_5305_CP002546 
-------AGGGTTTGATCCTGGCTCAGAATGAACGTTGGCGGCATGGATTAGGCATGCAAGTCGAGCGGA
--AGC---TCTCTTCGGAGA----GTGGACAGCGGCAAACGGGGTAGTAAGGCGTCGATATGAACCCTCA
GGTCTGGAATAGCCATTGGAAACGATGGGTAATGCCGGATAATCCCTCCGGGGTAAAGG--------TCC
G------CCGCCTGAGGACCGGTCGACGTGATACTAGGTAGTTGGTGAGGTAATGGCTCACCAAGCCTAC
GATGTCTAGGGGGTGTGAGAGCATGGCCCCCACCACTGGGACTGAGACACTGCCCAGACACCTACGGGTG
GCTGCAGTCGAGAATCTTTGGCAATGGGCGAAAGCCTGACCAAGCGATGCCGCGTGCGGGATGAAGGCCT
TCGGGTTGTAAACCGCTGTCAGGGGGGATGAAA-C--------TTCG---------G-TTGACAGAGCCC
CA-GAGGAAGCACGGGCTAAGTACGTGCCAGCAGCCGCGGTAACACGTACTGTGCGAACGTTATTCGGAA
TCACTGGGCTTAAAGGGTGCGTAGGCGGCCTGGATAGTCAGATGTGAAATCCCACGGCTCAACCGTGGAA
CTGCATTTGAAACTGCCAGGCTTGAGTGAGACAGGGGTGTGTGGAACTTCTCGTGGAGCGGTGAAATGTG
TTGATATGAGAAGGAACACCGGTGGCGAAAGCGACACACTGGGTCTTAACTGACGCTGAGGCACGAAAGC
CAGGGGAGCGAACGGGATTAGATACCCCGGTAGTCCTGGCTGTAAACGTTGAGTACTAGTTGGTGGGAAC
-TTCGGTTCTCACGGACGTAGCAAAAGTGTTAAGTACTCCGCCTGGGGAGTATGGTCGCAAGGCTGAAAC
TCAAAGGAATTGACGGGGGCTCACACAAGCGGTGGAGCATGTGGCTTAATTCGAGGCAACGCGAAGAACC
TTACCTAGACTTGACATGATGGATTAGCGGCTGAAAGGTCGTG-ACCCTTCGGGGGAACATGCACAGGTG
CTGCATGGCTGTCGTCAGCTCGTGCCGTGAGGTGTTGGGTTAAGTCCTTGAACGAGCGCAACCCCTGTCG
CCAGTTGCCAGCAA-GTA-TTGGGGACTCTGGCGAGACCGCCGGTGTTAAACCGGAGGAAGGTGGGGACG
ACGTCAAGTCATCATGGCCTTTATGTCTAGGGCTGCACACGTGCTACAATGCGGCGTACAAAGGGAAGCC
AACCCGCGAGGGGGAGCAAATCTCAGAAAGCGCCGCTCAGTTCGGATTGTAGGCTGCAACTCGCCTACAT
GAAGCTGGAATCGCTAGTAATCGCAGGTCAGAATACTGCGGTGAATGTGTTCCTGAGCCTTGTACACACC
GCCCGTCAAGCCACGAAAGGGGGGGGCATCCTAAGTCACTGAGCTAA--TCT----GGCAGGTGCCTAAG
ATGAACTCCCTGATTGGGACTAAGTCGTAACAAGGTAGCCGTAGGGGAACCTGCGGCTGGATCACCT---
--
>FigS2A_Chloroflexus_aurantiacus_J-10-fl_CP000909 
-------AGAGTTTGATCCTGGCTCAGGACGAACGCTGGCGGCGTGCCTAATGCATGCAAGTCGAACGAG
--CAG------GCTTGGC-----CTGGCTGCGTGGCGAACGGCTGAGGAACACGTGGGTACCTGCCCCGG
AGTGGGGGATACCCCGTCGAAAGACGGGACAATCCCGCATACGCTCTACGGAGGAAAGCC-------GCA
A-----GGCGCTCCGGGAGGGGCCTGCGGCCCATCAGGTAGTTGGTGTGGTAACGGCGCACCAAGCCAAT
GACGGGTACCCGGTCTGAGAGGACGACCGGGCAGACTGGGACTGCGACACGGCCCAGACTCCTACGGGAG
GCAGCAGCAAGGAATTTTCCCCAATGGGCGCAAGCCTGAGGGAGCAACGCCGCGTGGAGGACGACGGCCT
TCGGGTTGTAAACTCCTTTCGGGTGGGACGA------------GCC-------------TGACGGTACCA
CCAGAAGCAGCCCCGGCTAACTCTGTGCCAGCAGCCGCGGTAAGACAGAGGGGGCAAGCGTTGTCCGGAG
TTACTGGGCGTAAAGGGCGCGCAGGCGGTGGGCTGCGTCGGCGCTGAAAGCGCCCCGCTTAACGGGGCGA
GGCGCGCCGATACGAGTCCACTCGAGGCAAGCAGAGGGTGGCGGAATTCCGGGTGGAGCGGTGAAATGCG
TAGAGATCCGGAGGAACGCCAGTGGGGAAGCCGGCCACCTGGGCTTGACCTGACGCTGCGGCGCGACAGC
GTGGGGAGCAAACCGGATTAGATACCCGGGTAGTCCACGCCGTAAACGATGCCGGCTCGGCGTCTGGCGC
GTTG-GTGCTGGGTGCCTTAGCTCACGCGGTAAGCCGGCCGCCTGGGGACTACGAGCGCAAGCTTAAAAC
TCAAAGGAATTGACGGGGGCCCGCACAAGCAGCGGAGCGTGTGGTTTAATTCGACGCAACACGAAGAACC
TTACCCGGACTTGACATGTGCTGCACATCCTGGAAACAGGGTGG--CCTGCGGG--GTGCACCACAGGTG
CTGCATGGCTGTCGTCAGCTCGTGTCGTGAGATGTTGGGTTCAGTCCCGCAACGAGCGCAACCCGTGTCG
GTAGTTA--------CAG------TG-TCTACCGAGACTGCCGCC-TGACGGCGGAGGAAGGCGCGGATG
ACGTCAAGTCAGCATGGCCCTTACGTCCGGGGCGACACACACGCTACAATGGCCACGACAATGCGTTGCC
AAGCCGCAAGGTGGAGCTAATCGCCTAAACGTGGTCTCAGTGCAGATCGGGGGCTGCAACTCGCCCCCGT
GAAGGCGGAGTTGCTAGTAACCGCGTATCAGCATGGCGCGGTGAATACGTTCCCGGGCCTTGTACACACC
GCCCGTCACGTCATGGGAGTGGCCAATGCTTGAAGTCCGTGTGCTAACCAGTCGGAGGCAGCGGCCGAGG
GCAGGGGCCGCGACTGGGACGAAGTCGTAACAAGGTAGCCGTACCGGAAGGTGCGGCTGGATCACCTCCT
TT
>FigS2A_Marinithermus_hydrothermalis_DSM_14884_CP002630 
-------AGAGTTTGATCCTGGCTCAGGGTGAACGCTGGCGGCGTGCCTAAGACATGCAAGTCGAGCGGG
--GGTCTTTGGCTTTTGCTGGGG-GCTCCTAGCGGCGGACGGGTGAGTAACGCGTAGGTACCTACCCGGA
AGTGGGGGACAACCCGGGGAAACTCGGGCTAATCCCGCATGTGTCCTGTGGGGTAAAGG-C------GCG
A----G-CCGCTTCCGGATGGGCCTGCGTCCCATCAGCTGGTTGGTGAGGTAAGGGCTCACCAAGGCGAC
GACGGGTAGCCGGTCTGAGAGGATGGCCGGCCACAGGGGCACTGAGACACGGGCCCCACTCCTACGGGAG
GCAGCAGTTAGGAATCTTCCGCAATGGGCGAAAGCCTGACGGAGCGACGCCGCTTGCGGGAGGAAGCCCT
TCGGGGTGTAAACCGCTGAA-CCCGGGACGAAAGCCCCT----GTTT-----GGGGGGATGACGGTACCG
GGGTAAT-AGCACCGGCCAACTCCGTGCCAGCAGCCGCGGTAATACGGAGGGTGCGAGCGTTACCCGGAT
TTACTGGGCGTAAAGGGCGCGTAGGCGGCCTCTTAAGTCCGGTGTGAAAGACCACGGCTCAACCGTGGGG
GCGCGCCGGATACTGGGGGGCTTGACGGCCGGAGGGGGCAGCGGAATTCCCGGAGTAGCGGTGAAATGCG
TAGATACCGGGAGGAACGCCGATAGCGAAGGCAGCTGCCTGGACGGTTTGTGACGCTGAGGCGCGAAAGC
GTGGGGAGCGAACGGGATTAGATACCCCGGTAGTCCACGCCGTAAACGATGCGCGCTGGGTGTCCGGC--
-TTGG--GCTGGGCGCCGAAGCTAACGCGTTAAGCGCGCCGCCTGGGGAGTACGGCCGCAAGGCTGAAAC
TCAAAGGAATTGACGGGGACCCGCACAAGCGGTGGAGCATGTGGTTTAATTCGAAGCAACGCGAAGAACC
TTACCAGGCCTTGACATGCCCGGGACCCTGGTGAAAGCCGGGGGTGCCGTTTGGAGCCGGGACACAGGTG
CTGCATGGCCGTCGTCAGCTCGTGTCGTGAGATGTTGGGTTAAGTCCCGCAACGAGCGCAACCCCTGTCC
CCAGTTGCCAGCGG-TTG-CCGGGCACTCTGGGGAGACTGCCCGCGA-AAGCGGGAGGAAGGCGGGGACG
ACGTCTGGTCAGCATGGCCCTTACGGCCTGGGCGACACACGTGCTACAATGGCCGGGACAGCGCGTTGCG
ACCCCGCGAGGGGAAGCCAATCGCTCAAACCCGGTCCCAGTTCGGATTGGAGTCTGCAACTCGACTCCAT
GAAGGCGGAATCGCTAGTAATCGCGGATCAGCATGCCGCGGTGAATACGTTCCCGGGTCTTGTACACACC
GCCCGTCACGCCATGGGAGTGGGCTGCACCTGAAGTCGCCGGG--AGCCTTAAGG---CAGGCGCCGAGG
GTGGGGCTCACGACTGGGGCGAAGTCGTAACAAGGTAGCTGTACCGGAAGGTGCGGCTGGATCACCT---
--
>FigS2A_Massilia_consociata_FN814307 
------------------------------GAACGCTGGCGGCATGCTTTACACATGCAAGTCGAACGGC
AGCAC---GGGCTTCGGCCT---GGTGGCGAGTGGCGAACGGGTGAGTAATATATCGGAACGTACCCAGA
AGTGGGGGATAACGTAGCGAAAGTTACGCTAATACCGCATACGATCTACGGATGAAAGTGGGGGACCTTC
GGGCCTCATGCTTGTGGAGCGGCCGATATCTGATTAGCTAGTAGGTAGGGTAAAGGCCTACCTAGGCGAC
GATCAGTAGCTGGTCTGAGAGGACGACCAGCCACACTGGGACTGAGACACGGCCCAGACTCCTACGGGAG
GCAGCAGTGGGGAATTTTGGACAATGGGCGCAAGCCTGATCCAGCAATGCCGCGTGAGTGAAGAAGGCCT
TCGGGTTGTAAAGCTCTTTTGTCAGGGAAGAAACGGCTGAGGTTAATACCTTCGGCTAATGACGGTACCT
GAAGAATAAGCACCGGCTAACTACGTGCCAGCAGCCGCGGTAATACGTAGGGTGCAAGCGTTAATCGGAA
TTACTGGGCGTAAAGCGTGCGCAGGCGGTTTTGTAAGTCTGACGTGAAATCCCCGGGCTCAACCTGGGAA
TTGCGTTGGAGACTGCAAGGCTGGAGTCTGGCAGAGGGGGGTAGAATTCCACGTGTAGCAGTGAAATGCG
TAGAGATGTGGAGGAACACCAT-GGCGAAGGCAGCCCCCTGGGTCAAGACTGACGCTCATGCACGAAAGC
GTGGGGAGCAAACAGGATTAGATACCCTGGTAGTCCACGCCCTAAACGATGTCTACTAGTTGTCGGGTTT
-TAATTAACTTGGTAACGCAGCTAACGCGTGAAGTAGACCGCCTGGGGAGTACGGTCGCAAGATTAAAAC
TCAAAGGAATTGACGGGGACCCGCACAAGCGGTGGATGATGTGGATTAATTCGATGCAACGCGAAAAACC
TTACCTACCCTTGACATGGAAGGAATCCCGAAGAGATTTGGGAGTGCCGAAAGGAGCCTTCACACAGGTG
CTGCATGGCTGTCGTCAGCTCGTGTCGTGAGATGTTGGGTTAAGTCCCGCAACGAGCGCAACCCTTGTCA
TTAGTTGCTA-C---GCA---GAGCACTCTAATGAGACTGCCGGTGACAAACCGGAGGAAGGTGGGGATG
ACGTCAAGTCCTCATGGCCCTTATGGGTAGGGCTTCACACGTCATACAATGGTACATACAGAGGGCCGCC
AACCCGCGAGGGGGAGCTAATCCCAGAAAGTGTATCGTAGTCCGGATTGTAGTCTGCAACTCGACTACAT
GAAGTTGGAATCGCTAGTAATCGCGGATCAG-ATGTCGCGGTGAATACGTTCCCGGGTCTTGTACACACC
GCCCGTCACACCATGGGAGCGGGTTTTACCAGAAGTAGGTAGCTTAACCGCAAGGAGGGCGCTTACCACG
GTAGGATTC-------------------------------------------------------------
--
>FigS2A_Paenibacillus_tarimensis_EF125184 
--------------------------------------------------------GCAAGTCGAGCGAC
--TTGAGAGGAGCTTGCTCCTCTGATAGTTAGCGGCGGACGGGTGAGTAACACGTAGGCACCTGCCTGTA
AGACTGGGATAACATCCGGAAACGGATGCTAATACCGGATA--CCCGCATGAGGAAAGACGGC----GTA
A--GCTGTCACTTGCAGATGGGCCTGCGGCGCATTAGCTAGTTGGTGGGGTAACGGCCTACCAAGGCGAC
GATGCGTAGCCGACCTGAGAGGGTGATCGGCCACACTGGGACTGAGACACGGCCCAGACTCCTACGGGAG
GCAGCAGTAGGGAATCTTCCGCAATGGACGAAAGTCTGACGGAGCAACGCCGCGTGAGTGAGGAAGGCCT
TCGGGTCGTAAAGCTCTGTTGCCAGGGAAGAAGGGTGGAGGAGTAAC-TGCCTCCGCCATGACGGTACCT
GAGAAGAAAGCCCCGGCTAACTACGTGCCAGCAGCCGCGGTAATACGTAGGGGGCAAGCGTTGTCCGGAA
TTATTGGGCGTAAAGCGCGCGCAGGCGGCTTTGTAAGTCTTGTGTTTAAACTCGGGGCTCAACCTCGAG-
-TGCATGGGAAACTGCAGGGCTTGAGTGCAGAAGAGGAAAGTGGAATTCCACGTGTAGCGGTGAAATGCG
TAGAGATGTGGAGGAACACCGT-GGCGAAGGCGACTTTCTGGGCTGTAACTGACGCTGAGGCGCGAAAGC
GTGGGGAGCAAACAGGATTAGATACCCTGGTAGTCCACGCCGTAAACGATGAATGCTAGGTGTTAGGGGT
-TCGAACCCTTGGTGCCGAAGTTAACACATTAAGCATTCCGCCTGGGGAGTACGGTCGCAAGACTGAAAC
TCAAAGGAATTGACGGGGACCCGCACAAGCAGTGGAGTATGTGGTTTAATTCGAAGCAACGCGAAGAACC
TTACCAGGTCTTGACATCCTCTGACCGGTCCAGAGATAGGCCTTT-CCTTCGGG-ACAGAGAGACAGGTG
GTGCATGGTTGTCGTCAGCTCGTGTCGTGAGATGTTGGGTTAAGTCCCGCAACGAGCGCAACCCTTGATC
TTAGTTGCCAGCAY-TTC-GTGGGCACTCTAAGATGACTGCCGGTGACAAACCGGAGGAAGGTGGGGATG
ACGTCAAATCATCATGCCCCTTATGACCTGGGCTACACACGTACTACAATGGCCGATACAACGGGTCGCG
AAGCCGCGAGGTGGAGCCAATCCTACAAAGTCGGTCTCAGTTCGGATTGCAGGCTGCAACTCGCCTGCAT
GAAGTCGGAATTGCTAGTAATCGCGGATCAG-ATGCCGCGGTGAATACGTTCCCGGGTCTTGTACACACC
GCCCGTCACACCACGAGAGTTTACAACACCCGAAGCCGGTGGGGTAACCGCAAGGAGCCAGCCGTCGAAG
GTGGGGTAGATGATTGGGGTGAAGTCGTAAC---------------------------------------
--
>FigS2A_Fusobacterium_gonidiaformans_ATCC_25563_ACET01000043 
-------AGAGTTTGATCCTGGCTCAGGATGAACGCTGACAGAATGCTTAACACATGCAAGTCG-ACTGA
---------GTCTTCGGAC--------TTGGGTGGCGGACGGGTGAGTAACGCGTAAAGACTTGCCTCAT
AGTCTGGGACAACATCTGGAAACGGATGCTAATACCGGATATTTTCGCATGGAGAAAGCT-------ATA
------TGCGCTATGAGAGAGCTTTGCGTCCCATTAGCTAGTTGGTGAGGTAACGGCCCACCAAGGCGAT
GATGGGTAGCCGGCCTGAGAGGGTGAACGGCCACAAGGGGACTGAGACACGGCCCTTACTCCTACGGGAG
GCAGCAGTGGGGAATATTGGACAATGGACAAAAGTCTGATCCAGCAATTCTGTGTGCACGATGACGTTTT
TCGGAATGTAAAGTGCTTTCAGTCGGGAAGAA-----------GCAA-----------GTGACGGTACCG
ACAGAAGAAGCGACGGCTAAATACGTGCCAGCAGCCGCGGTAATACGTATGTCGCAAGCGTTATCCGGAT
TTATTGGGCGTAAAGCGCGTCTAGGCGGCAAGGAAAGTCTGATGTGAAAATGCGGGGCTCAACTCCGTAT
-TGCGTTGGAAACTGCCTTACTAGAGTACTGGAGAGGTAGGCGGAACTACAAGTGTAGAGGTGAAATTCG
TAGATATTTGTAGGAATGCCGATGGGGAAGCCAGCCTACTGGACAGATACTGACGCTAAAGCGCGAAAGC
GTGGGTAGCAAACAGGATTAGATACCCTGGTAGTCCACGCTGTAAACGATGATTACTAGGTGTTGGGGG-
-TCAA-ACCTCAGCGCCCAAGCTAACGCGATAAGTAATCCGCCTGGGGAGTACGTACGCAAGTATGAAAC
TCAAAGGAATTGACGGGGACCCGCACAAGCGGTGGAGCATGTGGTTTAATTCGACGCAACGCGAGGAACC
TTACCAGCGTTTGACATCCTACAAAGAGTGCAGAGATGCGCTTGTGTCTTCGGAAATGTAGTGACAGGTG
GTGCATGGCTGTCGTCAGCTCGTGTCGTGAGATGTTGGGTTAAGTCCCGCAACGAGCGCAACCCCTATCG
TATGTTACCAGCCT-TTA-TTGGGGACTCATGCGATACTGCCTGCGACGAGCAGGAGGAAGGTGGGGATG
ACGTCAAGTCATCATGCCCCTTATACGCTGGGCTACACACGTGCTACAATGGGTAGTACAGAGAGCGGCG
AACCCGCGAGGGGGAGCAAATCTCAGAAAACTATTCTTAGTTCGGATTGTACTCTGCAACTCGAGTACAT
GAAGTTGGAATCGCTAGTAATCGCAAATCAGAATGTTGCGGTGAATACGTTCTCGGGTCTTGTACACACC
GCCCGTCACACCACGAGAGTTGGTTGCACCTGAAGTAGCAGGCCTAACCGTAAGGAAGGATGCTCCGAGG
GTGTGGTTAGCGATTGGGGTGAAGTCGTAACAAGGTATCCGTACGGGAACGTGCGGATG-----------
--
>FigS2A_Eubacterium_hallii_DSM_3353_ACEP01000116 
----------------------------------------------------------------------
--------------------G---GTGCTGAGTGGCGGACGGGTGAGTAACGCGTGGGTACCTGCCCTGT
ACAGGGGGATAACAGCTGGAAACGGCTGCTAATACCGCATAAGGAGACATCTCAAAAAC--------TCC
G------GTGGTACAGGATGGGCCCGCGTCTGATTAGCTGGTTGGCAGGGTAACGGCCTACCAAGGCAAC
GATCAGTAGCCGGTCTGAGAGGATGAACGGCCACATTGGAACTGAGACACGGTCCAAACTCCTACGGGAG
GCAGCAGTGGGGAATATTGCACAATGGGGGAAACCCTGATGCAGCAACGCCGCGTGAGTGAAGAAGTATT
TCGGTATGTAAAGCTCTATCAGCAGGGAAGA------------TAA-------------TGACGGTACCT
GACTAAGAAGCTCCGGCTAAATACGTGCCAGCAGCCGCGGTAATACGTATGGAGCAAGCGTTATCCGGAT
TTACTGGGTGTAAAGGGTGCGTAGGTGGCAGTGCAAGTCAGATGTGAAAGGCCGGGGCTCAACCCCGGAG
CTGCATTTGAAACTGCTCGGCTAGAGTACAGGAGAGGCAGGCGGAATTCCTAGTGTAGCGGTGAAATGCG
TAGATATTAGGAGGAACACCAGTGGCGAAGGCGGCCTGCTGGACTGTTACTGACACTGAGGCACGAAAGC
GTGGGGAGCAAACAGGATTAGATACCCTGGTAGTCCACGCCGTAAACGATGAATACTAGGTGTCGGGGCC
-TAT-GGCTTCGGTGCCGCCGCTAACGCAGTAAGTATTCCACCTGGGGAGTACGTTCGCAAGAATGAAAC
TCAAAGGAATTGACGGGGACCCGCACAAGCGGTGGAGCATGTGGTTTAATTCGAAGCAACGCGAAGAACC
TTACCAGGTCTTGACATCTTCTGACCGCACCTTAATCGGTGCTTT-CCTTCGGG-ACAGAAAGACAGGTG
GTGCATGGTTGTCGTCAGCTCGTGTCGTGAGATGTTGGGTTAAGTCCCGCAACGAGCGCAACCCCTATCT
TCAGTAGCCAGCAG-TAA-CTGGGCACTCTGGAGAGACTGCCAGGGATAACCTGGAGGAAGGTGGGGACG
ACGTCAAATCATCATGCCCCTTATGATCTGGGCGACACACGTGCTACAATGGCGGTCACAGAGTGAGGCG
AACCCGCGAGGGGGAGCAAACCACAAAAAGGCCGTCCCAGTTCGGACTGTAGTCTGCAACCCGACTACAC
GAAGCTGGAATCGCTAGTAATCGCGAATCAGAATGTCGCGGTGAATACGTTCCCGGGTCTTGTACACACC
GCCCGTCACACCATGGGAGTCGGAAATGCCCGAAGCCAGTGACCCAACCTTTTGGAGGGAGCTGTCGAAG
GTGGAGCCGGTAACTGGGGTGAAGTCGTAACAAGGTAGCCGTATCGGAAGGTGCGGCTGGATCACCT---
--
>FigS2A_candidate_division_Zixibacteria_bacterium_RBG-1_AUYT01000001 
-------AGAGTTTGATCCTGGCTCAGAACGAACGCTGGCGGCGTGCTTCATACATGCAAGTCGTGCGGA
A-TCC---TGGAGCAATCCG-----GGGACAGCGGCAGACGGGTGAGTAACACGTGGGTATCTACCTGAA
AGTTTGGGATAAGCCTCCGAAAGGGGGTCTAATACCGGATGAAAAGGCATCTTCAAAGCTAGTC-TTTTT
AAAGCTAGCGCTTACAGATGTACCCGCGCTCCATTAGTTAGTTGGCGGGATAACAGCCCACCAAGACTGC
GATGGATAACCGACCTGAGAGGGTGTACGGTCACACTGGGACTGAGACACGGCCCAGACTCCTACGGGAG
GCAGCAGTAGGGAATATTGCGCAATGGCCTAACGGCTGACGCAGCAACGCCGCGTGGAGGATGAAGTCTT
TCGGGATGTAAACTCCTGTCAGAGGGGAAGAAATCTTTTCGACAATAATCGGAAAGGTTTGACGGTACCC
TCAGAGGAAGCACCGGCCAACTCCGTGCCAGCAGCCGCGGTAATACGGGGGGTGCAAGCGTTGTTCGGAA
TCACTGGGTGTAAAGGGTGTGTAGGCGGGTCGGTAAGTCGGATGTGAAAACTCCCAGCTTAACTGGGAGC
CGGCATTCGAAACTGCTGGTCTTGAGTAAGGGAGAGGAAGATGGAATTCCCGGTGTAGCGGTGAAATGCG
TAGATACCGGGAGGAACACCGGTGGCGAAGGCGGTCTTCTGGCCCTTTACTGACGCTGAAACACGAAGGC
TAGGGTAGCAAACAGGATTAGATACCCTGGTAGTCCTAGCGGTAAACGTTGGATACTAGGTGTTGGTCTC
TAAGAAGGTTCAGTGCCGCAGTTAACACATTAAGTATCCCACCTGGGGAGTACGGCCGCAAGGTTGAAAC
TCAAAGGAATTGACGGGGGCCCGCACAAGCGGTGGAGTATGTGGTTTAATTCGACGCAACGCGAAGAACC
TTACCTGGGCTTGACATCTGCTGAAAGCTCTAGAGATAGAGTCCCTCCGCAAGGAGCAGCAGGACAGGTG
CTGCATGGCTGTCGTCAGCTCGTGCCGTGAGGTGTTGGGTTAAGTCCCGCAACGAGCGCAACCCTTATCC
TTAGTTGCAATCCGCAAA-TGGAGCACTCTAAGGAGACTGCCAGTTATAAACTGGAGGAAGGTGGGGATG
ACGTCAAGTCCGCATGGCCCTTATGTCCAGGGCTACACACGTACTACAATGGCCGGCACAGCGGGATGCC
AAACTGCAAAGTGGAGCAAATCCCATAAAGCCGGTCCCAGTTCAGATTGGAGTCTGCAATTCGACTCCAT
GAAGGTGGAATCGCTAGTAATCGCGGATCAG-AGGTCGCGGTGAATACGTTCCCGGGCCTTGTACACACC
GCCCGTCAAGCCATGGAAGCCGGGAGTACCCGAAGTCGTTTATCCAACCGCAAGGAGGATGGCGCCTAAG
GTAAAACCGATGACTGGGGCTAAGTCGTAACAAGGTAGCCGTAGCGGAAGCTGCGGCTG-----------
--
>FigS2A_Candidatus_Entotheonella_sp_TSY1_AZHW01000045 
---ACGGAGAGTTTGATCGTGGCTCAGAACGAACGCTGGCGGCGTGCTTAACACATGCAAGTCGAACGGA
A-AGG---GGGCTTCGGCCC----CTGTAGAGTGGCGAACGGGTGCGTAACACGTAAGTATCTGCCTCAG
ACTCTGGGATAACATCTCGAAAGGGGTGCTAATACCGGATAGGGGTGAT-GCCGAAAGG--------TTC
G------CCGGTCTGAGATGAGCTTGCGGCCCATTAGCTAGTTGGCGGGGTAATGGCCCACCAAGGCGAC
GATGGGTAGCTGGTCTGAGAGGACGATCAGCCACACTGGCACTGAGACACGGGCCAGACTCCTACGGGAG
GCAGCAGTGGGGAATTTTGCGCAATGGGCGAAAGCCTGACGCAGCAACGCCGCGTGAAGGATGAAGGCTT
TCGAGTCGTAAACTTCTGTCTGGGGGAAAGA------------TGA-------------TGACGGTACCC
CCAAAGCAAGCCCCGGCTAATTCCGTGCCAGCAGCCGCGGCAATACGGAAGGGGCAAGCGTTGTTCGGAA
TTATTGGGCGTAAAGGGCGCGTAGGCGGCCTCATATGTCTGGGGTGAAAGCATGCAGCTCAACTGCATT-
AAGCCTTGGAAACTGTGGAGCTTGAGGCTGGGAGGGGCTGGTGGAATTCCCTGTGTAGCGGTGAAATGTG
TAGAGATGGGGGAGAACACTCGTGGCGAAGGCGGCCAGCTGGACCAGTTCTGACGCTGAGGCGCGAAAGC
GTGGGGAGCAAACAGGATTAGATACCCTGGTAGTCCACGCCGTAAACGATGGGCACTAGGTGTCGGCGG-
TCTTATCCGTCGGTGCCGGCGCTAACGCAGTAAGTGCCCCGCCTGGGGAGTACGGTCGCAAGGCTGAAAC
TCAAACGAATTGACGGGGGCCCGCACAAGCGGTGGAGCATGTGGTTTAATTCGACGCAACGCGAAGAACC
TTACCTAGGTTTGACATGACGAGACCGCCGGTGAAAGTCGGTTTC-CCTTCGGG-GCTCGTTCACAGGTG
CTGCATGGCTGTCGTCAGCTCGTGTCGTGAGATGTTGGGTTAAGTCCCGCAACGAGCGCAACCCTTGCCC
TCTGTTGCTACCGG-TGA-CCGGGCACTCTGAGGGGACTGCCTCGGTTAACGGGGAGGAAGGTGGGGATG
ACGTCAAGTCCTCATGGCCTTTATGCCTAGGGCTACACACGTGCTACAATGGTCAGGACAAAGGGCTGCT
ACTTCGCAAGAAGACGCCAATCCCAAAAACCTGGCCCCAGTTCGGATGGTCGGCTGCAACTCGCCGGCTT
GAAGCTGGAATCGCTAGTAATCGGAGATCAG-ACGCTCCGGTGAATACGTTCCCGGGCCTTGTACACACC
GCCCGTCACACCACGAAAGCTGCGTGTACCCGAAGTCGCTGAGCTAACCTTAGGGAGGCAGGTGCCGAAG
GTATGCGGGGTGATTGGGGTGAAGTCGTAACAAGGTAGCCGTAGGGGAACCTGCGGCTGGATCACCTCCT
TT
>FigS2A_Thermomicrobium_roseum_DSM_5159_CP001275 
GGGATGGAGAGTTTGATCCTGGCTCAGGGGGAACGCTGGCGGCGTGCCTAATGCATGCAAGTCGGACGGA
--GCA----CGCTCTGGCGT----GCCGACCGTGGCGGACGGGTGCGTAACACGTGGGGACCTGCCCGGG
TGCGGGGGATAACCCGGGGAAACTCGGGCTAATACCCCATACGGGCGGTGGCCGAAAGGCGCA--G-GCG
A-CTGTGCTGTGCTCGGAGGGCCCTGCGGCCTATCAGCTAGACGGTAGGGTAACGGCCTACCGTGGCGAT
GACGGGTAGCTGGTCTGAGAGGATGGCCAGCCACACGGGCACTGAGACACGGGCCCGACTCCTACGGGAG
GCAGCAGCAGGGAATCTTCCGCAATGGGGGCAACCCTGACGGAGCGACGCCGCGTGCGGGAGGAAGCCCT
TCGGGGTGTAAACCGCTGTTCGGGGGGACGA------------TCGA------------GGACGGTACCC
TCGGAGCAAGTCCCGGCTAACTACGTGCCAGCAGCCGCGGTAAGACGTAGGGGGCGAGCGTTACCCGGAG
TCACTGGGCGTAAAGGGCGTGTAGGCGGCTGGGTACGCCGCGTGTGAAAGTCCCCGGCTCAACCGGGGAG
GGTCGCGCGGGACGGCCTGGCTCGAGGGCGGGAGAGGCGGGTGGAATTCCCGGTGTAGCGGTGAAATGCG
TAGAGATCGGGAGGAACGCCGGTGGCGAAGGCGGCCCGCTGGCCCGTACCTGACGCTGAGGCGCGAAGGC
GTGGGGAGCGAACCGGATTAGATACCCGGGTAGTCCACGCAGTAAACGATGCGGGCGAGGTGTGGGTGG-
GTTGA-CCATCCGTGCCGGCGCCAACGCAGTAAGCCCGCCGCCTGGGGAGTACGGCCGCAAGGCTAAAAC
TCAAAGGAATTGACGGGGGCCCGCACAAGCAGCGGAGCGTGTGGTTTAATTCGACGCAACGCGAAGAACC
TTACCAGGGCTTGACATGCACCGAACCTGGCTGAAAGGCTGGGGTGCCGGTGGGAGCGGTGGCACAGGTG
CTGCATGGCTGTCGTCAGCTCGTGCCGTGAGGTGTTGGGTTAAGTCCCGCAACGAGCGCAACCCTCGGGG
TCAGTTA--------CGC------TG-TCTGACCCGACTGCCGGGGAAAGCCCGGAGGAAGGAGGGGATG
ACGTCAAGTCAGCATGGCCCTGACGCCCTGGGCGACACACACGCTACAGTGACCGGGACAGTGGGCAGCG
AAGGGGCGACCTGGAGCCAATCCCGCAAACCCGGTCGTGGTGGGGATCGCAGGCTGCAACCCGCCTGCGT
GAACGCGGAGTTGCTAGTAACCGCCGGTCAGCATACGGCGGTGAATACGTTCCCGGGCCTTGTACACACC
GCCCGTCACGTCACGAAAGCTGGCTTCACCTGAAGCCGGTGGGCCAACCGCACGGGGGCAGCCGTCGAGG
GTGGGGCTGGTGATTGGGACGAAGTCGTAACAAGGTAGCCGTACCGGAAGGTGCGGCTGGATCACCTCCT
TT
>FigS2A_Alicyclobacillus_acidocaldarius_subsp._acidocaldar_CP001727 
-------AGAGTTTGATCCTGGCTCAGGACGAACGCTGGCGGCGTGCCTAATACATGCAAGTCGAGCGAC
--CT-------CTTCGG--------AGGTCAGCGGCGGACGGGTGAGGAACACGTGGGTATCTGCCTTTC
AGACCGGAATAACGCCCGGAAACGGGCGCTAATGCCGGATA--GAGGCATCTTGAAAGGCCC-----GAT
T---GGGCCGCTGAGAGAGGAGCCCGCGGCGCATTAGCTGGTTGGCGGGGTAACGGCCCACCAAGGCGAC
GATGCGTAGCCGACCTGAGAGGGTGACCGGCCACACTGGGACTGAGACACGGCCCAGACTCCTACGGGAG
GCAGCAGTAGGGAATCTTCCGCAATGGGCGCAAGCCTGACGGAGCAACGCCGCGTGAGCGAAGAAGGCCT
TCGGGTTGTAAAGCTCTGTTGCTCGGGGAGGCGGCATGGGGAGTGGAAAGCCCCATGCGAGACGGTACCG
AGTGAGGAAGCCCCGGCTAACTACGTGCCAGCAGCCGCGGTAAAACGTAGGGGGCGAGCGTTGTCCGGAA
TCACTGGGCGTAAAGGGTGCGTAGGCGGTCGAGCAAGTCTGGAGTGAAAGTCCATGGCTCAACCATGGGA
TGGCTCTGGAAACTGCTTGACTTGAGTGCTGGAGAGGCAAGGGGAATTCCACGTGTAGCGGTGAAATGCG
TAGAGATGTGGAGGAATACCTGTGGCGAAGGCGCCTTGCTGGACAGTGACTGACGCTGAGGCACGAAAGC
GTGGGGAGCAAACAGGATTAGATACCCTGGTAGTCCACGCCGTAAACGATGAGTGCTAGGTGTTGGGGGG
-ACA-CACCCCAGTGCCGAAGGAAACCCAATAAGCACTCCGCCTGGGGAGTACGGTCGCAAGACTGAAAC
TCAAAGGAATTGACGGGGGCCCGCACAAGCAGTGGAGCATGTGGTTTAATTCGAAGCAACGCGAAGAACC
TTACCAGGGCTTGACATCCTCTGACCGGTGCAGAGATGCACCTTC-CCTTCGGG-GCAGAGAGACAGGTG
GTGCATGGTTGTCGTCAGCTCGTGTCGTGAGATGTTGGGTTCAGTCCCGCAACGAGCGCAACCCTTGACC
TGTGTTACCAGCGCGTTGAGCGGGGACTCACAGGTGACTGCCGGCG-TAAGTCGGAGGAAGGCGGGGATG
ACGTCAAATCATCATGCCCCTGATGTCCTGGGCTACACACGTGCTACAATGGGCGGTACAAAGGGAGGCG
AAGCCGCGAGGCGGAGCGAAACCCAAAAAGCCGCTCGTAGTTCGGATTGCAGGCTGCAACTCGCCTGCAT
GAAGCCGGAATTGCTAGTAATCGCGGATCAG-ATGCCGCGGTGAATACGTTCCCGGGCCTTGTACACACC
GCCCGTCACACCACGAGAGTCGGCAACACCCGAAGTCGGTGAGGTAACCGAAAGGAGCCAGCCGCCGAAG
GTGGGGTCGATGATTGGGGTGAAGTCGTAACAAGGTAGCCGTACCGGAAGGTGCGGCTGGATCACCT---
--
>FigS2A_Fibrobacter_succinogenes_subsp_succinogenes_S85_CP001792 
-------AGAGTTTGATCCTGGCTCAGAACGAACGCTGGTGGCGTGTCTTATACATGCAAGTCGAGCGGG
--CA--------GCAA---------TGCCGAGCGGCGAACGGGTGAGTAACGCGTAAGCATCTGCCCCAT
ATCAGGAAATACCCGTGCCAACGCGCGGTTAATGTCCAGGAGATCCGCATGGATAGAGA--------TTT
A------TCGGTATGGGATGAGCTTGCGTCCGATTAGCTAGTTGGCGGGGCAACGGCCCACCAAGGCGAC
GATCGGTAGCCGGCCTGAGAGGGTGATCGGCCACATTGGGACTGAGATACGGCCCAGACTCCTACGGGAG
GCAGCAGTAGGGAATATTGCACAATGGGGGAAACCCTGATGCAGCAACGCCACGTGTGGGAAGAAGCATT
TCGGTGTGTAAACCACTGTCATGAGGGAATAAGCCCGCC----TTCG-----GGCGGGTTGAATGTACCT
TGAGAGGAAGCACCGGCAAACTTCGTGCCAGCAGCCGCGGTAATACGAGGGGTGCAAGCGTTGTTCGGAA
TTACTGGGCGTAAAGGGAGCGTAGGCGGAGATTCAAGCGGATTGTACAATCCCGGGGCCCAACCCCGGTT
CTGCAGTCCGAACTGGATCTCTTGGATAGTTCAGGGGCAGGCGGAATTCCTGGTGTAGCGGTGGAATGCG
TAGAGATCAGGAAGAACACCGATGGCGAAGGCAGCCTGCTGGGGACTTATCGACGCTGAGGCTCGAAAGT
GCGGGTAGCAAACAGGATTAGATACCCTGGTAGTCCGCACCGTAAACAATGCATACTGGGTGTCCGGGG-
-GGTT-CCCCGGGTACCGTAGCCAACGCGTTAAGTATGCCGCCTGGGGAGTACGTACGCAAGTATGAAAC
TCAAAGGAATTGACGGGGGCCCGCACAAGCGGTGGAGCATGTGGTTTAATTCGAAGCAACGCGCAGAACC
TTACCAGGGTTTGACATGGAACGCCGCGGCGAGAGATCGCCGTTTTCAGCAATGAACGTTCGCACAGGTG
CTGCATGGCTGTCGTCAGCTCGTGTCGTGAGATGTTGGGTTAAGTCCCGCAACGAGCGCAACCCACGTTT
CCAGTTGCCA-CCC-GCA-GGGGGCCCTCTGGAGAGACTGCCGGGGACAACCCGGAGGAAGGTGTGGATG
ACGTCAAGTCCTCATGGCCCTTACATCCTGGGCTACACACGTGCTACAATGGTCGGTACAATGGGTCGCA
ACGCCGCGAGGCGGAGCCAATCCTC-AAAGCCGTCCTCAGTTCGGATCGGAGTCTGCAACTCGACTCCGT
GAAGCTGGAATCGCTAGTAATCGTGGGTCAG-ACACCACGGTGAATACGTTCCCGGGCCTTGTACACACC
GCCCGTCAAGCCATGGGAGAAGGGAGTGCTCTAAGTCGT----------GCAA--------GCGCCTAAA
GCAAGACCTTTGACTGGGGCTAAGTCGTAACAAGGTAGCCGTACCGGAAGGTGCGGCTGGATTACCT---
--
>FigS2A_Archaeoglobus_profundus_DSM_5631_CP001857 
-----ATTCTGGTTGATCCTGCCAGAGGCC-GCTGCTATCCGGCGGGCTAAGCCATGGTAGTCATGGGCG
--CGG--GCC-CTTCGG-GGT---TCGCGCACCGGCGGACAGCTCAGTAACACGTGGCCACCTACCCTCG
GGAGGGGGATAACCCCGGGAAACTGGGGCTAAACCCCCATA--GGGGGAACCCGAAATGTGCC--ACGTA
AGTGGCACAGCCCGAGGATGGGGCTGCGGCGGATTAGGTAGTTGGCGGGGTAACGGCCCGCCAAGCCGAA
GATCCGTACGGGCCATGAGAGTGGGAGCCCGGAGATGGACCCTGAGACAAGGGTCCAGGCCCTACGGGGC
GCACCAGGCGCGAAACCTCCGCAATGCGGGAAACCGCGACGGGGTCAGCCGGAGTGCCCG----CGC--A
TC---GCG--C-GGGCTGTCGGGGTGC---------------CTAAAAA-----------------GCAC
CCCAAC-AAGGGCCGGC-AAGCCGGTGGCAGCCGCCGCGGTAATACCGGCGGCCCGAGTGGCGGCCACTA
TTATTGGGCCTAAAGCGTCCGTAGCCGGGCTGGTAAGTCCCCCGGGAAATCTGGCGGCTTAACCGTCAGA
ATCCGGGGGATACTGCCAGCCTAGGGACCGGGAGAGGCCGGGGGAATTCCCGGGGTAGGGGTGAAATCCT
ATAATCCCGGGAGGACCACCTGTGGCGAAGGCGCCCGGCTGGAAC-GGTCCGACGGTGAGGGACGAAGGC
CAGGGGAGCGAACCGGATTAGATACCCGGGTAGTCCTGGCTGTAAACGATGCGGGCTAGGTGTCGGGCCA
TACGATGGCCCGGTGCCGGAGGGAAGCCGTTAAGCCCGCCGCCTGGGGAGTACGGCCGCAAGGCTGAAAC
TTAAAGGAATTGGCGGGGGAGCACACAACGGGTGGAGCCTGCGGTTTAATTGGATTCAACGCCGGGAAGC
TTACCGGGGG---AGACGCTCTGAAGGTGGGTGAAGACCCACCA----GAGT----AGCTG-AG-AGGTG
GTGCATGGCCGCCGTCAGTTCGTACTGTGAAGCATCCTGTTAAGTCAGGCAACGAGCGAGACCCGCGCCC
CCAGTTGCCAGCGGGTTCTCCGGGCACACTGGGGGGACTGCCGGCGCTAAGCCGGAGGAAGGTGCGGGCA
ACGGCAGGTCCGTATGCCCCGAATCCCCCGGGCTACACGCGGGCTACAATGGCCGGGACAATGGGTACCG
ACCCCGAAAGGGGGAGGA-ATCCCCTAAACCCGGCCCCACCTGGGATCGAGGGCTGCAACTCGCCCTCGT
GAACCTGGAATCCGTAGTAATCGCGCCTCAAAATGGCGCGGTGAATACGTCCCTGCTCCTTGCACACACC
GCCCGTCACGCCACCCAAGTGGGCCAGGGGCGA-GGCCCG-CTCC----TAA----GGGGCGGGTCGAGC
CCAGGGTCCGCGAGGGGGGCGAAGTCGTAACAAGGTAGCCGTAGGGGAATCTGCGGCTGGATCACCTCCT
--
>FigS2A_Candidatus_Methylomirabilis_oxyfera_FP565575 
-------AGAGTTTGATCCTGGCTCAGAACGAACGCTGGCGGCGTGCCTAACACATGCAAGTCGAGCGGA
A-AGT---CCCGGCAACGGG----ATGTAAAGCGGCAAACGGGTGAGTAACGCGTAGGTATCTATCCTTC
GGATCGGGATAACCTGCTGAAAAGTGGGATAATACCGGATAACGGGT-ATCCTCAAAGGGGGCA-GCGTA
ACAGCTCCCACCAAAGGAGGAGCCTGCGTCCGATTAGCTAGTTGGTGGGGTAAAGGCCTACCAAGGCGAC
GATCGGTAGCCGGCCTGAGAGGGCGACCGGCCACACTGGAACTGAGACACGGTCCAGACTCCTACGGGAG
GCAGCAGTGGGGAATATTGCGCAATGGGCGAAAGCCTGACGCAGCGACGCCGCGTGGGTGATGAAGGCCT
TCGGGTTGTAAAGCCCTGTCTGGTGGAACGAAGGCTTAGCGG-AAATAACCGCTAGGCGTGACGGTACCA
CCGAAGGAAGCCCCGGCTAACTACGTGCCAGCAGCCGCGGTAAGACGTAGGGGGCGAGCGTTGTTCGGAT
TTACTGGGCGTAAAGCGCGCGTAGGCGGCTAGATAAGTCGGGTGTGAAATCCCTCGGCTTAACCGAGGAC
CCGCATCCGATACTGCCTGGCTCGAGTCTAGGAGAGGAAAGCGGAATTCCCAGTGTAGCGGTGAAATGCG
TAGATATTGGGAGGAACACCGGTGGCGAAGGCGGCTTTCCGGACTAGCACTGACGCTGAGGCGCGAAAGC
TAGGGGAGCGAACGGGATTAGATACCCCGGTAGTCCTAGCCGTAAACGATGGGCACTAGGTGTGGGAGG-
ATTGA-CCTTCCGCGCCGAAGCTAACGCATTAAGTGCCCCGCCTGGGGAGTACGGCCGCAAGGCTAAAAC
TCAAAGGAATTGACGGGGGCCCGCACAAGCGGTGGAGCATGTGGTTTAATTCGACGCAACGCGAAGAACC
TTACCAGGGCTTGACATCCCACGAACCTGCCTGAAAGGGCGGGGTGCCGCAAGGAGCGTGGAGACAGGTG
GTGCATGGCTGTCGTCAGCTCGTGTCGTGAGATGTTGGGTTAAGTCCCGCAACGAGCGCAACCCTCACCC
CTGGTTGCCACCGGATAAACCGAGCACTCGAGGGGAACTGCCAGCGTCAAGCTGGAGGAAGGCGGGGATG
ACGTCAAGTCATCATGCCCCTTACGCCCTGGGCTACACACGTGCTACAATGGCCGGTACAAAGGGACGCG
AGACCGCGAGGTGGAGCTAATCCCAAAAAACCGGTCTAAGTTCAGATTGCAGTCTGCAACTCGACTGCAT
GAAGGAGGAATCGCTAGTAATCGCGCATCAG-ACGGCGCGGTGAATACGTTCCCGGGCCTTGTACACACC
GCCCGTCACACCACGAAAGCTGTCTGTACTCGAAGTCGCTGAGCTAACCGCAAGGGGGCAGGCGCCGAAG
GTATGGTCAGTGATTGGGGTGAAGTCGTAACAAGGTAGCCGTACGGGAACGTGCGGCTGGATCACCT---
--
>FigS2A_Ktedonobacter_racemifer_DSM_44963_ADVG01000001 
-------CGAGTTTGATCCTGGCTCAGGATAAACGCTGGCGGCGTGCCTAACACATGCAAGTCGAACGCC
--TTC-------GCAA--------GAAGGGAGTGGCGGACGGGTGAGTAACACATGGGTACCTGCCCCGA
GGTGAGGAATACCGGCGAGAAATCGCCGACAATACCGCATATGTCCTCCGGGACAAAGCTC------GCA
A----GGGCGCCTTGGGATGGGCCTGTGGCCGATTAGCTTGTTGGTGAGGTAAGAGCTCACCAAGGCCAC
GATCGGTAGCTGGTCTGAGAGGATGGTCAGCCACACTGGGATTGAGA-ACGGCCCAGACTCCTACGGGGG
GCAGCAGTGAGGAATTTTCGTCAATGGGGGCAACCCTGAACGAGCAACGCCGCGTGCAGGAGGACGCTTT
TCGGAGTGTAAACTGCTTTTCTGAGGGACGA------------GTAA------------GGACGGTACCT
CAGGAATAAGCCCCGGCTAACTACGTGCCAGCAGCCGCGGTAATACGTAGGGGGCAAGCGTTGTCCGGAG
TTATTGGGCGTAAAGCGCACGCAGGCGGTTTCGTACGTCCGGAGTGACAGTTCCCGGCTCAACTGGGAAA
GGTCTTCGGAAACGGCGAGACTTGAGGGCTTCAGAGGGACACGGAATTCCGGGTGGAGTGGTGAAATGCG
TAGAGATCCGGAGGAACACCAATGGCGAAGGCAGTGTCCTGGGAAGCATCTGACGCTCAGGTGCGAAAGC
TAGGGGAGCGAACAGGATTAGATACCCTGGTAGTCCTAGCCGTAAACGATGACCACTAGGTGTGGGAGG-
ATCGA-CCTTCCGTGCCGTCGCAAACGCAGTAAGTGGTCCGCCTGGGGAGTACGGTCGCAAGATTAAAAC
TCAAAGGAATTGACGGGGACCCGCACAAGCAGCGGAGCGTGTGGTTTAATTCGATGCAACGCGAAGAACC
TTACCAAGTCTTGACATGAGATGCACCAGCGGTA-ATGCGCTGTC-CCTTCGGG-GCGTTTGCACAGGTG
CTGCATGGCTGTCGTCAGCTCGTGTCGTGAGATGTTGGGTTAAGTCCCGCAACGAGCGCAACCCCTACTG
CCTATTA--------CAA------TT-CTAGGCGGAACTGCCC---TCAC--GGGAGGAAGGCGGGGATG
ACGTCAAGTCAGCACGGCCCTTACGACTTGGGCGACACACACGCTACAATGGCCAGTACAAAGGGATGCC
AACCCGCGAGGGGGAGCCAAGCTCAAAAACCTGGTCTCAGTTCAGATTGCAGGCTGAAACTCGCCTGCAT
GAAGGTGGAGTTGCTAGTAACCGTAGGTCAG-ACACTACGGTGAATACGTTCCCGGGTCTTGTACACACC
GCCCGTCACACCACGAAAGTCGGCAACACCTGAAGCCGCCAGGCTAACTTTCGAGAGGCAGGCGTCGAGG
GTGGGGTTGGTGATTGGGGTGAAGTCGTAACAAGGTAGCTGTACCGGAAGGTGCGGCTGGATCACCT---
--
>FigS2A_Candidatus_Caldatribacterium_saccharofermentans_OP_APCU01000223 
-------AGGGTTTGATCCTGGCTCAGGACGAACGCTGGCGGCGTGCCTAACACATGCAAGTCGTACGAG
C-TTCCTGACTCTCT-GAGGAAG-GAACTGAGTGGCGAACGGGTGAGTAACGCGTGAGTACCTGCCTTGA
GGAGGGGGATAACCCCTCGAAAGGGGGGCTAATACCCCATATAGCCGCAAGGCGAAAGCTGGCC-TTTT-
CATGCTGGCGCCTCAAGAGGGGCTCGCGTCCCATCAGCTTGTTGGTGGGGTAACGGCCTACCAAGGCGAT
GACGGGTAGCTGGTCTGAGAGGATGATCAGCCACACTGGGACTGAGACACGGCCCAGACTCCTACGGGAG
GCAGCAGTGAGGAATCTTGGGCAATGGGCGAAAGCCTGACCCAGCGACGCCGCGTGGGGGAAGAAGGCCT
TCGGGTCGTAAACCCCTGTTCTGGGAGAAGAAAGGGGAGGGG-GAATA-CTCCTTCCTGTGACGGTATCC
CAGGAGAAAGCTCCGGCTAATTACGTGCCAGCAGCCGCGGTAATACGTAAGGAGCGAGCGTTGTCCGGAT
TCACTGGGCGTAAAGCGCTCGTAGGCGGCTCCTTAAGTCTCACGTGAAAGCCCCCGGCTCAACCGGGGAG
GGTCGTGAGAAACTGGGGAGCTCGAGGGCAGGAGAGGAGAGTGGAATTCCCGGTGTAGCGGTGAAATGCG
TAGATATCGGGAGGAACACCGT-GGCGAAGGCGGCTCTCTGGTCTGTCCCTGACGCTGAGGAGCGAAAGC
CAGGGGAGCGAACCGGATTAGATACCCGGGTAGTCCTGGCCGTAAACGATGGGTACTAGGTGTGGGAGG-
TTCGA-CCTTCCGTGCCGCAGCTAACGCATTAAGTACCCCGCCTGGGGAGTACGGCCGCAAGGTTGAAAC
TCAAAGGAATTGACGGGGGCCCGCACAAGCGGTGGAGCATGTGGTTTAATTCGATGCAACGCGAGGAACC
TTACCAGGGCTTGACATGTGGTGGTAGGGCCCGAAAGGGTACGACCCCGTT-AGGGAGCCAGCACAGGTG
CTGCATGGTTGTCGTCAGCTCGTGTCGTGAGATGTTGGGTTAAGTCCCGCAACGAGCGCAACCCTTGCCC
TTAGTTGCTACCGGGGTACCCGGGCACTCTAAGGGGACTGCCGGCGACAAGCCGGAGGAAGGTGGGGATG
ACGTCAAATCCTCATGGCCCTGATGCCCTGGGCGACACACGTGCTACAATGGCCGGTACAGAGGGTCGCG
AACCCGCGAGGGGGAGCCAATCCCAGAAAGCCGGCCTCAGTTGGGATTGCAGGCTGCAACCCGCCTGCAT
GAACGCGGAATCGCTAGTAATCGCGCATCAGCATGGCGCGGTGAATACGTTCCCGGGCCTTGTACACACC
GCCCGTCACACCACGAAAGTCGACTTCACCTGAAGTCGCTGGGCTAACCGCAAGGAGGCAGGCGCCGAGG
GTGGGGTTGATGATTGGGGTGAAGTCGTAACAAGGTAGCCGTAGGGGAACCTGCGGCTG-----------
--
>FigS2A_Deinococcus_maricopensis_DSM_21211_CP002454 
-------AGAGTTTGATCCTGGCTCAGGGTGAACGCTGGCGGCGTGCTTAAGACATGCAAGTCGAACGGA
----------CCTTCGGGT--------CTGAGTGGCGCACGGGTGAGTAACGCGTAACTACGTACCTCAA
AGTCTCGGATAACTGGCCGAAAGGTCAGCTAAGACGGGATGTGTCTTGTGTGATAAAGA--------TTT
A------TCGCTTTGAGATCGGGTTGCGTCCCATCAGCTAGATGGTGAGGTAAAGGCTCACCATGGCGAC
GACGGGTAGCCGGCCTGAGAGGGTGGCCGGCCACAGGGGCACTGAGACACGGGCCCCACTCCTACGGGAG
GCAGCAGTTAGGAATCTTCCACAATGGGCGAAAGCCTGATGGAGCGACGCCGCGTGAGGGATGAAGGTTT
TCGGATCGTAAACCTCTGAA-CTAGGGACGAAAG---------ATAA------CCAAAATGACGGTACCT
AGGTAAT-AGCACCGGCTAACTCCGTGCCAGCAGCCGCGGTAATACGGAGGGTGCAAGCGTTACCCGGAA
TCACTGGGCGTAAAGGGCGTGTAGGCGGGAACTTAAGTCTGGCTTTAAAGACAGGGGCTCAACCCCTGGA
GTGGGCTGGATACTGGGTTTCTAGACGGGTGGAGAGGTCACCGGAATTCTTGGTGTAGCGGTGGAATGCG
TAGATACCAAGAGGAACACCAT-GGCGAAGGCAGGTGACTGGACACTTAGTGACGCTGAGGCGCGAAAGT
GTGGGGAGCGAACCGGATTAGATACCCGGGTAGTCCACACCCTAAACGATGTACGTTGGATAACCGCAG-
-GATG-CTGTGGTCGTCGAAGCTAACGCGATAAACGTACCGCCTGGGAAGTACGGCCGCAAGGTTGAAAC
TCAAAGGAATTGACGGGGGCCCGCACAAGCGGTGGAGCATGTGGTTTAATTCGAAGCAACGCGAAGAACC
TTACCAGGTCTTGACATGCACGGAACTCGGCGTAACGGCTGAGGTGCCTTCGGGAACCGTGACACAGGTG
CTGCATGGCTGTCGTCAGCTCGTGTCGTGAGATGTTGGGTTAAGTCCCGCAACGAGCGCAACCCTTACCT
TCAGTTGCTAACAG-TTC-CTGAGAACTCTGGAGGGACTGCCCATGA-AAGTGGGAGGAAGGCGGGGATG
ACGTCTAGTCAGCATGGTCCTTACGTCCTGGGCTACACACGTGCTACAATGGTCGGTACAACGCGCAGCA
ACGCCGCGAGGCGAAGCGAATCGCTGAAAGCCGACCCCAGTTCAGATTGCAGTCTGCAACTCGACTGCAT
GAAGTTGGAATCGCTAGTAATCGCGGGTCAG-ATACCGCGGTGAATACGTTCCCGGGCCTTGTACACACC
GCCCGTCACACCATGGGAGTTGATTGCAGCTAAAATCGCCGGG--AGCCGCAAGG---CAGGCGCCTAGG
TTGTGGTCGATGACTGGGGTGAAGTCGTAACAAGGTAACTGTACCGGAAGGTGCGGTTGGATCACCT---
--
>FigS2A_Thermodesulfatator_indicus_DSM_15286_CP002683 
-------AGGGTTTGATCCTGGCTCAGGGCGAACGCTGGCGGCGCGCCTAACACATGCAAGTCGAGGGGA
A-AG--GGTAGCTTCGGCTACC---CGTACACCGGCAGACGGGTGAGTAACGCGTGGGTACCTACCTTGG
GGTCTGGGATAACCACCCGAAAGGGTGGCTAATACCGGATACGGGCGCGAGCCGAAAGGGTGCC-ATATA
-AAGCACCTGCCCTAAGAGGGGTCCGCGTCCCATCAGCTAGTTGGTGAGGTAACGGCTCACCAAGGCAAC
GACGGGTAGCCGGCCTGAGAGGGTGGTCGGCCACACTGGCACTGAGACACGGGCCAGACTCCTACGGGAG
GCAGCAGTGGGGAATCTTGGGCAATGGCCGAAAGGCTGACCCAGCGACGCCGCGTGGGGGAAGAAGGCCT
TCGGGTCGTAAACCCCTGTCAAGGAGGAAGAAGCCCTTACTGTTAAGAGTGGTAGGGGTTGACGGTACTC
CTGGAGGAAGCCACGGCTAACTCCGTGCCAGCAGCCGCGGTAATACGGAGGTGGCGAGCGTTGCCCGGAA
TCACTGGGCGTAAAGGGGGCGTAGGCGGCCGGACGAGTCGGACGTGAAAGCCCGGGGCTCAACCCCGGAA
TTGCGTTCGATACTGTCTGGCTTGAGGTCCGGAGAGGCCGGCGGAATTCCCGGTGTAGGGGTGAAATCCG
TAGATATCGGGAGGAACACCGGTGGCGAAGGCGGCCGGCTGGACGGCACCTGACGCTGAGGCCCGAAAGC
GTGGGGAGCAAACCGGATTAGATACCCGGGTAGTCCACGCCGTAAACGATGGGTGCTAGGTGTGGGGGG-
TTAAA-CCTTCCGTGCCGAAGCTAACGCAATAAGCACCCCGCCTGGGGAGTACGGCCGCAAGGCTGAAAC
TCAAAGGAATTGACGGGGGCCCGCACAAGCGGTGGAGCACGTGGTTTAATTCGATGCAAAGCGAAGAACC
TTACCTGGGTTTGACATGTAGGGAACCCCTCAGAGATGAGGGGGTGGGTTT-CCAGCCCTAGCACAGGTG
CTGCATGGCTGTCGTCAGCTCGTGTCGTGAGATGTTGGGTTAAGTCCCGCAACGAGCGCAACCCTTGCCC
TTAGTTGCCAGCGGGTAGACCGGGCACTCTAGGGGGACTGCCGGGGACAACCCGGAGGAAGGGGGGGATG
ACGTCAAGTCATCATGGCCCTTATGCCCAGGGCTACACACGTGCTACAATGGGCGGTACAGAGGGAAGCG
AACCCGTAAGGGGGAGCAAATCCCAGAAAGCCGCTCTCAGTACGGATCGGGGTCTGCAACTCGACCCCGT
GAAGCCGGAATCGCTAGTAACGGCGGATCAG-ATGCCGCCGTGAATACGTTCCCGGGCCTTGTACACACC
GCCCGTCACACCACGGGAGCTGGCTCTGCCCGAAGTCGCTATCCCAACCGGAAGGAGGGAGGCGCCGACG
GCAGGGCTGGTGACTGGGGTGAAGTCGTAACAAGGTATCCCTACCGGAAGGTGGGGATGGATCACCT---
--
>FigS2A_Thermovirga_lienii_DSM_17291_CP003096 
-------AGAGTTTGATCCTGGCTCAGGACGAACGCTGGCGGCGTGCCTAACACATGCAAGTCGGACGGG
--TGATGGAAGCTTTCGGGTTGA-GAACCTAGTGGCGGACGGGTGAGTAACGCGTGAATACCTACCCTAG
GGAGGGGGATAACGCCTGGAAACGGGTGCTAATACCCCATAG-GCCGGGAGGTTAAAGGA-------GGA
A-----TCTGCCCTAGGATGGGTTCGCGTCCTATCAGCTAGTTGGTGGGGTAATGGCCTACCAAGGCGAA
GACGGGTAGCCGGTCTGAGAGGATGTACGGCCACACTGGAACTGAGACACGGTCCAGACTCCTACGGGAG
GCAGCAGTGGGGAATATTGGGCAATGGGCGCAAGCCTGACCCAGCGACGCCGCGTGAGGGAAGAAGGCCT
TTGGGTTGTAAACCTCTGTTGTACGGGAAGAA-----------GGC-A----------GTGACGGTACCG
TACGAGGAAGCCCCGGCAAACTACGTGCCAGCAGCCGCGGTAATACGTAGGGGGCGAGCGTTGTCCGGAA
TTACTGGGCGTAAAGGGCGCGCAGGCGGATATGCAAGTCTGCTGTGTAATGTCACGGCTCAACCGTGTCA
TTGCGGTGGAAACTGCATATCTGGAGTACTGGAGAGGGGAGTGGAATTCCCGGTGTAGCGGTGAAATGCG
TAGATATCGGGAGGAACACCGT-GGCGAAGGCGGCTCTCTGGCCAGTTACTGACGCTCATGCGCGAAAGC
TGGGGGAGCGAACCGGATTAGATACCCGGGTAGTCCCAGCCGTAAACGATGAATGCTAGGTGTGGGTGTC
-GTAGGGCATCTGTGCCGCAGTTAACGCGATAAGCATTCCGCCTGGGGAGTACGGTCGCAAGATTGAAAC
TCAAAGGAATTGACGGGGGCCCGCACAAGCGGTGGAGCACGTGGTTTAATTCGATGCAAACCGAAGAACC
TTACCTGGGTTTGACATGACGTGGTACTACCTGAAAGGGGGGGACCACTTCGGTGGAGCGTACACAGGTG
CTGCATGGCTGTCGTCAGCTCGTGTCGTGAGATGTTGGGTTAAGTCCCGCAACGAGCGCAACCCCTGCAT
CTAGTTGCCAACGGGTGA-CTGGGCACTCTAGATGGACTGCCGGCGACAAGCCGGAGGAAGGTGGGGATG
ACGTCAAGTCATCATGGCCCTTATGTCCAGGGCGACACACGTGCTACAATGGCCGGTACAGCGGGAAGCG
AAGGGGAGACCTGGAGCGGATCTCTGAAAGCCGGTCCCAGTTCGGATTGTAGTCTGCAACTCGACTACAT
GAAGCTGGAATCGCTAGTAATCGCGGATCAGCAAGCCGCGGTGAATACGTTCCCGGGCCTTGTACACACC
GCCCGTCACACCACCCGAGTTGGGTGCACCCGAAGCCGGTGGCCTAACCTTAAGGGAGGAGCCGTCGAAG
GTGTGCCTGGTAAGGGGGGTGAAGTCGTAACAAGGTAGCCGTACCGGAAGGTGCGGCTGGATCACCT---
--
>FigS2A_Candidatus_Acetothermus_autotrophicum_AP011801 
---------------------------GGTGAACGCTGGCGGCGCGCCTAACACATGCAAGTCGTGCGGA
A-AG----GCCGAA-CCGCAAGG-GAGTAGAGCGGCAAACGGGTGAGTAACACGTAGCTACCTGCCTCCG
CGACGGGGATAACAGCTCGAAAGGGCTGCTAATACCCGATATGGGGTGCGCCCGAAAGCTCCC----GCA
A--GGGAGCGCGCGGAGAGGGGGCTGCGGCCTATCAGCTAGTTGGTGAGGTAACGGCTCACCAAGGCGAT
GACGGGTAGGGGGCGTGAGAGCGTGGCCCCCCACATGGGGACTGAGACACGGCCCTGACTCCTACGGGAG
GCAGCAGTGGGGAATCTTCGGCAATGGGCGCAAGCCTGACCGAGCGACGCCGCGTGGGGGATGAAGGCCT
TCGGGTTGTAAACCCCTTTTCAGGGGGAAGATAAGTCCGGGA-GCA-A-GCCCGGGCGATGACGGTACCC
CTGGAATAAGCCACGGCTAACTCTGTGCCAGCAGCCGCGGTAAGACAGAGGTGGCGAGCGTTACCCGGAT
TCACTGGGCGTAAAGGGTGCGTAGGCGGTTGTGCGTGTCGTCGGTGAAATCTCCCTGCTCAACGGGGAGA
GGTCCGACGAAACTGCACGGCTGGAGGGCCGGAGAGGGAGGCGGAACTTCCGGAGTAGCGGTGAAATGCG
TAGATACCGGAAGGTACCTCAATAGCGAAGGCAGCCTCCTGGCCGGTTCCTGACGCTGAGGCACGAAAGC
GTGGGGAGCAAACCGGATTAGATACCCGGGTAGTCCACGCCCTAAACGATGCCGACTAGGTGTTGGCCC-
CATGCTGGGCCAGTGCCGCAGCTAACGCGATAAGTCGGCCGCCTGGGGTGTACGGCCGCAAGGTTGAAAC
TCAAGGGAATTGACG-GGGCCCGCACAAGCGGTGGAGCACGTGGTTCAATTCGATGGTAAGCGAAGAACC
TTACCAGGGCTTGACATGTCGTCGTAGGCCCCGAAAGGGGACGAGCGAGAAATCGCAGCGAGCACAGGTG
CTGCATGGCTGTCGTCAGCTCGTGCCGTGGGGCGTCGGGTTAAGTCCCATAACGAGCGCAACCCCTACTC
CCAGTTGCCACCAG-ATC-CTGGGCACTCTGGGGGAACTGCCGGTGAATAGCCGGAGGAAGGAGGGGATG
ACGTCAAGTCAGCATGGCCCTTATGTCCTGGGCGACACACGTGCTACAATGGGCGGTACAAAGGGTCGCC
AACCCGCAAGGGGGAGCCAATCCCAAAAAGCCGCCCTCAGTTCGGATTGAGGTCTGCAACCCGACCTCAT
GAAGCTGGAATCGCTAGTAATCGCGGATCAGCACGCCGCGGTGAATACGTACTCGGGCTTTGTACACACC
GCCCGTCACACCAACCGAGCGGGAGTGGCTCGAAGTCC---C-------GTAA--------GGGCCGAAG
GCCGCTTTCGTGAGGGGGGTGAAGTCGTAACAAGGTAGCCGTACGGGAACGTGCGGC-------------
--
>FigS2A_Ilumatobacter_nonamiensis_YM16-303_BAOL01000001 
-------AGAGTTTGATCCTGGCTCAGGATGAACGCTGGCGGCGTGCTTAACACATGCAAGTCGAACGAA
G-TCC-ATGGAGCTTGCTCCGG-AAGACTTAGTGGCGAACGGGTGCGTAACACGTGAGAACCTGCCCTGG
ACTTCGGGATAACAGTTGGAAACGACTGCTAATACCGAATAC-CCCGCATGGGGAAAGG--------TCC
G------CCGGTCCAGGAGGGTCTCACGGCCTATCAGCTTGTTGGAGAGGTAACGGCTCACCAAGGCATC
GACGGGTAGCTGGTCTGAGAGGATGATCAGCCACACTGGGACTGAGACACGGCCCAGACTCCTACGGGAG
GCAGCAGTGGGGAATCTTGCACAATGGGCGCAAGCCTGATGCAGCAACGCCGCGTGCGGGAAGAAGGCCC
TAGGGTTGTAAACCGCTTTCAGTAGGGAAGA------------AAA-------------TGACGGTACCT
ACAGAAGAAGGTGCGGCCAACTACGTGCCAGCAGCCGCGGTAACACGTAGGCACCAAGCGTTATCCGGAT
TTATTGGGCGTAAAGAGCTCGTAGGCGGTTCAGTCAGTCGGGTGTGAAAACTTGAGGCTTAACCTCAAGA
-GGCACTCGATACTACTGGACTAGAGTGCGGTAGGGGAGCGGGGAATTCCTGGTGTAGCGGTGAAATGCG
CAGATATCAGGAGGAACACCAGTGGCGAAGGCGCCGCTCTGGGCCGTAACTGACGCTGAGGAGCGAAAGC
ATGGGTAGCAAACAGGATTAGATACCCTGGTAGTCCATGCCGTAAACGTTGGGCACTAGGTGTGGGTCTC
ACCAAGAGATCCGCGCCGTCGCTAACGCATTAAGTGCCCCGCCTGGGGAGTACGGTCGCAAGACTAAAAC
TCAAAGGAATTGACGGGGGCCCGCACAAGCAGCGGAGCGTGTTGCTTAATTCGATGCAACGCGAAGAACC
TTACCTGGGTTTGACATGAGCGAAAAGCTCTAGAGATAGGGTGT-CC-TTCG-GG-GCGCTACACAGGTG
GTGCATGGCTGTCGTCAGCTCGTGTCGTGAGATGTTGGGTTAAGTCCCGCAACGAGCGCAACCCTTATCC
TGTGTTGCCAGCAAGTAATTTGGGGACTCGCAGGAGACTGCCGGGGTCAACTCGGAGGAAGGTGGGGATG
ACGTCAAGTCATCATGCCCCTTATGCCCAGGGCTGCAAACACGCTACAATGGCCGGTACAAAGGGCTGCG
ATCCCGCGAGGGTGAGCGAATCCCATAAAGCCGGTCTCAGTTCGGATTGGAGTCTGCAACTCGACTCCAT
GAAGCCGGAGTTGCTAGTAATCCTGGATCAG-ACGCCAGGGTGAATACGTTCCCGGGCCTTGTACACACC
GCCCGTCACACCACGAAAGTCGGCAACACCCGAAGCCGGTGGCCCAACCTTTTGGAGGGAGCCGTCGAAG
GTGGGGTCGGTGATTGGGGTGAAGTCGTAACAAGGTAGCCGTACCGGAAGGTGCGGCTG-----------
--
>FigS2A_Fervidibacteria_bacterium_JGI_0000001-G10_ASKL01000020 
-------AGAGTTTGATGGTGGCTCAGGGCGAACGCTGGCGGCGTGG-TAAGGCATGCAAGTCGAGCGAG
--GCTCTGCGGGTTCTCTCGCAG-GGTCTGAGCGGCGAACGGGCGAGTAACGCGTGCCTACCTACCCTGG
GGACCGGGATAACCCTGGGAAACTGGGGCTAATACCGGATACGGTCGCATGGCGAAAGGTGCCT-GTGAA
ACAGGTGCCGCCCTGGGATGGGGGCGCGTCCCATCAGGTAGTTGGTGGGGTAACGGCCCACCAAGCCTAT
GACGGGTAGCCGGCCTGAGAGGGTGGCCGGCCGCACCGGGACTGAGACACGGCCCGGACCCCTACGGGGG
GCAGCAGCCGAGGATCTTGGGCAATGCCCGAAAGGGTGACCCAGTGACGCCGCGTGGGGGAGGAAGCCCT
TCGGGGTGTAAACCCCTGTCGGGGGGGAAGAAGCCGGTCC---TTCG----GGACCGGTTGACGGTACCC
TCCAAGGAAGCCCCGGCTAACTCCGTGCCAGCAGCCGCGGTAAAACGGAGGGGGCGAGCGTTGCCCGGAT
TTACTGGGCTTAAAGGGTCCGTAGGCGGTGTCCTAAGTCCCCCGTGAAAGCTGCCCGCTCAACGGGCAGA
GGTCGGGGGAGACTGGGACACTTGAGGGCGGGAGAGGCCAGCGGAACGGCGGGTGTAGCGGTGAAATGCG
TCGATATCCGCCGGAACACCGT-GGCGAAGGCGGCTGGCTGGAACGCCCCTGACGCTGAGGGACGAAGGC
CGGGGGAGCGAACCGGATTAGATACCCGGGTAGTCCCGGCAGTAAACGGTGGGCGCTAGGTGTGGGGAG-
CTCGA-CTCCCCGTGCCGCAGGGAAACCAATAAGCGCCCCGCCTGGGGAGTACGGGCGCAAGCCTGAAAC
TCAAACCAATTGACGGGGGCCCGCACAAGCGGCGGAGCATGTGGCTTAATTCGATGCTACCCGAAGAACC
TTACCAGGGCTTGACATGTGGCTTAGCCGCCCGAAAGGGCGGTGGGGTTTCCGCCCAGCCAGCACAGGTG
GTGCACGGCTGTCGTCAGCTCGTGCCGTGAGGTGTCCGGTTAAGTCCGGCAACGAGCGCAACCCCCGCCG
CCAGTTGCCAGCGGGTAATCCGGGCACTCTGGCGGGACTGCCCGCG-TAAGCGGGAGGAAGGTGGGGATG
ACGTCAAGTCCGCGTGCCCCTGAAGTCCTGGGCTGCACACATGCTACAATGCCCGCTACAAAGGGTTGCG
AACCCGCGAGGGGGAGCGAATCCCAAAAAAGCGGGCTCAGTTCGGATCGCAGGCTGCAACTCGCCTGCGT
GAAGCCGGAGTCGCTAGTAACCGCCGGTCAGAATACGGCGGTGAATACGTTCCCGGGCCTTGTACACACC
GCCCGTCACGCCACGGAAGCCGGCTGCACCTGAAGCCGGTGGGCCAACCTCAGGGAGGCAGCCGTCGAGG
GTGTGGTCGGTGACTGGGGCGAAGTCGTAACAAGGTAGCCGTAGCGGAAGCTGCGGCTG-----------
--
>FigS2A_Candidatus_Omnitrophus_fodinae_SCGC_AAA011-A17_ASOC01000103 
-------AGAGTTTGATTCTGGCTCAGAACGAACGCTGGCGGCGTGGATTAGGCATGCAAGTCGAACGAC
--TTT------AGCTTTC------GAGCTTAGTGGCGAAAGGGTGAGTAACACGTGGGTATCTGCCTTTG
GGGCGGGGATAACCTTCCGAAAGGAGGGCTAATACCCGATAAGCTCTTCGGAGAAAAGATAGGGACTGCC
GTGCCTGTCACCTAAAGATGAGCCCGCGACTTATCAGGTAGTTGGTAGGGTAATGGCCTACCAAGCCTAT
GACGAGTAGCTGGTCTGAGAGGATGGTCAGCCACATCGGGACTGAGACACTGCCCGGACTCCTACGGGAG
GCTGCAGTCGAGGATATTTCGCAATGGGGGCAACCCTGACGAAGCGACGCCGCGTGGAGGATGAAGGTCT
TCGGATTGTAAACTCCTGTCACCAGGGACGAAAGGTATGGGGATAACATTCTCATACTTTGACTGTACCT
GGAGAGGAAGCCACGGCTAACTCTGTGCCAGCAGCCGCGGTAATACAGAGGTGGCAAGCGTTGTTCGGAT
TTACTGGGTGTAAAGGGCACGTAGGCGGTTCGGAAAGTCGGATGTGAAATCCTATGGCTTAACCATAGAA
TGGCATCCGAAACTTCCGGGCTAGAGTGTGGGAGAGGAAGATGGAATTCCCGGTGTAAGGGTGAAATCTG
TAGATATCGGGAGGAACACCAGTGGCGAAGGCGATCTTCTGGCCCATTACTGACGCTCAGTTGCGAAAGC
AGGGGGAGCAAACGGGATTAGATACCCCGGTAGTCCCTGCCGTAAACTATGGACACTAGGTGTCGGTTGG
TCATAGCAGTCGGTGCCGTAGCTAACGCAGTAAGTGTCCCACCTGGGGAGTACAGTCGCAAGGCTGAAAC
TCAAAGAAATTGACGGGGACCCGCACAAACGGTGGAGCATGTGGTTTAATACGACGATACGCGTGGAACC
TCACCCAGGCTTGACATGAGGAAGTAGGACCTGAAAGGGGACGACCGGTCCGCCGGAACTTACACAGGTG
TTGCATGGCTGTCGTCAGCTCGTGTCGTGAGATGTTGGGTTAAGTCCCGCAACGAGCGCAACCCTTATCC
TTAGTTGCCAACGG-GAAGCCGGGAACTCTAAGGAGACTGCCTGTGATAAACAGGAGGAAGGTGGGGACG
ACGTCAAGTCAGTACGGCCCTTACGCCTGGGGCTACACACGTGCTACAATGGCCGGTACAAAGGGTCGCG
AACCCGCGAGGGGGAGCCAATCCCAAAAAACCGGCCCCAGTTCGGATCGGAGGCTGCAACTCGCCTCCGT
GAAGCCGGAATCGTTAGTAACCCCACATAAGCACGGCGGGGTGAATACGTTCCCGGGTCTTGTACACACC
GCCCGTCAAGTCACCCGAGTTGGTTGCACCCGAAGGCATCGATCTAACCGCAAGGAAGTAGATGTCGAAG
GTGTGATTAGTGAGGGGGACTAAGTCGTAACAAGGTAGCCTTTCCGGAAGGAGAGGCTG-----------
--
>FigS2A_Ignavibacterium_album_JCM_16511_CP003418 
-------AGAGTTTGATCCTGGCTCAGGACGAACGCTGGCGGCGTGCTTAACACATGCAAGTCT-ACGGA
A-AGG---GGTAGCAATATC----CCGTAAAGTGGCGCACGGGTGAGTAACACGTAAGTATCTACCTTTA
GGTTCGGAATAACTCCGAGAAATCGGTGCTAATACCGGATGATTCCACATGGATAAAGTCT------ATA
-----AGACGCCTGAAGATGAGCTTGCGGCCGATTAGCTAGTTGGTGGGGTAACGGCCTACCAAGGCGAC
GATCGGTAGCTGGTCTGAGAGGATGATCAGCCACACTGGAACTGAGACACGGTCCAGACTCCTACGGGAG
GCAGCAGTGAGGAATATTGGGCAATGCCCGCAAGGGTGACCCAGCAACGCCGCGTGGAGGATGAAGGTCG
TAAGATTGTAAACTCCTGTTAGAGGGGACGAAAATCCCGAT--AGA----ATCGGGACTTGACTGTACCC
TCAGAGAAAGCCCCGGCTAACTACGTGCCAGCAGCCGCGGTAATACGTAGGGGGCAAGCGTTGTCCGGAT
TCACTGGGTGTAAAGGGCGCGCAGGCGGGTTAGCAAGTCAGAGGTGAAATCCTACAGCTTAACTGTAGAA
CTGCCTTTGAAACTGTTAATCTTGAGTGCGGAAGAGAGAGACGGAATTCCAGGTGTAGCGGTGAAATGCG
TAGATATCTGGAAGAACACCAGTTGCGAAGGCGGTCTCTTGGTCCGTTACTGACGCTCAGGCGCGAAAGC
GTGGGGAGCAAACAGGATTAGATACCCTGGTAGTCCACGCCCTAAACGATGAATACTAGGTGTTGGTCCC
-ACTG-GGATCAGTGCCGCAGCTAACGCATTAAGTATTCCACCTGGGGAGTACGATCGCAAGGTTGAAAC
TCAAAGGAATTGACGGGGGCCCGCACAAGCAGTGGAGCATGTGGTTTAATTCGATGCAACGCGAAGAACC
TTACCTAGGCTTGAAAGGAGATAACAGGGTATGAAAGTACCCCTC-CCTTCGGG-GCATCTGTACAGGTG
CTGCATGGCTGTCGTCAGCTCGTGCCGTGAGGTGTTGGGTTAAGTCCCGCAACGAGCGCAACCCCTACCA
TTAGTTGCCACCAGGTTATCTGAGCACTCTAATGGGACTGCCTACG-CAAGTAGGAGGAAGGTGGGGATG
ACGTCAAGTCCGCATGGCCCTTACGCCTAGGGCTACACACGTGCTACAATGGATGCTACAATGGGCAGCA
AGACCGCGAGGTTAAGCCAATCCCTTAAAAGCATCCCCAGTTCGGATTGGAGTCTGAAACCCGACTCCAT
GAAGTTGGAATTGCTAGTAATCGCGGATCAG-ACGCCGCGGTGAATACGTTCCCGGGCCTTGTACACACC
GCCCGTCAAGCCATGGAAGCCGGGGGTACCCGAAGCCAGTATTCTAACCGCAAGGAGGAAGCTGTCTAAG
GTAAAACCGGTGACTGGGGCTAAGTCGTAACAAGGTAGCCGTACCGGAAGGTGCGGCTGGATCACCT---
--
>FigS2A_Atribacteria_bacterium_SCGC_AAA255-N14_ASPC01000002 
-------AGAGTTTGATCCTGGCTCAGGATGAACGCTGGCGGCGTGCCTAACACATGCAAGTCGAACGGA
--AGCTGATTCCTTCGGGGAGAT-GTAGAAAGTGGCGAACGGGTGAGTAACGCGTGGGTATCTACCCTGT
TGTGGGGGATAACCCTCCGAAAGGAGGGCTAATACCGCATAAGTTCTTAAGAATAAAGATGGCC-TTTAC
-ATGCTATCGCTTCAGGATGAGCCCGCGTCCTATTAGTTAGTTGGTGGGGTAATGGCCTACCAAGACCAC
AATGGGTAGCCGGTCTGAGAGGATGTACGGCCACACTGGGACTGAGATACGGCCCAGACTCCTACGGGAG
GCAGCAGTGGGGAATATTGCGCAATGGGGGAAACCCTGACGCAGCGACGCCGCGTGGATGATGAAGGCCT
TTGGGTTGTAAAATCCTGTTCTGGGGGAAGAAACCTTAAGGGCCAATAACCCTTAAG-CTGACGGTACCC
CGAGAGAAAGCTCCGGCTAATTATGTGCCAGCAGCCGCGGTAATACATAAGGAGCAAGCGTTATCCGGAA
TTATTGGGCGTAAAGAGCTCGTAGGCGGTCTTAAAAGTCAGGTGTGAAATTATCAGGCTTAACCTGATAA
GGTCATCTGAAACTTTAAGACTTGAGGATAGAAGAGGAAAGTGGAATTCCCGGTGTAGCGGTGAAATGCG
TAGATATCGGGAGGAACACCAGTGGCGAAGGCGGCTTTCTGGTCTATTTCTGACGCTGAGGAGCGAAAGC
TAGGGGAGCAAACGGGATTAGATACCCCGGTAGTCCTAGCTGTAAACGATGGATACTAGGTGTGGGAGG-
ATCGA-CCTTCTGTGCCGCAGCTAACGCATTAAGTATCCCGCCTGGGGAGTACGGTCGCAAGGCTGAAAC
TCAAAGGAATTGACGGGGGCCCGCACAAGCGGTGGAGCATGTGGTTTAATTCGACGCAACGCGAAGAACC
TTACCGGGGCTTGACATTTCTTGCCCGTCTAAGAAATTAGATTTTCCCTTTTGGGACGAGATAACAGGTG
GTGCATGGTTGTCGTCAGCTCGTGTCGTGAGATGTTGGGTTAAGTCCCACAACGAGCGCAACCCTTATGC
TTAGTTGCTAACTTGTTTAAAGTGCACTCTAAGCAGACTGCCGCAGATAATGCGGAGGAAGGTGGGGATG
ACGTCAAATCATCATGCCCCTTACGTCCCGGGCTACACACGTGCTACAATGGCCTGTACAGAGGGTAGCG
AAAGAGCGATCTTAAGCCAATCCCAAAAAGCAGGCCCCAGTTCGGATTGGAGGCTGCAACTCGCCTCCAT
GAAGTAGGAATCGCTAGTAATCGCGGATCAG-ATGCCGCGGTGAATACGTTCCCGGGCCTTGTACACACC
GCCCGTCACACCACGAAAGTTGGCGATACCTGAAGTTACTAGGCTAACCGTAAGGAGGCAGGTACCGAAG
GTATGGCTAGCGATTGGGGTGAAGTCGTAACAAGGTAGCCGA---------------T------------
--
>FigS2A_Microgenomates_bacterium_SCGC_AAA011-F5_ASNY01000018 
-------AGAGTTTGATCCTGGCTCAGGATGAACGCTAGCGGCGTGCCTGAGATATGCAAGTCGTGCGTA
--ATT-TTTT-CGCAAGAGA----AAATTCAGCGGCGGACGGCTGAGTAACTCGTAGGTATTTGCCCCTT
TCTTGATAATAGCCCCGCGAAAGCGGGGGTAATAATCAATAATGACTTTTGTTTAAAGAAT------TAA
C---TATTTGGAAAGGGATAAGCCTGCGTCCTATCAGGTTGTTGGTAGGGTAACTGCCTACCAAGCCAAT
GACGGGTAGCTGGCCCGAGAGGGTGGCCAGCCAGAGGGGTACTGAGACACGGACCCCACTTCTACGGAAG
GCAGCAATCAGGAATAGTCGGCAATGGGCGAAAGCCTGACCGCGCGACGCCGCGTGTGAGATGAAGCTCT
AACGAGTGTAAATCACTGTGGTAGAGGAAGAAGTCCCGCC---TTT-----GGCGGGATTGACTGTACTC
TGCTAGAAAGTAGCCGCTAACTGCGTGCCAGAAGCGTCGGTAATACGTGGGCTACGAGCGTTATCCGGTT
TTATTGGGCGTAAAGGGTGTGTAGGTGTTCTATTAAGTCATGTTTTAAAGACCAAGGCCAAACCTTGGAA
AAAGGCAAGATACTGATAGAATTGAGTTTTTTTAGGGAAACCAGAACTTAGGGAGGAGTAGTGAAATGCG
TTGATACCCTAGGGAATACCAGCGGCGAAGGCGGGTTTCTGAAAGACATCTGACACTGAGACACGAAAGC
TAGGGGAGCGAAGCAGATTAGAGACCTGCGTAGTCCTAGCCCTAAACGATGCTTGCTATCTGCATTTTTC
TTAT-GAGGGGTGTGGAGAAGGTAACCCGTTAAGCAAGCCGCCTGGGGAGTACGACCGCAAGGTTAAAAC
TCAAAGGAATTGGCGGGGAGGCACACAACCAGTGGAACATGTGGTTCAATTCGATACGAACCGAAGAACC
TCACCAGGGTTTGACATCTAGCTT-TTTTGATGAAAGTCAAAAAT-CCGCAAGG-AGGCTAGGACAGGTG
CTGCATGGCTGTCGTCAGTTCGTTCCGTGAGGAGTGCCCTTAAGTGGGACAACGAACGCAACCCCTATTC
TGTGTTA--------TAT------TG-TCACAGAAGACTGCTACGATTTCCGTAGAGGAAGGAGGGGCAG
ACGTCAAGTCAGCATGGTCCTTATACCCTGGGCTACACACATGTTACAATGAGAAGAACAATGAGTCGCC
ACTTAGCAATAAGGAGCAAATCTCA-AAATCTTCTCTCAGTTGGGATTGGGGTCTGAAACTCGACCTCAT
GAACTCGGAATTGGTAGTAATCGCGAATCAGCATGTCGCGGTGAATACGTTCTTGCCTCTTGCACACACC
GCCCGTCAAGCCAACAAAGTCGGATAAATTTGAATCCTGA-CT------TTA------TGTCAGGAGAGG
ATTTTTTCGGCGATGGGGGTTAAGTCGTAACAAGGTATCCGTTCTGGAAGGAGCGGATG-----------
--
>FigS2A_Fervidicoccus_fontis_Kam940_CP003423 
-----ACTCCGGTTGATCCTGCCGGACCCG-ACTGCTATCGGGGGGCCTAAGCCATGGGAGTCGCACACC
--CAC-------CGCT--------GTGGGGTGTGGCGCACGGCTGAGTAACACGTGGCTACCTACCCTCG
GGATGGGGATAACTCCGGGAAACTGGAGCTAATACCCAATA--GCCGGAAGGTTAAATGGATG-GAAGTT
ATTCTATCCGCCCGAGGATGGGGCTGCGTCCCATCAGGCTGTTGGCGGGGTAATGGCCCGCCAAACCTAT
AACGGGTAGGGGCCGTGAGAGCGGGAGCCCCCAGATGGGCACTGAGACAAGGGCCCAGGCCCTACGGGGC
GCACCAGGCGGGAAACCTCCGCAATGCGGTAACCCGTGACGGGGTCACCCCGAGTGCTCT----C-C--T
TTT--G-G--A-GAGCTTTTCCCTGCT---------------GCAGTAA-----------------GGCA
GGGGAATAAGTGGGGGC-AAGCTGGTGTCAGCCGCCGCGGTAATACCAGCCCCACGAGTGGTCGGGACGG
TTATTGGGCCTAAAGCGCCCGTAGCCGGCCCAGCAAGTTCCTGCCTAAATCATCGGGCTCAACCCGGTGA
TTGGTGGGAATACTACTGGGCTAGGAGGCGGGAGAGGCCGGGGGTACTGCCGGGGTAGGGGCGAAATCCT
ATAATCCCGGCAGGACCACCAGTGGCGAAGGCGCCCGGCTGGAAC-GCCTCGACGGTGAGGGGCGAAAGC
TGGGGGAGCAAACCGGATTAGATACCCGGGTAGTCCCAGCTGTAAACGATGCGGACTAGGTGTTGGACGG
CTAGACCGTCCAGTGCCGCAGGGAAGCCGTTAAGTCCGCCGCCTGGGGAGTACGGCCGCAAGGCTGAAAC
TTAAAGGAATTGGCGGGGGAGCACACAAGGGGTGGAGCCTGCGGCTTAATTGGAGTCAACGCCGGGAA-C
TTTACGGGGG---CGACGCAGTGACGGCAGGTAATGACCTGCCC----GACG----CGCTG-AG-AGGAG
GTGCACGGCCGTCGCCAGCTCGTGCCGTGAGGTGTCTGGTTAAGTCCAGCAACGAGCGAGACCCCTGCCC
CTAATTGCGACTCACTTTGTGGGGCACATTAGGGGGACTGCCGGCGTTAAGCCGGAGGAAGGTGGGGGCC
ACGGCAGGTCAGCATGCCCCGAAACCCCCGGGCTGCACGCGGGCTACAATGGCTGGGACAGCGGGAACCG
ACCCCGAAAGGGGAAGGA-ATCTCTTAAACCCAGCCGCAGTTGGGATCGAGGACTGAAACCCGTCCTCGT
GAACGAGGAATCCCTAGTAACCGCACGTCAT-ATCGTGCGGTGAATACGTCCCTGCTCCTTGCACACACC
GCCCGTCGCTCCACCCGAGTGGGGAAAGGGTGA-GGCCCT-GCTC----CGAA-A-GGGTAGGGTCGAAC
CCTTTCCCTGCGAGGGGGGAGAAGTCGTAACAAGGTAGCCGTAGGGGAACCTGCGGCTGGATCACCTCCT
--
>FigS2A_Melioribacter_roseus_P3M-2_CP003557 
------GAGAGTTTGATCCTGGCTCAGGACGAACGCTGGCGGCGTGCTTAACACATGCAAGTCT-AGGGA
--AAT-TCCGGCTTCGGTTGGA--GAGTACACTGGCGCACGGGTGAGTAATATGTAAGTACCTACCCATA
GGTTCGGGATAACTCGTCGAAAGACGGGCTAATACCGAATGATCCCGCATGGGTAAAGCCT------ATA
-----TGGTGCCTATGGATGGGCTTGCATCCGATTAGCTAGTTGGTAGGGTAACGGCCTACCAAGGCGAC
GATCGGTAGCTGGTCTGAGAGGATGATCAGCCACACTGGAACTGAGACACGGTCCAGACTCCTACGGGAG
GCAGCAGTGAGGAATATTGGGCAATGCCCGCAAGGGTGACCCAGCAACGCCGCGTGGAGGATGACGGCCG
TAAGGTTGTAAACTCCTTTTGAGAGGGACGAAAATTCCGAT--GGA----ATCGGAACTTGACTGTACCT
CTAGAAAAAGCCCCGGCTAACTACGTGCCAGCAGCCGCGGTAATACGTAGGGGGCAAGCGTTGTCCGGAT
TTACTGGGTGTAAAGGGCGCGTAGGCGGACCTGTTAGTCAGAGGTGAAATCCTGCGGCTTAACCGTAGAA
CTGCCTTTGATACTGCAGGTCTTGAGTTCGAAAGAGAGTAGCGGAATTCCAGGTGTAGTGGTGAAATACG
TAGATATCTGGAAGAACACCAGTGGCGAAGGCGGCTACTTGGTTCGCAACTGACGCTGAGGCGCGAAAGC
GTGGGGAGCAAACAGGATTAGATACCCTGGTAGTCCACGCCGTAAACGATGAATACTAGGTGTTGGCTCC
-GTTAGGAGTCAGTGCCGCAGCTAACGCATTAAGTATTCCACCTGGGGAGTACGATCGCAAGGTTGAAAC
TCAAAGGAATTGACGGGGGCCCGCACAAGCAGTGGAGCATGTGGTTTAATTCGATGCAACGCGAAGAACC
TTACCTAGGCTTGAAAAGAGGCGACCGGGTGTGAAAGCACCCTTC-CCTTCGGG-GCGCCTGTACAGGTG
CTGCATGGCTGTCGTCAGCTCGTGCCGTGAGGTGTTGGGTTAAGTCCCGCAACGAGCGCAACCCCTACCA
TTAGTTGCCATCAGGTTAACTGGGCACTCTAATGGGACTGCCTACG-CAAGTAGGAGGAAGGTGGGGATG
ACGTCAAGTCAGCATGGCCCTTACGCCTAGGGCTACACACGTGCTACAATGGGTGCTACAACGGGTAGCG
AAACCGCGAGGTGGAGCCAATCCCTAAAAAGCATCCTCAGTTCGGATTGGAGTCTGCAACCCGACTCCAT
GAAGCTGGAATTGCTAGTAATCGCGCATCAG-ACGGCGCGGTGAATACGTTCCCGGGCCTTGTACACACC
GCCCGTCAAGCCATGGAAGCCGGGGGTACCCGAAGTCAGTGACCCAACTCCTCAGAGGGAGCTGCCGAAG
GTAAAACCGGTGACTGGGGCTAAGTCGTAACAAGGTAGCCGTACCGGAAGGTGCGGCTGGATCACC----
--
>FigS2A_Candidatus_Iainarchaeum_andersonii_SCGC_AAA011-E11_AQRS01000026 
-------TCCAGCTGATCCTGCTGGCGGAT-ACTGCTATCGAAGTCGTTCAGCCATGCAAGTCTGA-GGT
-CCGG-------CCAT--------AGGACTC-TGGCATACGGCTCAGTAACACGTGGTTATCTACCCTCG
AGAGGAGC-TAATCCCGGGAAACTGGGGCTAATACTCCATA--CACGGAAGTGCAAATGAGGC--ACCAT
GAGTCTTCG-CTCGAGGATGAGACTGCGGTGGATTAGGTAGTTGGCGGGGTAACTGCCCACCAAGCCAAA
GATCCATACGGGCCTTGAGAGAGGTAGCCCGGAGAAGGGTACTGAGATAAGGACCCTAGCCCTACGGGGT
GCAGCAGGCGCGAAAATTCTGCAATACACGAAAGTGTGACAGAGGAACTTCGAGTGCCCT----C----A
CT-----G--A-GGGCTTTTGCTAACT---------------TTAGAAA-----------------GGTT
GGCGAATAAGGACTGGC-AAGTGCGTGCCAGCCGCCGCGGTAATACGTACAGTTCAAGTGGTATCCCCTT
ATATTGGGCCTAAAGCGTTCGTAGCCGGCTCAGAAAGTCTTTTGTGAAATCGGCTCTCTTAAGGAGTCGA
ATGCAAAAGAAACTTCTGGGCTCGAGACCGGAAGACGTGAAGGGAATTTCAGGAGTAACGGTGAAATGTT
GTGATCCCTGAAGGACCACCAGTAGCGAAGGCGCTTCACGAGGAC-GGTCTGACGGTGAGGAACGAAAGC
TGGGGGAGCGACCCGGATTAGATACCCGGTTAGTCCCAGCCGTAAACGATGCGGACTAGGTGTCCTAGCG
CACGTCGCGGGGGTGCCGAAGCGAAGGTCTTAAGTCCGCCGCCTGGGAAGTATACTCGCAAGGGTGAAAC
TTAATGGAATTGGCGGGGGCGCACACAAGGGGTGGATGCTGCGGTTTAATTGGACACAACGCCAGGAAAC
TTACCAGAGG---CGACGCAGTGATGGAAGTTGAAGGGCTTCCT----GACA----CGCTG-AG-AGGTG
TTGTATGGTCATCGTCAGCTCGTACTATGAAGCGTCCTGTCAACTCAGGCAACGGGCGAGACCCACGTCC
CTAGTTGCTACTTTCTCC--GGGGCACTCTAGGGAGAC-TGCGGTGGTAACACTGAGGAAGGAGTGGGCA
ACGGTAGATCTGTATGGCCCGAATCTTCTGGGCTACACGCGGCATACATTGGACAAGACAATGAGTTTCG
AGCCCGAAAGGGTAAGGA-ATCCCCAAAACTTGTCCCAAGTTCGGATTGAGGGTTGTAACCCACCCTCAT
GAAGCTGGAATCCCCAGTAATCGCGCGTCATCATCGCGCGGTGAATCAGTCCCTGCGCCTTGCACACACC
GCCCATCAAGCCAGTTGAGTGAGGTCTGGATGA-GCCGAT-TCTC----ATT----GAGGGTCGTCGATT
CTAGGTTTCGCGAGACGGGCTAAGTTGTAACAAGGTGTCCGTAGGGGAACCTGCGGACG-----------
--
>FigS2A_Oscillatoria_acuminata_PCC_6304_CP003607 
------------------CTGGCTCAGGATGAACGCTGGCGGTCTGCTTAACACATGCAAGTCGAACGTG
--------AACCCTCGGGTT-------CATAGTGGCGGACGGGTGAGTAACACGTGAGAATCTGCCTCCA
GGTCGGGGACAACAGTGGGAAACTGCTGCTAATACCCGATGT-GCCTACGGGTGAAAGA--------TTA
A------TTGCCTGGAGATGAGCTCGCGTCCGATTAGCTAGTTGGTAGAGTAAAAGCCTACCAAGGCGAC
GATCGGTAGCTGGTCTGAGAGGATGAGCAGCCACACTGGGACTGAGACACGGCCCAGACTCCTACGGGAG
GCAGCAGTGGGGAATTTTCCGCAATGGGCGAAAGCCTGACGGAGCAAGACCGCGTGGGGGATGAAGGCTC
TTGGGTTGTAAACCCCTTTTCTCAGGGAAGA-----------ATAAC------------TGACGGTACCT
GAGGAATAAGCATCGGCTAACTCCGTGCCAGCAGCCGCGGTAAGACGGAGGATGCAAGCGTTATCCGGAA
TTATTGGGCGTAAAGCGTTCGTAGGTGGCTGTTCAAGTCTGCCGTTAAAGACCGGGGCTTAACTCCGGAA
AAACTGTGGAAACTGAACAGCTAGAGTATGGTAGGGGTAAGGGGAATTCCCGGTGTAGCGGTGAAATGCG
TAGATATCGGGAAGAACACCGGTGGCGAAGGCGCCTTACTGGGCCATAACTGACACTGAGGGACGAAAGC
TAGGGGAGCGAAAGGGATTAGATACCCCTGTAGTCCTAGCTGTAAACGATGGATACTAGGTGTTGCCCG-
ATCGA-CGGGCAGTGCCGTAGCTAACGCGTTAAGTATCCCGCCTGGGGAGTACGCACGCAAGTGTGAAAC
TCAAAGGAATTGACGGGGGCCCGCACAAGCGGTGGAGTATGTGGTTTAATTCGATGCAACGCGAAGAACC
TTACCAGGGCTTGACATGTCCAGAATCTTGGGGAAACCTAAGAGTGCCTTCGGGAGCTGGAACACAGGTG
GTGCATGGCTGTCGTCAGCTCGTGTCGTGAGATGTTGGGTTAAGTCCCGCAACGAGCGCAACCCTCGTCC
TTAGTTGCCATCAT-T-A-TTGGGCACTTTAGGGAGACTGCCGGTGACAAACCGGAGGAAGGTGGGGATG
ACGTCAAGTCAGCATGCCCCTTACGTCCTGGGCTACACACGTACTACAATGGGAAGGACAGAGGGTAGCA
AGCGCGCGAGTGCAAGCCAATCCCATAAACCTTTCCTCAGTTCAGATTGAAGTTTGCAACTCAACTTCAT
GAAGGCGGAATCGCTAGTAATCGCAGGTCAG-ATACTGCGGTGAATACGTTCCCGGGCCTTGTACACACC
GCCCGTCACACCATGGAAGTTGGCCATGCCCGAAGTCATTA-----------------------------
----------------------------------------------------------------------
--
>FigS2A_candidate_division_SR1_bacterium_MGEHA_AOTF01000010 
-------AGAGTTTGACCCTGGCTCAGGATGAACGCTAGCGAAATGCCTAACACATGCAAGTCGAACGAT
--CTGCCTCGTAGTAATACGGAG-TAGATTAGTGGCAAACGAGCGAGTAACGCGTGCTTACCTGCCCCGA
AGATGGGTATAACTGCA-GAGA-TGTAGCTAATTCCCAATATGGGTGAAATCCGAAAGA--------TTT
A------TCGCTTCGGGAGGGGGGTGCGTCCTATCAGGTAGTTGGTGGGGTAATGGCCTACCAAGCCTAT
GACGGGTAACCGGTCTGAGATGATGTCCGGTCGCGATGGGACTGAGATACGGCCCATACTCCTACGGGAG
GCAGCAGTGGGGAATCTTGCACAATGGACGAAAGTCTGATGCAGCAATTTCGCGTGAAGGATGAAGCATT
ACGGTGTGTAAACTTCTTTTTTGGCAGAAGA-----------CGAA-------------TGACGGTATGT
CAAGAATAAGAGACGGCTAACTACGTGCCAGCAGCCGCGGTAATACGTAGGTCTCAAGCGTTATCCGGAT
TTACTGGGCGTAAAGTGTCCGTAGTCTGAATTGTAAGTCTGTTTTCAAATCCTACGACTCAATCGTAGAA
AGGGAATGGATACTGCAATTCTGGAAGTATCTAGGGGTTAGTGGAATTTCCGGTGGAGCGGTGAAATGCG
TTGATATCGGAAGGAACGCCGAAAGCGAAAGCAGCTAACTATAGAATACTTGACGATGAGGGACGACAGT
TTGGGGAGCAAACAGGATTAGATACCCTGGTAGTCCAAACCGTAAATTATGCTTGCTAGATGTTTTTATC
-TTTAGGTAGGAGTGTCGTATCTAACGAGTTAAGCAAGCCGCCTGGGTAGTATATTCGCAAGAATGAAAC
TCAAAGGGATAGGCGGGGGAACACACAAGCAGTGGATTATCTAGATTAATTGGATAATAAGCCAAGAATC
TTACCTAGGATTGACATGATTGTGTCTGCGGTGAAAGTCGCATATCTAGCAATAGAGCTTTACACAGGTG
GTGCATGGTCGTCGTCAGCTCGTGCCGCAAGGTGTCTAGTTAAGTCTGGAAACGAGCGCAACCCTCGTGT
TTAGTTA--------GTA------TG-TCTAAACAGACTGCTCGGG-TAACCGAGAGGAAGGAGAGGATG
ACGTCAGATCCTCATGCCCCTTACACCTAGGGCCTCATAGATAATACAATGGGTAGGACAGCGAGAAGCG
ATACCGTGAGGTGGAGCAAATCTT-TAAAACTACCCCTAGTTCGGATTGTAGTCTGGAACTCGACTACAT
GAAGTTGGAATTGCTAGTAATGGCAGATCAGCATGCTGCCGTGAATACGTCCCTGTTCCTTGCACTCACC
GCCCGTCAAACCATGGGAGCTGAGGCTCTTTGAAGACTCA-T-------TAT-------ATGGGTTAAGG
AGGGAATCAGTGACTGGGGTTAAGTCGTAACAAGGCATCCCTACCGGAAGGTGGGGATA-----------
--
>FigS2A_Dokdonia_donghaensis_DSW-1_JSAQ01000001 
ACGATGAAGAGTTTGATCCTGGCTCAGGATGAACGCTAGCGGCAGGCTTAACACATGCAAGTCGAGGGGT
AACAG-GAGTAGCTTGCTATTT-GCTGACGACCGGCGCACGGGTGCGTAACGCGTATAGATCTACCTTAT
ACTGGGGGATAGCCTTTGGAAACGAAGATTAATACCCCATAGTTTGGCATCATTAAAGT--------TTC
G------GCGGTATAAGATGACTATGCGTTCTATTAGTTAGTTGGTAAGGTAACGGCTTACCAAGACTTC
GATAGATAGGGGTCCTGAGAGGGAGATCCCCCACACTGGTACTGAGACACGGACCAGACTCCTACGGGAG
GCAGCAGTGAGGAATATTGGACAATGGAGGCAACTCTGATCCAGCCATGCCGCGTGTAGGAAGACTGCCT
ATGGGTTGTAAACTACTTTTATATGGGAAGAAAAGGTCTA---CGTG----TAGATTGATGACGGTACCA
TAAGAATAAGCACCGGCTAACTCCGTGCCAGCAGCCGCGGTAATACGGAGGGTGCAAGCGTTATCCGGAA
TCATTGGGTTTAAAGGGTCCGTAGGCGGGCATATAAGTCAGTGGTGAAAGTCTGTGGCTTAACCATAGAA
TTGCCATTGATACTGTATGTCTTGAATTATTGTGAAGTGGTTAGAATATGTAGTGTAGCGGTGAAATGCT
TAGAGATTACATAGAATACCAT-TGCGAAGGCAGATCACTAACAATATATTGACGCTGATGGACGAAAGC
GTAGGTAGCGAACAGGATTAGATACCCTGGTAGTCTACGCCGTAAACGATGGATACTAGTTGTTTGGCC-
-TTCG-GGCTGAGTGACTAAGCGAAAGTGATAAGTATCCCACCTGGGGAGTACGTTCGCAAGAATGAAAC
TCAAAGGAATTGACGGGGGCCCGCACAAGCGGTGGAGCATGTGGTTTAATTCGATGATACGCGAGGAACC
TTACCAGGGCTTAAATGTGTCTGACAGCTTTAGAGATAGAGTTT--TCTTCGGA--CAGATTACAAGGTG
CTGCATGGTTGTCGTCAGCTCGTGCCGTGAGGTGTCAGGTTAAGTCCTATAACGAGCGCAACCCCTGTGG
TTAGTTGCCAGCGAGTAATTCGGGAACTCTAGCCAGACTGCCGGTG-CAAACCGGAGGAAGGTGGGGATG
ACGTCAAATCATCACGGCCCTTACGTCCTGGGCCACACACGTGCTACAATGGTAGGGACAGAGAGCAGCC
ACTGGGCGACCAGGAGCGAATCTAT-AAACCCTATCTCAGTTCGGATTGGAGTCTGCAACTCGACTCCAT
GAAGCTGGAATCGCTAGTAATCGGATATCAGCATGATCCGGTGAATACGTTCCCGGGCCTTGTACACACC
GCCCGTCAAGCCATGGAAGCTGGGGGTACCTGAAGTCCGTCACC-----GTAA----GGAGCGGCCTAGG
GTAAAACTGGTAACTGGGGCTAAGTCGTAACAAGGTAGCCGTACCGGAAGGTGCGGCTGGAACACCTCCT
TT
>FigS2A_Rikenella_microfusus_DSM_15922_ATXW01000003 
-------AGAGTTTGATCCTGGCTCAGGATGAACGCTAGCGGCAGGCCTAACACATGCAAGTCGAGGGGC
AGCGAGCGGAAGCTTGCTTCCGCGTCGGCGACCGGCGCACGGGTGCGTAACGCGTATGTACCTACCTTAT
ACAGGAGGATAACCCGGAGAAATTCGGACTAATACTCCATAGG-CGGCATCG-GAAAGA--------TTC
A------TCGGTATAAGATGGACATGCGTGACATTAGCTGGATGGTGAGGTAACGGCTCACCATGGCGAC
GATGTCTAGGGGTTCTGAGAGGAAGGTCCCCCACACTGGTACTGAGACACGGACCAGACTCCTACGGGAG
GCAGCAGTGAGGAATATTGGTCAATGGACGGAAGTCTGAACCAGCCATGCCGCGTGCAGGACGACGGCTT
ATGAGTTGTAAACTGCTTTTGTACGAGAATAAGGTATCTA---CGTG----TAGGTAATTGAATGTATCG
TACGAATAAGGATCGGCTAACTCCGTGCCAGCAGCCGCGGTAATACGGAGGATTCGAGCGTTATCCGGAT
TTATTGGGTTTAAAGGGTGCGTAGGCGGCCCGGTAAGTTAGAGGTGAAATTCAGCGGCTTAACCGCAGAA
CTGCCTCTGATACTGTCGGGCTGGAGAGTAGATGCAGCAGGCGGAATGAGTAGTGTAGCGGTGAAATGCT
TAGATATTACTCAGAACACCGATTGCGAAGGCAGCTTGCTAATCTATATCTGACGCTGATGCACGAAAGC
GTGGGTAGCGAACAGGATTAGATACCCTGGTAGTCCACGCAGTAAACGATGATAACTCGTTGTCGGCG--
ATACA--AGTCGGTGACCCAGCGAAAGCGATAAGTTATCCACCTGGGGAGTACGACCGCAAGGTTGAAAC
TCAAAGGAATTGACGGGGGCCCGCACAAGCGGAGGAACATGTGGTTTAATTCGATGATACGCGAGGAACC
TTACCCGGGCTTGAAAGTTAGCGACCGCCTTTGAAAGAGGGCTTC-TCTTCGGA-GCGCGAAACTAGGTG
CTGCATGGTTGTCGTCAGCTCGTGCCGTGAGGTGTCGGGTTAAGTCCCATAACGAGCGCAACCCCTGTTC
ATAGTTACCAGCATGTAGTGTGGGGACTCTATGAAGACTGCCGGTG-TAAACCGGAGGAAGGTGGGGATG
ACGTCAAATCAGCACGGCCCTTACGTCCGGGGCGACACACGTGTTACAATGGCCGGTACAGAGGGCAGCG
ACATAGCGATATGAAGCGAATCTCATAAAGCCGGTCTCAGTTCGGATTGCAGGCTGCAACTCGCCTGCAT
GAAGTTGGATTCGCTAGTAATCGCGCATCAGCATGGCGCGGTGAATACGTTCCCGGGCCTTGTACACACC
GCCCGTCAAGCCATGGAAGCCGGGGGTGCCTGAAGTACGTGACC-----GCAA----GGAGCGTCCTAGG
GCAAAACTGGTAACTAGGGCTAAGTCGTAACAAGGTAGCCGTACCGGAAGGTGCGGCTG-----------
--
>FigS2A_Nitrospina_sp._SCGC_AAA288-L16_AQTY01000007 
-------AGAGTTTGATCCTGGCTCAGAACGAACGCTGGTGGCGTGCTTAACACATGCAAGTCGAACGGA
A-AGT---TTCCTTCGGGAA----ATTTAAAGTGGCGCAAGGGTGAGTATCACGTGAATATCTGCCCTCG
AGATCGGGATAACATGGTGAAAACTATGCTAATACCGGATAAGTTCATAAGAAAAAAGGAGT-----CTC
A--ATCTTCACTCGAGGATGAGTTCGCGCAACATTAGCTTGTTGGTGAGATAAAAGCTCACCAAGGCTAC
GATGTTTAGCCGGCCTGAGAGGGTGAACGGCCACACTGGAACTGAGACACGGTCCAGACTCCTACGGGAG
GCAGCAGTGGGGAATATTGCGCAATGGGCGAAAGCCTGACGCAGCAACGCCGTGTGAGCGATGAAGGCTT
TAGAGTCGTAAAGCTCTGTCAAATGGGAAGA------------ATTC------------TGACGGTACCA
TTAGAGGAAGCCCCGGCTAACTCCGTGCCAGCAGCCGCGGTAATACGGAGGGGGCAAGCGTTGTTCGGAA
TTATTGGGCGTAAAGCGTATGTAGGCGGCTAAGTAAGTCAGGCGTGCAAGCCCGTGGCTCAACCACGGAA
TTGCGTTTGAAACTGTTTAGCTTGAGTACAGGAGAGGAAAGCGGAATTCCCAGTGTAGCGGTGAAATGCA
TTGATATTGGGAAGAACATCTGTGGCGAAGGCGGCTTTCTGGTCTGTTACTGACGCTGAGATACGAAAGC
CAGGGTAGCGAACGGGATTAGATACCCCGGTAGTCCTGGCTGTAAACGATGGGCACTAGGTGGAGGAGG-
ATCGA-CCCTCTCTGCCGTAGCTAACGCGTTAAGTGCCCCGCCTGGGGAGTACGGTCGCAAGGCTGAAAC
TCAAAGGAATTGACGGGGGCCCGCACAAGCGGTGGAGCATGTGGTTTAATTCGACGCAACGCGAAGAACC
TTACCTGAGCTTGACATGACGGGCAAGCCATAGAAATATGGCCCC-TCTTCGGA-GTCCGTGTGCAGGTG
CTGCATGGCTGTCGTCAGCTCGTGTCGTGAGATGTTGGGTTAAGTCCCGCAACGAGCGCAACCCCTGCCT
TTAGTTGCCATCGGGTCA-CCGGGAACTCTAAAGGGACTGCCGGTGATAAACCGGAGGAAGGTGGGGATG
ACGTCAAGTCCTCATGGCCTTTATGCTCAGGGCTACACACGTGCTACAATGGCTGGTACAAAGAGTCGCG
AGACCGCGAGGTGGAGCTAATCTCATAAAACCAGTCTCAGTTCGGATTGGAGTCTGCAACTCGACTCCAT
GAAGCTGGAATCGCTAGTAATCGTGAATCAG-ACGCCACGGTGAATACGTTCCCGGGCCTTGTACACACC
GCCCGTCACACCACGAAAGTCGATTGTACCGGAAGTCAAGATGCCAACCGCAAGGGGGCTGCTGCCTATG
GTATGGTTGGTGATCAGGGTGAAGTCGTAACAAGGTAGCCGTAGGGGAACCTGCGGCTG-----------
--
>FigS2A_Brachyspira_hyodysenteriae_ATCC_27164_ARSY01000043 
-------AGAGTTTGATTCTGGCTCAGAGCGAACGTTGGCGATGCGTCTTAAGCATGCAAGTCGAGCGGC
--TTA--TTCGGGCAACTGGA---TAAGTTAGCGGCGAACTGGTGAGTAACACGTAGGTATCTGCCGTAG
AGTGGGGGATAACCCATGGAAACATGGACTAATACCGCATATATACATAAGTAGAAAGGA-------GCA
A-----TCCGCTTTACGATGAGCCTGCGGCCTATTAGCCTGTTGGTGGGGTAACGGCCTACCAAAGCTAC
GATAGGTAGCCGACCTGAGAGGGTGACCGGCCACATTGGGACTGAGATACGGCCCAGACTCCTACGGGAG
GCAGCAGCTGAGAATCTTCCACAATGGACGAAAGTCTGATGGAGCGACATCGCGTGAGGGATGAAGGCCT
TCGGGTTGTAAACCTCGGAAATTATCGAAGAA-----------TGA------------GTGACAGTAGAT
AATG--TAAGCCTCGGCTAACTATGTGCCAGCAGCCGCGGTAATACGTAGGAGGCAAACGTTGCTCGGAT
TTACTGGGCGTAAAGGGTGAGTAGGCGGACTTATAAGTCTAAGGTGAAAGACCGAAGCTCAACTTCGGAA
ACGCCTCGGATACTGTAAGTCTTGGATATTGTAGGGGATGATGGAATTCTCGGTGTAGCGGTGGAATGCG
CAGATATCGAGAGGAACACCTATAGCGAAGGCAGTCATCTGGGCATTTATCGACGCTGAATCACGAAAGC
TAGGGGAGCAAACAGGCTTAGATACCCTGGTAGTCCTAGCCGTAAACGTTGTACACTAGGTGCTTCTAT-
-TTAA-ATAGGAGTGCCGTAGCTAACGTCTTAAGTGTACCGCCTGAGGAGTATGCCCGCAAGGGTGAAAC
TCAAAGAAATTGACGGGTCCCCGCACAAGTGGTGGAGCATGTGGTTTAATTCGATGATACGCGAAAAACC
TTACCTGGGTTTGAATTGAGATGAATGATTTAGAGATAAGTCAGA-CCGCAAGG-ACGTTTACATAGGTG
CTGCATGGCTGTCGTCAGCTCGTGTCGTGAGATGTTGGGTTAAGTCCCGCAACGAGCGCAACCCTCACCC
TTTGTTGCTACCGAGTAATTCGGGCACTCTTAGGGGACTGCCTACGTCAAGTAGGAGGAAGGTGGGGATG
ATGTCAAGTCCTCATGGCCCTTATGTCCAGGGCTACACACGTGCTACAATGGCAAGTACAAAGAGAAGCA
AGACCGCGAGGTGGAGCAAAACTCAAAAAAGTTGCCTCAGTTCGGATTGGAGTCTGAAACTCGACTCCAT
GAAGTTGGAATCACTAGTAATCGTAGATCAG-ACGCTACGGTGAATACGTTCCCGGGGATTGTACACACC
GCCCGTCACGCCATCGGAGTTGGTTTTACCTGAAGTCGTTAGCCTAACCGCAAGGGGGGCGGCGCCGAAG
GTGGGACTGATGATGAGGGTGAAGTCGTAACAAGGCAGCCGTACCGGAAGGTGTGGCTG-----------
--
>FigS2A_Crenarchaeota_archaeon_SCGC_AAA471-B23_ASPO01000025 
-------CCCGGTTGATCCTGCCGGACGTG-TCTGCTATCGGGGGGG---AGCCATGCGAGTCA-GTGTC
--GG--------GTTA--------CCCGAGCACGGCGCACGGCTCAGTAAAACATGCCTAACTACCCTAT
GGACCGGGATATCCCCTGGAAACGGGGGGTAATCCCGGATA--GGCGGAAGCCGAAATGCACA--GAGAT
GTCTGTGCAGCCATAGGATGTGGGCATGGCCTATCAGGTAGATGGTGGGGTAACGGCCCACCATGCCTAA
GACGGGTACGGGCTGTGATAGCAGGAGCCCGGAGATGGGTTCTGAGACAAGAACCCAGGCCCTACGGGGT
GCAGCAGGCGCGAAACTTCTGCAATGCGCGAAAGCGCGACAGAGTCACCCCGAGTGCCAT----CCG--C
TG---AGG--A-TGGCTTTTGCCCCGT---------------GTAAAAA-----------------GCGG
GGCGAATAAGCGGGGGC-AAGCTGGTGTCAGCCGCCGCGGTAATACCAGCCCCGCGAGTGGACACGACGA
TTATTAAGCCTAAAGCGTCCGTAGCCGGCTCTGTAAGTCCTCCCTTAAATGGCACGGCTCAACCGTGCCG
CTGGGGAGGATACTACAGAGCTAGGGGGCGGGAGAAGCGGGCGGTACTCGGGAGGTAGGGGCAAAATCCT
TTAATCTCCCGAGGACCACCAGTGGCGGAGGCGGCCCGCTAGAAC-GCCCCGACGGTGAGGGACGAAAGC
TGGGGGAGCAAAAGGGATTAGAGACCCCTGTAGTCCCAGCTGTAAACGATGCCGGCTAGGTGTTGGGTGA
TTAGTTCACCCAGTGCCGCAGGGAAGCCGTTAAGCCGGCCGCTTGGGGAGTACGGCCGCAAGGCTGAAAC
TTAAAGGAATTGGCGGGGGAGCACACAAGGGGTGGAGGCTGCGGTTCAATCGGAGTCAACGCCGAAAACC
TTACCAGAGG---CGACGCAGTGAAGGCAAGTAAAGACTTGCCA----GACG----AGCTG-AG-AGGTG
GTGCATGGCCGTCGCCGGCTCGTGCCGTGAGGTATCCGGTTAAGTCCGGCAACGAGCGAGACCCCCGCGC
CCATTTGCTAAGCCGTTTCGGCTGCACAATGGGCGGACTGCCGGCG-TAAGCCGGAGGAAGGTGGGGGCT
AGGGCAGGTCCGTATGCCCCGAAACCTCTGGGCTACACGCGGCCTGCAATGGGTGGGACAATGGGTACCG
AACCCGAAAGGGGGAGGA-ATCCCAGAAACCCACCCTCAGTCGGAATCGTGGGTTGCAACTCACCCACGT
GAACGCGGAATCCCTAGTAATCGCGCGTCAC-ATCGCGCGGTGAATATGTCCCTGTTCCTTGCACACACC
GCCCGCCGCTCCACCCGAGTTGGGTCTGAATGA-GGTATG-GCCT--C-GAAA-G-AGGTCATAACGAAT
TCAGACCCGACAAGGGGGGAGAAGGCGTAACAAGGTTGCCGTAGGGGAACCTGCGGCAG-----------
--
>FigS2A_Marinimicrobia_bacterium_SCGC_AAA003-E22_ASPI01000040 
-------AGAGTTTGATCCTGGCTCAGGACGAACGCTGGCGGCGTGCTTAACACATGCAAGTCTAAGGGA
--AAG---TTCCTTCGGGAG----CGGTAAACTGGCGAACGGGTGAGTAACGCGTAGGTACCTACCCTTA
AGCTCGGGATAACCCACCGAAAGGTGAGCTAATACCGGATAATCTCATAGGGGCAAAGGTGGC----TTC
G--GCTATCACTTATGGATGGGCCTGCGTCTGATTAGCTAGTTGGTAGGGTAACGGCCTACCAAAGCAAT
GATCAGTAGCTGGTCTGAGAGGGCGATCAGCCACATTGGGACTGAGATACGGCCCAGACTCCTACGGGAG
GCAGCAGTGGGGAATTTTGCGCAATGAGCGAAAGCTTGACGCAGCAACGCCGCGTGATCGAAGAAGCTCT
GCGGAGTGTAAAGATCTGTCATAGGGGAAGATAGTTCCGTTATTAACACCATCGGGATGTGACGGTACCC
TATAAGAAAGCCCCGGCTAACTTCGTGCCAGCAGCCGCGGTAATACGAGGGGGGCAAGCGTTGTCCGGAT
TTATTGGGCGTAAAGAGTTCGTAGGCTGGTTGGTCAGTCGAAATTGAAATCCCACGGCTTAACCGTGGAC
CCGGTTTCGATACTGCCAATCTTGAGTGAGGTAGAGGTAAGCGGAATTCCTGGTGTAGCGGTGAAATGCG
TAGATATCAGGAGGAACACCAAAGGCGAAGGCAGCTTACTGGACCTATACTGACGCTGAGGAACGAAAGC
GTGGGGAGCAAACAGGATTAGAGACCCTGGTAGTCCACGCCGTAAACGATGAGTACTTGGTGGTGGGGG-
ATCGA-CCTTCACTGTCGGAGCTAACGCGTTAAGTACTCCGCCTGGGAACTACGACCGCAAGGTTGAAAC
TCAAAGGAATTGACGGGGACCCGCACAAGCGGTGGATTATGTGGTTTAATTCGATGCAACGCGAAGAACC
TTACCTGGACTTGACATGTAGTGAAACTTGGTGAAAGCCAAGCCTCAGCTTGCTGACACTATCACAGGTG
ATGCATGGCTGTCGTCAGCTCGTGTCGTGAGATGTTCGGTTAAGTCCGATAACGAGCGCAACCCCTATCC
TTAGTTGCCAGCACGTAATGTGGGGACTCTAGGGAAACTGCCCGGGATAACCGGAAGGAAGGTGGGGTCG
ACGTCAAGTCAGTATGTCCCTTACGTTCAGGGCTACACACGTAATACAATGGGGAGTACAGAGGGTAGCA
ATACTGCGAAGTGGAGCCAATCCCAAAAAACTTCCCCAAGTTCGGATTGCAGTCTGCAACTCGACTGCAT
GAAGCAGGAATCGCTAGTAATCGCGCATCAG-ATGGCGCGGTGAATACGTTCCCGGGTCTTGTACACACC
GCCCGTCACGCCATGGAAGCCGGTAGCACCCAATGTCAGTGTCCTAACCTTCGGGGAGGAGCTGCTTAAG
GTGAGATTGGTAACTGGGGCGAAGTCGTAACAAGGTAGCCGTACCGGAAGGTGCGGCTG-----------
--
>FigS2A_Thermocrinis_ruber_CP007028 
TTCCTGAAGAGTTTGATCCTGGCTCAGCGCGAACGCTGGCGGCGTGCCTAACACATGCAAGTCGTGCGAG
--GGG------TGATGA------GCCCCTCAGCGGCAAACGGGTGAGTAACACGTGAGTACCTGCCCCTG
GGAAGGGGATAACCCTCCGAAAGGGGGGCTAATACCCTATATAACCATAAGGTGAAAGGTGGCC-TTTTC
AATGCTACCGCCCAGGGAGGGGCTCGCGGCCCATCAGGTAGTTGGTGGGGTAACGGCCTACCAAGCCTAT
GACGGGTAGCCGGCCTGAGAGGGTGGCCGGCCACAGTGGGACTGAGACACGGCCCACACCCCTACGGGGG
GCAGCAGTGGGGAATCGTGGGCAATGGGCGAAAGCCTGACCCCGCGACGCCGCGTGGGGGATGAAGCCCT
TCGGGGTGTAAACCCCTGTCGGGGGGGACGATTGTCCTGGGGTGAATAATCCCAGGGCATGACGGTACCC
CCAGAGGAAGGGACGGCTAACTACGTGCCAGCAGCCGCGGTAATACGTAGGTCCCGAGCGTTGCGCGAAT
TCACTGGGCGTAAAGCGTCCGCAGCCGGACGGGTAAGCGGTGCGTCAAAGCCCACCGCTCAACGGTGGAA
CGGCGTACCGAACTGCCTGTCTTGAGGCACGCTCAGGCAGGCGGAATTCCCGGTGTAGCGGTGAAATGCG
TAGATATCGGGAGGAACACCGAAGGCGAAGGCAGCCTGCTGGAGCTGTCCTGACGGTCAGGGACGAAAGC
TGGGGGAGCAAACCGGATTAGATACCCGGGTAGTCCCAGCCGTAAACCATGGGCGCTTGGCGTCGTC---
CTCGT---GGCGGTGCCGCAGCTAACGCGGTAAGCGCCCCGCCTGGGGAGTACGGGCGCAAGCCTGAAAC
TCAAAGGAATTGGCGGGGGCCCGCACAACCGGTGGAGCGTCTGGTTCAATTCGATGCTAACCGAAAAACC
TTACCCGGGCTTGACATGTGGGAAACCCTTGCGAAAGCGAGGGGTGCCTCT-GGAATCCCACCACAGGTG
GTGCATGGCCGTCGTCAGCTCGTGTCGTGAGATGTTGGGTTAAGTCCCGCAACGAGCGCAACCCCTGCCC
TTAGTTGCTA-CCCCGAAGGGGAGCACTCTAAGGGGACTGCCGGCGATAAGCCGGAGGAAGGTGGGGATG
ACGTCAGGTCAGTATGCCCTTTATGCCCGGGGCAACACAGGCGCTACAGTGGCCAGGACAATGGGATGCG
ACCCAGTAATGGGGAGCAAATCCCCCAAACCTGGTCATGGTGCAGATTGAGGGCTGAAACTCGCCCTCAT
GAAGCCGGAATCGGTAGTAATGGCGGATCAGTAAGCCGCCGTGAATACGTTCTCGGGCCTTGCACACACC
GCCCGTCACGCCACGGAAGTCAGTCTTCCCGGAAGGCCCCGAGCTAACCGCAAGGAGGCAGGGGACGATG
GGAAGGCTGGCAACTGGGGCGAAGTCGTAACAAGGTAGCCGTAGGGGAACCTGCGGCTGGATCACCTCCT
TT
>FigS2A_Aminicenantes_bacterium_SCGC_AAA252-C08_ASLD01000007 
-------AGAGTTTGATCCTGGCTCAGAGTAAACGTTGGCGGCGTGCCTAACACATGCAAGTCGAACGTC
--CTC-AAATGGCTTGCCATT---TGGGAGAGTGGCGAACGGGTGAGTAACAGGTGAGTATCTACCCTCA
AGTGAGGAACAACTCAGCGAAAGCTGAGCTAATACCGCATGATGGCATATGCTTAAAGCTTTTC-GGAAT
CGG-AAGGTGCTTGAGGATGAGCTTGTTTCCTATTAGCTAGTTGGTAGGGTAATGGCCTACCAAGGCAAC
GATGGGTAGTCGGCCTGAGAGGGTGTACGGCCACACTGGGACTGAGACACGGCCCAGACTCCTACGGGAG
GCAGCAGTGGGGAATTTTGCGCAATGGGCGAAAGCCTGACGCAGCGACGCCGCGTGGAGGATGAAGGCCT
TCGGGTTGTAAACTCCTGTCAGAGGAGAAGAACCCCGAG----TAAT------CGGGGTTGACGGTATCC
TCAAAGGAAGCCCCGGCTAACTACGTGCCAGCAGCCGCGGTAATACGTAGGGGGCGAACGTTGCTCGGAA
TTACTGGGCGTAAAGGGTGCGTAGGTGGCTGAGTAAGTCAAAGATGAAATCCCGAGGCTTACCCTCGGAA
CTGTTTTTGAAACTGCTTAGATTGAGGATAGTTGAGGAGAACGGAATTCCCGGTGGAGCGGTGAAATGCG
TAGATATCGGGAGGAACACCTGAGGCGAAGGCGGTTCTCTGGACTATTCCTGACACTGAGGTACGAAAGC
TAGGGGAGCAAACGGGATTAGATACCCCGGTAGTCCTAGCCGTAAACGATGGGCACTAGATGTTTCTGC-
TTTTATGCAGGAGTATCGAAGCTAACGCGTTAAGTGCCCCGCCTGGGGAGTACGGTCGCAAGGCTAAAAC
TCAAAGGAATTGACGGGGGCCCGCACAAGCGGTGGAGCATGTGGTTTAATTCGACGCAACGCGAAAAACC
TTACCTGGGATTGAACTGTGGTAGTAAGCCCCGAAAGGGTATGATCG-CTTG-CGAAGCCAGCAGAGGTG
CTGCATGGCTGTCGTCAGCTCGTGTCGTGAGATGTTGGGTTAAGTCCCGCAACGAGCGCAACCCCTGCCT
TTAGTTGCCAGCGAGTTATTCGGGCACTCTAAGGGGACCGCTCCGGATAACGGGGAGGAAGGTGGGGATG
ACGTCAAGTCAGCATGGCCTTTATGTTCAGGGCTACACACGTGCTACAATGGACGGTACAGAGGGTCGCA
AGACCGTGAGGTGGAGCTAATCCT-TAAAACCGTTCTCAGTTCGGATCGCAGGCTGCAATTCGCCTGCGT
GAAGCTGGAATCGCTAGTAATCGCGGATCAGATCGCCGCGGTGAATACGTTCTCGGGCCTTGTACACACC
GCCCGTCACATCACGAAAGTTGGTCGTGCCCTAAGTCACTGTGCTAACCTTCGGGAGGCAAGTGCCTAAG
GTGTGGTCGATGATTGGGGTGAAGTCGTAACAAGGTAGCCGTACGGGAACGTGCGGCTG-----------
--
>FigS2A_Parcubacteria_bacterium_SCGC_AAA011-N16_ASNX01000003 
-------AGAGTTTGATCCTAGCTCAGGATGAACGCTGGCGGCGTGTCTAAGGCATGCAAGTCAAACGGC
---T-------CGCAAG--------AGTACCGTGGCAAACGGGTGCGTAACACATTGGTACCTACCTCCG
AGACGGTCATAACCCGGCGAAAGCCGGGCTAATAGCCGATACACCCACATGGGGAAAGTCG------CAA
G------ACACTTGGAGAGGGGCCTATGGTCTATCAGCTAGTTGGTGGGGTAATGGCTCACCAAGGCTAC
GACGGATAGCGGGTGTGAGAGCACGACCCGCCTCAGGGGAACTGAGACACTGTCCCCACTTCTACGGAAG
GCTGCAGTCAAGAATATTCCTCAATGGACGAAAGTCTGAAGGAGCGACGCCGCGTGCAGGAAGAAGCCCC
TCGGGGTGTAAACTGCTTTTATTTGGGACGA------------ATTC------------TGACGGTACCA
AATGAATAAGAGGTTCCTAACTCTGTGCCAGCAGGAGCGGTAATACAGAGACCTCAAGCGTTATCCGGAT
TTACTGGGCGTAAAGGGTCCGCAGGTGGTTTTGAAAGTCTTTCGTAAAATGGCGACGCTCAACGTCGTCA
CTGCGGGAGATACTTCAAAGCTCGAGGCCGGGAGGGGCAAACGGAATTGCCGGTGTAGTAGTAAAATGCG
TTTATATCGGCAAGAACACCAGAGGCGAAGGCGGTTTGCTAGAACGGTCCTGACACTCAGGGACGAAAGC
GTGGGGAGCAAAACGGATTAGATACCCGTGTAGTCCACGCCCTAAACGATGGGTACTAGACATTGGGAG-
ATCGA-CTCTCAGTGTCTTCGTTAACACCTTAAGTACCCCGCCTGGGAAGTACGGTCGCAAGACTAAAAC
TCAAAGGAATTGACGGGAGTCTGCACAAGCGGTGGAGCATGTGGTTCAATTCGACAACAAGCGAGGAACC
TTACCAAGGCTTGACATGAGTTTGAGTTCCTGGAAACAGGAATG-ACCGTCAATGGAAGCTTCACAGGTG
CTGCATGGTTGTCGTCAGCTCGTGTCGTGAGATGTTAGGTTAAGTCCGCTAACGAGCGCAACCCCTATGT
CGTGTTC--------AAT------TG-ACGCGACAAACTGCAGTCACGAAGACTGAGGAAGGCGGGGATG
ACGTCAAATCAGCATGGCCCTTATGCCTTGGGCTACACACGTGCTACAATGGTGAGTACAAAGGGGCGCG
AAACGGTAACGTGGAGCAAATCCCTCAAAACTCACCTCAGTTCAGATTGGGGTCTGCAACTCGACCCCAT
GAAGAAGGAATCGCTAGTAAACGCGCATCAC-TCGGCGCGTTGAATACGTTCTCAGACTTTGTACACACC
GCCCGTCAAGTCAAGCGAGCTGGGAGTTCCTGAAAGTCGG---------TTGT------GCCGGCTCAAG
GAAAGCCTAGTGAGAGGGACTAAGTCGTAACAAGGCATGGGTAGCGGAAGCTGCTCATG-----------
--
>FigS2A_Candidatus_Saccharibacteria_bacterium_RAAC3_TM7_1_CP006915 
CGAAGAAATCGCGTTCTCATACCGAAGGAGGAATGCTTCCGGGCTTCCCAATACTTATAAGGTGAAATTC
AGAAG----CAGAC-AAAGGAGAGCCGGCGAGCGGCGGACGGCTGAGTAACGCGTGGGAACGTGCCCCAA
AGTGAGGGATAAGCACCGGAAACGGTGTCTAATACCGCATATGATCTTCGGATTAAAG-C-------TTT
A-----TGCGCTTTGGGAGCGGCCCGCGTCCGATTAGCTAGTTGGTGAGGTAAAGGCTTACCAAGGCTAC
GATCGGTAGCTGGTCTGAGAGGATGATCAGCCAGACTGGGACTGAGACACGGCCCAGACTCCTACGGGAG
GCAGCAGTAAGGAATCTTCCACAATGGGGGCAACCCTGATGGAGCAACGCCGCGTGCAGGACGAAGGCCT
TCGGGTCGTAAACTGCTTTTATGAGTGAAGA------------ATA-------------TGACGGTAACT
CATGAATAAGGGTCGGCTAACTACGTGCCAGCAGCCGCGGTCATACGTAGGACCCAAGCGTTATCCGGAG
TGACTGGGCGTAAAGAGTGCGTAGGTGGTCAGTAAAGCGAATGGTGAAATCTGAGGGCTCAACCTTAAGA
CTATCATTCGAACTCACTGACTCGAGAACAGCAGAGGTAACTGGAATTTCTGAAGTAGGGGTAATATCCG
TAGATATCAGAAGGAACACCAATGGCGTAGGCAGGTTACTGGGCTGTTTCTGACACTGAGGCACGAAAGC
GTGGGGAGCGAACCGGATTAGATACCCGGGTAGTCCACGCCGTAAACGATGGATACTAGCTGTGGGGGG-
ATCGA-CCCTCCGTAGCGAAGCTAACGCGTTAAGTATCCCGCCTGTGGAGTACGGCCGCAAGGCTAAAAC
ATAAAGGAATTGACGGGGACCCGCACAAGCGGTGGATTATGTTCTTTAATTCGATGCTAACCGAAGAACC
TTACCAGGGTTTGACATCCCGAGAATTACTCCGAAAGGAGTGAGTGCTTTATTGAACTCGGTGACAGATG
TTGCATGGCCGTCGTCAGCTCGTGTCGTGAGATGTTTGGTTAAGTCCATCAACGAGCGCAACCCTTGTGA
TTAGTTG--------TAT------TT-TCTAATCAGACTGCCCCGG-TAACGGGGAGGAAGGAGGGGATG
ATGTCAGGTCAGTATTACTCTTACATCCTGGGCTAGAAACGTAATACAATGGCGAGTACAATGCGCTGCG
AAGCCGCGAGGTGAAGCAAATCGCCCAAAGCTCGTCCCAGTTCGGATAAGAGGCTGAAACTCGCCTCTTT
GAAGTCGGAATCGCTAGTAATCGCAGATCAG-AAGCTGCGGTGAATACGTTCCCGGGTCTTGTACACACC
GCCCGTCAAACCATGAAAGTGACCAACACCCGAAGTCCGA---------TTCG-------TCGGCCTAAG
GTGGGGGGCATGATTGGGGTTAAGTCGTAACAAGGTATCCGTAGCGGAAGCTGCGGATG-----------
--
>FigS2A_Hydrogenedentes_bacterium_JGI_0000077-O16_ASNV01000007 
-------AGAGTTTGATCCTGGCTCAGAACGAACGCTGGCGGCAGGCTTCATACATGCAAGTCGAGCGTA
--AGG--TCCC-TTCG-GGGA---CCCTAGAGCGGCGAACGGGTGAGTAACAGGTGGATACCTACCTTTG
GGTGGAGGATAACACTGCGAAAGCGGTGCTAATACTGCATGTGTTCCTATGATGAAAGATGCT----CAA
A--GGCATCGCCCGAAGATGGGTCCGCCCCCCATTAGCTAGTTGGTAGGGTAATGGCCTACCAAGGCGAC
GATGGGTAGCCGAGCTGAGAGGTTGGTCGGCCACACTGGAACTGAGACACGGTCCAGACACCTACGGGTG
GCAGCAGTAGGGAATATTGGACAATGGGCGAAAGCCTGATCCAGCCATGCCGCGTGAGGGATGAAGCCCT
TCGGGGTGTAAACCTCTTTTCTGGGGGATGAAAAGATGAGTA-GAAA--GACTCATCCTTGACAGTACCC
CAGGAATAAGGAACGGCTAACTCCGTGCCAGCAGCCGCGGTAAGACGGAGGTTCCAAGCGTTGTTCGGAT
TGACTGGGCGTAAAGGGAGCGCAGGCGGTTGAGTAAGTCTAAAGTGGAAGCCTGGAGCTTAACTCCAGAA
GTGCTTTGGATACTGCTCAGCTTGAGTATGCCAGAGGAAAGCGGAATTCAGGGTGTAGCGGTGAAATGCT
TAGATATCCTGAGGAACACCGGTGGCGAAAGCGGCTTTCTGGGGCATTACTGACGCTCAGGCTCGAAAGC
GTGGGGAGCAAACAGGATTAGATACCCTGGTAGTCCACGCCTTAAACATTGTGCACTAGGTGTGGGAGGT
TTCGA-CCTTCCGTGCCGTAGCTAACGCATTAAGTGCACCGCCTGGGGAGTACGGTCGCAAGGCTGAAAC
TCAAAGGAATTGACGGGGGCCCGCACAAGCGGTGGAGCATGTGGTTTAATTCGAGGCAACGCGAAGAACC
TTACCCAGGCTTGACATCACTTGACAGCCTGCGAAAGCAGGTCTTCCCTTCGGGGACAGGTAGACAGGTG
CTGCATGGCTGTCGTCAGCTCGTGTCGTGAGATGTTGGGTTAAGTCCCGCAACGAGCGCAACCCTTGCCC
TTAGTTGCCAGCGG-TCG-CCGGGCACTCTAAGGGGACTGCCCGCGATAAGCGGGAGGAAGGTGGGGACG
ACGTCAAGTCATCACGGCCCTTACGCCTGGGGCGACACACGTGCTACAATGGCCAGTACAATGAGACGCA
ATACCGCGAGGTGGAGCAAATCTCAAAAAGCTGGCCTCAGTTCAGATTGGAGTCTGCAACTCGACTCCAT
GAAGTCGGAATCGCTAGTAATCGCGCATCAGCATGGCGCGGTGAATACGTTCCCGGGCCTTGTACACACC
GCCCGTCACATGACCCGAGCTGGGTGCACCCGAAGTCACTGGCCCAACCGCAAGGAGGGAGGTGCCGAAG
GTGTGCTTGGTGAGGGGGATGAAGTCGTAACAAGGTAGCCGTACTGGAAAGTGCGGCTG-----------
--
>FigS2A_Lentisphaera_araneosa_HTCC2155_ABCK01000018 
-------AGAGTTTGATCCTGGCTCAGAATGAATGCTGGCGGCATGGATTAGGCATGCAAGTTGAACGAA
GTTCA------CTTCGGTGA----ATGGAAAGTGGCGAAAGGGTGAGTAACGCGTGAATATCTGCCCCTA
AGTTTGGAACAACAGTTGGAAACGACTGCTAATACCGGATGTGGACGCATGTTTAAAGG--------T--
T------ACGCTTAGGGATGAGTTCGCGTGCCATTATCTAGTTGGTAAGGTAACGGCTTACCAAGGCTAT
GACGGCTAGGTGGTCTGAGAGGACGATCACCCACACTGGGACTGAGACACTGCCCAGACTCCTGCGGGAG
GCTGCAGTCGAGAATCTTCCGCAATGCGCGAAAGCGTGACGGAGCAATGCCGCGTGATCGAAGACGGCCT
TCGGGTTGTAAAGATCTGTCAGGGGGGAAAAA------------CGA------------TGATGGTACCC
CCAGAGGAAGCCACGGCTAACTACGTGCCAGCAGCCGCGGTAATACGTAGGTGGCGAGCATTATTCGGAA
TTACTGGGCGTAAAGGGTCCGCAGGTGGTTTACTAAGTCAGATGTGAAATTTCAGTGCTTAACACTGAAC
CTGCATTTGAAACTGGTAGACTAGAGTATGTGAGAGGTAAGCGGAATTTGTGGTGTAGCGGTGGAATGCG
TAGATATCACAAGGAAGACCAAAGGCGAAGGCAGCTTACTGGCACAATACTGACACTCATGGACGAAGGC
TAAGGTAGCGAAAAGGATTAGATACCCTTGTAGTCTTAGCAGTAAACGTTGTACACTCGATGTTGGTCT-
GTTAG-GGATCAGTGTCTAAGCTAACGCGATAAGTGTACCGCCTGGGAAGTACGGTCGCAAGACTAAAAC
TCAAAGGAATTGACGGGGGCCCGCACAAGCGGTGGAGCATGTGGCTTAATTCGAGGCAACGCGAAGAACC
TTACCCGGGTTTGACATTA-GCGACGTTCGGTGAAAGTCGAATTC-CCTTCGGG-GCGCAAAAACAGGTG
CTGCATGGCTGTCGTCAGCTCGTGCTGTGAAGTGTTCGGTTAAGTCCGGCAACGAGCGCAACCCATATCC
TTACTTGCTAACAGGTAATCTGAGAACCTTAAGGAGACTGCCCGTGTTAAGCGGGAGGAAGGTGTGGACG
ACGTCAAGTCAGTATGGCCCTTACACCCGGGGCTGCACACGTGCTACAATGGCCGGTACAAAGGGCAGCG
ACATAGTGATATGGAGCGAATCCCC-AAAACCGGTCTCAGTACGGATTGGAGTCTGCAACTCGACTCCAT
GAAGATGGAATCGCTAGTAAATGGGCATCAGTACGGCTCATTGAATACGTTCCCGGGCCTTGTACACACC
GCCCGTCACATCATGGGAGCTGAGTTCACCCGAAGTCGTTGCGCCAACCCTTGGGAGGCAGACGCCGAAG
GTGGGCTTAGTGACTGGGATGAAGTCGTAACAAGGTAGCCGTTGGGGAACCAGCGGCTG-----------
--
>FigS2A_Latescibacteria_bacterium_SCGC_AAA252-D10_ASMB01000010 
-------AGAGTTTGATCCTGGCTCAGAACGAACGCTGGCGGCGTGGATTAGGCATGCAAGTCGAACGGA
A-AAG---TTTCTTCGGAAA----CTGTAAAGTGGCAAACGGGTGAGTAACGCGTGGGAACCTGCCTTTC
AGTTGGGGACAACACTTCTAACGAGGTGCTAATACCGAATACGATTGCATGATTAAAGGCGGCC-TTTTT
AAAGCTGTCGCTGAAAGATGGTCCCGCGTCCCATTAGCTTGTTGGTGAGATAACAGCCCACCAAGGCGAC
GATGGGTAGCCGGCCTTAGCGGGTGATCGGCCACACTGGGACTGAGATACGGCCCAGACTCCTACGGGAG
GCAGCAGTCGAGAGGCATCCACAATGGGGGAAACCCTGATGGTGCGACGCCGCGTGGGTGATGAAGGTTT
TCGGATCGTAAAACCCTTTCAGCGAGGAAGAATTGTTG-GGTTTAATATACCTGGCAAAAGACGGTACTT
GCAGAAGAAGCCCCGGCTAACTCCGTGCCAGCAGCCGCGGTAAGACGGGGGGGGCAAGCGTTGTTCGGAT
TTACTGGGCGTAAAGGGCGTCTAGGCGGATTATCAAGTCAGGTGTGAAATCCCACGGCTCAACCGTGGAA
CTGCACTTGAAACTGGTGGTCTTGAGTACGGAAGAGGAAAGCGGAATTCCTGGTGTAGCGGTGAAATGCG
TAGATATCAGGAAGAACACCGGTGGCGAAGGCGACTTTCTGGTCCGATACTGACGCTAAAGCGCGAAAGT
GTGGGGAGCAAACAGGATTAGATACCCTGGTAGTCCACACTGTAAACGATGGATACTAGGTGTCGGGGAC
-CGA-CTCTCCGGTGCCGAAGCTAACGCATTAAGTATCCCGCCTGGGGAGTACGATCGCAAGGTTGAAAC
TCAAAGGAATTGACGGGGACCCGCACAAGCGGTGGAGCATGTTGCTTAATTCGACGCAACGCGAAGAACC
TTACCGGGGTTTAACATAACTGGAAGGGTACAGAGATGTGTCCCGCTCTTCGGA-GCTGGTTAATAGGTG
CTGCACGGCTGTCGTCAGCTCGTGTCGTGAGATGTTGGGTTAAGTCCTCTAACGAGCGCAACCCCTATTC
ACAGTTGCCATCAGGTTATCTGGGCACTCTGCGAAGACTGCCGGTGACAAACCGGAGGAAGGTGGGGATG
ACGTCAAGTCATCGTGGCCCTTACGTCCCGGGCTGCAAACGTGCTACAATGGCTGGTACAAAGGGAAGCA
ATATCGCGAGGTGGAGCAAATCCCAAAAAGCCAGTCTCAGTTCGGATTGTAGTCTGCAACTCGACTACAT
GAAGTTGGAATCGCTAGTAATCGCGGATCAG-ATGCCGCGGTGAATACGTTCCCGGGTCTTGTACACACC
GCCCGTCAAGTGATGAAAGCTGGGGGTACTCGAAGTCGTTTGCCTAACCGTAAGGAGGGCGGCGCCGAAA
GTAAAACTGGTGATTGGCACTAAGTCGTAACAAGGTAGCCGTACCGGAAGGTGCGGCTG-----------
--
>FigS2A_Caldithrix_abyssi_DSM_13497_AGCQ01000003 
-------AGAGTTTGATCCTGGCTCAGGACGAACGCTGGCGGCGTGCCTAACACATGCAAGTC-AAGGGA
--AAG-GCGGACTTCGGTTTGC--CGGTATACTGGCGGACGGGTGAGTAACGCGTAGGCACCTGCCCTTA
TGTCTGGGATAACCTCGAGAAATCGGGGCTAATACCGGATAAGGCCGCATGGTTAAAGGTGCC----GCA
A--GGTACTGCATAAGGATGGGCCTGCGTTCCATTAGCTAGATGGTAGGGTAACGGCCTACCATGGCGAC
GATGGATAGCTGATCTGAGAGGATGATCAGCCACACTGGGATTGAGATACGGCCCAGACTCCTACGGGAG
GCAGCAGTGAGGAATATTGCGCAATGGGGGCAACCCTGACGCAGCAACGCCGCGTGGGGGAAGAAGCTCT
ATGGAGTGTAAACCCCTGTAGGTAGGGAAGAAGTCATGGCTTCGCAAG-GGGTCATGTTTGACGGTACCT
ACAAAGTAAGCTCCGGCTAACTCCGTGCCAGCAGCCGCGGTAATACGGGGGGAGCAAGCGTTGTCCGGAA
TCACTGGGCGTAAAGGGCGTGTAGGCGGTCTGGTAAGTCAGATGTGAAATCCCACGGCTTAACCGTGGAA
TTGCATTTGAAACTGCCGGACTTGAGTGCGAGAGAGGGTAGTGGAATTCCCGGTGTAGCGGTGAAATGCG
TAGATATCGGGAAGAACACCAGTAGCGAAGGCGGCTACCTGGCTCGTAACTGACGCTAAGGCGCGAAAGC
GTGGGGAGCAAACAGGATTAGATACCCTGGTAGTCCACGCCGTAAACGATGGGCACTAGGTGTTGGGGCC
CTTG-GGCCTCAGTGCCGCAGCCAACGCATTAAGTGCCCCGCCTGGGGAGTACGCTCGCAAGGGTGAAAC
TCAAAGGAATTGACGGGGGCCCGCACAAGCGGTGGAGCATGTGGTTTAATTCGATGCAACGCGAAGAACC
TTACCGGGGTTTGACATGCGATGACGTCACGGGAGACCGTGATTC-CCTTCGGG-GCGTCGGCACAGGTG
CTGCATGGCTGTCGTCAGCTCGTGTCGTGAGATGTTGGGTTAAGTCCCGCAACGAGCGCAACCCCTGCCT
CTAGTTACCATCGGTTCA-CCGGGGACTCTAGAGGGACTGCCGGCGATAAGCTGGAGGAAGGTGGGGATG
ACGTCAAGTCCTCATGGCCCTTACACCCCGGGCTACACACGTGCTACAATGGCCGGTACAGCGAGTTGCG
AAACCGCGAGGTGGAGCCAATCTCTAAAAACCGGTCTCAGTTCGGATTGCAGTCTGCAACTCGACTGCAT
GAAGTCGGAATCGCTAGTAATCGCGGATCAG-ATGCCGCGGTGAATACGTTCCCGGGCCTTGTACACACC
GCCCGTCACGCCATGGAAGTCGGCAGTACCCGAAGCCCCC-GC------ATTA-----GCGGGGTCGAAG
GTAAGGCCGATGACTGGGGCGAAGTCGTAACAAGGTAGCCGTACCGGAAGGTGCGGCTG-----------
--
>FigS2A_Anaerophaga_thermohalophila_DSM_12881_AEWI01000135 
-------AGAGTTTGATCCTGGCTCAGGATGAACGCTAGCGACAGGCCTAACACATGCAAGTCGAGGGGT
AACAGCCCGTTCTTCGGAAAGGGGCTGACGACCGGCGCACGGGTGAGTAACGCGTATGCACCTTTCTTCA
ACAGGAGAATAGCCCCCGGAAACGGGGATTAATGCTCCATAGGGTTGCATGACTAAAGC--------TTT
G------GCGGTTGAAGGTGGGCATGCGTAACATTAGCTGGTTGGCGGGGTAAAGGCCCACCAAGGCGAC
GATGTTTAGGGGTTCTGAGAGGAAGGTCCCCCACACTGGTACTGAGACACGGACCAGACTCCTACGGGAG
GCAGCAGTGAGGAATATTGGTCAATGGACGGAAGTCTGACCCAGCCATGTCGCGTGCAGGAAGACGGCCT
ACGGGTTGTAAACTGCTTTTGTACGGGAAGAAAGGTCTTA---CGTG----TAAGACATTGCCGGTACCG
TACGAATAAGCATCGGCTAACTCCGTGCCAGCAGCCGCGGTAATACGGAGGATGCGAGCGTTATCCGGAA
TTATTGGGTTTAAAGGGTGCGTAGGCGGACTGGTAAGTCAGCGGTGAAATACTGCAGCTCAACTGAAGTT
GTGCCGTTGATACTGTCAGTCTTGAGTATAGATGAGGTAGGCGGAATGAGTAGTGTAGCGGTGAAATGCA
TAGATATTACTCAGAACACCGATTGCGAAGGCAGCTTACTAAACTAATACTGACGCTGAAGCACGAAAGC
GTGGGTATCAAACAGGATTAGATACCCTGGTAGTCCACGCCGTAAACGATGATTACTGGTTGTTTGGGC-
GAATG-GCTTAAGCGACTGAGCGAAAGCATTAAGTAATCCACCTGGGGAGTACGTCGGCAACGATGAAAC
TCAAAGGAATTGACGGGGGCCCGCACAAGCGGTGGAACATGTGGTTTAATTCGATGATACGCGAGGAACC
TTACCTGGGCTTAAATGGGAGTGACAGATCTGGAAACAGGTTTT--TCTTCGGA--CACTCTTCAAGGTG
CTGCATGGTTGTCGTCAGCTCGTGCCGTGAGGTGTCGGGTTAAGTCCCATAACGAGCGCAACCCCTGTTG
TCAGTTACCAGCACGTAGCGTGGGGACTCTGGCAAGACTGCCGGTG-TAAACCGGAGGAAGGTGGGGATG
ACGTCAAATCAGCACGGCCCTTACGTCCAGGGCTACACACGTGTTACAATGGCCGGTACAGCGGGCAGCG
GCGCGGCGACGCGTAGCGAATCCCG-AAAGCCGGTCCCAGTTCGGATTGAAGTCTGCAACCCGACTTCAT
GAAGCTGGAATCGCTAGTAATCGCGCATCAGCATGGCGCGGTGAATACGTTCCCGGGCCTTGTACACACC
GCCCGTCAAGCCATGGAAGCCGGGGGTACCTGAAGTCTGTAACC-----GCGA----GGAGCGGCCTAGG
GTAAAACCGGTGACTGGGGCTAAGTCGTAACAAGGTAGCCGTACCGGAAGGTGTGGCTG-----------
--
>FigS2A_archaeon_GW2011_AR13_JWKU01000011 
------TTCCAGTTGATCCTGCTGGCGGCT-GCGGCTCTCTGGTTGCCTTAGACATGCAAGTT-TTTTAT
-TTTC-------TTTT--------GAATTGAAGGGCAAACTGCTCAGTAACACGTAACTACCTACCCTTA
GGTTAAGGATATCCTCGGGAAACTGAGGGTAATACTTAATA--ACCGGAAGATGAAATTC----------
------GAG-CCCAAGGATGGGGTTGCGGTGGATTAGGTTGTTGGCGGGGTAATAGCCCACCAAGCCTGT
GATCCATAAGGGCTCTTAGCGGAGAGGCCCTGAGAGGGAATCTGAGACACTATTCCCAGCCCCACGGGGT
GCAGCAGTTAGGAATATTCTGCAATGCGCGCAAGCGTGACAGATTGAACCAGAGTGTTTT----TC---G
TA--TAGA--A-AAGCTTTTATGAAAT---------------GTAAAAA-----------------GTTT
CAGGAATAAGGACTGGT-AAGCTAGTGCCAGCCGCCGCGGTAATACTAGCGGTCCAAGTCGCAGCCATTT
TTATTGGGTCTAAAACATCCGTAGCTTGCTTAGTAAGTTTCTTGTGAAATTTTATGTCTTAAACATGGAG
CTGCAGGAAGTACTGTTAAGCTAGAGACTGGAAGACGTGAGAAGTACGTTTAAAGTAGCGGTAAAATGTG
TTAATCTTAGACGGACTCACAATAGCGAAGGCATCTCACGAGGAC-AGTCTGACAGTAAGGGATGAAGGC
TAGGGGCGCAAAACGGATTAGATACCCGTGTAGTCCTAGCAGTAAACACTGCACACTAAACATTAGTGCC
TTCGAGGCATTAGTGCTGTAGGGAAGCCGTAGAGTGTGCTACCTGGGAAGTATAGTCGCAAGGCCGACGC
TGAGAGGAGTTG---------CA-G---------------GC-----------------CG---------
----------------------------------------------------------------------
-----------ACGTCAGCCTGTGCCGTGAGGTGACCTGTTAAATCAGGTAACAGGCAAGACCCACATGT
ATATTTACTA-C---------GTGTACTATATACAGATTGCCTTGG-TAACGAGGATGAAAGTGTGGGCT
ACGTTAGGTGAGTACAGCCCTAATCCCCTGGGCAACACGCGCGCGTCAATGGTGAATACAACGGGACGCG
ACTCCGAAAGGAGAAGCA-ATCTCTTAAAGTTCATCTCAGTTCAGATCGAGGTTTGTAACTCAGCCTCGT
GACGCTGGAATCTGTAGTAATCGTTTGTTAT-AACGAACGGTGAATATGTCACTGTCTCTTGCACACACT
GCCCGTCAAACCAACCAAGTTTAGTTATGGTGA-AACAA----------TTCG--------TTGGAGAAC
CTTGACTAGACAAGGTAGGTTAAGTCGTCACAAGGTATCTGAGAACCTGGGTTCT---------------
--
>FigS2A_Aigarchaeota_archaeon_SCGC_AAA471-B22_AQTD01000013 
-------TCCGGTTGATCCTGCCGGACTCC-ACTGCTATCGGGGAAGCTAAGCCATGCAAGTCGAAGGCT
--CCG-------GCTC--------CGGGGGCCTGGCGTACGGCTGAGTAACGCGTGGCCACCTGCCCTGC
GGAGGGGGATAACCCCGGGAAACTGGGGATAAACCCCCATA--GTCGGAAGACGAAATCCCGG--TCGAT
GGGCCGGGAGCCGCAGGATGGGGCTGCGTCCTATCAGGTAGTTGGTGGGGTAACGGCCCACCAAGCCTGT
GACGGGTAGGGGCCCTGAGAGGGGGAGCCCCCAGATGGACTCTGAGACAAGAGTCCAGGCCCTACGGGGC
GCAGCAGGCGCGAAAACTCCGCAATGGGCGAAAGCCCGACGGGGTTACCCCGAGTGCCAC----C-C--T
CGT----G--G-TGGCTTTTGCCCGCT---------------CTAAAAA-----------------GGCG
GGCGAATAAGGGGAGGC-AAGCGGGTGTCAGCCGCCGCGGTAATACCCGCTCCCCGAGTGGTGGAGGCTA
TTACTGGGCCTAAAGCGCCCGTAGCCGGCCCGGTGTGTCCCTCGTTAAATCCACGGGCTTAACCCGTGGG
CTGCGGGGGATACTACCGGGCTTGGGGGTGGGAGAGGCGCCCGGTATTCCCGGGGTAGGGGTAAAATCCT
CTGATCCCGGGAGGACCATCAGTGGCGAAGGCGGGGCGCCAGAAC-ACCCCGACGGTGAGGGGCGAAAGC
TGGGGGAGCAAACGGGATTAGATACCCCGGTAGTCCCAGCTGTAAACGATGCGGGCTAGCTGTCGGGGCG
TACGGCGCCCCGGTGGCGAAGGGAAGCCATTAAGCCCGCCGCCTGGGGAGTACGGCCGCAAGGCTGAAAC
TTAAAGGAATTGGCGGGGGAGCACACAAGGGGTGGACGTTGCGGCTTAATCGGATTCAACGCCGGAAACC
TTACCGGGGC---TGACGCAGTGAAGGTGGGTGACGACCCACCT----GACG----AGCCG-AG-AGGAG
GTGCATGGCCGTCGCCGGTGCGTGCCGTGAGGTGTCCTGTTAAGTCAGGCAACGGACGAGACCCGCGCCC
CCAGTTGCCAGCGGCGAGGCCGGGCACTCTGGGGGGACTGCCCCCG-AAAGAGGGAGGAAGGAGCGGGCT
ACGGCAGGTCGGTATGCCCCGAATGCCCCGGGCCGCACGCGACGTTCAATGGCGGGGACAGCGGGATGCG
ACCCCGAAAGGGGGAGCA-ACCCCT-AAACCCCGCCTCAGTAGGGATCGAGGGTTGCAACTCGCCCTCGT
GAACGCGGAATCCCTAGTAACCGCGCGTTAA-ACCGCGCGGTGAATACGTCCCCGCTCCTTGCACACACT
GCCCATCGCTCCACCCGAGCTGGGTTTGGGTGA-GGCCCG-CTCA----A-GT---TGGGCGGGTCGAGC
CCGAACCCGGTGAGGGGGGAGAAGTTGTAACAAGGTAGCCGCACCGGAAGGTGTGGCTG-----------
--
>FigS2A_Candidatus_Latescibacter_anaerobius_SCGC_AAA252-E0_AQSL01000078 
-------AGAGTTTGATCCTGGCTCAGAACGAACGCTGGCGGCGTGGATTAGGCATGCAAGTCGAACGGA
A-AAG---TCCCTTCGGGGG----CTTTAAAGTGGCAAACGGGTGAGTAACACGTGGGAACCTGCCTTTC
AGTTGGGGACAACACTTCTAACGAGGTGCTAATACCGAATATGGTCGCATGACTAAAGGCGGCC-TTTTT
-AAGCTATCGCTGAAAGATGGTCCCGCGTCCCATTAGCTTGTTGGTGAGGTAACTGCTCACCAAGGCGAC
GATGGGTAGCCGGCCTTAGCGGGTGATCGGCCACACTGGGACTGAGATACGGCCCAGACTCCTACGGGAG
GCAGCAGTCGAGAGGCATCCACAATGGGGGAAACCCTGATGGTGCGACGCCGCGTGGGTGATGAAGGTTT
TCGGATCGTAAAACCCTTTCAGCAGGGAAGAAGGATCGAGGG-AATACTGCTTGATTTTTGACGGTACCT
GAAGAAGAAGCTCCGGCTAACTCCGTGCCAGCAGCCGCGGTAAGACGGGGGGAGCAAGCGTTGTTCGGAT
TTACTGGGCGTAAAGGGCGTCTAGGCGGATTAGCAAGTCAGGTGTGAAATCCCACGGCTCAACCGTGGAA
CTGCATTTGAAACTGCTCGTCTTGAGTACGGAAGAGGAAAGCGGAATTCCTGGTGTAGCGGTGAAATGCG
TAGATATCAGGAAGAACACCGGTGGCGAAGGCGGCTTTCTGGTCCGATACTGACGCTAAAGCGCGAAAGT
GTGGGGAGCAAACAGGATTAGATACCCTGGTAGTCCACACTGTAAACGATGGATACTAGGTGTCGGGGG-
TTCGA-CCTCCGGTGCCGAAGCTAACGCATTAAGTATCCCGCCTGGGGAGTACGGTCGCAAGGCTGAAAC
TCAAAGGAATTGACGGGGACCCGCACAAGCGGTGGAGCATGTTGCTTAATTCGACGCAACGCGAAGAACC
TTACCGGGGTTTGACGTGACCAGAAGTTTGTAGAGATACATTACGCTCTTCGGAGCTGGTACATCAGGTG
CTGCACGGCTGTCGTCAGCTCGTGTCGTGAGATGTTGGGTTAAGTCCTCTAACGAGCGCAACCCCTATCC
ACAGTTGCCATCAGGTAATCTGGGAACTCTGCGGAGACTGCTGGTGATAAACCGGAGGAAGGTGGGGACG
ACGTCAAGTCATCGTGGCCCTTATGTCCCGGGCTGCAAACGTGCTACAATGGCTGGTACAAAGGGGAGCA
ATGCCGCGAGGTTGAGCAAATCCCAAAAAACCAGTCTCAGTTCGGATTGTAGTCTGCAACTCGACTGCAT
GAAGTCGGAATCGCTAGTAATCGCGGATCAG-ATGCCGCGGTGAATACGTTCCCGGGTCTTGTACACACC
GCCCGTCAAGTGATGAAAGCCGGGGGTACCCGAAGTCGTTTGCCTAACCGCAAGGAAGGCTGCGCCTAAG
GTAAAACTGGTGATTGGCACTAAGTCGTAACAAGGTAGCCGTACCGGAAGGTGCGGCTG-----------
--
>FigS2A_Thermoanaerobacter_ethanolicus_JW_200_AEYS01000010 
-------AGAGTTTGATCCTGGCTCAGGACGAACGCTGGCGGCGTGCCTAACACATGCAAGTCGAGCGTC
--CGGACTAAGTGAAGGCGGAGT-CCGGATAGCGGCGGACGGGTGAGTAACGCGTGGGCACCTACCCTTA
AGACCGGGATAACACCTCGAAAGGGGTGCTAATACTGGATAAGAGGGCATCCTGGAAGGTAGC----GGA
A--GCTACCGCTTAAGGATGGGCCCGCGTCCCATCAGCTAGTTGGTAGGGTAACGGCCTACCAAGGCGAC
GACGGGTAGCCGGCCTGAGAGGGTGGTCGGCCACACTGGGACTGAGACACGGCCCAGACTCCTACGGGAG
GCAGCAGTGGGGAATCTTGCGCAATGGGCGAAAGCCTGACGCAGCGACGCCGCGTGAGCGAAGAAGGCCT
TCGGGTCGTAAAGCTCGATAGTGTGGGAAGA------------ATAGA-----------TGACGGTACCA
CACGAAA--GCCCCGGCTAACTACGTGCCAGCAGCCGCGGTAAGACGTAGGGGGCGAGCGTTGTCCGGAA
TTACTGGGCGTAAAGGGCGCGTAGGCGGCCACTTAAGTCAGGTGTAAAAAACCCGGGCTCAACCCGGGGG
ATGCACATGAAACTGGGTGGCTAGAGGGCAGGAGAGGGGAGTGGAATTCCCGGTGTAGCGGTGAAATGCG
TAGATATCGGGAGGAATACCGT-GGCGAAGGCGACTCTCTGGACTGACCCTGACGCTGAGGCGCGAAAGC
GTGGGGAGCAAACAGGATTAGATACCCTGGTAGTCCACGCCGTAAACGATGGGTACTAGGTGTGGGATGC
-GGAAGCATTCCGTGCCGTAGTTAACGCAATAAGTACCCCGCCTGGGGAGTACGGCCGCAAGGTTGAAAC
TCAAAGGAATTGACGGGGGCCCGCACAAGCGGTGGAGCATGTGGTTTAATTCGAAGCAACGCGAAGAACC
TTACCAGGGCTTGACATGAGGTAGTAGCAGCCGAAAGGTGGCGACCCATAAATGGGAGCCTGCACAGGTG
GTGCATGGTTGTCGTCAGCTCGTGTCGTGAGATGTTGGGTTAAGTCCCGCAACGAGCGCAACCCTTGCTT
CTAGTTGCCAGTCCTGAAAGGAGGCACTCTAGAGGGACTGCCGTGGACAACACGGAGGAAGGTGGGGATG
ACGTCAAATCATCATGCCCTATATGCCCTGGGCCACACACGTGCTACAATGGCCGGTACAGAGGGAGGCG
AAGCCGCGAGGCGGAGCGGAACCCAAAAAGCCGGTCCAAGTTCGGATTGCAGGCTGCAACTCGCCTGCAT
GAAGTCGGAATCGCTAGTAATCGCGGATCAG-ATGCCGCGGTGAATACGTTCCCGGGCCTTGTACACACC
GCCCGTCACACCACGAGAGTCTGCAACACCCGAAGCCGGTGACCCAACCGGGAGGAGGGAGCCGTCGAAG
GTGGGGCAGATGATTGGGGTGAAGTCGTAACAAGGTAGCCGTATCGGAAGGTGCGGCTGGATCACCT---
--
>FigS2A_Armatimonadetes_bacterium_JGI_0000077-K19_KJ535399 
----------------------------------------GGCGTGCCTAAGAAATGCAAGTCGAGCGGG
--TGG----AGCGATCCA---------CCTAGCGGCGAACGGTCGCGTAACACGTAAGCACCTGCCCCGA
AGACCGGGACAACACTTCGAAAGGGGTGCTAATACCGGATGTGTGGGCATCCATAAAGCAG------GT-
G----ACTGGCTTCGGGATGGGCTTGCGGCCTATCAGCTAGTTGGTGGGGTAACGGCCTACCAAGGCGAC
GACGGGTAGCTGGTCTGAGAGGACGGCCAGCCGGACTGGGACTGAGACACGGCCCAGACTCCTACGGGGG
GCAGCAATTAGGAATCTTGCGCAATGGGCGAAAGCCTGACGCAGCGACGCCGCGTGAAGGACGAAGTCTT
TTGGGACGTAAACTTCTTTTGCCAGGGACGA-----------AGGAT-----------GTGACGGTACCT
GGTGAATAAGCCCCGGCTAACTACGTGCCAGCAGCCGCGGTAATACGTAGGGGGCGAGCGTTGTCCGAAG
TTACTGGGCGTAAAGCGCGCGTAGGCGGGCCGGTAAGTGGGAAGTGAAAGGCTCGGGCTCAACCCGAGCA
GTGCTTCTCATACTGTCGGTCTTGAGGGCGGTAGGGAGAAGTGGAATGGCTGGTGTAGCGGTGAAATGCG
TAGATATCAGTCGGAACACCGGTGGCGAAGGCGGCTTCTTGGGCCGTTCCTGACGCTGAGGCGCGAAAGC
CAGGGTAGCGAACGGGATTAGATACCCCGGTAGTCCTGGCCGTAAACGATGGATACTAGGCGTAGGGGG-
ATCGA-CCCCCTGTGCCGCAGCTAACGCATTAAGTATCCCGCCTGGGGAGTACGGCCGCAAGGTTGAAAC
TCAAAGGAATTGACGGGGGCCCGCACAAGCGGTGGAGCATGTTGTTTAATACGTCACTAACCGTAGAACC
TTACCAGGGCTTGACATCCGACGCTCGCCTGTGAAAGCAGGTTTTCGAGCAATCGACGTCGAGACAGGTG
TTGCATGGCTGTCGTCAGCTCGTGTCGTGAGATGTTGGGTTAAGTCCCGCAACGAGCGCAACCCTCACCC
CATGTTGCCAACGGGTAA-CCGGGAACTCTTGGGGAACTGCCCGGG-TAACCGGGAGGAAGGTGGGGATG
ACGTCAAGTCAGCATGGCCCTTACGCCCTGGGCTACAAACATGCTACAATGGACGGCACAGAGGGATCCG
ATATCGCGAGATGGAGGCAATCCCACAAATCCGTTCTCAGTTCAGATCGCAGGCTGCAACTCGCCTGCGT
GAAGTCGGAATCGCTAGTAACCGCAGATCAGTAAGCTG--------------------------------
----------------------------------------------------------------------
----------------------------------------------------------------------
--
>FigS2A_Calescamantes_bacterium_SCGC_AAA471-M6_AQST01000031 
-------AGGGTTTGATCGTGGCTCAGGGCGAACCCTGGCGGCGCGCCTCACCCATGCAAGCCGAGCGCA
--CAG--GTTGGGCAACCGAT---CTGTGGAGCGGCGAACGGCCGAGTAATACACAGGTACCTACCCTCA
GGAAGGGGATAACCCGGGGAAACTCGGGCTAATACCCTATAAGTTCGTATGGAAAAAGGTGAC--AGAAA
ACTGTCGCCGCCTGAGGATGGGCCTGTGTCCCATCAGCTAGTTGGTGGGGTAATGGCCCACCAAGGCTAT
GACGGGTAGCCGACCTGAGAGGGTGGTCGGCCGGACCGGCACTGAGACACGGGCCGGACTCCTACGGGAG
GCAGCAGGGGGGAATCTTGGGCAATGGGTGAAAGCCTGACCCAGCGACGCCGCGTGCGGGAAGAAGCCCC
TCGGGGTGTAAACCGCTGTCGGGAGGGACAAA-GGGACCC---CAAAA-----GGGTCTTGATTGTACCT
CCAGAGGAAGGGACGGCTAACTCCGTGCCAGCAGCCGCGGTAATACGGAGGTCCCAAGGGTTGCCCGGAG
TGACTGGGCGTAAAGGGTCCGTAGGCGGTCTGGTAAGTCTCCTGTGAAAGCTGCCCGCTCAACGGGCAGA
GGTCAGGAGATACTGCTGGACTAGGGACCGGCAGGGGGGACCGGAATTCCCGGTGTAGCGGTGAAATGCG
TAGATATCGGGAGGAACGCCGATGCCGAAGGGGGGTCCCTAGGCCGGCTCCGACGCTGAGGGACGAAAGC
TGGGGGAGCGAACCGGATTAGAGACCCGGGTAGTCCCAGCCGTCAACGATGGGTGCTAGGGAGCGGGG--
TAAAT--CCTCGCGCCCGAAGCTAACGCGTTAAGCACCCCGCCTGGGGAGTACGGCCGCAAGGCCGAAAC
TCAAACGAATTGACGGGGACCCGAACAAGCCGCGGTGCATTTGGTTTAATTCGATGCAGCGCGAAGAACC
TTACCCGGGCTTGACATGCAGCTCAGCCGCCCGAAAGGGTGGTGGGGGGTGAGCCCAGCTGGCACAGGTG
CTACATGGCTGTCGTCAGCTCGTGCCGTGAGGCGTCGGGTTAAGTCCCAGAACGAGCGCAACCCCTGCCT
GCTGTTGCTA-CCCCGAGGGGGGGCACTCTGCAGGGACTGCCGGCGAAGAGTCGGAGGAAGGAGGGGACG
ACGTCAAGCCCGCATGGCCCTTATGCCCGGGGCTACACAAGTGCAACAATGGCCAGGACAGAGGGACGCG
AAGCCGTAAGGCTGAGCAAATCCCACAAACCTGGCCCCAGTTCGGATCGGGGTCTGCAACCCGACCCCGT
GAAGCCGGAGTGGCTAGTAATCGCAGGTCAGTACACTGCGGTGAATACGTTCCCGGGTCCTGTACACACC
GCCCGTCACGCCATGGAAGTCACCTGCACAGGAAATCCC----------AAAA--------GGGACGAAT
GTGTGGGTGGCGACTGGGGCGAAGTCGTAACAAGGTACCCCTACCGGAAGGTGGGGGTG-----------
--
>FigS2A_Latescibacteria_bacterium_SCGC_AAA257-K07_AQRO01000115 
-------AGAGTTTGATCCTGGCTCAGAACGAACGCTGGCGGCGTGGATTAGGCATGCAAGTCGAACGGA
--ACG---TTCCTTCGGGA-AC--CAGTAAAGTGGCAAACGGGTGAGTAACGCGTGGGAATTTGCCCCTG
AGTTGGGAATAACCCGCCCAACGGCGAGCTAATACCGAATACGATCGCATGATGAAAGGCGGCC-TTCTT
GAAGCCGTCACTCGGGGAGAATCCCGCGTCCTATTAGCTTGTTGGTGAGATAACAGCTCACCAAGGCGTT
GATGGGTAGCCGGCCTGAGAGGGTGTTCGGCCACACTGGGACTGAGACACGGCCCAGACTCCTACGGGAG
GCAGCAGTCGAGAATCTTCCGCAATGGGGGAAACCCTGACGGAGCGACGCCGCGTGGATGAAGAAGCTGT
TCGCAGTGTAAAATCCTGTCAGAAGGGACGAAAGAGAGAATGATAATACCATTGTCTTTTGACGGTACCT
TCAGAGGAAGCTCCGGCAAACTCCGTGCCAGCAGCCGCGGTAATACGGGGGGAGCGAGCGTTGTTCGGAA
TTACTGGGCGTAAAGGGCGTGTAGGCGGATAAGCAAGTCGGGTGTGAAAGCCACCGGCTCAACTGGTGAA
TTGCACTCGAAACTGCTTTTCTAGAGTACAGAAGAGGAAAGCGGAATTCTTGGTGTAGCGGTGAAATGCG
TAGATATCAAGAAGAACACCTGTGGCGAAGGCGGCTTTCTGGTCTGATACTGACGCTGAGGCGCGAAAGC
GTGGGGAGCAAACAGGATTAGATACCCTGGTAGTCCACGCCGTAAACTATGGGCACTAGGTGTTGGAGG-
GTCGA-CCTTCAGTGCCGAAGCTAACGCAATAAGTGCCCCGCCTGGGGAGTACGATCGCAAGGTTGAAAC
TCAAAGGAATTGACGGGGGTCCGCACAAGCGGTGGAGCATGTGGCTCAATTCGATGCAACGCGAAGAACC
TTACCGGGGTTTGACATGACCTGAAATCCTTGGAAACAGGGACC--CTTTTAAG--CAGGTTCACAGGTG
CTGCATGGCTGTCGTCAGCTCGTGTCGTGAGATGTTGGGTTAAGTCCCGCAACGAGCGCAACCCCTGCCC
TTAGTTGCCATCAG-TAATCTGGGAACTCTAAGGGGACTGCCGGTGATAAACCGGAGGAAGGTGGGGATG
ACGTCAAGTCCTCATGGCCCTTACGTCCCGGGCTGCACACGTGCTACAATGGCCGGCACAAAGGGTTGCG
ATACTGTGAGGTGGAGCTAATCCCAGAAAACCGGTCTCAGTTCGGATCGTAGTCTGCAACTCGACTGCGT
GAAGTCGGAATCGCTAGTAATCGCAGATCAG-ATGCTGCGGTGAATACGTTCCCGGACCTTGTACACACC
GCCCGTCAAGTGATGAAAGTTGGGGGTACCCGAAGCCGTTTGCCTAACTTTGTGGGGG-CGACGTCGAAG
GTAAAACTGACGATTGGCACTAAGTCGTAACAAGGTAGCCGTATCGGAAGGTGCGGCTG-----------
--
>FigS2A_Planctomyces_maris_DSM_8797_ABCE01000003 
-------AGGGTTTGATCCTGGCTCAGAATGAACGTTGGCGGCGTGGATTAGGCATGCAAGTCGGACGGA
--AGT---TTCCTTCGGGAA----ATGGAAAGTGGCAAACGGGGTAGTAAGGCGTAGGTACGTACCCTCA
GGTTCGGGATAGCCACGGGAAACCGTGATTAATACCGAATGATGTAT-GGTGCCAAAGGTG------TGA
-----TTCCGCCAGAGGAGCGGCTTACGTGATATTAGGTAGTTGGTGAGGTAATGGCTCACCAAGCCTTA
GATGTCTAGGGGGTGTGAGAGCATGGCCCCCACCACTGGGACTGAGACACTGCCCAGACACCTACGGGTG
GCTGCAGTCGAGAATCTTCGGCAATGGACGCAAGTCTGACCGAGCGACGCCGCGTGCGGGATGAAGGCCC
TTGGGTTGTAAACCGCTGTCAGAGGGGATGAATGCAGAAGGG-TTAT--CCCTTTTGTTTGACAGAGCCT
CA-GAGGAAGCACGGGCTAAGTACGTGCCAGCAGCCGCGGTAACACGTACTGTGCGAACGTTATTCGGAA
TCACTGGGCTTAAAGGGTGCGTAGGCGGTTTAGTAAGTAGGGTGTGAAATGCCAGGGCTCAACCTTGGCA
CGGCGCTCTAAACTGCTAAACTTGAGTGAGATAGGGGTGTACGGAACTTCCGGTGGAGCGGTGAAATGCG
TTGATATCGGAAGGAACACCGGTGGCGAAAGCGGTACACTGGGTCTTAACTGACGCTGAGGCACGAAAGC
TAGGGTAGCGAACGGGATTAGATACCCCGGTAGTCCTAGCCGTAAACGATGAGTACTAGTTGGGAGGAGC
-TTCGGCTCATCCGGACGTAGCGAAAGCATTAAGTACTCCGCCTGGGGAGTATGGTCGCAAGGCTGAAAC
TCAAAGGAATTGACGGGGGCTCACACAAGCGGTGGAGCATGTGGCTTAATTCGAGGCAACGCGAAGAACC
TTACCTGGATTTGACATGTTGTATTAGCCTGTGAAAGCAGGTG-ACCCTTCGGGGGAACTTGCACAGGTG
CTGCATGGCTGTCGTCAGCTCGTGTCGTGAGATGTCGCGTTAAGTCGCTGAACGAGCGAAACCCCTATCC
TTAGTTGCCAGCAC-GCA-GTGGGGACTCTAAGGAGACTGCCGGTGTCAAACCGGAGGAAGGTGGGGACG
ACGTCAAGTCATCATGGCCTTTATGTCCAGGGCTGCACACGTGCTACAATGCGGCGTACAAAGGGAAGCA
AAATCGCGAGATCAAGCAAATCCCAAAAAGCGTCGCTCAGTTCGGATTGCAGGCTGCAACTCGCCTGCAT
GAAGTTGGAATCGCTAGTAATCGCAGGTCAGTATACTGCGGTGAATATGTTCCTGAGCCTTGTACACACC
GCCCGTCAAGCCACGAAAGCGGGGGGCGTCCAAAGTCGCTGAGCTAACCTTCGGGAGGCAGGCGCCTAAG
ATGAACTCCGTGATTGGGACTAAGTCGTAACAAGGTAGCCGTAGGGGAACCTGCGGCTG-----------
--
>FigS2A_Mycoplasma_agalactiae_CU179680 
TTTTTCGAGAGTTTGATCCTGGCTCAGGATGAACGCTGGCTGTGTGCCTAATACATGCATGTCGAGCGTG
---------ATAGCAATAT--------CATAGCGGCGAATGGGTGAGTAACACGTACTCACGTACCTTTT
AGATTGGGATAGCGGATGGAAACATCCGATAATACAGAATAC-TTTGCATGAAAAAAGAAGC-----GTT
T---GCTTCGCTAGAAGATCGGAGTGCGCAACATTAGCTAGTTGGTGAGGTAACGGCCCACCAAGGCGAT
GATGTTTAGCGGGGTTGAGAGATTGATCCGCCACACTGGGACTGAGATACGGCCCAGACTCCTACGGGAG
GCAGCAGTAGGGAATATTCCACAATGGACGAAAGTCTGATGGAGCGACACAGCGTGCAGGATGAAGGCCC
TTGGGTTGTAAACTGCTGTGGTTAGGGAAGAAAAGTAGCGTAGAAA---GACGCTACCTTGACGGTACCT
GATTAGAAAGCAACGGCTAACTATGTGCCAGCAGCCGCGGTAATACATAGGTTGCAAGCGTTATCCGAAA
TTATTGGGCGTAAAGCGTCTGTAGGTTGTTTGTTAAGTCTGGCGTTAAATTTTGGGGCTCAACCCCAAAA
-CGCGTTGGATACTGGCAGACTAGAGTTATGTAGAGGTTAGCGGAATTCCTTGTGAAGCGGTGAAATGCG
TAGATATAAGGAAGAACATCAAAGGCGAAGGCAGCTAACTGGGCATACACTGACACTGAGAGACGAAAGC
GTGGGGAGCAAACAGGATTAGATACCCTGGTAGTCCACGCCCTAAACGATGATCATTAGTTGATGGG---
-GAA----CTCATCGACGCAGCTAACGCATTAAATGATCCGCCTGAGTAGTACGTTCGCAAGAATAAAAC
TTAAAGGAATTGACGGGGATCCGCACAAGCGGTGGAGCATGTGGTTTAATTTGAAGATACGCGTAGAACC
TTACCCACTCTTGACATCTTCTGCAAAGTATGGAGACATATGGA---GGTTAA---CAGAATGACAGATG
GTGCATGGTTGTCGTCAGCTCGTGTCGTGAGATGTTCGGTTAAGTCCTACAACGAGCGCAACCCTTATCC
TTAGTTACTACCAT-TTA-TTGAGCACTCTAAGGAGACTGCCCGAG-TAATTGGGAGGAAGGTGGGGACG
ACGTCAAATCATCATGCCTCTTACGAGTGGGGCTACACACGTGCTACAATGGACGGTACAAAGAGAAGCG
AAGTGGTGACATGGAGCAAACCTCAAAAAACCGTTCTCAGTTCGGATTGAAGTCTGCAACTCGACTTCAT
GAAGTCGGAATCGCTAGTAATCGTAGATCAGTACGCTACGGTGAATACGTTCTCGGGTCTTGTACACACC
GCCCGTCAAACCATGGGAGCTGGTAATGCCCGAAGTCGGTTT-------TTAG------AACTGCCTAAG
GCAGGACTGGTGACTGGGGTTAAGTCGTAACAAGGTATCCCTACGAGAACGTGGGGATGGATTACCTCCT
TT
>FigS2A_Blastopirellula_marina_DSM_3645_AANZ01000021 
-------AGGGTTTGATTCTGGCTCAGAATGAACGTTGGCGGCATGGATTAGGCATGCAAGTCGCGCGTA
--ACTGAGAGAGCTTGCTCTCGA-GGGGACAGCGGCGAAAGGGAGAGTAACAGGTGGTTATCTACCCTCG
GGTTTGGGATAGCGTCGGGAAACTGGCGGTAATACCAAATAACATCTACGGATCAAAGT--------TCC
G------GCGCCCGGGGATGAGACTGCTCACTATTAGCTTGTTGGTGGGGTAATGGCCTACCAAGGCGAC
GATGGTTAGCGGGCGTGAGAGCGTGGCCCGTCTCACTGGGACTGAGATACTGCCCAGACACCTACGGGTG
GCTGCAGTCGAGAATCTTTGGCAATGGGCGCAAGCCTGACCAAGCGATGCCGCGTGCGGGATTAAGGCCT
TCGGGTTGTAAACCGCTGTCAGAGGGGAAGAA-----------ATT------------TTGACTGATCCT
CA-GAGGAAGGACGGGCTAAGTTCGTGCCAGCAGCCGCGGTAAGACGAACCGTCCGAACGTTATTCGGAA
TTACTGGGCTTAAAGGGTGCGTAGGCGGCCCTACAAGTCAGGTGTGAAATCCCACGGCTCAACCGTGGAA
CTGCGCTTGAAACTGTAGGGCTTGAGGGAGATAGGGGTGAGCGGAACTGATGGTGGAGCGGTGAAATGCG
TTGATATCATCAGGAACACCGC-GGCGAAGGCGGCTCACTGGGTCTCTACTGACGCTGAGGCACGAAAGC
TAGGGGAGCGAACGGGATTAGATACCCCGGTAGTCCTAGCTGTAAACGATGAGCACTGGATCGAGGGGA-
TCCCA-TCTTCTCGGTCGTAGCGAAAGTGTTAAGTGCTCCGCCTGGGGAGTATGGTCGCAAGGCTGAAAC
TCAAAGAAATTGACGGGGGCTCACACAAGCGGTGGAGGATGTGGCTTAATTCGAGGCTACGCGAAGAACC
TTACCTAGTCTTGACATGTTAAG-AATCCCCTGAAAGGGGGAG-TGTCTTCGGAAGCTTTTGCACAGGTG
CTGCATGGCTGTCGTCAGCTCGTGTCGTGAGATGTCGGGTTAAGTCCCTTAACGAGCGAAACCCCTATCT
CTAGTTGCCAGCGAGTAATTCGGGGACTCTAGAGAGACTGCCGGTGTGAAACCGGAGGAAGGCGGGGATG
ACGTCAAGTCCTCATGGCCTTTATGACTAGGGCTGCACACGTCCTACAATGGTGCGAACAAAGGGACGCA
AACTCGCGAGAGTAAGCAAATCCCAGAAAACGCGCCTCAGTTCGGATTGCAGGCTGCAACTCGCCTGCAT
GAAGCCGGAATCGCTAGTAATCGCGGGTCAG-ATACCGCGGTGAATATGTTCCTGAGCCTTGTACACACC
GCCCGTCAAGCCACGAAAGTGGGGTGCACGCGAAGTCGCTAAGCTAACTGCAAAGAGGCAGGCGCCGAAC
GTGAACTCCGCGATTGGGACTAAGTCGTAACAAGGTAGCCGTAGGGGAACCTGCGGCTG-----------
--
>FigS2A_Candidatus_Micrarchaeum_acidiphilum_ARMAN-2_DQ848677 
ACATCGATTCAGTCGATGCTGCTGGAGGGC-ACTGCTATCAGATTCG--CAGCCATGCAAGTCGGCTCAC
GGC---------TTCG----------TTG-GGCGGCGTACGGCTCAGTAACACGTAGTTACCTAACGTAA
AGAGGCGAATAACCTCGGGAAACTGAGGCTAATGCACCATA--ACCGGAAGAGGAA-AGGGGC--GCATC
GCGTT-TCCGCTTTACGATGGGACTGCGGCGGATCAGGCAGATGGCGGGGTAACGGCCCACCATACCGAT
AACCCGTAGGGGATGTGGGAGCATAGGCCCCGAGAAGGGCACTGAGACAATGGCCCTAGCGCTACGGCGT
GCAGCAGGCGCGCAAACTCCACAATGCGCGTAAGCGTGATGGGGGGAATCTGAGTG--GT----TCA--C
TTA--GT---G-AACCTTTTGCCAAGTA--------------C-AGCAA-----------------GCTT
GGAGAATAAGTGCTGGC-AAGCCGGTGGCAGCCGCCACGGTAATACCGGCAGCACAAGTGGTGTCCACGA
TTATTGGGCTTAAAGCGCTCGTAGCCGGCCGATGTCGTCTCGCGTGAAATATTGGCGCTCAACGTCAATG
CGGCGTGAGATACCCATCGGCTAGGGAGCGGGTGAGGTCAGGAGTACTTATGGGGGAGGGGCTAAATCCT
GTAATCCCATAAGGACTAACAGTGGCGAAGGCGCCTGACTAGAAC-GCTCCGACGGTGAGGAGCGAAGGC
TAGGAGAACGAATCGGATCAGATACCCGAGTAGCCCTAGCAGTAAATTATGCAGACTCGGTGTTGCAAGC
CACGAGCTTGCAGTACCGTAGCACAAGTGTTAAGTCTGCCGCCTGGGGAGTACGGCCGCAAGGTTGAAAC
TTAAAGCAATTGGCGGGGGAGCACACAAGGGGTGGATGCTGCGGTTTAATTGAATCCAACGTCGGAAATC
TTACCAGAAG---CGACGCAGTGAAGGTAGATGAAGATCTACTT----GACA----AGCCG-AG-AGGTA
GTGCATGGCGACCGTCAGCTCGTGGTGTGAACTGTCCGGTTAAGTCCGGTAACGAGCGAGACCTTTGTCA
ACAGTTGCCACTGGC-GAACCAAGCACTCTGTTGGGACCGCCTCTGTTAAAGAGGAGGAAGGAAAAGGCG
ACGATACGTCAGTATGCTCTGAATCTTCTGGGCAACACGCGGCATACAAAGAGTGGTACAATGGGATGCA
ATGCCGAAAGGCAAAGCA-ACCCCCTAAAACCACCCTAAGTTCGGATTGAGGGCTGAAACTCGCCCTCAT
GAAGCTGGAATCCCTAGTAATCGCTTGTCACTATCGAGCGGTGAATACGTCCCTGCTCCTTGCACACACC
GCCTACCAAGTCACCCAAGTGGGGTCCTAGTGA-GGCAAC--G------CCTC---TGGCGTTTTCGAAT
TAGGGTTCCGCGAGGAGGGCTAAGGTATAACAAGGTATCCGTAGGGGAACCTGCGGATAGATCACCTCAA
A-
>FigS2A_Dorea_formicigenerans_ATCC_27755_AAXA02000007 
----------------------------------------------------------------------
----------------------------------------------------------------------
----------------------------------------------------------------------
--------TGGTATGAGATGGACCCGCGTCTGATTAGGTAGTTGGTGAGGTAACGGCCCACCAAGCCGAC
GATCAGTAGCCGACCTGAGAGGGTGACCGGCCACATTGGGACTGAGACACGGCCCAGACTCCTACGGGAG
GCAGCAGTGGGGAATATTGCACAATGGGCGAAAGCCTGATGCAGCGACGCCGCGTGAAGGATGAAGTATT
TCGGTATGTAAACTTCTATCAGCAGGGAAGA------------AAA-------------TGACGGTACCT
GACTAAGAAGCCCCGGCTAACTACGTGCCAGCAGCCGCGGTAATACGTAGGGGGCAAGCGTTATCCGGAT
TTACTGGGTGTAAAGGGAGCGTAGACGGCTGTGCAAGTCTGAAGTGAAAGGCATGGGCTCAACCTGTGGA
CTGCTTTGGAAACTGTGCAGCTAGAGTGTCGGAGAGGTAAGTGGAATTCCTAGTGTAGCGGTGAAATGCG
TAGATATTAGGAGGAACACCAGTGGCGAAGGCGGCTTACTGGACGATGACTGACGTTGAGGCTCGAAAGC
GTGGGGAGCAAACAGGATTAGATACCCTGGTAGTCCACGCCGTAAACGATGACTGCTAGGTGTCGGGTAG
-AAA-CTATTCGGTGCCGCAGCTAACGCAATAAGCAGTCCACCTGGGGAGTACGTTCGCAAGAATGAAAC
TCAAAGGAATTGACGGGGACCCGCACAAGCGGTGGAGCATGTGGTTTAATTCGAAGCAACGCGAAGAACC
TTACCTGATCTTGACATCCGATGACCGCTTCGTAATGGAAGTTTT-TCTTCGGA-ACATCGTGACAGGTG
GTGCATGGTTGTCGTCAGCTCGTGTCGTGAGATGTTGGGTTAAGTCCCGCAACGAGCGCAACCCTTATCT
TCAGTAGCCAGCAT-TTA-ATGGGCACTCTGGAGAGACTGCCAGGGATAACCTGGAGGAAGGTGGGGATG
ACGTCAAATCATCATGCCCCTTATGACCAGGGCTACACACGTGCTACAATGGCGTAAACAAAGGGAGGCA
GAGCCGCGAGGCCGAGCAAATCTCAAAAATAACGTCTCAGTTCGGATTGTAGTCTGCAACTCGACTACAT
GAAGCTGGAATCGCTAGTAATCGCAGATCAGAATGCTGCGGTGAATACGTTCCCGGGTCTTGTACACACC
GCCCGTCACACCATGGGAGTCAGTAACGCCCGAAGTCAGTGACCCAACCGAAAGGAGGGAGCTGCCGAAG
GTGGGACCGATAACTGGGGTGAAGTCGTAACAAGGTAGCCGTATCGGAAGGTGCGGCTGGATCACCT---
--
>FigS2A_Candidatus_Kryptobacter_tengchongensis_JGI-2 
TACAACGGAGGTTTGATGGTGGCTCAGGGCGAACGCTGGCGGCGTGCCTAACACATGCAAGTC-AGGGCA
--CGG-TATGTAGCAATACGTA--CCGTGGACCGGCGCACGGGTGAGTAACGCGTAGGTACCTACCCACA
GGTTCGGGATAACACCGAGAAATCGGTGCTAATACCGGATGATGTCGCATGATTAAAGGTGGCT-CGGAG
G--GCTACCGCCTGTGGATGGGCCTGCGTCCTATCAGGTAGTTGGTGGGGTAATGGCCCACCAAGCCTAT
GACGGGTAGCCGGCCTGAGAGGGTGGTCGGCCACACGGGGACTGAGACACGGCCCCGACTCCTACGGGAG
GCAGCAGTGAGGAATCTTGGGCAATGCCCGAAAGGGTGACCCAGCGACGCCGCGTGAGGGATGAAGCCCG
AAAGGGTGTAAACCTCTGTGGAGGGGGAAGAAACCTTGGGTTCGAAAA-GACTCAAGGCTGACGGTACCC
CTCTAGAAAGCCCCGGCTAACTACGTGCCAGCAGCCGCGGTAATACGTAGGGGGCGAGCGTTGCCCGGAA
TCACTGGGCGTAAAGGGTACGCAGGCGGGCTCGTAAGTCAGGGGTGAAATTCCGGGGCTTAACTCCGGAG
CTGCCCCTGAGACTGCGAGTCTTGGGTGCGGAAGAGGGAGGTGGAATTCCCGGTGTAGCGGTGAAATGCG
TAGATATCGGGAGGAACACCGGTGGCGAAGGCGGCCTCCTGGTCCGCAACCGACGCTCAGGTACGAAAGC
GTGGGGAGCAAACAGGATTAGATACCCTGGTAGTCCACGCCCTAAACGTTGGGTGCTAGGTGTTGGCCC-
-TTTA-GGGTCAGTGCCGAAGCTAACGCGATAAGCACCCCGCCTGGGGAGTATACCCGCAAGGGTGAAAC
TCAAACCAATTGACGGGGGCCCGCACAAGCGGTGGAGCATGTGGTTTAATTCGATGCAACGCGAAGAACC
TTACCCGGGCTTGACATGCGGTAGTAGGGCCCGAAAGGGTACGACCGTAAAGTCGGAGCCGGCACAGGTG
CTGCATGGCTGTCGTCAGCTCGTGCCGTGAGGTGTTGGGTTAAGTCCCGCAACGAGCGCAACCCCTGTCC
CTAGTTGCCAGCGGGTAAACCGGGCACTCTAGGGAGACTGCCAGCG-CAAGCTGGAGGAAGGTGGGGATG
ACGTCAAGTCCTCATGGCCCTTATGTCCGGGGCTACACACGTGCTACAATGCCGGCTACAGCGGGTTCCG
AAGCCGCGAGGCGGAGGCAATCCCTAAAAAGCCGGCTCAGTTCAGATCGCAGTCTGCAACTCGACTGCGT
GAAGTCGGAATCGCTAGTAATCGCGCATCAG-ACGGCGCGGTGAATACGTTCCCGGGCCTTGTACACACC
GCCCGTCACGCCATGGGAGCCGGGGGCACCCGAAGTCGCCGAGCTAACCAAAGGGAGGCAGGCGCCGAAG
GTGAAACCGGTGACTGGGGCGAAGTCGTAACAAGGTAGCCGTACCGGAAGGTGCGGCTGGATCACCTCCT
TT
>FigS2A_Candidatus_Kryptonium_thompson_JGI-4 
TACAACGGAGGTTTGATGGTGGCTCAGGGCGAACGCTGGCGGCGTGCCTAACACATGCAAGTC-AGGGCA
--CGG-CGTGTAGCAATACACG--TCGTGGACCGGCGCACGGGTGAGTAACGCGTAGGTACCTACCCGCA
GGTTCAGAATAACACCGAGAAATCGGTGCTAATGCTGAATGATATCGCATGATTAAAGGTGGC--TCCAA
G-AGCTACCGCCTGCGGATGGGCCTGCGTCCTATCAGGTAGTTGGTGGGGTAATGGCCCACCAAGCCTAT
GACGGGTAGCCGGCCTGAGAGGGTGGTCGGCCACATGGGGACTGAGACACGGCCCCGACTCCTACGGGAG
GCAGCAGTGAGGAATCTTGGGCAATGCCCGAAAGGGTGACCCAGCGACGCCGCGTGAGGGATGAAGCCCG
AAAGGGTGTAAACCTCTGTGGAGGGGGAAGAAATCCTGGGTTCGAATA-GACTCAGGGCTGACGGTACCC
CTCTAGAAAGCCCCGGCTAACTACGTGCCAGCAGCCGCGGTAATACGTAGGGGGCGAGCGTTGCCCGGAA
TCACTGGGCGTAAAGGGTACGTAGGCGGGCTCGTAAGTCAGGGGTGAAATTCCGGGGCTCAACTCCGGAG
CTGCCTCTGAGACTGCGAGCCTTGGGTGCGGAAGAGGGAGGTGGAATTCCCGGTGTAGCGGTGAAATGCG
TAGATATCGGGAGGAACACCAGCGGCGAAGGCGGCCTCCTGGTCCGCAACCGACGCTCAGGTACGAAAGC
GTGGGGAGCAAACAGGATTAGATACCCTGGTAGTCCACGCCCTAAACGTTGGGTGCTAGGTGTTGGCCC-
-TTTA-GGGTCAGTGCCGAAGCTAACGCGATAAGCACCCCGCCTGGGGAGTATACCCGCAAGGGTGAAAC
TCAAACCAATTGACGGGGGCCCGCACAAGCGGTGGAGCATGTGGTTTAATTCGATGCAACGCGAAGAACC
TTACCCGGGCTTGACATGCGGTAGTAGGGCCCGAAAGGGTGCGACCGTAAAGCCGGAGCCGGCACAGGTG
CTGCATGGCTGTCGTCAGCTCGTGCCGTGAGGTGTTGGGTTAAGTCCCGCAACGAGCGCAACCCCTGTCC
CTAGTTGCCAGCGGGTAAACCGGGCACTCTAGGGAGACTGCCAGCG-CAAGCTGGAGGAAGGTGGGGATG
ACGTCAAGTCCTCATGGCCCTTATGTCCGGGGCTACACACGTGCTACAATGCCGGCTACAGCGGGTTCCG
AAGCCGCGAGGCGGAGGCAATCCCTAAAAAGCCGGCCCAGTTCGGATCGCAGTCTGCAACTCGACTGCGT
GAAGTCGGAATCGCTAGTAATCGCGCATCAG-ACGGCGCGGTGAATACGTTCCCGGGCCTTGTACACACC
GCCCGTCACGCCATGGGAGCCGGGGGCACCCGAAGTCGCCGAGCTAACCCGAAGGAGGCAGGCGCCGAAG
GTGAAACCGGTGACTGGGGCGAAGTCGTAACAAGGTAGCCGTACCGGAAGGTGCGGCTGGATCACCTCCT
TT
>FigS2A_Candidatus_Kryptobacter_tengchongensis_JGI-3 
TACAACGGAGGTTTGATGGTGGCTCAGGGCGAACGCTGGCGGCGTGCCTAACACATGCAAGTC-AGGGCA
--CGG-TATGTAGCAATACGTA--CCGTGGACCGGCGCACGGGTGAGTAACGCGTAGGTACCTACCCACA
GGTTCGGGATAACACCGAGAAATCGGTGCTAATACCGGATGATGTCGCATGATTAAAGGTGGCT-CGGAG
G--GCTACCGCCTGTGGATGGGCCTGCGTCCTATCAGGTAGTTGGTGGGGTAATGGCCCACCAAGCCTAT
GACGGGTAGCCGGCCTGAGAGGGTGGTCGGCCACACGGGGACTGAGACACGGCCCCGACTCCTACGGGAG
GCAGCAGTGAGGAATCTTGGGCAATGCCCGAAAGGGTGACCCAGCGACGCCGCGTGAGGGATGAAGCCCG
AAAGGGTGTAAACCTCTGTGGAGGGGGAAGAAACCTTGGGTTCGAAAA-GACTCAAGGCTGACGGTACCC
CTCTAGAAAGCCCCGGCTAACTACGTGCCAGCAGCCGCGGTAATACGTAGGGGGCGAGCGTTGCCCGGAA
TCACTGGGCGTAAAGGGTACGCAGGCGGGCTCGTAAGTCAGGGGTGAAATTCCGGGGCTTAACTCCGGAG
CTGCCCCTGAGACTGCGAGTCTTGGGTGCGGAAGAGGGAGGTGGAATTCCCGGTGTAGCGGTGAAATGCG
TAGATATCGGGAGGAACACCGGTGGCGAAGGCGGCCTCCTGGTCCGCAACCGACGCTCAGGTACGAAAGC
GTGGGGAGCAAACAGGATTAGATACCCTGGTAGTCCACGCCCTAAACGTTGGGTGCTAGGTGTTGGCCC-
-TTTA-GGGTCAGTGCCGAAGCTAACGCGATAAGCACCCCGCCTGGGGAGTATACCCGCAAGGGTGAAAC
TCAAACCAATTGACGGGGGCCCGCACAAGCGGTGGAGCATGTGGTTTAATTCGATGCAACGCGAAGAACC
TTACCCGGGCTTGACATGCGGTAGTAGGGCCCGAAAGGGTACGACCGTAAAGTCGGAGCCGGCACAGGTG
CTGCATGGCTGTCGTCAGCTCGTGCCGTGAGGTGTTGGGTTAAGTCCCGCAACGAGCGCAACCCCTGTCC
CTAGTTGCCAGCGGGTAATCCGGGCACTCTAGGGAGACTGCCAGCG-CAAGCTGGAGGAAGGTGGGGATG
ACGTCAAGTCCTCATGGCCCTTATGTCCGGGGCTACACACGTGCTACAATGCCGGCTACAGCGGGTTCCG
AAGCCGCGAGGCGGAGGCAATCCCTAAAAAGCCGGCTCAGTTCAGATCGCAGTCTGCAACTCGACTGCGT
GAAGTCGGAATCGCTAGTAATCGCGCATCAG-ACGGCGCGGTGAATACGTTCCCGGGCCTTGTACACACC
GCCCGTCACGCCATGGGAGCCGGGGGCACCCGAAGTCGCCGAGCTAACCAAAGGGAGGCAGGCGCCGAAG
GTGAAACCGGTGACTGGGGCGAAGTCGTAACAAGGTAGCCGTACCGGAAGGTGCGGCTGGATCACCTCCT
TT
>FigS2A_Candidatus_Thermokryptus_mobilis_JGI-1 
ACAACGGAGAGTTTGATGGTGGCTCAGGGCGAACGCTGGCGGCGTGCCTAACACATGCAAGTC-AGGGCA
T-GGG-GTGTA-GCAA-TAC----ATCATGACCGGCGCACGGGTGAGTAACGCGTAGGTACCTACCCCCA
GGTTCGGGATAACACCGAGAAATCGGTGCTAATACCGGATGATGTCGCATGATTAAAGGTGGC--T-TTA
A-GGCTACCGCCTGGGGATGGGCCTGCGTCCTATCAGGTAGTTGGTGGGGTAATGGCCCACCAAGCCTAC
GACGGGTAGCCGGCCTGAGAGGGTGGTCGGCCACACGGGGACTGAGACACGGCCCCGACTCCTACGGGAG
GCAGCAGTGAGGAATCTTGGGCAATGCCCGAAAGGGTGACCCAGCGACGCCGCGTGGGGGAAGAAGCCCG
CGAGGGTGTAAACCCCTGTGGAGGGGGACGAAATCCTGGGTTCGATAAGGACTCAGGGGTGACGGTACCC
CTCTAGAAAGCCCCGGCTAACTACGTGCCAGCAGCCGCGGTAATACGTAGGGGGCGAGCGTTGCCCGGAA
TTACTGGGCGTAAAGGGTACGCAGGCGGACCTGTAAGTCAGGGGTGAAATTCCGGGGCTTAACTTCGGAG
CTGCCCCTGAGACTGCAGGTCTTGGGTGCGGGAGAGGGAGGTGGAATTCCCGGTGTAGCGGTGAAATGCG
TAGATATCGGGAGGAACACCGGTGGCGAAGGCGGCCTCCTGGCCCGCAACCGACGCTCAGGTACGAAAGC
GTGGGGAGCAAACAGGATTAGATACCCTGGTAGTCCACGCCCTAAACGTTGGGTGCTAGGTGTTGGCTC-
-TTTA-GGGTCAGTGCCGAAGCTAACGCGTTAAGCACCCCGCCTGGGGAGTATACCCGCAAGGGTGAAAC
TCAAACCAATTGACGGGGGCCCGCACAAGCGGTGGAGCATGTGGTTTAATTCGATGCAACGCGAAGAACC
TTACCTGGGCTTGACATGTGGTGGTAGGGCCCGAAAGGGTACGACCGGAGACCCGGAGCCAGCACAGGTG
CTGCATGGCTGTCGTCAGCTCGTGCCGTGAGGTGTTGGGTTAAGTCCCGCAACGAGCGCAACCCCTGTCC
CTAGTTGCCAGCGGGTAAACCGGGCACTCTAGGGAGACTGCCAGCG-CAAGCTGGAGGAAGGTGGGGATG
ACGTCAAGTCCTCATGGCCCTTATGTCCAGGGCTACACACGTGCTACAATGCCGGCTACAGCGGGTTCCG
ATGCCGCGAGGCGGAGGCAATCCCTAAAAAGCCGGCCCAGTTCGGATCGCAGTCTGCAACTCGACTGCGT
GAAGTCGGAATCGCTAGTAATCGCGCATCAG-ACGGCGCGGTGAATACGTTCCCGGGCCTTGTACACACC
GCCCGTCACGCCATGGGAGCCGGGGGCACCCGAAGTCGCCTTGCTAACCGAAAGGAGGCGGGCGCCGAAG
GTGAAACCGGTGACTGGGG---------------------------------------------------
--


>FigS2BC_Thermoplasma_volcanium_GSS1_BA000011 
--TTAACTCCGGTCGATCCTGCCGGCGGTC-ACTGCTATCAGGTCCGCTAAGCCATGCAAGTCACGGGCC
------------GTAA-----------GGCACCGGCGAACAGCTCAGTAACACGTGGATATTTACCCTCA
GGTGGGGTATAACCTCGGGAAACTGAGGCTAATCCCCCATA--AACGGAAGTTGAAA-GC------TCCG
-----GC-GCCTGAGGATAAGTCTGCGGCCTATCAGGTAGTAGGTGGTGTAAAGGACCACCTAGCCTAAG
ACGGGTACGGGCCCTGAAAGGGGGAGCCCGGAGATGGACTCTGAGACAACAGTCCAGGCCCTACGGGGCG
CAGCAGGCGCGAAAACTGTGCAATGCGCGAAAGCGCGACACGGGGAACCTGAGTGCCTT----GACT-TT
TC--GTC--A-AGGCTTTTCTGATGC---------------CTAAAAA-----------------GCATC
AGGAATAAGGGCTGGC-AAGCGGGTGCCAGCCGCCGCGGTAACACCCGCAGCTCGAGTGGTGATCACTTT
TATTGAGTCTAAAGCGTCCGTAACCGGTCTTATAAATCTTCAGATAAATTCTCCCGCTTAACGGAAGAAC
TTCTGAAGAGACTGTAAGACTTGGGACCGGGTGAGGTTGAATGTACTTTCAGGGTAGGGGTAAAATCCTG
TAATCCTGAAAGGACGACCGGTGGCGAAAGCGTTCAACTAGAAC-GGTCCGACGGTGAGGGACGAAGGCT
AGGGGAGCAAACCGGATTAGATACCCGGGTAGTCCTAGCTGTAAACGCTGCCCACTTGGTGTTGCTTCTG
TTGAGGGAGCAGTGCCGTAGCGAAGGTGTTAAGTGGGTCACTTGGGGAGTACGGCCGCAAGGCTGAAACT
TAAAGGAATTGGCGGGGGAGCACGCAACGGGAGGAGCGTGCGGTTTAATTGGATTCAACGCCGGAAAACT
CACCGGGAG---CGACTTCGTGAGGGTAACTGACGAATTACCC----GATA----GAAGG-AG-AGGTGG
TGCATGGCCGTCGTCAGCTCGTACCGTAGGGCGTTCACTTAAGTGTGATAACGAGCAAGACCCCCATCTC
TAATTGCTAAGCTTTAGAAGCTGCACTTTAGAGGGACCGCCAGCGCTAAGCTGGAGGAAGGAGGGGTCGA
CGGCAGGTCAGTACGCCCCGAATCTCCCGGGCTACACGCGCGCTACAAAGGACGGGACAATGAGTTGCAA
CCTCGAAAGGGGAAGCA-ACCTCG-AAACCCGTTCGTAGTCAGGACTGAGGGCTGTAACTCGCCCTCACG
AATGTGGATTCCGTAGTAATCGTAGGTCAACAGCCTACGGTGAATATGCCCCTGCTCCTTGCACACACCG
CCCGTCAAACCATCCGAGCTGGTGTTGGATGA-GGGTCT-GTCC----ATT----GGATGGATTCGAATC
TGATGTCAGTGAGGAGGGTTAAGTCGTAACAAGGTATCCGTAGGGGAACCTGCGGATGGATCACCTCCA-
-
>FigS2BC_Methanopyrus_kandleri_AV19_AE009439 
-----ACTCCGGTTGATCCTGCCGGAGGCC-ACCGCTATCGGGGCCGCTAAGCCATGCAAGTCGAGGGCG
--CCC-------GCAA-------GGGGCGGCCCGGCGGACGGCTCAGTAACACGTGGGTACCTACCCTCG
GGACGGGGATAACCCCGCGAAAGTGGGGCTAATCCCCGATA--GCCGGAAGGTGAAAGGGCCC-GGATGC
CCGGGTCCGCCCGAGGATGGGCCTGCGGCCGATTAGGTAGTTGGCGGGGTAACGGCCCGCCAAGCCGATA
ATCGGTACGGGCGGTGAGAGCCGGAGCCCGGAGACGGGGACTGAGACAAGGCCCCGGGCCCTACGGGGCG
CAGCAGGCGCGAAACCTCCGCAATGCGGGCAACCGCGACGGGGGGACCCCGAGTGCCGT----CGGGGCA
AGCCCCG--G-CGGCTGTACCGGGGT---------------GTAAAAA-----------------GCCCC
GGGAGAAAGCGGCGGC-AAGCCGCTGCCAGCCGCCGCGGTAATAGCGGCGCCGCAAGTGGTGGCCGCTTT
TATTGGGCCTAAAGGGGCCGTAGCCGGTCCCGTGGGTCCCCGCCGAAAGCCCGCGGCTTAACCGCGGGAG
CGGCGGGGAAACTGCGGGACTTGGGACCGGGAGAGGCCGGAGGTACCCCCGGGGTAGGGGTGAAATCCTG
TCATCCCGGGGGGACCGCCAGTGGCGAAGGCGTCCGGCTGGAAC-GGTCCGACGGTGAGGGCCGAAAGCC
GGGGGAGCAAACCGGATTAGATACCCGGGTAGTCCCGGCTGTAAACGATGCGGACTAGGTGTTGGGGCGC
ACGACGCCCCAGTGCCGTAGGGAAGCCGTTAAGTCCGCCGCCTGGGGAGTACGGCCGCAAGGCTGAAACT
TAAAGGAATTGGCGGGGGAGCACACAACCGGTGGAGCCTGCGGTTTAATTGGATTCAACGCCGGAAACCT
TACCGGGGG---CGACGCAGTGAAGGCAGGTGACGACCTGCCG----GACG----AGCTG-AG-AGGAGG
TGCATGGCCGCCGTCAGCTCGTGCCGTGAGGTGTCCTGTTAAGTCAGGTAACGAGCGAGACCCCCGCCCG
CAGTTGCCAGCGGGGTACCCGGGCACTCTGCGGGGATCGCCGCCGTTAAGGCGGATGAAAGTGGGGGCGA
CGGCAGGTCCGTATGCCCCGAAACCCCCGGGCTACACGCGGGCTACAATGGCGGGGACAATGGGATCCGA
CCCCGAAAGGGGGAGGA-ATCCCCTAAACCCCGTCGTAGTTCGGATTGCGGGCTGCAACTCGCCCGCATG
AAGGTGGAATCGGTAGTAACCGTGCCTCAGAATGGCACGGTGAATACGTCCCTGCTCCTTGCACACACCG
CCCGTCACGCCACCCGAGCCCCCCGGGGGCAA-GCCCCC-GTCC----GCAA---GGGTGGGGGCGAGCC
CCCGGGGGGTGAGGGGGGCGAAGTCGTAACAAGGTAGCCGTAGGGGAACCTGCGGCTGGATCACCTC---
-
>FigS2BC_Methanosarcina_acetivorans_C2A_AE010299 
-----ATTCTGGTTGATCCTGCCAGAGGTT-ACTGCTATCGGTGTCGCTAAGCCATGCGAGTCATATG--
--TTC-------TTTG--------GAA---CATGGCGTACTGCTCAGTAACACGTGGATACCTGCCCTTG
GGTCCGGCATAACCCCGGGAAACTGGGGATAATACCGGATA--AGCGGAAGCTAAAAGGA------TTCG
-----TCTGCCCAAGGATGGGTCTGCGGCCTATCAGGTAGTAGTGGGTGTAACGTACCTACTAGCCGACA
ACGGGTACGGGTTGTGAGAGCAAGAGCCCGGAGATGGATTCTGAGACATGAATCCAGGCCCTACGGGGCG
CAGCAGGCGCGAAAACTTTACAATGCGGGAAACCGTGATAAGGGGACACCGAGTGCCAG----CAT--CA
T---ATG--C-TGGCTGTCCGGATGT---------------GTAAAAT-----------------ACATC
TGTAGCAAGGGCCGGC-AAGCCGGTGCCAGCCGCCGCGGTAACACCGGCGGCCCGAGTGGTGATCGTGAT
TATTGGGTCTAAAGGGTCCGTAGCCGGTTTGGTCAGTCCTCCGGGAAATCTGACAGCTCAACTGTTAGGC
TTCGGGGGATACTGCCAGACTTGGAACCGGGAGAGGTAAGAGGTACTACAGGGGTAGGAGTGAAATCTTG
TAATCCCTGTGGGACCACCTGTGGCGAAGGCGTCTTACCAGAAC-GGTTCGACGGTGAGGGACGAAAGCT
GGGGGCACGAACCGGATTAGATACCCGGGTAGTCCCAGCCGTAAACGATGCTCGCTAGGTGTCAGGCATC
GCGAGTGTCTGGTGCCGCAGGGAAGCCGTGAAGCGAGCCACCTGGGAAGTACGGCCGCAAGGCTGAAACT
TAAAGGAATTGGCGGGGGAGCACACAACGGGTGGAGCCTGCGGTTTAATTGGACTCAACGCCGGACAACT
CACCGGGGA---CGACGCAATGTAGGCAGGCGAAGACCTGCCT----GAAT----CGCTG-AG-AGGAGG
TGCATGGCCGTCGCCAGTTCGTACTGTGAAGCATCCTGTTAAGTCAGGCAACGAGCGAGACCCGTGCCCA
CTGTTACCAGCATGTCCCATGGGTACTCTGTGGGGACCGCCGGTGTTAAATCGGAGGAAGGTGCGGGCCA
CGGTAGGTCAGTATGCCCCGAATTTCCCGGGCTACACGCGGGCTACAATGAATGGGACAATGGGTCCCTC
CCCTGAAAAGGGCTGGA-ATCTCACAAACCCATCCGTAGTTCGGATCGAGGGCTGTAACTCGCCCTCGTG
AAGCTGGAATCCGTAGTAATCGCGTTTCAATATAGCGCGGTGAATACGTCCCTGCTCCTTGCACACACCG
CCCGTCAAACCACCCGAGTGAGGTATGGGTGA-GGGCAC-GGAC----TTC----GTCCGTGTTCGAACC
TGAATTTTGCAAGGGGGGTTA-------------------------------------------------
-
>FigS2BC_Sulfolobus_acidocaldarius_DSM_639_CP000077 
--------------GATCCTGCCGGACCCG-ACCGCTATCGGGGAGGATAAGCCATGGGAGTCTTACATC
--CCG-------GGTA--------AGGGAGTGTGGCGGACGGCTGAGTAACACGTGGCTACCTACCCTCG
GGACGGGGATAACCCCGGGAAACTGGGGATAATCCCCGATA--GCCGGAAGGTTAAAGGCTAT-AGTTTC
TTGTAGCCGCCCGAGGATGGGGCTACGGCCCATCAGGCTGTCGGTGGGGTAAAGGCCCACCGAACCTATA
ACGGGTAGGGGCCGTGGAAGCGGGAGCCTCCAGTTGGGCACTGAGACAAGGGCCCAGGCCCTACGGGGCG
CACCAGGCGCGAAACGTCCCCAATGCGCGAAAGCGTGAGGGCGCTACCCCGAGTGCCTC----C----GC
AA----G--G-AGGCTTTTCCCCGCT---------------CTAAAAA-----------------GGCGG
GGGAATAAGCGGGGGC-AAGCTGGTGTCAGCCGCCGCGGTAATACCAGCTCCGCGAGTGGTCGGGGTGAT
TACTGGGCCTAAAGCGCCTGTAGCCGGCCCACCAAGTCGCCCCTTAAAGTCCCCGGCTCAACCGGGGAAC
TGGGGGCGATACTGGTGGGCTAGGGGGCGGGAGAGGCGGGGGGTACTCCCGGAGTAGGGGCGAAATCCTT
AGATACCGGGAGGACCACCAGTGGCGGAAGCGCCCCGCTAGAAC-GCCCCGACGGTGAGAGGCGAAAGCC
GGGGCAGCAAACGGGATTAGATACCCCGGTAGTCCCGGCTGTAAACGATGCGGGCTAGGTGTCGAGTAGT
TAGACTACTCGGTGCCGCAGGGAAGCCGTTAAGCCCGCCGCCTGGGGAGTACGGTCGCAAGACTGAAACT
TAAAGGAATTGGCGGGGGAGCACACAAGGGGTGGAACCTGCGGCTCAATTGGAGTCAACGCCTGGAATCT
TACCGGGGG---AGACGCAGTGACGGCAGGTAACGACCTGCCT----GACT----CGCGG-AG-AGGAGG
TGCATGGCCGTCGCCAGCTCGTGTTGTGAAATGTCCGGTTAAGTCCGGCAACGAGCGAGACCCCCACCCC
TAGTTGGTATTCTGTCCCAGAACCACACTAGGGGGACTGCCGGCG-TAAGCCGGAGGAAGGAGGGGGCCA
CGGCAGGTCAGCATGCCCCGAAACTCCCGGGCCGCACGCGGGTTACAATGGCAGGGACAACGGGATGCTA
CCTCGAAAGGGGGAGCA-ATCCT-TAAACCCTGCCGCAGTTGGGATCGAGGGCTGAAACCCGCCCTCGTG
AACGAGGAATCCCTAGTAACCGCGGGTCAA-AACCCGCGGTGAATACGTCCCTGCTCCTTGCACACACCG
CCCGTCGCTCCACCCGAGCGAGAAAGGGGTGA-GGTCCC-TTGC--G-AT-A-A-GTGGGGGATCGAACT
CCTTTCCCGCGAGGGGGGAGAAGTCGTAACAAGGTAGCCGTAGGGGAACCTGCGGCGGATCAC-------
-
>FigS2BC_Methanosphaera_stadtmanae_DSM_3091_CP000102 
GTGTAAATCCGTTTGATCCTGGCGGAAGCT-ACTGCTATTGGGATCGTTAAGCCATGCAAGTCGAATGAC
------------CTA------------GTTCATGGCATACGGCTCAGTAACACGTGGATACTTACCCTTA
GGACCGGGATAACTTTGGGAAACTGAAGATAATACTGGATA--TCCGGAAGGTGAAATGT------ATTT
-----TCG-CCTAAGGATAGATCTGCGGCTGATTAGGTCGTTGGTGGGGTAATGGCCCACCAAGCCGATG
ATCGGTACGGGTTGTGAGAGCAAGAGCCCGGAGATGGAACCTGAGACAAGGTTCCAGACCCTACGGGGTG
CAGCAGGCGCGAAACCTCCGCAATGTACGCAAGTGCGACGGGGGGATCCCAAGTGTTAT----TCT--TA
AC--AGA--A-TAACTTTTCATTAGT---------------GTAAAAA-----------------GCTTT
TAGAATAAGAGCTGGC-AAGCCGGTGCCAGCCGCCGCGGTAACACCGGCAGCTCAAGTGGTAGCTGTTTT
TATTGGGCCTAAAGCGTTCGTAGCCGGTTTGATAAGTCTTTGGTGAAAGCTTGTAGCTTAACTATAAGAA
TGCTGAAGATACTGTCAGACTTGAAGTCGGGAGAGGTTAGAGGTACTACCGGGGTAGGGGTGAAATCCTA
TAATCCTGGGAGGACCACCTGTGGCGAAGGCGTCTAACTGGAAC-GACTTGACGGTGAGTAACGAAAGCC
AGGGGCGCGAACCGGATTAGATACCCGGGTAGTCCTGGCCGTAAACGATGTGGACTTGGTGTTGGAATGC
TCGATGTTCCGGTGCCGAAGGGAAGCTGTTAAGTCCACCGCCTGGGAAGTACGGTCGCAAGACTGAAACT
TAAAGGAATTGGCGGGGGAGCACACAACGCGTGGAGCCTGCGGTTTAATTGGATTCAACGCCGGACATCT
CACCAGGAG---CGACGCAGTGATAATAGGTGATGACCTATTT----GACT----AGCTG-AG-AGGAGG
TGCATGGCCGCCGTCAGCTCGTACTGTGAAGCGTCCTGTTAAGTCAGGCAACGAGCGAGACCCACGCCCT
TAGTTACCAACACATCTTGTGGGCACACTAGGGGGACCGCCAGTGATAAACTGGAGGAAGGAGTGGACGA
CGGTAGGTCCGTATGCCCCGAATCTCCTGGGCTACACGCGGGCTACAATGGCTATGGCAATGGGTTTCTG
CACTGAAAAGTGATGGA-ATCTCCTAAACATAGTCTTAGTTCGGATTGAGGGCTGTAACTCGCCCTCATG
AAGCTGGAATGCGTAGTAATCGCATGTCACAACCGTGCGGTGAATACGTCCCTGCTCCTTGCACACACCG
CCCGTCACACCACCCAAAAAGGGTTTGGATGA-GGCCAT-AATT--T-TCAA-A-TGTTATTGTCGAATC
TAGGTTTTTTGAGGAGGGTGAAGTCGTAACAAGGTAGCCGTAGGGGAACCTGCGGCTGGATCACCTCCTA
A
>FigS2BC_Nanoarchaeum_equitans_AJ318041 
-----ACTCCCGTTGATCCTGCGGGAGGCC-ACCGCTATCTCCGCCGCTAACCCATGGAAGGCGAGGGCC
--CCG-------GGTA--------AGGGGGCCCGCCGCACGGCTGAGTAACACGTCGGTACCTACCCTCG
GGACGGGGATAACCCCGGGAAACTGGGGCTAATCCCCGATA--GGCGGAAGCCGAGAGGGCTA-GCCTTC
GCTAGCCCGCCCGAGGATGGGCCGGCGGCCCATCAGGTAGTTGGCGGGGTAATGGCCCGCCAAGCCGAAG
ACGGGTAGGGGCCGTGAGAGCGGGAGCCCCCAGATCGGCACTGAGACAAGGGCCGAGGCCCTACGGGGCG
CACCAGGGGCGAAACCTCCGCAATGCGGGAAACCGTGACGGGGGGACGGAGAGTGCCGG----AGGGCGT
ATGCTCT--C-CGGCTTTTGGGGAGT---------------GTAAGTA-----------------GCTCC
CCGAATAAGCGGTGGC-AAGGGGGTGGCAGCCGCCGCGGGAACACCCCCACCGCGAGCGGTGGCCGTGAT
TATTGGGCCTAAAGGGGCCGTAGCCGGGCCGGTGTGGCTCCGGTGAAATCCTCGGGCTCAACCCGAGGGC
CGCCGGAGCTACTACCGGCCTAGGGACCGGGAGGGGCCGACCGTACTCCCGGGGGAGCGGTGAAATGCTG
TAATCCCGGGAGGACGACCCGTGGCGAAAGCGGTCGGCCAGAAC-GGTCCGACGGTGAGGGCCGAAGGCC
GGGGGCTAGAACGGGATTAGAGACCCCGGTATTCCCGGCTGTCAACGCTGCGGGCTACCTGCTGGGCGGT
ACGACCGCCCAGTGGGGTAGGGAAGCCGTTAAGCCCGCCGCCTGGGGAGTACGGCCGCAAGGCTGAAACT
TAAAGGAATAGGCGGGGGAGCA-ACAAGAGGTGGGGTGCGCGGTTTAATTGGATTCGACGCCGGGAACCT
CACCGGGGC---TGACGCACTGATGGTGGCTGAAGGGCCACCG----GAGG----CGCTG-AG-AGGAGG
TGCATGGCCGCCGTCAGCCTGTGCCGTGAGGTGCCCTGTTAAGTCAGGAAACAGGCGAGACCCGCGCCCG
CAGTTGCGACGGCCGAAGGCCGGCACACTGCGGGGACTGCCGGGGA-AACCCGGAGGAAGGTGCGGGCGA
CGGCAGGTATGCATGCCCCGAATGCCCCGGGCTACACGCGCGCATCAATGGGCGGGACAGGGGGCCGCGA
CCCCGAAAGGGGGAGCA-ATCCCC-AAACCCGCTCTCAGTCCAGATCGAGGGCTGCAACTCGCCCTCGTG
ACGGCGGAATCTCTAGTAGTCGGACGTCACCAGCGTCCGGCGAATACGTCCCTGCTCCTTGCACTCACCG
CCCGTCAAGCCACCCGAGCTGGGGCCTAGCGA-GGCCGT-GGGG--GGTTCGCC-CCCCACGGTCGAGCT
AGGCCCCGGCGAGGGGGGCTAAGTCGACACAAGGTAGCCGTAGGGGAACCTGCGGCTGGATCACCTCCT-
-
>FigS2BC_Fibrobacter_intestinalis_AJ496284 
----------------------------ACGAACGCTGGTGGAGTGTCTTATACATGCAAGTCGAGCGGG
--A-C--GGCAGCTTGCTGCC---GAGCCGAGCGGCGAATGGGTGAGTAACGCGTAAGCACCTGCCCCGC
ATTCCGGAACAACCGTGCCAACGCGCGGCTAATGCCGGGAGCCCCCGCATGGGGAAAGA-------TTCA
------TCGATGCGGGATGGGCTTGCGTCCGATTAGCTAGTTGGCGGGGTGACGGCCCACCAAGGCGACG
ATCGGTAGCCGGCCTGAGAGGGCGATCGGCCACATTGGGACTGAGAGACGGCCCAGACTCCTACGGGAGG
CAGCAGTAGGGAATATTGCGCAATGGGGGCAACCCTGACGCAGCAACTCCACGTGTGGGATGAAGCATTT
CGGTGTGTAAACCACTGTCGGATGGGAATAAGCGCCGC----CACG-----GCGGCGTTGAATGTACCAT
TAGAGGAAGCACCGGCAAACTTCGTGCCAGCAGCCGCGGTAATACGAGGGGTGCGAGCGTTGTTCGGAAT
CACTGGGCGTAAA-GGGGCGTAGGCGGACCGCCAAGCGTTCTGTGCAATCCCGGGGCCCAACCCCGGACC
CGCAGAGCGAACTGGCGGCCTTGAGTAGTCCAGAGGCCGGCGGAATTCCTGGTGTAGCGGTGGAATGCGT
AGATATCAGGAAGAACACCAT-GGCGAAGGCAGCCGGCTGGGGACTTACTGACGCTGAGGCTCGAAAGCG
CGGGTAGCAAACAGGATTAGATACCCTGGTAGTCCGCGCGGTAAACGATGCATACTAGGCGTTCCGGG--
GCGA-CCCGGGGTGCCGCAGCCAACGCGTTAAGTATGCCGCCTGGGGAGTACGTACGCAAGTATGAAACT
CAAAGGAATTGACGGGGGCCCGCACAAGCGGTGGAGCATGTGGTTTAATTCGAAGCAACGCGCAGAACCT
TACCAGGGTTTGACATGAATCGCCGCGGCGAGAGATCGCCGTTTTCAGCAATGAACGGTTGCACAGGTGC
TGCATGGCTGTCGTCAGCTCGTGTCGTGAGATGTTGGGTTAAGTCCCGCAACGAGCGCAACCCACGTTTC
CAGTTGCCG-CCC-GCA-GGGGGCTCTCTGGAGAGACTGCCGGGGACAACCCGGAGGAAGGTGTGGATGA
CGTCAAGTCCTCATGGCCCTTACATCCTGGGCCACACACGTGCTACAATGGGCGGTACAATGGGCAGCGG
GGCCGCGAGGCCGAGCCAATCCCC-AAAGCCGCCCTCAGTTCGGATCGGAGTCTGCAACTCGACTCCGTG
AAGCTGGAATCGCTAGTAATCGTGGGTCAG-ACACCACGGTGAATACGTTCCCGGGCCTTGTACACACCG
CCCGTCAAGCCATGGAAGAAGGGAGTGCTCTAAGTCGCGATGCCAACCGCAAGGAGCCA-GCGCCTAAAG
CAAGACC---------------------------------------------------------------
-
>FigS2BC_Methanospirillum_hungatei_JF-1_CP000254 
-----ATTCTGGTTGATCCTGCCAGAGGCC-ACTGCTATCGGGGTTGCTAAGCCATGCGAGTCGAGAGT-
------------GCAA------------ACCTCGGCGTACTGCTCAGTAACACGTGGACATCTGCCCTGA
AGAGGAGGATAATCCCGGGAAACTGGGGGTAATACTCCATA--GACGGAAGTTGAAA-GA------TCCG
-----TC-GCTTCAGGATGAGTCTGCGGCCGATTAGGTAGTTGTTGGGGTAACGGCCCAACAAGCCTGTC
ATCGGTACGGGTTGTGGGAGCAAGAGCCCGGAGATGGATTCTGAGACACGAATCCAGGCCCTACGGGGCG
CAGCAGGCGCGAAAACTTTACCATGCGGGCAACCGTGATAAGGAAACCCCGAGTGCCAG----C----AC
AG----G--C-TGGCTGTCCACCAGT---------------GTAAATA-----------------ACTGG
TGAAGAAAGGGCCGGC-AAGCCGGTGCCAGCCGCCGCGGTAATACCGGCGGCTCGAGTGGTGGCCGCTAT
TACTGGGCTTAAAGGGTCCGTAGCTGGATATACAAGTCCCTTGAGAAATCCGCCGGCTTAACCGGTGGGC
TTCAGGGGAAACTGTATTTCTAGGGACCGGGAGAGGTGAGAGGTACTGCCGGGGTAGGAGTGAAATCCTG
TAATCCCGGTGGGACCACCTATGGCGAAGGCATCTCACCAGAAC-GGTCCGACAGTGAGGGACGAAAGCT
GGGGGAGCAAACCGGATTAGATACCCGGGTAGTCCCAGCTGTAAACGATGCGCGTTAGGTGTGTCAGTGC
ACGTCACTGAGGTGCCGAAGGGAAACCGTGAAACGCGCCGCCTGGGGAGTACGGTCGCAAGGCTGAAACT
TAAAGGAATTGGCGGGGGAGCACACAACGGGTGGAGCCTGCGGTTTAATCGGACTCAACGCCGGAAATCT
CACCGGATA---AGACGCTGTGATAGTGGGTGAAGACTCACTT----GACT----AGCTG-AG-AGGAGG
TGCATGGCCGTCGTCAGTTCGTACTGTGAAGCATCCTGTTTAGTCAGGCAACGAGCGAGACCCACGCGAG
CAGTTGCCAGCTTGTTCTATGGGGACACTGCTCGGACCGCCTCTGCTAAAGGGGAGGAAGGAATGGGCAA
CGGTAGGTCAGCATGCCCCGAATTATCCGGGCTACACGCGGGCTACAATGGACAGGACAATGGGTTTCGA
CACCGAGAGGTGAGGAA-ATCTCCTAAACCTGTCCGAAGTTCGGATTGCGGGTTGTAACTCACCCGCATG
AAGCTGGAATCCGTAGTAATCGCGTTTCAA-ATAGCGCGGTGAATATGTCCCTGCTCCTTGCACACACCG
CCCGTCAAACCACCCGAGTGAGGTCTTGATGA-GGATGT-ATC-----AGT-----GATATGTTCGAATC
TGGGTTTTGCAAGGGGGGTTAAGTCGTAACAAGGTAGCCGTAGGGGAATCTGCGGCTGGATCACCTCCT-
-
>FigS2BC_Methanococcoides_burtonii_DSM_6242_CP000300 
-----ACTCTGGTTGATCCTGCCAGAGGTT-ACTGCTATCGGTGTCGCTAAGCCATGCGAGTCATATG--
--TTC-------TTCG--------GAA---CATGGCGGACTGCTCAGTAACACGTGGATACCTGCCCTTA
GGTTTGGCATAACTCCGGGAAACTGGAGATAATTCCGAATA--AGCGGAAGCTAAAAGAC------TTCG
-----GTTGCCTAAGGATGGATCTGCGGTCTATCAGGTTGTAGTGGGTGTAACGTACCTACTAGCCTACG
ACGGATATGGGTTGTGAGAGCAAGAGCCCAGAGATGGATTCTGAGACATGAATCCAGGCCCTACGGGGCG
CAGCAGGCGCGAAATCTTTACAATGCGGGAAACCGCGATAAGGGGACACCGAGTGCCAG----CAT---T
T---ATG--T-TGGCTGTCCACATGT---------------GTAAACG-----------------GCATT
GTTAC-AAGGGCCGGC-AAGCCGGTGCCAGCCGCCGCGGTAACACCGGCGGCCCGAGTGGTAATCACTTT
TATTGGGTCTAAAGGGTCCGTAGCCGGTTTGATCAGTTCTTCGGGAAATCTGACAGCTCAACTGTTAGGC
TCCGGGGAATACTGTCAGACTTGGGACCGGGAGAGGTAAGAGGTACTACAGGGGTAGGAGTGAAATCTTG
TAATCCCTGTGGGACCACCAGTGGCGAAGGCGTCTTACCAGAAC-GGTCCGACGGTGAGGGACGAAAGCT
GGGGGCACGAACCGGATTAGATACCCGGGTAGTCCCAGCCGTAAACGATGTTCGCTAGGTGTCAGGGGCT
GCGAGCTTCTGGTGCCGTAGGGAAGCCGTGAAGCGAACCACCTGGGAAGTACGGCCGCAAGGCTGAAACT
TAAAGGAATTGGCGGGGGAGCACACAACGGGTGGAGCCTGCGGTTTAATTGGACTCAACGCCGGAAAACT
CACCGGGGG---CGACGCAATGTAGGTAAGTAAAGACTTACCT----GAAT----CGCTG-AG-AGGAGG
TGCATGGCCGTCGTCAGTTCGTACTGTGAAGCATCCTGTTAAGTCAGGCAACGAGCGAGACCCGTGCCCA
CTGTTGCCAGCATGTTCTATGGGTACTCTGTGGGGACCGCTGGTGCTAAACCAGAGGAAGGTGCGGGCTA
CGGTAGGTCAGTATGCCCCGAATCTCCCGGGCTACACGCGGGCTACAATGGTTGGGACAATGGGTTCCTA
CACCGAAAGGTGATGGA-ATCTCCTAAACCCAACCGTAGTTCGAATTGAGGACTGTAACTCGTCCTCATG
AAGCTGGAATCCGTAGTAATCGCGTTTCAACATAGCGCGGTGAATACGTCCCTGCTCCTTGCACACACCG
CCCGTCAAACCACCCGAGTGAGGTATGGGTGA-GGGCAC-GGAC----TTA----GTCCGTGTTCGAACC
TAAATTTCGCAAGGGGGGTTAAGTCGTAACAAGGTAGCCGTAGGGGAATCTGCGGCTGGATCACCTCCT-
-
>FigS2BC_Methanosaeta_thermophila_PT_CP000477 
-------ACTGGTTGATCCTGCCAGAGGTT-ACTGCTATCGGGGCCGCTAAGCCATGCGAGTTGAATG--
--TCC-------GAAA--------GGG---CATAGCGCACTGCTCAGTAACACGTGGACACCTGCCCTGA
GGACTGGAATAATCCCGGGAAACTGGGGGTAATTCCAGATA--TCCGGAAGGGGAAA-GC------TCCG
-----GC-GCCTCAGGATGGGTCTGCGGCCTATCAGGTAGTAGTGGGTGTAACGTACCTACTAGCCTACG
ACGGGTACGGGTTGTGAGAGCAAGAGCCCGGAGATGGATTCTGAGACATGAATCCAGGCCCTACGGGGTG
CAGCAGGCGCGAAAACTTTACAATGCGGGCAACCGCGATAAGGGGACCTCGAGTGCTGG----GTT--AC
A---AAC--C-TGGCTGTTGGGCTGC---------------CTAAAAA-----------------GCAGT
CTAAC-AAGGGCCGGC-AAGCCGGTGCCAGCCGCCGCGGTAACACCGGCGGCTCGAGTGGTAACCGCTAT
TATTGGGTCTAAAGGGTCTGTAGCCGGCCGACTAAGTCTCTTGGGAAATCTGGCATCTCAAGTGTCAGGC
GCCAGGGGATACTGGTCGGCTTGGGACCGGGAGAGGTGAGAGGTACCTCGGGGGTAGGGGTGAAATCTTG
TAATCCTCGAGGGACCACCAGTGGCGAAGGCGTCTCACCAGAAC-GGTCCGACGGCAAGGGACGAAAGCT
AGGGGCACGAACCGGATTAGATACCCGGGTAGTCCTAGCCGTAAACGATACTCGCTAGGTGTCGGCCACT
GCGAGTGGTCGGTGCCGTAGGGAAGCCGTGAAGCGAGCCACCTGGGAAGTACGGCCGCAAGGCTGAAACT
TAAAGGAATTGGCGGGGGAGCACACAACGGGTGGAGCCTGCGGTTTAATTGGATTCAACGCCGGAAAGCT
TACCGGGGG---CGACGCAATGAAGGTAGGTGAAGACCTACCG----GATT----CGCTG-AG-AGGTGG
TGCATGGCCGTCGTCAGTTCGTACTGTGAAGCATCCTGTTAAGTCAGGCAACGAGCGAGACCCACGCCCA
CAGTTGCCAGCGATTCCAGCGGGTACTCTGTGGGGACCGCCGCTGCTAAAGCGGAGGAAGGAGTGGGCAA
CGGTAGGTCAGTATGCCCCGAATCCCCCGGGCTACACGCGGGCTACAATGGTCGGTACAATGGGTATCGA
CCCCGAAAGGGGTAGGA-ATCCCCTAAAACCGATCGTAGTTCGGATTGAGGGCTGAAACTCGCCCTCATG
AAGCTGGAATCCGTAGTAATCGCGTTTCAA-AGAACGCGGTGAATACGTCCCTGCTCCTTGCACACACCG
CCCGTCAAACCACCCGAGTAGGGTCCGGATGA-GGGTGT-ATCC----TCT----TGATACATTCGAATC
CGGGCTTTGCAAGGGGGGTTAAGTCGTAACAAGGTAGCCGTAGGGGAATCTGCGGCTGGATCACCTCCT-
-
>FigS2BC_Cloacimonetes_bacterium_JGI_OTU-3_AWNP01000045 
-------AGAGTTTGATCCTGGCTCAGGACGAACGCTGGCGGCGTGGATTAGGCATGCAAGTCGAACGTA
--TAA---ACCTTTCGGGGT----TTAGAGAGTGGCGAACGGGTGAGTAACACGTAGGTATCTACCCTCA
AAACGGGGACAACCCAGGGAAACTTGGGCTAATACCGGATGCGATGGGAAATTAAAAGGTGGC---ATAT
--GCTGCCGTTTGAGGATGAGCCTGCGTCCTATTAGTTAGTTGGTGAGGTAATGGCTTACCAAGGCGATG
ATAGGTAGGCGGCCTTAACGGGTGGTCGCCCACACTGGGATTGAGAGACGGCCCAGACTCCTACGGGAGG
CAGCAGTCGAGAATAGTCTACAATGGACGGAAGTCTGATAGTGCGACGCCGCGTGAACGAAGAATCCCTT
CGGGGTGTAAAGTTCTTTTATACGTGAGCAGTGCCCTTTATTGAATAGATAGAGGGAGGGATTTAAGCGT
ATGAATAAGCAACGGCTAACTCCGTGCCAGCAGCCGCGGTAACACGGGGGTTGCAAGCGTTGTCCGGAAT
TACTAGGCGTAAAGTGCAGGTAGGCGGATAGATAAGTTTAAGGTTAAAGGCTACGGCTTACCCGTAGTAA
GGCGTTAGATACTGTTTATCTGGAATGCGGTTGAGGGAGACAGAATTCCTGGTGTAGCGGTGGAATGCGC
AGAGATCAGGAGGAATACCGAAGGCGAAGGCAGTCTTCTAAGCCGATATTGACGCTAAACTGCGAAGGTG
TGGGGATCAAACAGGATTAGATACCCTGGTAGTCCACACAGTAAACGATAATCACTAGGTGTTGGGTTCG
TATAGGACTCGGTGCCGGAGCTAACGCGATAAGTGATTCGCCTGGGGAGTACGATCGCAAGGTTGAAACT
CAAAGGAATTGACGGGGGCCCGCACAAGCGGTGGAGCATGTGGTTTAATTCGACGCAACGCGAAGAACCT
TACCCGGTCTTGACATCTGCAGAATTCTTCAGAGATGGAGGAGTGGGCTTGCCAGCTGCAAGACAGGTGC
TGCATGGCTGTCGTCAGCTCGTGTCGTGAGATGTTGGGTTAAGTCCCGCAACGAGCGCAACCCCTGCTTT
CAGTTACCATCAT-TAA-TTGGGGACTCTGAAAGGACCGCTGCGGACAACGCAGAGGAAGATGGGGACGA
GGTCAAGTCATCATGGTCCTTATGACCGGGGCTACACACGTGCTACAATGGTAGTTACAGAGGGGAGCGA
AGCAGTGATGTGGAGCGAATCTCAGAAAAGCTACCCAAGTTCGGATTGAGGTCTGCAACTCGACCTCATG
AAGCCGGAATCGCTAGTAATCGCGCAACAT-ATGGTGCGGTGAATACGTTCCCGGGCCTTGTACACACCG
CCCGTCAAGTCAGCCGAGTGGAGTGCACCCGAAGGAGGTGAGCTAACCGTGAGGAAGCAGCTTTCGAAGG
TGTGCTTTGCGAGGAGGACTAAGTCGTAACAAGGTAGCCGTACCGGAAGGTGCGGCTG------------
-
>FigS2BC_Methanobrevibacter_smithii_ATCC_35061_CP000678 
------TTCTGTTTGATCCTGGCAGATGCT-ACTGCTATTGGGATCGTTAAGCCATGCAAGTCGAACGGT
------------TTAG-----------GCTCGTGGCGTACGGCTCAGTAACACGTGGATACCTACCCTTA
GGACTGGGATAACCCTGGGAAACTGGGGATAATACTGGATA--TCCGTAAGGTTAAATGT------TTTT
-----TCG-CCTAAGGATGGGTCTGCGGCCGATTAGGTAGTTGGTTAGGTAATGGCTTACCAAGCCTTTG
ATCGGTACGGGTTGTGAGAGCAAGAGCCCGGAGATGGAACCTGAGACAAGGTTCCAGGCCCTACGGGGTG
CAGCAGGCGCGAAACCTCCGCAATGTGAGAAATCGCGAGGGGGGGATCCCAAGTGCCAT----TCT--TA
AC--GGG--A-TGGCTTTTCATTAGT---------------GTAAAGA-----------------GCTTT
TGGAATAAGAGCTGGC-AAGCCGGTGCCAGCCGCCGCGGTAACACCGGCAGCTCTAGTGGTAGCAGTTTT
TATTGGGCCTAAAGCGTCCGTAGCCGGTTTAATAAGTCTCTGGTGAAATCCTGCAGCTTAACTGTGGGAA
TGCTGGAGATACTATTAGACTTGAGATCGGGAGAGGTTAGAGGTACTCCCAGGGTAGAGGTGAAATTCTG
TAATCCTGGGAGGACCGCCTGTTGCGAAGGCGTCTGACTGGAAC-GATCTGACGGTGAGGGACGAAAGCT
AGGGGCGCGAACCGGATTAGATACCCGGGTAGTCCTAGCTGTAAACGATGCGGACTTGGTGTTGGGGTGT
TTGATGTCCCAGTGCCGAAGGGAAGCTGTTAAGTCCGCCGCCTGGGAAGTACGGTCGCAAGACTGAAACT
TAAAGGAATTGGCGGGGGAGCACACAACGCGTGGAGCCTGCGGTTTAATTGGATTCAACGCCGGACATCT
CACCAGAGG---CGACGCTGTGATAGCAGGTGATGACTTGCTT----GACT----AGCTG-AG-AGGAGG
TGCATGGCCGCCGTCAGCTCGTACCGTGAGGCGTCCTGTTAAGTCAGGCAACGAGCGAGACCCACGCTCT
TAGTTACCAGCGGATTTTCCGGGCACACTAAGGGGACCGCCTATGATAAATAGGAGGAAGGAGTGGACGA
CGGTAGGTCCGTATGCCCCGAATCCTCTGGGCAACACGCGGGCTACAATGGCTGAGACAATGGGTTCCGA
CGCCGAAAGGCGGAGGA-ATCCTCTAAACTTAGTCGTAGTTCGGATTGAGGACTGTAACTCGTTCTCATG
AAGCTGGAATGCGTAGTAATCGCGTGTCACAATCGCGCGGTGAATACGTCCCTGCTCCTTGCACACACCG
CCCGTCACGCCACCCAAAAAGGGATTGGATGA-GGATGT-AATG-----TTT---TGTTATATTCGAATC
TAGTTTTTTTAAGGAGGGCGAAGTCGTAACAAGGTAGCCGTAGGGGAACCTGCGGCTGGATCACCTCCT-
-
>FigS2BC_Flavobacterium_johnsoniae_UW101_CP000685 
-------AGAGTTTGATCCTGGCTCAGGATGAACGCTAGCGGCAGGCTTAACACATGCAAGTCGAGGGGT
A-GAA----GTCTTCGGGC-----TTTGAGACCGGCGCACGGGTGCGTAACGCGTATGCATCTGCCTTTC
ACAGAGGGATAGCCCAGAGAAATTTGGATTAATACCTCATAGTGCGGCATCACTAAAGT-------CACA
------ACGGTGAAAGATGAGCATGCGTCCCATTAGCTAGTTGGTAAGGTAACGGCTTACCAAGGCCACG
ATGGGTAGGGGTCCTGAGAGGGAGATCCCCCACACTGGTACTGAGACACGGACCAGACTCCTACGGGAGG
CAGCAGTGAGGAATATTGGTCAATGGACGCAAGTCTGAACCAGCCATGCCGCGTGCAGGATGACGGTCTA
TGGATTGTAAACTGCTTTTGTACGAGAAGAACACTCCTA---TGTA----TAGGAGCTTGACGGTATCGT
AAGAATAAGGATCGGCTAACTCCGTGCCAGCAGCCGCGGTAATACGGAGGATCCAAGCGTTATCCGGAAT
CATTGGGTTTAAAGGGTCCGTAGGCGGTTTAGTAAGTCAGTGGTGAAAGCCCATCGCTCAACGGTGGAAC
GGCCATTGATACTGCTGAACTTGAATTACTGGGAAGTAACTAGAATATGTAGTGTAGCGGTGAAATGCTT
AGATATTACATGGAATACCAT-TGCGAAGGCAGGTTACTACCAGTTTATTGACGCTGATGGACGAAAGCG
TGGGGAGCGAACAGGATTAGATACCCTGGTAGTCCACGCCGTAAACGATGGATACTAGCTGTTGGGC---
GCAA--GTTCAGTGGCTAAGCGAAAGTGATAAGTATCCCACCTGGGGAGTACGAACGCAAGTTTGAAACT
CAAAGGAATTGACGGGGGCCCGCACAAGCGGTGGAGCATGTGGTTTAATTCGATGATACGCGAGGAACCT
TACCAAGGCTTAAATGCGACTGACCGATTTGGAAACAGATCTT--TCGCAAGA--CAGTTTACAAGGTGC
TGCATGGTTGTCGTCAGCTCGTGCCGTGAGGTGTCAGGTTAAGTCCTATAACGAGCGCAACCCCTGTTGT
TAGTTGCCAGCGAGTGATTCGGGAACTCTAACAAGACTGCCAGTG-CAAACTGGAGGAAGGTGGGGATGA
CGTCAAATCATCACGGCCCTTACGCCTTGGGCTACACACGTGCTACAATGGCCGGTACAGAGAGCAGCCA
CTGGGTGACCAGGAGCGAATCTAT-AAAGCCGGTCACAGTTCGGATCGGAGTCTGCAACTCGACTCCGTG
AAGCTGGAATCGCTAGTAATCGGATATCAGCATGATCCGGTGAATACGTTCCCGGGCCTTGTACACACCG
CCCGTCAAGCCATGGAAGCTGGGGGTGCCTGAAGTCGGTGACC-----GCAA----GGAGCTGCCTAGGG
TAAAACTGGTAACTAGGGCTAAGTCGTAACAAGGTAGCCGTACCGGAAGGTGCGGCTGGAACACCTCCTT
T
>FigS2BC_Methanococcus_vannielii_SB_CP000742 
-------TCCGGTTGATCCCGCCGGAGGCT-ACTGCTATTGGGGTCGCTAAGCCATGCGAGTCT-ATGT-
------------TTCG------------GCCATGGCGGACGGCTCATTAACACGTGGTTACTTAACCTCA
GGTGGAGCATAACCTTGGGAAACTGAGGATAATTCTCCATA--GTCGGAAGATGAAAGC-------ATAT
------GCGCCCGAGGATAGGACTGCGCTCGATTAGGTAGTTGGTGGGGTAATGGCCCACCAAGCCTACG
ATCGATACGGGCCTTGAGAGAGGGAGCCCGGAGATGGGGACTGAGACACGGCCCCAGGCCCTACGGGGCG
CAGCAGGCGCGAAACCTCCGCAATGCACGAAAGTGCGACGGGGGGACCCCAAGTGCTCA----TGC--AC
A---GCA--T-GGGCTTTTATCAAGT---------------GTAAACA-----------------GCTTG
AGGAATAAGGGCTGGC-AAGTCGGTGCCAGCAGCCGCGGTAATACCGACGGCCCGAGTGGTAGCCACTCT
TATTGGGCCTAAAGCGTCCGTAGCCGGTCCAGTAAGTCCCTGTTTAAATTCTCTGGCTTAACCAGAGGAC
TGGCAGGGATACTGCTGGACTTGGGACCGGGAGAGGACAAGGGTACTCCAGGGGTAGCGGTGAAATGTGT
TGATCCTTGGAGGACCACCTATGGCGAAGGCACTTGTCTGGAAC-GGTCCGACGGTGAGGGACGAAAGCC
AGGGGCGCGAACCGGATTAGATACCCGGGTAGTCCTGGCCGTAAACTCTGCGAACTAGGTGTCACCTGGC
TCGACCAGGTGGTGCCGAAGGGAAGCCGTTAAGTTCGCCGCCTGGGGAGTACGGTCGCAAGACTGAAACT
TAAAGGAATTGGCGGGGGAGCACACAACGGGTGGAGCCTGCGGTTTAATTGGATTCAACGCCGGGCATCT
CACCAGGAG---CGACGCATTGACGGCAGGTGACGACCTGCCT----GAAG----CGCTG-AG-AGGTGG
TGCATGGCCATCGTCAGCTCGTACCGCGAGGCGTCCTGTTAAGTCAGGTAACGAGCGAGACCCGTGCCCT
ATGTTGCGACTACTTCCGGTAAGCACTCATAGGGGACCGCTAGCGCTAAGCTAGAGGAAGGAGCGGGCAA
CGATAGGTCCGCATGCCCCGAATCTCCTGGGCTACACGCGGGCTACAATGGCTAGGACAATGGGCTGCTA
CCCTGAAAAGGGACGCA-ATCTCCGAAACCTAGTCGTAGTTCGGATCGTGGGCTGTAACTCGCCCACGTG
AAGCTGGAATCCGTAGTAATCGCAGTTCATAATACTGCGGTGAATGTGTCCCTGCTCCTTGCACACACCG
CCCGTCACACCACCCGAGTTGGGTTCAGGTGA-GGCCTT-GGCC----TTT----GGCTAGGGTCGAACC
TGGGCTCAGCGAGGGGGGTGAAGTCGTAACAAGGTAGCCGTAGGGGAACCTGCGGCTGGATCACCTCCT-
-
>FigS2BC_Gemmatimonas_aurantiaca_T-27_AP009153 
CTATTGGAGAGTTTGATCCTGGCTCAGGACGAACGCTGGCGGCGTGCTTAACACATGCAAGTCACGGGGC
--CC--------GCAA---------GGGTAACCGGCGAACGGGTGCGTAACACGTGAACATCTGCCTAGA
TGTGGGGGATAGCCGGCCCAACGGCCGGGTAATACCGCATACGGTGGCATCACGAAACC-------TCCG
------GGGCATCTAGAGGAGTTCGCGGCCTATCAGCTAGTTGGTGGGGTAACGGCCTACCAAGGCAATG
ACGGGTAGCTGGTCTGAGAGGATGGCCAGCCACATTGGGACTGAGATACGGCCCAGACTCCTACGGGAGG
CAGCAGTGGGGAATATTGCGCAATGGCCGAAAGGCTGACGCAGCGACGCCGCGTGGGGGATGAAGCATTT
CGGTGTGTAAACCCCTGTTGCCCGGGACGAAAAGCGAT---TTT-G-----ATCGCTCTGACGGTACCGG
GTGAGGAAGCACCGGCTAACTCCGTGCCAGCAGCCGCGGTAATACGGAGGGTGCGAGCGTTGTCCGGAAT
CACTGGGCGTAAAGGGCGCGTAGGCGGTCTGCTAAGCGTGTGGTGAAAGCTCGGGGCTCAACCCCGAGTC
TGCCATGCGAACTGGTGGACTAGAGCACTGTAGAGGCAGGTGGAATTCCGGGTGTAGCGGTGGAATGCGT
AGAGATCCGGAAGAACACCAGTGGCGAAGGCGGCCTGCTGGGCAGTAGCTGACGCTGAGGCGCGATAGCG
TGGGGAGCAAACAGGATTAGATACCCTGGTAGTCCACGCCGTAAACGATGGGGACTAGGTGCTTGGGGGA
GCGACCCTCGAGTGCCGGCGCTAACGCATTAAGTCCCCCGCCTGGGGAGTACGACCGCAAGGTTGAAACT
CAAAGGAATTGACGGGGGCCCGCACAAGCGGTGGAGCATGTGGTTTAATTCGACGCAACGCGAAGAACCT
TACCCAGGCTTGACATGACGAGAAAGCTCTGGAAACAGGGCCCC-TCTTCGGA-GCTCGTGCACAGGTGC
TGCATGGCTGTCGTCAGCTCGTGTCGTGAGATGTTGGGTTAAGTCCCGCAACGAGCGCAACCCTTGCCCT
TAGTTACCAGCGA-TAA-TCGGGGACTCTAGGGGGACTGCCGGTGCCAAACCGGAGGAAGGTGGGGACGA
CGTCAAGTCATCATGGTCCTTACGTCTGGGGCTACACACGTGCTACAATGGCCGGTACAGAGGGCTGCGA
AAGAGCAATCTGGAGCCAATCCCT-AAAGCCGGCCTCAGTTCGGATTGTCGTCTGCAACTCGACGGCATG
AAGCTGGAATCGCTAGTAATCGCGGATCAGGACGCCGCGGTGAATACGTTCCCGGGCCTTGTACACACCG
CCCGTCACGCCATGGAAGCTGTGAGCGCCCGAAGTCGGTGCAGGAACCGCAAGGGCCAAGCCGCCTAAGG
CGAGCGCAGTGACTGGGGCGAAGTCGTAACAAGGTAGCCGTAGGGGAACCTGCGGCTGGATCACCTCCTT
T
>FigS2BC_Chlorobaculum_parvum_NCIB_8327_CP001099 
-------AGAGTTTGATCCTGGCTCAGGACGAACGCTGGCGGCGTGCCTAACACATGCAAGTCAAAGGAA
--GTT-----TCTTCGGA------AATGTACTTGGCGCAAGGGTGAGTAAGGCATAGGTATCTGCCCTTT
GGACTGGCATAACCCCGAGAAATCGGGGACAATACCAGATGATACCGCATGGTTAAAGA-------TTTA
------TCGCCAAAGGATGAGCCTATGTTCCATCAGGTAGTTGGTAGGGTAACGGCCTACCAAGCCAACG
ACGGATAGCTGGTCTGAGAGGATGATCAGCCACATTGGAACTGAGACACGGTCCAGACTCCTACGGGAGG
CAGCAGTGAGGAATATTGCGCAATGGGCGAAAGCCTGACGCAGCAACGCCGCGTGGATGATGAAGTTCTT
CGGAATGTAAAATCCTTTTGCTGGGGACGAAAGGTCGG----CTTG-----CCGACTCTGACGGTACCCA
GCGAATAAGCCACGGCTAACTCTGTGCCAGCAGCCGCGGTGATACAGGGGTGGCAAGCGTTGTCCGGATT
TACTGGGTGTAAAGGGTGCGCAGGCGGACTGATAAGTCGGGGGTTAAATCCATGTGCTCAACACATGCAC
GGCTTCCGATACTGTCAGTCTTGAGTCTCGAAGAGGAAGATGGAATTTCCGGTGTAACGGTGGAATGTGT
AGATATCGGAAAGAACACCAGTGGCGAAGGCAGTCTTCTGGTCGAGTACTGACGCTCAGGCACGAAAGCG
TGGGGAGCAAACAGGATTAGATACCCTGGTAGTCCACGCCGTAAACGATGAATACTAGATGTTGGTCA--
TAT--TGATCAGTGTCGCAGCTAACGCATTAAGTATTCCACCTGGGAAGTACGCCCGCAAGGGTGAAACT
CAAAGGAATTGACGGGGGCCCGCACAAGCGGTGGATCATGTGGTTTAATTCGATGCAACGCGAAGAACCT
TACCTAGGCTTGAAATGTAGCTAAAGCTCCTGAAAGGGAGTG-T-CCTTCGGG-GAGCTAGCACAGGTGC
TGCATGGCTGTCGTCAGCTCGTGTCGTGAGATGTTGGGTTAAGTCCCGCAACGAGCGCAACCCCTACAAT
TAGTTACTAACAGGTTAACTGAGGACTCTAATTGAACTGCCTACG-CAAGTAGGAGGAAGGAGGGGATGA
CGTCAAGTCCTCATGGCCCTTACGCCTAGGGCCACACACGTGATACAATGGCGACTACAGAGGGCAAA--
-GCCGCGAGGCAGAGGAAATCCCTTAAAAGTCGTCTCAGTCCGGATCGGAGTCTGCAACTCGACTCCGTG
AAGTTGGAATCGCTAGTAATCGCGGATCAG-ATGCCGCGGTGAATGTGTTCCCGGGCCTTGTACACACCG
CCCGTCAAGTCATGGAAGTCAGGAGTACCCAAAGACGC----------TCGC--------GCGTTTAAGG
TAAGACTGGTAACTGGGACTAAGTCGTAACAAGGTAGCCGTACCGGAAGGTGCGGCTGGATCACCTCCTT
T
>FigS2BC_Prevotella_tannerae_ATCC_51259_ACIJ02000018 
-------AGAGTTTGATCCTGGCTCAGGATGAACGCTGGCTACAGGCTTAACACATGCAAGTCGTGGGGC
AGCGGTGCTTAGCTTGCTAAGTAGCCGGCGACCGGCGCACGGGTGAGTAACGCGTACCGACCTGCCCATC
ACACAGGGATAGGCTTGCGAAAGCAAGATTAATAC-TGATGGTTATGCATGTATAAAGCC------TTCG
-----GGCGGTGATGGATGGCGGTGCGTCCCATTAGGACGTTGGCGGGGTAACGGCCCACCAATCCTTCG
ATGGGTAGGGGTTCTGAGAGGAAGGTCCCCCACATTGGAACTGAGATACGGTCCAAACTCCTACGGGAGG
CAGCAGTGAGGAATATTGGTCAATGGGCGAGAGCCTGAACCAGCCAAGTAGCGTGCGGGATGAAGGCCTT
GTGGTCGTAAACCGCTTTTATCAGTGAATAAGTGCACCA---CGTG----TGGTGCATTGCAGGTAGCTG
AAGAAAAAGGACCGGCTAATTCCGTGCCAGCAGCCGCGGTAATACGGAAGGTCCGGGCGTTATCCGGAAT
TATTGGGTTTAAAGGGAGCGCAGGCGGGAGTATAAGTCAGCTGTTAAATATCAGAGCCCAACTCTGT-TA
TGCAGTTGAAACTATATTTCTTGAGTACGCACAGGGATGGCGGAATTCAGGGTGTAGCGGTGAAATGCTT
AGATATCCTGAAGAACTCCGATCGCGAAGGCAGCCATCCGGAGCGTAACTGACGCTGAGGCTCGAAGGTG
CGGGTATCGAACAGGATTAGATACCCTGGTAGTCCGCACGGTAAACGATGAATACTCGCAGTTCGGCC-G
TTTA-GGTCGAGTTGTCCAGCGAAAGCGTTAAGTATTCCACCTGGGGAGTACGCCGGCAACGGTGAAACT
CAAAGGAATTGACGGGGGCCCGCACAAGCGGAGGAACATGTGGTTTAATTCGATGATACGCGAGGAACCT
TACCCGGGCTTGAACCAGAGTGCGGAGTGCAGAGATGCGCTTT--TCTTCGGA--CACTTTTGGAGGTGC
TGCATGGTTGTCGTCAGCTCGTGCCGTGAGGTGTCGGCTTAAGTGCCATAACGAGCGCAACCCTTTTCTA
CGTTTGCCATCGGGTAATCCGGGAACTCCGTGGATACTGCCGCCG-CAAGGCGGAGGAAGGTGGGGATGA
CGTCAAATCAGCACGGCCCTTACGTCCGGGGCTACACACGTGTTACAATGGTCGGAGCAGCAGGAAGCTA
CCTGGCGACAGGATGCTGATCCCA-AAACCCGGCCTCAGTTCGGACTGGAGTCTGCAACCCGACTCCACG
AAGCCGGATTCGCTAGTAATCGCGCATCAGCATGGCGCGGTGAATACGTTCCCGGGCCTTGTACACACCG
CCCGTCAAGCCATGAAAGCCGGGGGTGCCTGAAAGCCGTGACC-----GCGA----GGGTCGGCCTAGGG
TAAAACCGGTGATTGGGGCTAAGTCGTAACAAGGTAGCCGTACCGGAAGGTGCGGCTGGAACACCT----
-
>FigS2BC_Chitinophaga_pinensis_DSM_2588_CP001699 
-------AGAGTTTGATCCTGGCTCAGGATGAACGCTAGCGGCAGGCCTAATACATGCAAGTCGAGGGGC
AGCGC-AG-GTAGCAATAC-TG-GGCGGCGACCGGCAAACGGGTGCGGAACACGTACGTACCTTCCTCTA
AATGGAGCATAGCCCGAAGAAATTCGGATTAATACTCCATAAGGTGGCATCACTAAAGA-------ATT-
------TCGTTTAGAGATGGGCGTGCGGCTGATTAGGTAGTTGGTGAGGTAACGGCTCACCAAGCCGACG
ATCAGTAACTGGCGTGAGAGCGCGACCAGTCACACGGGCACTGAGACACGGGCCCGACTCCTACGGGAGG
CAGCAGTAAGGAATATTGGTCAATGGACGCAAGTCTGAACCAGCCATGCCGCGTGAAGGATGAAGGTCTC
TGGATTGTAAACTTCTTTTATGTGGGAAGAACCACTCCT---TTCT----AGGGGTGTTGACGGTACCAT
AGGAATAAGCACCGGCTAACTCCGTGCCAGCAGCCGCGGTAATACGGAGGGTGCAAGCGTTATCCGGATT
CACTGGGTTTAAAGGGTGCGTAGGCGGGTCAGTAAGTCCGTGGTGAAATCTCCAAGCTTAACTTGGAAAC
TGCCGTGGATACTATTGACCTTGAATGTTGTGGAGGTTAGCGGAATATGTCATGTAGCGGTGAAATGCTT
AGATATGACATAGAACACCAT-TGCGAAGGCAGCTGGCTACACAAATATTGACGCTGAGGCACGAAAGCG
TGGGGATCAAACAGGATTAGATACCCTGGTAGTCCACGCCCTAAACGATGATTACTCGACATTTGCG--A
TATA--AGTAAGTGTCTGAGCGAAAGCATTAAGTAATCCACCTGGGAAGTACGACCGCAAGGTTGAAACT
CAAAGGAATTGACGGGGGTCCGCACAAGCGGTGGAGCATGTGGTTTAATTCGATGATACGCGAGGAACCT
TACCTGGGCTAGAATGCGGTGGCCCGATCCTGAAAGGGGTCTTTGTAGCAATACACCGCCAGTAAGGTGC
TGCATGGCTGTCGTCAGCTCGTGCCGTGAGGTGTTGGGTTAAGTCCCGCAACGAGCGCAACCCCTATCTT
TAGTTGCCAACAGGTCAACTGGGAACTCTAAAGAAACTGCCGTCG-TAAGACGGAGGAAGGAGGGGATGA
TGTCAAGTCATCATGGCCTTTATGCCCAGGGCTACACACGTGCTACAATGGTAGGAACAAAGGGCTGCTA
CCTGGTAACAGGATGCTAATCTCAAAAATCCTATCTCAGTTCGAATTGAGGGCTGCAACTCGCCCTCATG
AAGCTGGAATCGCTAGTAATCGTATATCAGAATGATACGGTGAATACGTTCCCGGACCTTGTACACACCG
CCCGTCAAGCCATGAAAGCCGGGGGGACCTGAAGTCGGTAACC-----GCAA----GGAACCGCCTAGGG
TAAAATCGGTAATTGGGGCTAAGTCGTAACAAGGTAGCCGTATCGGAAGGTGCGGCTGGAATACCT----
-
>FigS2BC_Rhodothermus_marinus_DSM_4252_CP001807 
-------AGAGTTTGATCCTGGCTCAGGGCGAACGCTGGCGGCGGGCCTAACACATGCAAGTCGTACGGG
---GG-TTCTCCTTCGGGAGAA--CTGCCGAGTGGCGAACGGGTGCGTAACGCGTAGGTACCTGCCCTCG
AGTGGGGGATAACTCCGGGAAACCGGGGCTAATACCGCATATTACCGCATGGCGAAAGCCC-----TCTG
-----GGCGCTCGAGGATGGGCCTGCGTCGGATTAGCTAGTTGGTGGGGTAACGGCCCACCAAGGCGACG
ATCCGTAGCTGGTCTGAGAGGACGA-CAGCCACACTGGCACTGAGACACGGGCCAGACTCCTACGGGAGG
CAGCAGTGGGGAATCTTGGGCAATGGGCGAAAGCCTGACCCAGCCACGCCGCGTGGAGGATGAAGCCCTT
CGGGGTGTAAACTCCTTTTCTGGGGGAAGAAATCCCGGC---TCTG----GTCGGGACTGACGGTACCCC
AGGAATAAGCGCCGGCTAACTCCGTGCCAGCAGCCGCGGTAATACGGAGGGCGCAAGCGTTGCCCGGAAT
CACTGGGTGTAAAGGGTGCGTAGGCGGGGCTGTAAGTCAGAGGTGAAAGCCTCCGGCTCAACCGGAGAAT
TGCCTCTGATACTGCAGCTCTTGAGTCCCGGAGAGGCCGCTGGAATTCCTGGTGTAGCGGTGAAATGCGT
AGATATCAGGAGGAACACCGGAGGCGAAGGCGGGCGGCTGGACGGGGACTGACGCTGAGGCACGAAAGCG
TGGGGAGCAAACAGGATTAGATACCCTGGTAGTCCACGCCGTAAACGATGGATGCTCGGCGTTGCCGCC-
TTCGGGCGGCAGTGCCTAAGCTAACGCGGTAAGCATCCCACCTGGGGAGTACGGCCGCAAGGTTGAAACT
CAAAGGAATTGACGGGGGCCCGCACAAGCGGTGGAGCATGTGGCTTAATTCGATGCTACGCGAGGAACCT
TACCTGGGCTCGAACACACCGGACAGCCCCCGAAAGGGGGTCTC-CCGCAAGG-GCTGGTGGTGAGGTGC
TGCATGGCTGTCGTCAGCTCGTGCCGTGAGGTGTTGGGTTAAGTCCCGCAACGAGCGCAACCCCTACCGC
CAGTTACCAGCGGGTAATCCGGGGACTCTGGCGGGACTGCCTGCG-CAAGCAGGAGGAAGGTGGGGATGA
CGTCAAGTCATCATGGCCCTTACGCCCAGGGCTGCACACGTGCTACAATGGCCGGTACAATGGGCAGCCA
CCCCGCGAGGGGGAGCGAATCCCT-AAAGCCGGTCTCAGTTCGGATTGGAGTCTGCAACTCGACTCCATG
AAGCCGGAATCGCTAGTAATCGCGCATCAGTACGGCGCGGTGAATACGTTCCCGGGCCTTGTACACACCG
CCCGTCAACCCATGGGAGCCGGGGGCGCCCGAAGTCCGTGACCCAACCTTCGGGAGGGAGCGGCCTAAGG
CGAACCCGGTGACTGGGGGTAAGTCGTAACAAGGTAGCCGTACGGGAACGTGCGGCTGGATCACCT----
-
>FigS2BC_Odoribacter_splanchnicus_DSM_20712_CP002544 
-------AGAGTTTGATCCTGGCTCAGGATGAACGCTAGCGACAGGCTTAACACATGCAAGTCGAGGGGC
AGCAT-GAGGTAGCAATACCTT-GATGGCGACCGGCGCACGGGTGAGTAACGCGTATGCACCTGCCTGAT
ACCGGGGTATAGCCCATGGAAACGTGGATTAACACCCCATAATTCTGCCTGGGTAAATG-------TTC-
------AAGGTATCGGATGGGCATGCGTCCTATTAGTTAGTTGGCGGGGTAACAGCCCACCAAGACGATG
ATAGGTAGGGGTTCTGAGAGGAAGGTCCCCCACATTGGAACTGAGACACGGTCCAAACTCCTACGGGAGG
CAGCAGTGAGGAATATTGGTCAATGGACGTAAGTCTGAACCAGCCAAGTCGCGTGAGGGAAGACTGCCTA
TGGGTTGTAAACCTCTTTTATAAGGGAAGAAAAGTTCTA---CGTG----TAGAATGATGCCTGTACCTT
ATGAATAAGCATCGGCTAACTCCGTGCCAGCAGCCGCGGTAATACGGAGGATGCGAGCGTTATCCGGATT
TATTGGGTTTAAAGGGTGCGTAGGCGGTTTATTAAGTTAGTGGTTAAATATTTGAGCTAAACTC-AATTG
TGCCATTAATACTGGTAAACTGGAGTACAGACGAGGTAGGCGGAATAAGTTAAGTAGCGGTGAAATGCAT
AGATATAACTTAGAACTCCAT-AGCGAAGGCAGCTTACCAGACTGTAACTGACGCTGATGCACGAGAGCG
TGGGTAGCGAACAGGATTAGATACCCTGGTAGTCCACGCCGTAAACGATGCTCACTGGTTCTGTGCG--A
TATA--TGTACGGGATTAAGCGAAAGTATTAAGTGAGCCACCTGGGGAGTACGTCGGCAACGATGAAACT
CAAAGGAATTGACGGGGGCCCGCACAAGCGGAGGAACATGTGGTTTAATTCGATGATACGCGAGGAACCT
TACCTGGGTTTAAATGGAAATGCCGTATTTGGAAACAGATATTC-TCTTCGGA-GCGTTTTTCAAGGTGC
TGCATGGTTGTCGTCAGCTCGTGCCGTGAGGTGTCGGGTTAAGTCCCATAACGAGCGCAACCCTTACCGT
TAGTTGCTAGCATGTAATATGAGCACTCTAACGGGACTGCCACCG-TAAGGTGGAGGAAGGCGGGGATGA
CGTCAAATCAGCACGGCCCTTACACCCAGGGCTACACACGTGTTACAATGGCCGGTACAGAGGGCCGCTA
CCAGGTGACTGGATGCCAATCTCA-AAAGCCGGTCGTAGTTCGGATTGGAGTCTGTAACCCGACTCCATG
AAGTTGGATTCGCTAGTAATCGCGCATCAGCATGGCGCGGTGAATACGTTCCCGGGCCTTGTACACACCG
CCCGTCAAGCCATGGAAGCCGGGGGTGCCTGAAGTCCGTAACC-----GCGA----GGATCGGCCTAGGG
CAAAACTGGTAACTGGGGCTAAGTCGTAACAAGGTAGCCGTACCGGAAGGTGCGGCTGGAACACCT----
-
>FigS2BC_Leadbetterella_byssophila_DSM_17132_CP002305 
-------AGAGTTTGATCCTGGCTCAGGATGAACGCTAGCGGCAGGCTTAATACATGCAAGTCGAGGGGC
-----------AGCAAT----------GTCACCGGCGAACGGGTGCGTAACGCGTATGCACCTACCCATA
TCAGGGGGATAGCCCTAGGAAACTGGGATTAATACCGCATAA-ACGGCATCGTAAAAGA-------TTTA
------TCGGATATGGATGGGCATGCGTAGGATTAGCTAGTTGGTAGGGTAACGGCTTACCAAGGCTATG
ATCCTTAGGGGCTCTGAGAGGAGTATCCCCCACACTGGCACTGAGATACGGGCCAGACTCCTACGGGAGG
CAGCAGTAGGGAATATTGGGCAATGGAGGCAACTCTGACCCAGCCATGCCGCGTGCAGGAAGAAGGTCTC
TGGATTGTAAACTGCTTTTGAATGGGAAGAACGTAGTCT---TGCG----AGGCTATTTGACGGTACTAT
TAGAATAAGCACCGGCTAACTCCGTGCCAGCAGCCGCGGTAATACGGAGGGTGCAAGCGTTATCCGGATT
TATTGGGTTTAAAGGGTGCGTAGGCGGCTTTATAAGTCGATGGTTAAAGGCAGCAGCTTAACTGTATGCA
TGCCCTCGATACTGTAGAGCTTGAGTGATTTGGAGGTGGCTAGAATTCCCTGTGTAGCGGTGAAATGCAT
AGATACGGGGAGGAATACCAT-TGCGAAGGCATGTCACTACGAATTAACTGACGCTGAGGCACGAAAGCG
TGGGGATCAAACAGGATTAGATACCCTGGTAGTCCACGCCGTAAACGATGATTACTAGTTGTTGGCC---
GATG--GGTCAGTGACCAAGGGAAACCGATAAGTAATCCACCTGGGGAGTACGCCGGCAACGGTGAAACT
CAAAGGAATTGACGGGGGTCCGCACAAGCGGTGGAGCATGTGGTTTAATTCGATGATACGCGAGGAACCT
TACCTAGGCTAGAATGTGAGCGAATAATTCAGAGATGGATTAGT-CAGCAATG-ACGCGAAACAAGGTGC
TGCATGGCCGTCGTCAGTTCGTGCCGTGAGGTGTTGGGTTAAGTCCCGCAACGAACGCAACCCCTATGAT
CTGTTGCCATCA--TTAATTGGGGACTCAGATCAGACTGCCTACG-CAAGTAGGAGGAAGGAGGGGACGA
CGTCAGGTCATCATGGCCCTTACGCCTAGGGCGACACACGTGCTACAATGGCATGAACAGAGTGCAGCGA
GCTTGTAAGAGTAAGCGAATCACAAAAATCATGTCACAGTTCGGATTGGGGTCTGCAACTCGACCCTATG
AAGCTGGAATCGCTAGTAATCGCATATCAGCATGATGCGGTGAATACGTTCCCGGACCTTGTACACACCG
CCCGTCAAGCCATGGGAGTTGGGTAGACCTGAAGCGGAAGGT------AACA-----GACTTCGTTAGGG
TAGAACCAGTGACTGGGGCTAAGTCGTAACAAGGTAGCCGTACCGGAAGGTGTGGGACACCT--------
-
>FigS2BC_Paludibacter_propionicigenes_WB4_CP002345 
-------AGAGTTTGATCCTGGCTCAGGATGAACGCTAGCGACAGGCCTAACACATGCAAGTCGAGGGGC
AGCATAAAGGTAGCAATACTTT-GGTGGCGACCGGCGCACGGGTGAGTAACACGTATGCACCTACCTGTA
AGAGGGGAATAACCCGGAGAAATTCGGACTAATACCGCATAATACTGCATGGTTAAACA-------TTTA
------TGGCTTACAGATGGGCATGCGTATGATTAGCTAGTTGGTGAGGTAACGGCTCACCAAGGCAACG
ATCATTAGGGGTTCTGAGAGGAAGGTCCCCCACACTGGTACTGAGACACGGACCAGACTCCTACGGGAGG
CAGCAGTGAGGAATATTGGTCAATGGGCGAGAGCCTGAACCAGCCAAGTCGCGTGAAGGAAGAAGGTTTA
TGGATTGTAAACTTCTTTTGTAAGGGAATAAAAAGAGTA---CGTG----TACTCTATTGTATGTACTTT
ACGAATAAGGATCGGCTAACTCCGTGCCAGCAGCCGCGGTAATACGGAGGATCCGAGCGTTATCCGGATT
TATTGGGTTTAAAGGGTGCGTAGGCGGACCCTTAAGTCAGTGGTGAAAGTTTGCGGCTCAACCGTAAAAT
TGCCATTGAAACTGAGGGTCTTGAGTGTAAATGAGGTAGGCGGAATGTGTTGTGTAGCGGTGAAATGCTT
AGATATAACACAGAACACCAATTGCGAAGGCAGCTTACTGGGATACAACTGACGCTGAGGCACGAAAGCG
TGGGGATCAAACAGGATTAGATACCCTGGTAGTCCACGCAGTAAACGATGAATACTAGCTGTATGCG--A
TATA--TGTATGTGGCAAAGCGAAAGCGTTAAGTATTCCACCTGGGGAGTACGTTCGCAAGAATGAAACT
CAAAGGAATTGACGGGGGCCCGCACAAGCGGAGGAACATGTGGTTTAATTCGATGATACGCGAGGAACCT
TACCCGGGCTTGAAATGATCTGACCGACTTGGAAACAGGTCTTC-TAGCAATA-GCAGATGTGTAGGTGC
TGCATGGTTGTCGTCAGCTCGTGCCGTGAGGTGTCGGCTTAAGTGCCATAACGAGCGCAACCCCTATTGA
TAGTTACTAACAGGTTAACTGAGGACTCTATTGAGACTGCCACCG-TAAGGTGGAGGAAGGTGGGGATGA
CGTCAAATCAGCACGGCCCTTACGTCCGGGGCGACACACGTGTTACAATGGGGGGTACAGAGGGTTGCTA
CTTGGTGACAAGATGCTAATCTCTTAAAGCCTCTCTCAGTTCGGATCGGAGTCTGCAACTCGACTCCGTG
AAGCTGGATTCGCTAGTAATCGCGCATCAGCATGGCGCGGTGAATACGTTCCCGGGCCTTGTACACACCG
CCCGTCAAGCCATGGAAGCTGGGGGGACCTGAAGTACGTAACC-----GCAA----GGAGCGTCCTAGGG
TAAAACTAGTAACTGGGGCTAAGTCGTAACAAGGTAGCCGTACCGGAAGGTGCGGCTGGAACACCT----
-
>FigS2BC_Dysgonomonas_gadei_ATCC_BAA-286_ADLV01000001 
-------AGAGTTTGATCCTGGCTCAGGATGAACGCTAGCGATAGGCCTAACACATGCAAGTCGAGGGGC
AGCAT-AGGGTAGCAATACTTT-GATGGCGACCGGCGCACGGGTGAGTAACGCGTATGCACCTACCTATA
ACAGGGGAATAACCCGGAGAAATTCGGACTAATACCGCATAAATCCGCATGGATAAAGA-------TTTA
------TCGGTTATAGATGGGCATGCGTTCCATTAGCCAGTTGGTGAGGTAACGGCTCACCAAAGCAACG
ATGGATAGGGGAACTGAGAGGTTTGTCCCCCACACTGGAACTGAGACACGGACCAGACTCCTACGGGAGG
CAGCAGTGAGGAATATTGGTCAATGGGCGAGAGCCTGAACCAGCCAAATCGCGTGAAGGAAGACTGCCTA
TGGGTTGTAAACTTCTTTTATACAGGAATAAAAGAGTTA---CGTG----TAACTTATTGCATGTACTGT
ATGAATAAGCATCGGCTAACTCCGTGCCAGCAGCCGCGGTAATACGGAGGATGCGAGCGTTATCCGGATT
TATTGGGTTTAAAGGGTGCGCAGGCGGGAACTTAAGTCAGCGGTGAAATCTCGACGCTTAACGTCGAAAC
TGCCGTTGAAACTGGGTTTCTTGAGTATAGATGAAGTAGGCGGAATTCGTTGTGTAGCGGTGACATGCTT
AGATATAACGAGGAACTCCGATTGCGTAGGCAGCTTACTAAGCTATAACTGACGCTCAAGCACGAAAGCG
TGGGGATCAAACAGGATTAGATACCCTGGTAGTCCACGCCGTAAACGATGATTACTAGTTGTATGCG--A
TATA--CGTATGTGACTAAGCGAAAGCGATAAGTAATCCACCTGGGGAGTACGCCGGCAACGGTGAAACT
CAAAGGAATTGACGGGGGCCCGCACAAGCGGAGGAACATGTGGTTTAATTCGATGATACGCGAGGAACCT
TACCCGGGCTTGAAATGAGAAGAATAACGTTGAAAGATGTTAGC-CAGCAATG-GCTTCTGTGTAGGTGC
TGCATGGTTGTCGTCAGCTCGTGCCGTGAGGTGTCGGCTTAAGTGCCATAACGAGCGCAACCCACATTGT
TAGTTACTAACAGGTCAACTGAGGACTCTAACAAGACTGCCGTCG-TAAGATGGAGGAAGGTGTGGATGA
CGTCAAATCAGCACGGCCCTTACGTCCGGGGCGACACACGTGTTACAATGGGTGGTACAAAGGGCAGCTA
CTTGGTGACAAGATGCTAATCTCC-AAAGCCACTCCCAGTTCGGATCGGAGTCTGCAACTCGACTCCGTG
AAGCTGGATTCGCTAGTAATCGCGCATCAGCATGGCGCGGTGAATACGTTCCCGGGCCTTGTACACACCG
CCCGTCAAGCCATGGAAGCTGGGGGTATCTGAAGTGCGTAACC-----GCAA----GGAGCGTCCTAGGG
TAAAACCGGTGACTGGGGCTAAGTCGTAACAAGGTAGCCGTACCGGAAGGTGCGGCTGGAACACCT----
-
>FigS2BC_Pedobacter_saltans_DSM_12145_CP002545 
-------AGAGTTTGATCCTGGCTCAGGATGAACGCTAGCGGCAGGCCTAATACATGCAAGTCGAACGGA
--TTCTTTAAAGCTTGCTTTAGG-GATGAGAGTGGCGAACGGGTGCGTAACGCGTATGCACCTACCTATC
ACAGGGGGATAGCCCGGCGAAAGTCGGATTAACACCGCATGACATGGCATCATCAAATC-------TGAG
------GAGGTGATAGATGGGCATGCGTGCCATTAGCTAGTTGGCGGGGTAACGGCCCACCAAGGCGACG
ATGGCTAGGGGATCTGAGAGGATTGCCCCCCACACTGGTACTGAGACACGGACCAGACTCCTACGGGAGG
CAGCAGTAAGGAATATTGGTCAATGGAGGGAACTCTGAACCAGCCATGCCGCGTGCAGGAAGACTGCCTA
TGGGTTGTAAACTGCTTTTGTTAGGGAATAACCTTCTTA---CGAG----TAGGAAGCTGAATGTACCTA
AAGAATAAGGATCGGCTAACTCCGTGCCAGCAGCCGCGGTAATACGGAGGATCCGAGCGTTATCCGGATT
TATTGGGTTTAAAGGGAGCGTAGGCGGCTGGATAAGTCAGGGGTGAAAGACGGCAGCTCAACTGTCGCAG
TGCCCTTGATACTGTTTGGCTTGAATATAGTTGAGGTAGGCGGAATGTGACAAGTAGCGGTGAAATGCAT
AGATATGTCACAGAACACCAT-TGCGAAGGCAGCTTGCTAAGCTATAATTGACGCTGAGGCTCGAAAGCG
TGGGTATCGAACAGGATTAGATACCCTGGTAGTCCACGCCCTAAACGATGATGACTCGATGTTAGCG--A
TATA--CGTTAGCGTCCAAGCGAAAGCGTTAAGTCATCCACCTGGGGAGTACGTCCGCAAGGGTGAAACT
CAAAGGAATTGACGGGGGCCCGCACAAGCGGAGGAGCATGTGGTTTAATTCGATGATACGCGAGGAACCT
TACCCGGGCTTGAAAGTTACTGAATGATTTAGAGATAGATCAGT-CCTTCGGG-ACAGGAAACTAGGTGC
TGCATGGCTGTCGTCAGCTCGTGCCGTGAGGTGTTGGGTTAAGTCCCGCAACGAGCGCAACCCCTATGTT
TAGTTGCCAGCA-TTTAAGTGGGGACTCTAAACAGACTGCCTGCG-CAAGCAGGAGGAAGGATGGGACGA
CGTCAAGTCATCATGGCCCTTACGTCCGGGGCTACACACGTGCTACAATGGTCGGTACAGAGGGCTGCTA
CCTGGCAACAGGATGCCAATCTCAAAAAGCCGATCACAGTTCGGATCGGAGCCTGCAACTCGGCTCCGTG
AAGTTGGATTCGCTAGTAATCGCGTATCAGAATGACGCGGTGAATACGTTCCCGGGCCTTGTACACACCG
CCCGTCAAGCCATGGAAATTGGGGGTGCCTAAAGTCCGTAACC-----GCAA----GGAGCGGCCTAGGG
TAAAACCGATAACTGGGGCTAAGTCGTAACAAGGTAGCCGTACCGGAAGGTGCGGCTGGAATACCT----
-
>FigS2BC_Cyclobacterium_marinum_DSM_745_CP002955 
-------AGAGTTTGATCCTGGCTCAGGATGAACGCTAGCGGCAGGCCTAATACATGCAAGTCGTACGGA
--TTT--CATCTTTCGGGATG---AATGAGAGTGGCGCACGGGTGCGTAACGCGTATGCACCTACCTGTT
ACAGGGAGATAGCCCGGGGAAACTCGGATTAATATTCCATAGTGTTGCATGGTTAAAGCC------TTCG
-----GGTGGTAACAGATGGGCATGCGTAGGATTAGCTAGTTGGCGAGGTAACGGCTCACCAAGGCGACG
ATCCTTAGGGGTTCTGAGAGGAAGGTCCCCCACACTGGCACTGAGATACGGGCCAGACTCCTACGGGAGG
CAGCAGTAGGGAATATTGGTCAATGGGCGAGAGCCTGAACCAGCCATGCCGCGTGCAGGAAGACGGCGTC
TGCGTTGTAAACTGCTTTTATCTGGGAAGAAAAAGCCCT---TGCG----AGGGAAATTGCCGGTACCAG
AAGAATAAGCACCGGCTAACTCCGTGCCAGCAGCCGCGGTAATACGGAGGGTGCAAGCGTTGTCCGGATT
TATTGGGTTTAAAGGGTGCGTAGGCGGCTGATTAAGTCAGCGGTGAAAGTTCTCGGCTCAACCGAGAGAC
TGCCGTTGATACTGGTTAGCTTGAGTTATGGAGGGGTACATGGAATTTATGGTGTAGCGGTGAAATGCAT
AGATACCATAAGGAACACCAT-AGCGAAGGCATTGTACTGGCCATAAACTGACGCTGAGGCACGAAAGCG
TGGGTAGCGAACAGGATTAGATACCCTGGTAGTCCACGCCGTAAACGATGATCACTCGCTTTACATTA-C
GTAG-TAATTTGAGGCCAAGCGAAAGCGTTAAGTGATCCACCTGGGGAGTACGCCGGCAACGGTGAAACT
CAAAGGAATTGACGGGGGTCCGCACAAGCGGTGGAGCATGTGGTTTAATTCGATGATACGCGAGGAACCT
TACCCGGGCTAGAATGTGAAGGAATGATACAGAGATGTGTCAGT-CAGCAATG-ACCTGAAACAAGGTGC
TGCATGGCTGTCGTCAGCTCGTGCCGTGAGGTGTTGGGTTAAGTCCCGCAACGAGCGCAACCCCTGTTGT
CAGTTGCCATCAAGTAATTTGGGGACTCTGACAAGACTGCCCGCG-CAAGCGGGAGGAAGGAGGGGACGA
CGTCAAGTCATCATGGCCCTTACGCCCGGGGCGACACACGTGCTACAATGGCGCATACAGCGGGTAGCGA
CACGGCAACGTGAAGCCAACCTCTAAAAGTGCGTCTCAGTTCGGATCGGGGTCTGCAACCCGACCCCGTG
AAGCTGGAATCGCTAGTAATCGCGCATCAGCATGGCGCGGTGAATACGTTCCCGGACCTTGTACACACCG
CCCGTCAAGCCATGGAAGTCGGGTAGACCTGAAGACGGTAACC-----GTAA----GGAGCCGTTTAGGG
TAGAACCGGTAACTGGGGCTAAGTCGTAACAAGGTAGCCGTACCGGAAGGTGCGGGACACCT--------
-
>FigS2BC_Prevotella_loescheii_DSM_19665_JCM_12249_ATCC__BAJB01000042 
-------AGAGTTTGATCCTGGCTCAGGATGAACGCTAGCTACAGGCTTAACACATGCAAGTCGCGGGGC
AGCATGGGGTTGCTTGCAATCCCGATGGCGACCGGCGCACGGGTGAGTAACGCGTATCCACCTGCCCTTC
ACCACGGGATAACCCGGCGAAAGTCGGACTAATACCGTATGTTACGGCATCCGGAAAGG-------TTTG
------GCGGTGAAGGATGGGGATGCGTCCGATTAGCCAGACGGCGGGGTAACGGCCCACCGTGGCTACG
ATCGGTAGGGGTTCTGAGAGGAAGGTCCCCCACACTGGAACTGAGACACGGTCCAGACTCCTACGGGAGG
CAGCAGTGAGGAATATTGGTCAATGGGCGTAAGCCTGAACCAGCCAAGTAGCGTGCAGGACGACGGCCTA
TGGGTTGTAAACTGCTTTTATGCGGGGATAAGTGGCCCA---CGTG----TGGGTTTTTGCAGGTACCGC
ATGAATAAGGACCGGCTAATTCCGTGCCAGCAGCCGCGGTAATACGGAAGGTCCGGGCGTTATCCGGATT
TATTGGGTTTAAAGGGAGCGTAGGCCGCGCCTTAAGCGTGTTGTGAAATCCGGGTGCTCAACATCCGGCT
TGCAGCGCGAACTGGGGCGCTTGAGTGCGCTGAAAGTAGGCGGAATTCGTGGTGTAGCGGTGAAATGCTT
AGATATCACGAGGAACTCCGATTGCGAAGGCAGCCTACTGTAGCGCTACTGACGCTGATGCTCGAAAGCG
TGGGTATCGAACAGGATTAGATACCCTGGTAGTCCACGCGGTAAACGATGGATGCTCGTTGTCGGCC--C
CTTG--GGTCGGTGACCAAGCGAAAGCGTTAAGCATCCCACCTGGGGAGTACGCCGGCAACGGTGAAACT
CAAAGGAATTGACGGGGGCCCGCACAAGCGGAGGAACATGTGGTTTAATTCGATGATACGCGAGGAACCT
TACCCGGGCTTGAACTGGGCGGAACGATTCGGAGACGATGAGGC-CCTTCGGG-GCCGCCGCGGAGGTGC
TGCATGGTTGTCGTCAGCTCGTGCCGTGAGGTGTCGGCTTAAGTGCCATAACGAGCGCAACCCCCGTCTT
CAGTTGCCATCGGGTTATCCGGGCACTCTGGAGATACTGCCACCG-CAAGGTGGAGGAAGGTGGGGATGA
CGTCAAATCAGCACGGCCCTTACGTCCGGGGCTACACACGTGTTACAATGGCGCATACAGAGAGTCGGTG
GCATGCGAATGCCATCCAATCCTC-AAAGTGCGTCTCAGTTCGGACTGGGGTCTGCAACCCGACCCCACG
AAGCTGGATTCGCTAGTAATCGCGCATCAGCATGGCGCGGTGAATACGTTCCCGGGCCTTGTACACACCG
CCCGTCAAGCCATGAAAGCCGGGGGCGCCTGAAGTCCGTGACC-----GCGA----GGGTCGGCCTAGGG
TGAAACCGGTGATTGGGGCTAAGTCGTAACAAGGTAGCCGTACCGGAAGGTGCGGCTG------------
-
>FigS2BC_Candidatus_Caldiarchaeum_subterraneum_AP011786 
-----ACTCCGGTTGATCCTGCCGGACCTC-ACTGCTATCGGGGGAGCTAAGCCATGCAAGTC-TAGGCC
--ATA-------GCCC--------TGTGGGCCTGGCGTACGGCTCAGTAACACGTGGCCACCTACCCTGA
GGAGGCGGATAACACCGGGAAACTGGTGATAAACCGCCATA--GTCGGAAGACGAAAATGTAC-ACGATG
GTGTACATGCCTCAGGATGGGGCTGCGGCCCATCAGGTAGTTGGTGGGGTAACGGCCCACCAAGCCTATA
ACGGGTACGGGCCCTGAGAGGGGGAGCCCGGAGATGGACTCTGAGACAAGAGTCCAGGCCCTACGGGGCG
CAGCAGGCGCGAAACCTCCGCAATGCGCTCACGCGTGACGGGGTCACCCCGAGTGCCAC----C----CT
CG----G--G-TGGCTTTTGCGCAGT---------------GTAAAAA-----------------GCTGC
GCGAATAAGCGGGGGC-AAGCGGGTGTCAGCCGCCGCGGTAATACCCGCTCCGCGAGTGGTGAGGACTAT
TACTGGGCTTAAAGCGTCCGTAGCCGGCTCGGCGTGCTCCGCGTTAAATCCAGCAGCCTAACTGCTGGGC
CGCGCGGATGACTGCCGGGCTTGGGGGTGGGAGAGGGCAGCGGTATTCCCGGGGTAGGGGTAAAATCCAC
TGATCCCGGGAGGACCACCAGTGGCGAAGGCGGCTGCCCAGAAC-ACCCCGACGGTGAGGGACGAAAGCT
GGGGGAGCGATCGGGATTAGATACCCCGGTAGTCCCAGCCGTAAACGATGCGGGCTTGGCGTCGGAGCGT
ACGACGTTCCGGTGCAGAAGGGAAACCATTAAGCCCGCCGCCTGGGGAGTACGGCCGCAAGGCTGAAACT
TAAAGGAATTGGCGGGGGAGCACACAAGGGGTGGACGTTGCGGCTTAATTGGAGTCAACGCCGGAAACCT
TACCGGGGG---CGACGCAGTGATGGCAGGTAAAGGCCTGCCG----GACG----AGCTG-AG-AGGAGG
TGCATGGCCGTCGCCAGTGCGTGCCGTGAGGTGTCCTGTTAATTCAGGCAACGGACGAGACCCGCGCCTC
CAGTTGCGA-CCGGGAAGCCGAGCACTCTGGAGGGACTGCCCCGG-AAACGGGGAGGAAGGAGCGGGCTA
CGGCAGGTCAGTATGCCCCGAATCCCCCGGGCCGCACGCGACGTTCAATGGTGGGGACAGTGGGCTGCGA
CCCCGAAAGGGGAAGCA-ATCCCT-AAACCCCACCTCAGTAGGGATCGAGGGTTGCAACTCGCCCTCGTG
AACGCGGAATCCCTAGTAACCGCCCGTTAC-ACCGGGCGGTGAATACGTCCCCGCTCCTTGCACACACTG
CCCGTCGCTGCACCCGAGCTGGAACTGGGCGA-GGGCCC-GTCT----TGT----TGGCGGGTTCGAGCC
CGGTTCTGGTGAGGGGGCAGAAGTCGTAACAAGGTGGCCGCACGGGAACGTGTGGCCGGATCACCTCCT-
-
>FigS2BC_Candidatus_Haloredivivus_sp_G17_AGNT01000024 
-------TCTGGTTGATCCTGCCAGAGACT-ACCGCTATCGGAGCCGTTGAGCCATGCTAGTCCACCGCC
------------TTTG------------GCCGGGGCGGATAGCTGAGTAACACGTGGCCACCTGCCCTAT
GGACGAGGATAACCTCGGGAAACTGAGGCTAACCCTCGATA--TACGGAAGTTGAAATGT------TCCG
-----ACG-CCATAGGATGGGGCCGCGGCTGATTAGGTCGTTGGTGAGGTAACGGCTCACCAAGCCGATA
ATCAGTAGCAGCCGTGAGAGCGGGAGCTGTCAGTCGGCTTCTGAGACAAGAAGCCGGGCCCTACGGGGTG
CAGCAGGCACGAAACCTTCACAATGCACGCAAGTGCGATGGGGGGACTCCGAGTGTGGT---CTTCC-CA
AA-GGAAG-G-CCACTTTTCTGCACT---------------GTAAGGA-----------------GGTGC
CGGAACAAGGGGTGGC-AATCTGCTGCCAGCCGCCGCGGTAATAGCAGAACCCCGAGTGGTAGTCGTTAT
TATTGGGCTTAAAGTGTTCGTAGCCGGCCGTGTAAGTCCGCTGTGAAATCCAGGCGCTTAACGTCTGGGC
TGCAGCGGATACTGCACGGCTTGGGACCGGACGGTGTCGAGGCTATTCCAAGAGTAGGGGTGAAATCCTA
AAATTCCTGGAGGAGCGCCTGTGGCGGAAGCGCTCGACAAGTAC-GGTCCGACGGTGAGGAACGAAAGCC
AGGGGAGCAAAGCGGATTAGATACCCGCGTAGTCCTGGCCGTTAACATTGCCTGTTTGATGTCAGCCAAT
TCGGTTGGCTGGTGCCGAAGTGAAAACGTTAAACAGGCCGCCTGGGTAGTACGGTCGCAAGGCTGAAACT
TAAAGGAATTGACGGGGGAGCACACAACCGGTGGAGGCTGCGGTTTAATTAGATCAAACGCAGCGCACCC
TACCAGAGC---CGACGCAGTGACGGTAGCTGAAGAGCTACCT----GACG----CGCTG-AG-AGGAGC
TGCATGGCCGCCGTCAGCTCGTGCTGTGAAGTGTCCGGTTAAGTCCGGTAACGAGCGAGACCCGCATCCA
ATGTTGCCACGGAGCTTGTTCGGCACTCGTTGGAGACCGCTGGCGATAAGTCAGAGGAAGGAGCGGGCCA
CGGTAGGTCAGTATGGCCCGAATGCTCTGGGATACACGCGGCCTACAATGGCCGGGACAAAGAGACGCGA
CCCCGAAAGGGGAAGCA-ACCTCCTAAACCCGGTCTTAGTACGGATCGAGGCCTGCAACTCGGCCTCGTG
AAGGCGAAATCGGTAGTAGTCGCTGATCAT-ATTCAGCGGCGAATAAGTCCCTGCTCCTTGTACACACTG
CCTGTCAAGTCACCCGAGTCAGGTTCAGACGA-GTCCCT-CC------TTTG------GAGGCGCAAGTC
TGAGCTTGGCAAGGGGGGCTAAGTCATAACAAGGTAGCCGTTGGGGAACCAGCGGCTG------------
-
>FigS2BC_Candidatus_Nitrosopelagicus_brevis_CP007026 
----GAATCCGTTTGATCCTGACGGACCTG-ACTGCTATCAGATGATCTAAGCCATGTTAGTTA-TTGA-
------------GTAA------------TACAAGGCAGACGGCTCAGTAACACGTAGTCACCTAACTTAT
GGACGGGGATAACCTCGGGAAACTGAGAATAATACCCGATA--TCCGGAAGGTCAAATAA------TTTA
-----TTG-CCGTAGGATGGGACTGCGAGCTATCAGCTTGTTGGTGAGGTAATGGCCCACCAAGGCTATT
ACAGCTACGGGCTCTGAGAGGAGTAGCCCGGAGATGGGTACTGAGACAAGGACCCAGGCCCTATGGGGCG
CAGCAGGCGAGAAAACTTTGCAATGCGCGAAAGCTCGACAAGGTTAATCTGAGTGGTTC----CTG--CT
A---AAG--G-AACCTTTTGTTAGTC---------------GTAGAAC-----------------CACTG
ATGAATAAGGGGTGGC-AAGCTGGTGTCAGCCGCCGCGGTAAAACCAGCACCTCAAGTGGTCAGGATGAT
TATTGGGCCTAAAGCATCCGTAGCCTGTTCTGTAAGTTTTCGGTTAAATCCATAAGCTCAACTTATGGGC
TGCCGAAAATACTGCAGAACTAGGGAGTGGGAGAGGTAGACGGTACTCGGTAGGAAGGGGTAAAATCCTT
TGATCTATTGATGACCACCTGTGGCGAAGGCGGTCTACCAGAAC-ACTTCGACGGTGAGGGATGAAAGCT
GGGGGAGCAAACCGGATTAGATACCCGGGTAGTCCCAGCTGTAAACGATGCAAACTCGATGATGCGTTGT
TGTTTAGCGCAGTGTCGCAGGGAAGCCGTTAAGTTTGCCGCCTGGGAAGTACGTACGCAAGTATGAAACT
TAAAGGAATTGGCGGGGGAGCACACAAGGGGTGAAGCCTGCGGTTCAATTGGAGTCAACGCCTGAAACCT
TACCCGGAG---AGACGCAGTGAAGGTAAGTGAAGACTTACCA----GACA----AGCTG-AG-AGGTGG
TGCATGGCCGTCGCCAGCTCGTGCCGTGAGATGTCCTGTTAAGTCAGGTAACGAGCGAGATCCCTGCCTC
TAGTTGCCACTATTCCTATAGGGCGAATTAGGGGGACCGCCGCAGTTAATGCGGAGGAAGGAAGGGGCCA
CGGCAGGTCAGTATGCCCCGAAACTCTGGGGCCACACGCGGGCTGCAATGGTAGCGACAATGAGTTCCAA
AATCGAAAGATAGAGGA-ATCCCT-AAACGCTACCACAGTTGTGATTGAGGGCTGCAACTCGCCCTCATG
AACATGGAATCCCTAGTAACCGCGTGTCAT-ATCGCGCAGTGAATACGTCCCTGCTCCTTGCACACACCG
CCCGTCGTTTCATTGAAGTTTGCCTTTAGCGA-GGTGAT-GTCT----AAT----TGGCATTATCGAACT
TGGGGTAAGTGACAAGGGAAAAGTCGTAACAAGGTGACCGTAGGGGAACCTGCGGTCGGATCACCTCCTT
-
>FigS2BC_Candidatus_Aenigmarchaeum_subterraneum_SCGC_AAA011_ASMQ01000007 
-------TCCGGTTGATCCTGCCGGAGATC-ACTGCTATCAGGTCCGCTAAGCCATGCGAGGCGTGAGCT
--A---------TCTG------------G-CTCGCCGAACTGCTGAGTAACACGTAGTTACCTGACCTCA
AGTAGGGGATAATCTCGGGAAACTGAGGCTAATACCCTATA--AGCGGAAGCGGAAATC-------TACG
-----GA-GCTTGAGGATGGGACTGCGACGTATCAGGTTGATGCGAGTGTAAAGTACTCACATGCCTATA
ACGCGTAGGGGTTATGAGAGTAAAAGCCTCCAGATGCCTTCTGAGACATGAAGGCAGGTCCTACGGGACG
CAGCAGGCGCGAAACCTTTCCAATTCGTTAGCGCGTGAGAAGGGGAGCTTGAGTGGTTA----TGC--AA
T---GCA--T-AACCTTTTCTCTTGT---------------CTAAAAA-----------------ACAAG
GGGAATAAGTGGTGGC-AAGCGGGTGCCAGCCGCCGCGGTAATACCCGCGCCACGAGTGGTGATCTCGTT
TATTGGGTCTAAAGAGAGCGTAGCCGGTCTGACAAGTCTCTGGTGAAATCTGGCAGCT-AACTGTCAGGC
TGCTGGAGATACTATCAGGCTTGGGAGCGGGAAAGGATGGAGGTATTCCACGGGTAGGAGTTAAATCCTT
TAATCCGTGGAGGACCACCAGTGGCGAAGGCGTCCATCCGGAAC-GCTCCGACGGTGAGGCTCGAAAGCG
TGGGGAGCAAATGGGATTAGATACCCCAGTAGTCCACGCTGTAAACGATGTCCCTTTGGTGTTGCATTCT
ACGGGACTGCAGTGCCGGAGCGTAGGTGTTAAAGGGACCACCTGGGGAGTACGGTCGCAAGACTGAAACT
TAAGGGAATTGGCGGGGGAGCACACAAGGGGTGGAGGCTGCGGTTCAATTGGATTCAACGCCGGACACCT
TACTCGCGC---AGACGCAGTGAAGGTAGCTGACGGGTTACCA----GACA----AGCTG-AG-AGGTAT
TGCATGGCCATCGTCAGCTCGTACCATGAGGCGTGCCGTTAAGTCGGTTAACGAGCGAGACCCACACCAC
CAGTTGCAATCACACAGTCTGAGCACTCTGGTAGGACCGCTGCTGCTAAAGCAGAGGAAGGAGTGGGCGA
CGGTAGGTCCGTATGGTCCGATTGCGCGAGGCTACACGCGGCCTACAATGGTTAGGACAATGTGATGCCA
CTCCGAAAGGAGGAGCA-ATCACCTAAACCTAGCCCTAGTTCAGATTGAGGGCTGCAACTCGCCCTCATG
AAGCTGGAATCCCTAGTAAGCGAACGTCATAATCGTTCGCTGAATACGTCCCTGCTCTTTGCACACACCG
CCTGTCAAGCCATGCGAGTAGATTTTTGGTGA-GGCTTT-TCCT--C-TTA------GGAAAGTCGAGCC
AAAGATTTGCGAGTGGGGCTAAGTCATAACAGGATGTGAGA-----------------------------
-
>FigS2BC_Mucilaginibacter_paludis_DSM_18603_AEIH02000003 
-------AGAGTTTGATCCTGGCTCAGGATGAACGCTAGCGGCAGGCCTAATACATGCAAGTCGGACGGA
--TAG--GAGAGCTTGCTTTC---CTTGAGAGTGGCGCACGGGTGCGTAACACGTATGTACCTACCTTAT
CCAGGGGGATAGCCTCTCGAAAGAGAGATTAAGACCGCATAACACAGCATTGTCAAATA-------TTTA
------TAGGGATAAGATGGGCATGCGGGACATTAGCTAGTTGGTGGGGTAACGGCCCACCAAGGCGACG
ATGTCTAGGGGATCTGAGAGGATGACCCCCCACACTGGTACTGAGACACGGACCAGACTCCTACGGGAGG
CAGCAGTAAGGAATATTGGTCAATGGGCGGAAGCCTGAACCAGCCATGCCGCGTGCAGGAAGACGGCCTA
CGGGTTGTAAACTGCTTTTGCAGGGGAATAACCCTGGTA---TGTA----TACCAGGTTGAATGTACTCT
GAGAATAAGGATCGGCTAACTCCGTGCCAGCAGCCGCGGTAATACGGAGGATCCAAGCGTTATCCGGATT
TATTGGGTTTAAAGGGTGCGTAGGCGGCTTTTTAAGTCAGGGGTGAAAGACGGTAGCTTAACTATCGCAG
TGCCTTTGATACTGAAGAGCTTGAATGAACTAGAGGTAGGCGGAATGTGACAAGTAGCGGTGAAATGCAT
AGATATGTCACAGAACACCAT-TGCGAAGGCAGCTTACTATGGTTCGATTGACGCTGAGGCACGAAAGCG
TGGGGATCAAACAGGATTAGATACCCTGGTAGTCCACGCCCTAAACGATGAACACTCGATGTTAGCG--A
TATA--AGTTAGCGTCTAAGCGAAAGCGTTAAGTGTTCCACCTGGGGAGTACGCCCGCAAGGGTGAAACT
CAAAGGAATTGACGGGGGCCCGCACAAGCGGAGGAGCATGTGGTTTAATTCGATGATACGCGAGGAACCT
TACCCGGGCTTGAAAGTTAGTGAATGATTCAGAGACGGATCAGT-CCTTCGGG-ACACGAAACTAGGTGC
TGCATGGCTGTCGTCAGCTCGTGCCGTGAGGTGTTGGGTTAAGTCCCGCAACGAGCGCAACCCCTATGTT
TAGTTGCCAGCACGTCAAGTGGGGACTCTAAACAGACTGCCTACG-CAAGTAGGAGGAAGGAGGGGACGA
CGTCAAGTCATCATGGCCCTTACGTCCGGGGCTACACACGTGCTACAATGGTCAGTACAGAGGGCCGCTA
CCTGGCAACAGGATGCCAATCTCCAAAAGCTGATCACAGTTCGGATCGGGGTCTGCAACTCGACCCCGTG
AAGTTGGATTCGCTAGTAATCGCGTATCAGAATGACGCGGTGAATACGTTCCCGGGCCTTGTACACACCG
CCCGTCAAGCCATGGAAGCTGGAAGTACCTGAAGTGCGTAACC-----GCAA----GGAGCGTCCTAGGG
TAAAGTCGGTAACTGGGGCTAAGTCGTAACAAGGTAGCCGTACCGGAAGGTGCGGCTG------------
-
>FigS2BC_Bacteroides_salyersiae_WAL_10018_DSM_18765_JCM_AQHX01000010 
-------AGAGTTTGATCCTGGCTCAGGATGAACGCTAGCTACAGGCTTAACACATGCAAGTCGAGGGGC
ATCAG-GGTGTAGCAATACACC-GCTGGCGACCGGCGCACGGGTGAGTAACACGTATCCACCTGCCCTTT
ACTCGGGGATAGCCTTTCGAAAGAAAGATTAATACCCGATGGTACCTCCTGGTTAAAGA-------ATT-
------TCGGTAGAGGATGGGGATGCGTTCCATTAGGCAGTTGGCGGGGTAACGGCCCACCAAACCTTCG
ATGGATAGGGGTTCTGAGAGGAAGGTCCCCCACATTGGAACTGAGACACGGTCCAAACTCCTACGGGAGG
CAGCAGTGAGGAATATTGGTCAATGGGCGAGAGCCTGAACCAGCCAAGTAGCGTGAAGGATGACCGCCTA
TGGGTTGTAAACTTCTTTTATATGGGAATAAGGGTGCCA---CGTG----TGGCATTTTGTATGTACCAT
ATGAATAAGGATCGGCTAACTCCGTGCCAGCAGCCGCGGTAATACGGAGGATCCGAGCGTTATCCGGATT
TATTGGGTTTAAAGGGAGCGTAGGTGGACATGTAAGTCAGTTGTGAAAGTTTGCGGCTCAACCGTAAAAT
TGCAGTTGATACTGCGTGTCTTGAGTACAGTAGAGGTGGGCGGAATTCGTGGTGTAGCGGTGAAATGCTT
AGATATCACGAAGAACTCCGATTGCGAAGGCAGCTCACTGGACTGCAACTGACACTGATGCTCGAAAGTG
TGGGTATCAAACAGGATTAGATACCCTGGTAGTCCACACAGTAAACGATGAATACTCGCTGTTTGCG--A
TATA--AGTAAGCGGCCAAGCGAAAGCATTAAGTATTCCACCTGGGGAGTACGCCGGCAACGGTGAAACT
CAAAGGAATTGACGGGGGCCCGCACAAGCGGAGGAACATGTGGTTTAATTCGATGATACGCGAGGAACCT
TACCCGGGCTTAAATTGAAATGAATATGCCGGAAACGGCATAG--CCGCAAGG--CATTTGTGAAGGTGC
TGCATGGTTGTCGTCAGCTCGTGCCGTGAGGTGTCGGCTTAAGTGCCATAACGAGCGCAACCCTTATCTT
CAGTTACTAACAGGTTATCTGAGGACTCTGGAGAGACTGCCGTCG-TAAGATGGAGGAAGGTGGGGATGA
CGTCAAATCAGCACGGCCCTTACGTCCGGGGCTACACACGTGTTACAATGGGGGGTACAGAAGGCCGCTA
CACAGCGATGTGATGCCAATCCCT-AAAGCCCCTCTCAGTTCGGATCGAAGTCTGCAACCCGACTTCGTG
AAGCTGGATTCGCTAGTAATCGCGCATCAGCACGGCGCGGTGAATACGTTCCCGGGCCTTGTACACACCG
CCCGTCAAGCCATGGGAGCCGGGGGTACCTGAAGTACGTAACC-----GCAA----GGAGCGTCCTAGGG
TAAAACTGGTGACTGGGGCTAAGTCGTAACAAGGTAGCCGTACCGGAAGGTGCGGCTGGAACACCT----
-
>FigS2BC_Candidatus_Nanosalinarum_sp_J07AB56_AEIX01000219 
-------TCCGGTTGATCCTGCCGGAGACT-ACCGCTATCGGAGCCGTTTAGCCATGCTAGTCCACCGAC
--C---------TTTG-----------GTTCGGGGCGGAAAGCTGAGTAACACGTGGCCACCTACCCTGT
GGACAGGAATAACCTCGGGAAACTGAGGATAATGCCTGATA--TGCGGAAGCAGAAATGA------CACG
-----TCG-CCACAGGATGGGGCCGCGGCTGATTAGGTTGTCGGTGAGGTAACGGCTCACCGAGCCCGTA
ATCAGTAGCAGCCGTGGGAGCGGTAGCTGCCAGTCGTGTTCTGAGACAAGAACACGGGCCCTACGGGGCG
CAGCAGGCACGAAACCTTTACAATGCACGCGAGTGCGATAGGGGGACTCCGAGTGCGTT---CTTCC-CA
AA-GGAAG-G-ACGCTTTTCTGCACT---------------GTAAGGA-----------------GGTGC
AGGAACAAGGGGTGGC-AAGCTGCTGCCAGCCGCCGCGGTAATAGCAGCACCCCGAGTGGTAGTCGTTAT
TATTGGGCTTAAAGTGTACGTAGCCGGACCTGTAAGTCTGTTGTGAAATCCACGCGCTTAACGAGTGGAA
CGCAACGGATACTACAGGTCTAGGGACCGGAGGACGCCGAGGCTATTCCATGGGTAGGAGTGAAATCCTA
AGATCCATGGAGGAGCACCAGTGGCGAAAGCGCTCGGCGACTAC-GGTCCGACGGTGAGGTACGAAAGCC
AGGGGAGCAAAACGGATTAGATACCCGTGTAGTCCTGGCCGTCAACATTGTCCGCTCGACATGGCCCAAT
TTGTTTTGGCTGTGTCCAAGTGAAAACGTTAAGCGGACCGCCTGGGTAGTACGGTCGCAAGGCTGAAACT
TAAAGGAATTGACGGGGGAGCACACAACCGGTGGGGGCTGCGGTTTAATTAGATCAAACGCAGCGCACCC
TACCAGAGC---CGACGCAGTGACGGTAGCTGAAGAGCTACCC----GACG----CGCTG-AG-AGGAGC
TGCATGGCCGCCGTCAGCTCGTGCCGCGAGGTGTCCGGTTAAGTCCGGTAACGAGCGAGACCCGTACCCT
ATGTTGCCACGGAGCTACTTCGGCACTCGTGGGGGACCGCTGGCGATAAGCCAGAGGAAGGAGCGGGCCA
CGGTAGGTCAGTATGGCCCGAATGCTCTGGGATACACGCGGCCCACAATGGCCGGTACAAACAGAAGCCA
CCCCGAGAGGGGAAGCA-ATCTGCCAAAACCGGTCCCAGTCCGGATCGAGGCCTGCAACTCGGCCTCGTG
AAGTCGAAATCGGTAGTAGTCGCTGGTCATCATCTAGCGGCGAATAAGTCCCTGCTCCTTGTACACACCG
CCTGTCAAGTCACCCAAGTCAGGTTCAGACGA-GCCTCC-CAC-----CTA-----GTGGGAAGCAAGTC
TGAGCTTGGCAAGGGGGGCTAAGTCATAGCAAACAGTTTGACCCCGAACCGGAAGGTT------------
-
>FigS2BC_Marinimicrobia_bacterium_SCGC_AAA160-I06_AQSA01000023 
-------AGAGTTTGATCCTGGCTCAGGACGAACGCTGGCGGTGTGCTTAACACATGCAAGTC-AACGGA
--AT---TTATCTTCGGATAA---TAGTAAAGTGGCGAACGGGTGAGTAACGCGTAAATACTTGCCTTGG
AGATTGGGACAACATTGGGAAACCAGTGCTAATACCAAATAATCCCTTCGGGGTAAAGTAGGC---TTCG
--GCTTACACTTCAAGATAGATTTGCGTCCGATTAGTTAGTTGGTAGGGTAATAGCCTACCAAGACCGAG
ATCGGTAGCTGGTCTGAGAGGATGATCAGCCACACTGGAATTGAGATACGGTCCAGACTCCTACGGGAGG
CAGCAGTGAGGAATTTTGCACAATGGGCGAAAGCCTGATGCAGCAACACCGCGTGATTGATGAAGTTTTT
AGGAATGTAAAAATCTGTCGTAAGGGAAGAATGTTCGGATGTTAATACCATCTGTTACTGACGGTACCTT
ACAAGAAAGGACCGGCTAACTTCGTGCCAGCAGCCGCGGTAATACGAGGGGTCCTAGCGTTGTCCGGATT
TACTGGGCGTAAAGGGTACGTAGGCGTTTTAATAAGTTGTATGTTAAATATCTTAGCTTAACTAAGAAAG
TGCATACAAAACTGTTAAGATAGAGTTTGAGAGAGGAACGCAGAATTCATGGTGGAGCGGTGACATGCGT
AGATATCATGAGGAAAGTCAAATGCGAAGGCAGCCTTCTGGCTCAAAACTGACGCTGAGGTACGAAAGCG
TGGGGAGCGAACAGGATTAGATACCCTGGTAGTCCACGCCGTAAACGATGAGTATTTGGTGCTGGGGG-T
TCGA-CTTTCAGTGCCGTAGCTAACGCGATAAATACTCCGCCTGGGGACTACGATCGCAAGATTGAAACT
CAAAGGAATTGACGGGGACCCGCACAAGCGGTGGAACATGTGGTTTAATTCGATGATACGCGAAGAACCT
TACCTGGGTTTGACATGCAGAGAAAGTTTCCGAAAGGAGACCCTTAATTTATTAACTCTGTCACAGGTGA
TGCATGGCTGTCGTCAGCTCGTGTCGTGAGATGTTAGGTTAAGTCCTGCAACGAGCGCAACCCCTATATT
TAGTTGCCAGCACATAATGTGGGGACTCTAAATAGACTGCCCGGAATAACCGGGAGGAAGGTGGGGATGA
TGTCAAGTCAGTATGTCCCTTATACCCAGGGCTACACACGTGTTACAATGGATAGTACAAAAAGTAGCAA
TTCCGCGAGGAGGAGCCAATCTTT-AAAACTATCCCCAGTTCAGATTGAAGTCTGAAATTCGACTTCATG
AAGCAGGAATCGCTAGTAATCGTAGGTCAGCACACTACGGTGAATACGTTCCCGGGTCTTGTACACACCG
CCCGTCAAGTCATGGAAGTCTGCAGTACCCAAAGATGGTATCCTAACCGCAAGGAGGGAGCTGTTTAAGG
TAAGGCAGGTAACTGGGACTAAGTCGTAACAAGGTAGCCGTACCGGAAGGTGCGGCTG------------
-
>FigS2BC_Pedobacter_heparinus_DSM_2366_AQGK01000001 
-------AGAGTTTGATCCTGGCTCAGGATGAACGCTAGCGGCAGGCCTAATACATGCAAGTCGAACGGA
--TTA--AGGGGCTTGCTCCT---TATGAAAGTGGCGCACGGGTGCGTAACGCGTATGCACCTACCTTAA
TCAGGGGGATAGCCCGAAGAAATTCGGATTAACACCGCATAAAATAGCATTATCAAATA-------TTTA
------TAGGATTAAGATGGGCATGCGTGTCATTAGCTAGTTGGCGGGGTAACGGCCCACCAAGGCGACG
ATGACTAGGGGATCTGAGAGGATGACCCCCCACACTGGTACTGAGACACGGACCAGACTCCTACGGGAGG
CAGCAGTAAGGAATATTGGTCAATGGAGGGAACTCTGAACCAGCCATGCCGCGTGCAGGAAGACAGCCTC
TGGGTCGTAAACTGCTTTTATTCGGGAATAACCTACTTA---CGTG----TAAGTAGCTGAATGTACCGA
AGGAATAAGGATCGGCTAACTCCGTGCCAGCAGCCGCGGTAATACGGAGGATCCAAGCGTTATCCGGATT
TATTGGGTTTAAAGGGTGCGTAGGCGGCCTGTTAAGTCAGGGGTGAAAGACGGTAGCTCAACTATCGCAG
TGCCCTTGATACTGACGGGCTTGAATACACTAGAGGTAGGCGGAATGTGACAAGTAGCGGTGAAATGCAT
AGATATGTCACAGAACACCAT-TGCGAAGGCAGCTTACTATGGTGTGATTGACGCTGAGGCACGAAAGCG
TGGGGATCAAACAGGATTAGATACCCTGGTAGTCCACGCCCTAAACGATGAATACTCGCTGTTAGCG--A
TATA--AGTTAGCGGCTAAGCGAAAGCGTTAAGTATTCCACCTGGGGAGTACGCCCGCAAGGGTGAAACT
CAAAGGAATTGACGGGGGCCCGCACAAGCGGAGGAGCATGTGGTTTAATTCGATGATACGCGAGGAACCT
TACCCGGGCTTGAAAGTTAGTGAATTAGATAGAGATATTTAAGT-GAGCAATC-ACACGAAACTAGGTGC
TGCATGGCTGTCGTCAGCTCGTGCCGTGAGGTGTTGGGTTAAGTCCCGCAACGAGCGCAACCCCTATGTT
TAGTTGCCAGCACGTTAAGTGGGGACTCTAAACAGACTGCCTGTG-CAAACAGGAGGAAGGAGGGGACGA
CGTCAAGTCATCATGGCCCTTACGTCCGGGGCTACACACGTGCTACAATGGATGGTACAGAGGGCAGCAA
GCTGGCAACAGCAAGCGAATCTCAAAAAGCCATTCACAGTTCGGATAGAGGTCTGCAACTCGACCTCTTG
AAGTTGGATTCGCTAGTAATCGCGTATCAGAATGACGCGGTGAATACGTTCCCGGGCCTTGTACACACCG
CCCGTCAAGCCATGGAAGTTGGGGGTACCTAAAGTACGTAACC-----GCAA----GGAGCGTCCTAGGG
TAAAACCGATAACTGGGGCTAAGTCGTAACAAGGTAGCCGTACCGGAAGGTGCGGCTG------------
-
>FigS2BC_Haloferax_volcanii_DS2_AOHU01000104 
-------TCCGGTTGATCCTGCCGGAGGTC-ATTGCTATTGGGGCCGTTTAGCCATGCTAGTTGCACGGT
------------TCAT-----------ACTCGTGGCGAAAAGCTCAGTAACACGTGGCCAACTACCCTAC
AGAGAACGATAACCTCGGGAAACTGAGGCTAATAGTTCATA--TGCGGAAGCCGAAACGC------TCAG
-----GCG-CTGTAGGATGTGGCTGCGGCCGATTAGGTAGACGGTGGGGTAACGGCCCACCGTGCCGATA
ATCGGTACGGGTTGTGAGAGCAAGAGCCCGGAGACGGAATCTGAGACAAGATTCCGGGCCCTACGGGGCG
CAGCAGGCGCGAAACCTTTACACTGCACGCAAGTGCGATAAGGGGACCCCAAGTGCGAG----GGC--AT
TA--GTC--C-TCGCTTTTCTCGACC---------------GTAAGGC-----------------GGTCG
AGGAATAAGAGCTGGC-AAGCCGGTGCCAGCCGCCGCGGTAATACCGGCAGCTCAAGTGATGACCGATAT
TATTGGGCCTAAAGCGTCCGTAGCCGGCCACGAAGGTTCATCGGGAAATCCGCCAGCTCAACTGGCGGGC
TCCGGTGAAAACCACGTGGCTTGGGACCGGAAGGCTCGAGGGGTACGTCCGGGGTAGGAGTGAAATCCCG
TAATCCTGGACGGACCACCAT-GGCGAAAGCACCTCGAGAAGAC-GGTCCGACGGTGAGGGACGAAAGCT
AGGGTCTCGAACCGGATTAGATACCCGGGTAGTCCTAGCTGTAAACGATGCTCGCTAGGTGTGACACAGT
ACGACTGTGTTGTGCCGTAGGGAAGCCGAGAAGCGAGCCGCCTGGGAAGTACGTCCGCAAGGATGAAACT
TAAAGGAATTGGCGGGGGAGCACACAACCGGAGGAGCCTGCGGTTTAATTGGACTCAACGCCGGACATCT
CACCAGCTC---CGACACAGTGACGATAGGTGATGACCTATCC----GACC----TGTAG-AG-AGGAGG
TGCATGGCCGCCGTCAGCTCGTACCGTGAGGCGTCCTGTTAAGTCAGGCAACGAGCGAGACCCGCACTTC
TAATTGCCAGCAGCTTCGCTGGGTACATTAGAAGGACTGCCGCTGCTAAAGCGGAGGAAGGAACGGGCAA
CGGTAGGTCAGTATGCCCCGAATGAGCTGGGCTACACGCGGGCTACAATGGTCGAGACAATGGGTTGCTA
TCTCGAAAGAGAACGCA-ATCTCCTAAACTCGATCGTAGTTCGGATTGAGGGCTGAAACTCGCCCTCATG
AAGCTGGATTCGGTAGTAATCGCATTTCAATAGAGTGCGGTGAATACGTCCCTGCTCCTTGCACACACCG
CCCGTCAAAGCACCCGAGTGAGGTCCGGATGA-GGCCAC-C-------ACAC------GGTGGTCGAATC
TGGGCTTCGCAAGGGGGCTTAAGTCGTAACAAGGTAGCCGTAGGGGAATCTGCGGCTG------------
-
>FigS2BC_Haloferax_mediterranei_ATCC_33500_AOLO01000008 
-------TCCGGTTGATCCTGCCGGAGGTC-ATTGCTATTGGGGCCGTTTAGCCATGCTAGTTGCACGGT
------------TCAC-----------ACTCGTGGCGAAAAGCTCAGTAACACGTGGCCAACTACCCTAC
AGAGAACGATAACCTCGGGAAACTGAGGCTAATAGTTCATA--TGCTGAAGCCGAAACGC------TCCG
-----GCG-CTGTAGGATGTGGCTGCGGCCGATTAGGTAGACGGTGGGGTAACGGCCCACCGTGCCAATA
ATCGGTACGGGTTGTGAGAGCAAGAACCCGGAGACGGAATCTGAGACAAGATTCCGGGCCCTACGGGGCG
CAGCAGGCGCGAAACCTTTACACTGCACGCAAGTGCGATAAGGGGACCCCAAGTGCGAG----GGC--AT
TA--GTC--C-TCGCTTTTCACGACT---------------GTAAGGC-----------------GGTCG
TGGAATAAGAGCTGGC-AAGCCGGTGCCAGCCGCCGCGGTAATACCGGCAGCTCAAGTGATGACCGATAT
TATTGGGCCTAAAGCGTCCGTAGCCGGCCACGAAGGTTCATCGGGAAATCCGCCAGCTCAACTGGCGGGC
TCCGGTGAAAACCACGTGGCTTGGGACCGGAAGGCTCGAGGGGTACGTCTGGGGTAGGAGTGAAATCCTG
TAATCCTGGACGGACCACCAT-GGCGAAAGCACCTCGAGAAGAC-GGTCCGACGGTGAGGGACGAAAGCT
AGGGTCTCGAACCGGATTAGATACCCGGGTAGTCCTAGCTGTAAACGATGCTCGCTAGGTGTGGCACAGT
ACGACTGTGCTGTGCCGTAGGGAAGCCGTGAAGCGAGCCGCCTGGGAAGTACGTCCGCAAGGATGAAACT
TAAAGGAATTGGCGGGGGAGCACACAACCGGAGGAGCCTGCGGTTTAATTGGACTCAACGCCGGACATCT
CACCAGCTC---CGACACAGTGACGGTAGGTGATGACCTACCC----GACC----TGTAG-AG-AGGAGG
TGCATGGCCGCCGTCAGCTCGTACCGTGAGGCGTCCTGTTAAGTCAGGCAACGAGCGAGACCCGCACTTC
TAATTGCCAGCAACTTCGTTGGGTACATTAGAAGGACTGCCGCTGCTAAAGCGGAGGAAGGAACGGGCAA
CGGTAGGTCAGTATGCCCCGAATGAGCTGGGCTACACGCGGGCTACAATGGTCAAGACAATGGGTTGCTA
TCTCGAAAGAGAACGCA-ATCTCCTAAACTTGATCGTAGTTCGGATTGAGGACTGAAACTCGTCCTCATG
AAGCTGGATTCGGTAGTAATCGCATTTCACAAGAGTGCGGTGAATACGTCCCTGCTCCTTGCACACACCG
CCCGTCAAAGCACCCGAGTGAGGTCCGGATGA-GGCCAC-C-------ACAC------GGTGGTCGAATC
TGGGCTTCGCAAGGGGGCTTAAGTCGTAACAAGGTAGCCGTAGGGGAATCTGCGGCTG------------
-
>FigS2BC_Balneola_vulgaris_DSM_17893_AQXH01000007 
-------AGAGTTTGATCCTGGCTCAGGACGAACGCTGGCGGCGGGCTTAACACATGCAAGTCGAAGGGA
--AGG-TGACTGCTTGCAGTCA--CTGGAGACTGGCGGACGGGTGAGTAACGCGTAGCTACCTGCCTTTA
GCTGGGGGATAACATTCCGAAAGGGATGCTAATACCGCATAATGCCGCATGGCTAAAGGT------TTCG
-----ACCGGCTAGAGATGGGGCTGCGTACTATTAGTTAGTTGGTGAGGTAACGGCTCACCAAGGCGATG
ATAGTTAGGGGGTCTGAGAGGATGATCCCCCACACTGGGACTGAGACACGGCCCAGACTCCTACGGGAGG
CAGCAGTGAGGAATCTTGCGCAATGGGCGAAAGCCTGACGCAGCCACGCCGCGTGCCGGATGAAGGCCTA
TGGGTTGTAAACGGCTTTTGAGGAGGAAGAAGACTGGAT---TTCG----ATCTGGTGTGACGGTACTCC
TTGAATAAGCACCGGCTAACTCCGTGCCAGCAGCCGCGGTAATACGGAGGGTGCAAGCGTTGTCCGGAAT
CATTGGGTGTAAAGGGTGCGTAGGCGGGCTATTAAGTCTGGGGTGAAATCTTGCCGCTTAACGGTAAAAT
GGCCCTGGATACTGGTAGTCTTGAGTGTAGAAGAGGTAAGTGGAATTCGTAGTGTAGCGGTGAAATGCAT
AGATATTACGAAGAACATCAGTGGCGAAGGCGGCTTACTGGTCTACAACTGACGCTGAGGCACGAAAGCG
TGGGGAGCGAACAGGATTAGATACCCTGGTAGTCCACGCTGTAAACGATGCATACTAGGTGTTGGCCT--
TTCG-GGGCCAGTGCTGCAGTTAACGCATTAAGTATGCCACCTGGGGAGTACGTCGGCAACGATGAAACT
CAAAGGAATTGACGGGGGCCCGCACAAGCGGTGGAGCATGTGGCTTAATTCGATGCAACGCGAGGAACCT
TACCTGGGCTA-AATCCCAACGCTACCTCTGGAAACAGAGGGTT-TCTTCGGA-ACGTTATGGAAGGTGC
TGCATGGCTGTCGTCAGCTCGTGCCGTGAGGTGTTGGGTTAAGTCCCGCAACGAGCGCAACCCCTGTAGT
TAGTTACCAGCACGTAATGTGGGGACTCTAGCTAGACTGCCTACG-CAAGTAGGAGGAAGGTGGGGACGA
CGTCAAGTCATCATGGCCCTTACGTCCAGGGCTGCACACGTGCTACAATGGATGGTACAGAAGGTCGCCA
CTCAGCGATGAGGAGCAAATCTTT-AAAACCATTCTCAGTTCGGATCGGAGTCTGCAACTCGACTCCGTG
AAGTTGGAATCGCTAGTAATCGCGTATCAGAACGACGCGGTGAATACGTTCCCGGGCCTTGTACACACCG
CCCGTCAAGCGATGGAAGTCAGGAGTACCTAATGTCGGTGAGCCAACCTTTGGGG-GCAGCTGCCTAGGG
TAAGCCTGGTAACTGGCGCTAAGTCGTAACAAGGTAGCCGTACCGG------------------------
-
>FigS2BC_Halococcus_hamelinensis_100A6_AOMB01000011 
-------TCCGGTTGATCCTGCCGGAGGCT-ATTGCTATCGGGACCGTTCAGGCATGCTAGTCGTACGGT
------------TCAG-----------ACTCGTGGCGTATAGCTCAGTAACACGTGGTCAACCACCCTCT
GGACCGGGATACCCTCGGGAAACTGAGGTCAATCCCGGATA--CGTGGAAACGGAAACGG------TCCG
-----CCG-CCGGAGGACGTGACTGCGGCCGATTAGGTAGACGGTGGGGTAACGGCCCACCGTGCCAATA
ATCGGTACGGGTTGTGAGAGCAAGAGCCCGGAGACGGAATCTGAGACAAGATTCCGGGCCCTACGGGGCG
CAGCAGCCGCGAAACCTTTACACTGCACGACAGTGCGATAAGGGGATCCCGAGTGCGAG----GGC--AT
CA--GTC--C-TCGCTTTTCGTGACC---------------GTAAGGT-----------------GGTCA
CAGAATAAGGGCTGGC-AAGCCGGTGCCAGCCGCCGCGGTAATACCGGCAGCCCGAGTGATAGCCAATTT
TATTGGGCCTAAAGCGTCCGTAGCCGGCCGAACGGGTCCGTCGGGAAATCCCCCCGCTTAACGGGTGGGC
TCCGGCGGAAACCAGTCGGCTTGGGGCCGGGAGACCAGAGGGGTACGTCCGGGGTAGGAGTGAAATCCTG
TAATCCTGGACGGACCACCGT-TGCGAAAGCGCCTCTGGAGAAC-GGCCCGACGGTGAGGGACGAAAGCT
AGGGTCTCGAACCGGATTAGATACCCGGGTAGTCCTAGCCGTAAACGATGCTCGCTAGGTGTGACGCAGT
ACGACTGCGTTGCGCCGTAGGGAAGCCGAGAAGCGAGCCGCCTGGGAAGTACGTCCGCAAGGATGAAACT
TAAAGGAATTGGCGGGGGAGCACACAACCGGAGGAGCCTGCGGTTTAATTGGACTCAACGCCGGACATCT
CACCGGCAC---CGACACTGTGACGGTAGTTGATGAGCTACCT----GAGC----CGTTG-AG-AGGAGG
TGCATGGCCGCCGTCAGCTCGTACCGTGAGGCGTCCTGTTAAGTCAGGCAACGAGCGAGACCCGCGTCCA
TAATTGCCAGCAGCCTTGCTGGGTACATTATGGAGACTGCCGTCGCTAAGACGGAGGAAGGAACGGGCAA
CGGTAGGTCAGTATGCCCCGAATGTGCCGGGCGACACGCGGGCTACAATGGCCAGGACAGTGGGACGCTA
CCCCGAGAGGGGACGCA-ATCTCCTAACCCTGGTCGTAGTTCGGATTGCGGATTGAAACTCATCCGCATG
AAGCTGGATTCGGTAGTAATCGCGTTTCAGAAGAGCGCGGTGAATACGTCCCTGCTCCTTGCACACACCG
CCCGTCAAATCACCCGAGTGAGGTCGGGATGA-GGCCGA-CG-------CAA-----CGTCGGTCGAATC
TGGGCTTCGCAAGGGGGATTAAGTCGTAACAAGGTAGCCGTAGGGGAATCTGCGGCTG------------
-
>FigS2BC_Sphingobacterium_spiritivorum_ATCC_33861_ACHA02000013 
-------AGAGTTTGATCCTGGCTCAGGATGAACGCTAGCGGCAGGCCTAATACATGCAAGTCGAACGGA
--TTA--TCCAGCTTGCTGGA---TATGAAAGTGGCGCACGGGTGCGTAACGCGTGAGCACCTACCTCTG
TCAGGGGGATAGCCCGGCGAAAGTCGGATTAACACCGCATGACGTGGCATCACCAAATA-------TTTA
------TAGGACAGAGATGGGCTCGCGTGACATTAGCTAGTTGGAGAGGTAACGGCTCACCAAGGCAACG
ATGTCTAGGGGCTCTGAGAGGAGAATCCCCCACACTGGTACTGAGACACGGACCAGACTCCTACGGGAGG
CAGCAGTAAGGAATATTGGTCAATGGAGGGAACTCTGAACCAGCCATGCCGCGTGCAGGATGACTGCCTA
TGGGTTGTAAACTGCTTTTGTCGGGGAATAACCTACGTT---TGTA----AACGTAGCTGAATGTACCCG
AAGAATAAGGATCGGCTAACTCCGTGCCAGCAGCCGCGGTAATACGGAGGATCCAAGCGTTATCCGGATT
TATTGGGTTTAAAGGGTGCGTAGGCGGTTCTTTAAGTCAGAGGTGAAAGACGGCAGCTTAACTGTCGCAG
TGCCTTTGATACTGAAGAACTTGAATTAGGTTGAGGAATGCGGAATGAGACAAGTAGCGGTGAAATGCAT
AGATATGTCTCAGAACCCCAT-TGCGAAGGCAGCATTCCAAGCCTTTATTGACGCTGATGCACGAAAGCG
TGGGGATCGAACAGGATTAGATACCCTGGTAGTCCACGCCCTAAACGATGATAACTCGATGTTGGCG--A
TAGA--AGTCAGCGTCCCAGCGAAAGCGTTAAGTTATCCACCTGGGGAGTACGCCCGCAAGGGTGAAACT
CAAAGGAATTGACGGGGGCCCGCACAAGCGGAGGAGCATGTGGTTTAATTCGATGATACGCGAGGAACCT
TACCCGGGCTTGAAAGTTAGTGAATGATCCAGAGACGGATCAGT-CCTTCGGG-ACACGAAACTAGGTGC
TGCATGGCTGTCGTCAGCTCGTGCCGTGAGGTGTTGGGTTAAGTCCCGCAACGAGCGCAACCCCTATGTT
TAGTTGCCAGCATGTCATATGGGGACTCTAAACAGACTGCCTGCG-CAAGCAGGAGGAAGGTGGGGACGA
CGTCAAGTCATCATGGCCCTTACGTCCGGGGCTACACACGTGCTACAATGGTCGGTACAGCGGGCAGCTA
CACAGTAATGTGATGCCAATCTCTGAAAGCCGATCACAGTTCGGATTGAGGTCTGCAACTCGACCTCATG
AAGTTGGATTCGCTAGTAATCGCGTATCAGAATGACGCGGTGAATACGTTCCCGGGCCTTGTACACACCG
CCCGTCAAGCCATGAAAGTTGGGGGTGCCTAAAGCATGTAACC-----GCAA----GGAGCGTGTTAGGG
CAAAACCGATAATTGGGGCTAAGTCGTAACAAGGTAGCCGTACCGGAAGGTGCGGCTGGAATACCT----
-
>FigS2BC_archaeon_GW2011_AR20_CP010426 
------TTTCCGTTGATCCTGCGGAAGATC-GCTGCTATTGGAATCGTTTAGACATGCAAGTCCTGGGTC
--TC--------GCAA---------GAGATACCGGCGAAAGGCTCAGTAACACGTCGATATCTAACTTAT
GGTTCAGGATAACATCGGGAAACTGATGCTAATACTGGATA--AGCGGAAGCGCAAAAG-------CAAT
-----G---CCATAAGATGAGTCGGCGGCTGATTAGGTTGTTGGTGAGGTAATGGCTCACCAAGCCGAAG
ATCAGTAGGGGGAGTGAGAGCTCTAGCCCCGAGAAGGACACTGAGAAAAGGGTCCTAGTCCTAAGGGATG
CAGCAGTCGCGAAACCTTTACAATGCACGCAAGTGTGATAAGGGAATTCCAAGTGCTTT----ACC--TT
CG--GGT--A-AGGCTTTTGCCAAGT---------------CAAAACA-----------------GCTTG
GCGAATAAGTGGTGGC-AAGCCGGTGCCAGCCGCCGCGGTAACCCCGGCGCCACAAGTGGGGATCATATT
TATTTGGTCTAAAGCACCTGTAGCCGGTTTAGAAACTCTCTTGTGAAATCGTTGCGCTCAACGTAACGGA
TGCGAGAGAAACTTCTGAACTCGGGATTGGGAGAGGAGAAGGGTATTCTAGGGGGAGCGGTAAAATGTGA
TAATCCCTAGAAGACCACCAATGGCGAAGGCACTTCTCTAGAAC-AATCCGACGGTGARGGRTGAAGGCT
AGGGGAGCGATCCGGATTAGATACCCGAGTAGTCCTAGCAGTAAACGCTGTGAGCTAKGTGTTGCATATT
TMGTATRTGCAGTGYCGAAGYGAAGRCRTTAAGCTCACCACCTGGGRAGTACGGTCGCAAGACTGAAACT
TAAAGGAATTGGCGGGGGMGCACACAAGGGGTGVAGYGTGCGGTTCAATTGGATTCTACRCCGGRAATCT
YACCAGGAG---CGACGCAGTGAAGGTAGATAAAGGTTTACCT----AACR----AGCCG-AG-AGATAG
TGCATGGCCGTCGTCAGTTCGTGCTGTGAAGTGTCCTGYTAAGTCAGGCAACGAACAAGACCTGCACTCA
CAATTGCTAATGTCTTTGATAAGCACAATGTGAGGACTGCCCGGGA-AACTGGGAGGAAGGTGCAGGCAA
CGATAGGTCTGTATGCTTCGAATCTTCTGGGCTACACGCGCGCGACAATGGTAGRGACAATGGGATGCAA
CTCCGAAAGGAGAAGCW-AYCCYCGAAACYCTATCTYAGTYCAGATTGAGGGTTGTAACTCACCCTCATG
ACGCTGGAATCCCTAGTAATCGCGTTTCAACATGACGCGGTGAATATGTCCCTGTGCCTTGCACACACCG
CCCGTCAAGCCAACCGAGCAGGGTTTAGATGA-GAATTA-ATT-----TTTT----GGTTAATTCGAATC
TAGATTTAGTAAGGTGGGCTAAGTCGTCACAAGGTAACCGTAGGGGAACCTGCGGTTGGATCACCTCC--
-
>FigS2BC_Chloroherpeton_thalassium_ATCC_35110_CP001100 
-------AGAGTTTGATCCTGGCTCAGGACGAACGCTGGCGGCGTGCCTAACACATGCAAGCCAAAGGAA
---------AGCTTCGGTT--------GTACTTGGCGTACGGGTGAGTAAGGTATAGGTATCTGCCTCTT
GGTCTGACATACCTTCGAGAAATCGAAGATAATTTCAGATAATACCGCATGGTTAAAGA-------CTTG
------TTGCCAAGAGATGAGCCTATATTTCATCAGGTAGTTGGTGGGGTAATAGCCTACCAAGCCTACG
ACGGATAACTGGTCTGAGAGGATGATCAGTCACACTGGAACTGAGACACGGTCCAGACTCCTACGGGAGG
CAGCAGTGAGGAATATTGCGCAATGGGTGAAAGCCTGACGCAGCAACGCCGCGTGGATGATGAAGTTCTT
AGGAATGTAAAGTCCTTTTGTAAGGGAAGAAATCTCGC----TTG------GTGAGACTGACGGTACCTT
ATGAATAAGCCACGGCTAACTCTGTGCCAGCAGCCGCGGTGATACAGGGGTGGCAAGCGTTGTCCGGATT
TACTGGGTGTAAAGGGTGCGTAGGCGGATTGATTAGTCGGGAGTTAAAGCCTCTTGCTTAACGAGAGAAC
AGCTTCCGATACTGTCAGTCTAGAGTGCCGAAGAGGAAGATGGAATTTCCGGTGTAGCGGTGGAATGTGT
AGAGATCGGAAAGAACACCAGTTGCGAAGGCAGTCTTCTGGTCGGTAACTGACGCTGATGTACGAAAGCG
TGGGTAGCAAACAGGATTAGATACCCTGGTAGTCCACGCTGTAAACGATGGATGCTAGATGTTGGCTC--
T-T--GGGTCAGTGTCGTAGTTAACGCATTAAGCATCCCACCTGGGAAGTACGCTCGCAAGGGTGAAACT
CAAAGGAATTGACGGGGGCCCGCACAAGCGGTGGATCATGTGGTTTAATTCGATGCAACGCGAAGAACCT
TACCTGGGCTTGACATGTAACTAAAGCCGGTGAAAGCCGGTG-T-CCGAAAGG-GAGTTAGTGCAGGTGC
TGCATGGCTGTCGTCAGCTCGTGTCGTGAGATGTTGGGTTAAGTCCCGCAACGAGCGCAACCCTTACAAT
TAGTTGCTAACAAGTAATTTGAGCACTCTAATTGGACTGCCTACG-CAAGTAGGAGGAAGGAGGGGATGA
CGTCAAGTCCTCATGGCCCTTACGTCCAGGGCAACACACGTGATACAATGGCGACTACAATGGGCGAA--
-GCCGCGAGGTGAAGATAATCCCAAAAAAGTCGTCTCAGTCCAGATCGGAGTCTGCAACTCGACTCCGTG
AAGTCGGAATCGCTAGTAATCGCAGATCAG-ATGCTGCGGTGAATACGTTCCCGGGCCTTGTACACACCG
CCCGTCAAGCCATGGAAGTCAGGAGTACCCAAAGACGC----------TGT---------GCGTTTAAGG
TAAGACTGGTAACTGGGGCTAAGTCGTAACAAGGTAGCCGTACCGGAAGGTGTGGCTGGATCACCT----
-
>FigS2BC_Pelodictyon_phaeoclathratiforme_BU-1_CP001110 
-------AGAGTTTGATCCTGGCTCAGGACGAACGCTGGCGGCGTGCCTAACACATGCAAGTCAAAGGAA
--GCA-----GCTTCGGC------TGGGTACTTGGCGCAAGGGTGAGTAACGTATAGGTATCTGCCCTTT
GGACTGGAATAACCCCGAGAAATCGGGGACAATACCAGATGAAATCGCATGGTCAAAGA-------TTTA
------TCGCCAAAGGATGAACCTATATCCCATCAGGTAGTTGGTAAGGTAACGGCTTACCAAGCCTACG
ACGGGTAGCTGGTCTGAGAGGATGATCAGCCACATTGGAACTGAGACACGGTCCAGACTCCTACGGGAGG
CAGCAGTGAGGAATATTGCGCAATGGGCGAAAGCCTGACGCAGCAACGCCGCGTGGATGATGAAGTTCTT
CGGAATGTAAAGTCCTTTTGTAGAGGAAGAAATCCCGG----TTTA-----CCGGGACTGACGGTACTCT
GCGAATAAGCCACGGCTAACTCTGTGCCAGCAGCCGCGGTGATACAGGGGTGGCAAGCGTTGTCCGGATT
TACTGGGTGTAAAGGGTGCGCAGGCGGGCCGATAAGTCGGGGGTTAAATCCATGTGCTTAACACATGCAT
GGCTTCCGATACTGTCGGCCTAGAGTCTCGAAGAGGAAGATGGAATTTCCGGTGTAACGGTGGAATGTGT
AGATATCGGAAAGAACACCAGTGGCGAAGGCAGTCTTCTGGTCGAGCACTGACGCTCAGGCACGAAAGCG
TGGGGAGCAAACAGGATTAGATACCCTGGTAGTCCACGCCGTAAACGATGAATACTAGATGTTGGTCA--
TAT--TGATCAGTGTCGCAGCTAACGCGTTAAGTATTCCACCTGGGAAGTACGCCCGCAAGGGTGAAACT
CAAAGGAATTGACGGGGGCCCGCACAAGCGGTGGATCATGTGGTTTAATTCGATGCAACGCGAAGAACCT
TACCTGGGCTTGATATGCGACTAAACTCATTGAAAGATGAGG-T-GCTTCGGC-GAGTCGTCACAGGTGC
TGCATGGCTGTCGTCAGCTCGTGTCGTGAGATGTTGGGTTAAGTCCCGCAACGAGCGCAACCCCTACAAT
TAGTTACTAACAGGTTAACTGAGGACTCTAATTGAACTGCCTACG-CAAGTAGGAGGAAGGAGGGGATGA
CGTCAAGTCCTCATGGCCCTTACGCCCAGGGCCACACACGTGATACAATGGTAGCTACAGAGGGCAAA--
-GCCGCGAGGCAGAGTTAATCCCTTAAAAGCTATCTCAGTCCGGATCGGAGTCTGCAACTCGACTCCGTG
AAGTTGGAATCGCTAGTAATCGCAGATCAG-ATGCTGCGGTGAATGTGTTCCCGGGCCTTGTACACACCG
CCCGTCAAGTCATGGAAGTCAGGAGTACCCAAAGACAC----------TCGC--------GTGTTTAAGG
TAAGACTGGTAACTGGGACTAAGTCGTAACAAGGTAGCCGTACCGGAAGGTGCGGCTGGATCACCTCCTT
T
>FigS2BC_Candidatus_Korarchaeum_cryptofilum_OPF8_CP000968 
------------------------GAGGGA-ACCCCTATCGGGCCGCCTAAGCCATGCGAGTCT-GCTGG
--GGC-------CCCT--------GCCCCTGGCGGCGCACGGCTCCGTAATACACGGTCACCTGTCCTGG
GGACCGGGATAACCTCGGGAAACTGAGGTTAATACCGGATA--TCCGGAAGGGTAAATAGGCG-GGGGAG
CCCGCTGAGCCCCAGGGTGGGACCGTGGCCTATCAGGTAGTAGGTGGGGTAACGGCCCACCTAGCCTAAG
ACGGGTACGGGCTCTGAGAGGAGGAGCCCGGAGATGGGCACTGAGACAAGGGCCCAGGCCCTACGGGGCG
CAGCAGGCGGGAAACTTCCCCAATGCGCGCAAGCGTGAGGGAGTGAGCCCGAGTGCCGC----CCG--CT
G---AGG--G-CGGCTGTTCCCCTGT---------------GTAAAAA-----------------GCAGG
GGGAGGAAGGGGAGGT-AAGCTGGTGCCAGCCGCCGCGGTAAAACCAGCTCCCCGAGGGGTTCCCACGCA
TACTGGGCCTAAAGCGTCCGTAGCCGGCCCCGTAAGTCCTCGGTTAAATCCGCCTGAA-GACAGGCGGAC
CGCCGAGGATACTGCGGGGCTAGGGAGCGGGAGGGGCCGAGGGTATTCCGGGGGGAGCGGTAAAATGCGT
AGATCCCCGGAGGACCACCAGTGGCGAAGGCGCTCGGCTGGAAC-GCTCCGACGGTGAGGGACGAAAGCT
GGGGGAGCAAACCGGATTAGATACCCGGGTAGTCCCAGCCGTAAACGATGCCGGCTAGGTGCCGGCTGAT
TCG-TCAGCCGGTGTCGAAGCGAAGGCATTAAGCCGGCCGCCTGAGGAGTACAGCCGCAAGGCCGAAACT
TAAAGGAATTGACGGGGGGGCACACAAGGGGTGAAGCCTGCGGCTCAATTGGACTCAACGCCGGGAATCT
TACCGGGGG---CGACGCAGTGAAGGTAGGTGAAGACCTACCT----GACG----CGCTG-AG-GGGTGG
TGCATGGCCGTCGCCAGCTCGTGCCGTGAGGTGTCCTGTTAAGTCAGGCAACGAGCGAGACCCCCGCCCT
CAGTTGCCAGCGGGTTATGCGGGCAAACTGGGGGGACTGCCGGCGAAGAGCCGGAGGAAGGAGGGGGCTA
CGGCAGGTCAGTATGCCCCTAATCCCCCGGGCCGCACGCGGGCTGCAATGGGCGGGACAGCGGGATGCGA
CCCCGAGAGGGGGAGCA-ATCCCTGAAACCCGCCCGTGGTTGGGATCGAGGGTTGCAACTCGCCCTCGTG
AACCCGGAATCCCTAGTAACCGCGGTTCTC-ATACCGCGGTGAATACGTCCCTGCCCCTTGTACACACCG
CCCGTCAACCCACCCGAGTGGACTTGGGGCGA-GGCCCA-GCT-----CAAT----GGCTGGGTCGAGCT
TTGGGTCCGCGAGGGGGGGTAAGT----------------------------------------------
-
>FigS2BC_Prevotella_copri_DSM_18205_ACBX02000014 
-------AGAGTTTGATCCTGGCTCAGGATGAACGCTAGCTACAGGCTTAACACATGCAAGTCGAGGGGA
AACGATCAAAAGCTTGCTTTTGAGGCGTCGACCGGCGCACGGGTGAGTAACGCGTATCCACCTGCCCACC
ACTTGGGGATAACCTTGCGAAAGTAAGACTAATACCCAATGATAAGACATCTGTAAAGA-------TTTA
------TCGGTGATGGATGGGGATGCGTCTGATTACCTTGTTGGCGGGGTAACGGCCCACCAAGGCGACG
ATCAGTAGGGGTTCTGAGAGGAAGGTCCCCCACATTGGAACTGAGACACGGTCCAAACTCCTACGGGAGG
CAGCAGTGAGGAATATTGGTCAATGGACGAGAGTCTGAACCAGCCAAGTAGCGTGCAGGATGACGGCCTA
TGGGTTGTAAACTGCTTTTATAAGGGAATAAGTGAGCCT---CGTG----AGGCTTTTTGCATGTACCTT
ATGAATAAGGACCGGCTAATTCCGTGCCAGCAGCCGCGGTAATACGGAAGGTCCGGGCGTTATCCGGATT
TATTGGGTTTAAAGGGAGCGTAGGCCGGAGATTAAGCGTGTTGTGAAATGTAGACGCTCAACGTCTGCAC
TGCAGCGCGAACTGGTTTCCTTGAGTACGCACAAAGTGGGCGGAATTCGTGGTGTAGCGGTGAAATGCTT
AGATATCACGAAGAACTCCGATTGCGAAGGCAGCTCACTGGAGCGCAACTGACGCTGAAGCTCGAAAGTG
CGGGTATCGAACAGGATTAGATACCCTGGTAGTCCGCACGGTAAACGATGGATGCCCGCTGTTGGTCT--
GAAC-AGGTCAGCGGCCAAGCGAAAGCATTAAGCATCCCACCTGGGGAGTACGCCGGCAACGGTGAAACT
CAAAGGAATTGACGGGGGCCCGCACAAGCGGAGGAACATGTGGTTTAATTCGATGATACGCGAGGAACCT
TACCCGGGCTTGAATTGAGAGGAAGGATTTGGAGACAATGACGC-CCTTCGGG-GCCTCTGTGAAGGTGC
TGCATGGTTGTCGTCAGCTCGTGCCGTGAGGTGTCGGCTTAAGTGCCATAACGAGCGCAACCCCTCTCCT
TAGTTGCCATCAGGTCAACTGGGCACTCTGGGGACACTGCCACCG-TAAGGTGGAGGAAGGTGGGGATGA
CGTCAAATCAGCACGGCCCTTACGTCCGGGGCTACACACGTGTTACAATGGCAGGTACAGAGAGACGGTT
GTACGTAAGTACGATCAAATCCTT-AAAGCCTGTCTCAGTTCGGACTGGGGTCTGCAACCCGACCCCACG
AAGCTGGATTCGCTAGTAATCGCGCATCAGCATGGCGCGGTGAATACGTTCCCGGGCCTTGTACACACCG
CCCGTCAAGCCATGAAAGCCGGGGGCGCCTAAAGTCCGTGACC-----GTAA----GGAGCGGCCTAGGG
CGAAACTGGTAATTGGGGCTAAGTCGTAACAAGGTAGCCGTACCGGAAGGTGCGGCTGGAACACCT----
-
>FigS2BC_Prosthecochloris_aestuarii_DSM_271_CP001108 
-------AGAGTTTGATCCTGGCTCAGGACGAACGCTGGCGGCGTGCCTAACACATGCAAGTCAAAGGAA
--GTG-----ACTTCGGT------TACGTACTTGGCGCAAGGGTGAGTAAGGTATAGGTATTTGCCTACA
GGACCGGGATAACCCCGAGAAATCGGGGACAATACCGGATGATACCGCATGGTTAAACA-------GGAA
------TGGCCTGTAGATAAGCCTATATTCCATCAGGTAGTTGGCAGGGTAACAGCCTACCAAGCCTACG
ACGGATAGCTGGTCTGAGAGGATGATCAGCCACATTGGAACTGAGACACGGTCCAGACTCCTACGGGAGG
CAGCAGTGAGGAATATTGCGCAATGGGCGAAAGCCTGACGCAGCAACGCCGCGTGGATGATGAAGTTCTT
CGGAATGTAAAGTCCTTTTGTAGAGGAAGAAAGCCTGC----TTT------GCGGGTGTGACGGTACTCT
ACGAATAAGCCACGGCTAACTCTGTGCCAGCAGCCGCGGTGATACAGGGGTGGCAAGCGTTGTCCGGATT
TACTGGGTGTAAAGGGTGCGCAGGCGGAATAGTAAGTCGGGGGTTAAATCCATGTGCTCAACACATGCAC
GGCTTCCGATACTGCTAATCTAGAGTGTCGAAGAGGAAGGTGGAATTTCCGGTGTAACGGTGGAATGTGT
AGATATCGGAAAGAACACCAGTGGCGAAGGCAGCCTTCTGGTCGACAACTGACGCTCAGGCACGAAAGCG
TGGGGAGCAAACAGGATTAGATACCCTGGTAGTCCACGCCGTAAACGATGAATACTAGATGTTGGTCA--
TTCG-TGATCAGTGTCGCAGCTAACGCGTTAAGTATTCCACCTGGGAAGTACGCTCGCAAGAGTGAAACT
CAAAGGAATTGACGGGGGCCCGCACAAGCGGTGGATCATGTGGTTTAATTCGATGCAACGCGAAGAACCT
TACCTAGGCTTGACATGTGACTAAAGCTCCTGAAAGGGAGTG-T-CCTTCGGG-GAGTCAGCACAGGTGC
TGCATGGCTGTCGTCAGCTCGTGTCGTGAGATGTTGGGTTAAGTCCCGCAACGAGCGCAACCCCTACAAT
TAGTTGCTAGCAGGTAAACTGAGGACTCTAATTGAACTGCCTACG-CAAGTAGGAGGAAGGAGGGGATGA
CGTCAAGTCCTCATGGCCCTTACGCCTAGGGCCACACACGTGATACAATGGCGACTACAGAGGGCAAA--
-GCCGCGAGGTGGAGATAATCCCTTAAAAGTCGTCCTAGTCCGGATCGGAGTCTGCAACTCGACTCCGTG
AAGCTGGAATCGCTAGTAATCGCAGATCAG-ATGCTGCGGTGAATGTGTTCCCGGGCCTTGTACACACCG
CCCGTCAAGTCATGGAAGTCAGGAGTACCCGAAGACGC----------GTAT--------GCGTTTAAGG
TAAGACTGGTAACTGGGACTAAGTCGTAACAAGGTAGCCGTACCGGAAGGTGCGGCTGGATCACCTCCTT
T
>FigS2BC_Kordia_algicida_OT-1_ABIB01000004 
---ATGAAGAGTTTGATCCTGGCTCAGGATGAACGCTAGCGGCAGGCTTAACACATGCAAGTCGAGGGGT
AACAT--TGGTGCTTGCACCA--GATGACGACCGGCGCACGGGTGCGTAACGCGTATGAACCTACCTAAT
ACAGGGGGATAGCCCAGAGAAATTTGGATTAATACCCCATGGTATTGCATGATTAAAGA-------TTTA
------TCGGTATTAGATGGTCATGCGTTCTATTAGTTAGTTGGTAAGGTAACGGCTTACCAAGACAGCG
ATAGATAGGGGCCCTGAGAGGGGGATCCCCCACACTGGTACTGAGACACGGACCAGACTCCTACGGGAGG
CAGCAGTGAGGAATATTGGACAATGGAGGCAACTCTGATCCAGCCATGCCGCGTGAAGGAAGACTGCCTA
TGGGTTGTAAACTTCTTTTATAGAGGAAGAACGTGAATA---CGTG----TATTCATTTGACGGTACTCT
ACGAATAAGGATCGGCTAACTCCGTGCCAGCAGCCGCGGTAATACGGAGGATCCAAGCGTTATCCGGAAT
CATTGGGTTTAAAGGGTCCGCAGGCGGTTGTTTAAGTCAGAGGTGAAAGTTTGCAGCTCAACTGTAAAAT
TGCCTTTGATACTGAATAACTTGAGTTATAATGAAGTGGTTAGAATATGTAGTGTAGCGGTGAAATGCAT
AGATATTACATAGAATACCAT-TGCGAAGGCAGATCACTAATTATATACTGACGCTGAGGGACGAAAGCG
TGGGGAGCGAACAGGATTAGATACCCTGGTAGTCCACGCCGTAAACGATGGTTACTAGCTGTTTGGAT--
TTCG-GTCTGAGTGGCTAAGCGAAAGTGATAAGTAACCCACCTGGGGAGTACGATCGCAAGATTGAAACT
CAAAGGAATTGACGGGGGCCCGCACAAGCGGTGGAGCATGTGGTTTAATTCGATGATACGCGAGGAACCT
TACCAGGGCTTAAATGTGTATGACAGGGGCAGAGACGCCTTTT--TCTTCGGA--CATACTACAAGGTGC
TGCATGGTTGTCGTCAGCTCGTGCCGTGAGGTGTCAGGTTAAGTCCTATAACGAGCGCAACCCCTGTTGT
TAGTTACCAGCATGTAAAGTGGGGACTCTAACAAGACTGCCGGTG-CAAACCGGAGGAAGGTGGGGATGA
CGTCAAATCATCACGGCCCTTACGTCCTGGGCTACACACGTGCTACAATGGTAGGTACAGCGAGCAGCCA
CTACGCAAGTAGGAGCGAATCTAC-AAAACCTATCTCAGTTCGGATCGGAGTCTGCAACTCGACTCCGTG
AAGCTGGAATCGCTAGTAATCGGATATCAGCATGATCCGGTGAATACGTTCCCGGGCCTTGTACACACCG
CCCGTCAAGCCATGGAAGCTGGGGGTACCTGAAGTCGGTGACC-----GTAA----GGAGCTGCCTAGGG
TAAAACTAGTAACTGGGGCTAAGTCGTAACAAGGTAGCCGTACCGGAAGGTGCGGCTGGAACACCTCCTT
T
>FigS2BC_Bacteroides_coprocola_DSM_17136_ABIY02000115 
-------AGAGTTTGATCCTGGCTCAGGATGAACGCTAGCTACAGGCTTAACACATGCAAGTCGAGGGGC
AGCATAACTTAGCTTGCTAAGTTGATGGCGACCGGCGCACGGGTGAGTAACACGTATCCACCTTCCGTTT
ACTCAGGGATAGCCTTTCGAAAGAAAGATTAATACCTGATAGTATTGCATGATTAAAGA-------TTTA
------TTGGTAAACGATGGGGATGCGTTCCATTAGGTAGTAGGCGGGGTAACGGCCCACCTAGCCTGCG
ATGGATAGGGGTTCTGAGAGGAAGGTCCCCCACATTGGAACTGAGACACGGTCCAAACTCCTACGGGAGG
CAGCAGTGAGGAATATTGGTCAATGGGCGAGAGCCTGAACCAGCCAAGTAGCGTGAAGGATGAAGGTCTA
CGGATTGTAAACTTCTTTTATACGGGAATAAGTTTCCTA---CGTG----TAGGATTTTGTATGTACCGT
ATGAATAAGCATCGGCTAACTCCGTGCCAGCAGCCGCGGTAATACGGAGGATGCGAGCGTTATCCGGATT
TATTGGGTTTAAAGGGAGCGCAGACGGGAGATTAAGTCAGTTGTGAAAGTTTGCGGCTCAACCGTAAAAT
TGCAGTTGATACTGGTTTCCTTGAGTGCAGTTGAGGCAGGCGGAATTCGTGGTGTAGCGGTGAAATGCTT
AGATATCACGAAGAACCCCAT-TGCGAAGGCAGCTTGCTAAACTGTAACTGACGTTCATGCTCGAAAGTG
TGGGTATCAAACAGGATTAGATACCCTGGTAGTCCACACGGTAAACGATGGATACTCGCTGTTGGCG--A
TATA--TGTCAGCGGCCAAGCGAAAGCATTAAGTATCCCACCTGGGGAGTACGCCGGCAACGGTGAAACT
CAAAGGAATTGACGGGGGCCCGCACAAGCGGAGGAACATGTGGTTTAATTCGATGATACGCGAGGAACCT
TACCCGGGCTTAAATTGAGACGAATTACGAGGAAACTTGTAAG--CCGCAAGG--CGTCTGTGAAGGTGC
TGCATGGTTGTCGTCAGCTCGTGCCGTGAGGTGTCGGCTTAAGTGCCATAACGAGCGCAACCCTCGTGGT
CAGTTACTAACAGGTTAACTGAGGGCTCTGGCCAGACTGCCATCG-TAAGATGGAGGAAGGTGGGGATGA
CGTCAAATCAGCACGGCCCTTACGTCCGGGGCTACACACGTGTTACAATGGGAGGTACAGAAGGCCGCTA
CCCGGCAACGGGATGCCAATCCCC-AAAACCTCTCTCAGTTCGGACTGGAGTCTGCAACCCGACTCCACG
AAGCTGGATTCGCTAGTAATCGCGCATCAGCACGGCGCGGTGAATACGTTCCCGGGCCTTGTACACACCG
CCCGTCAAGCCATGAAAGCCGGGGGTACCTGAAGTGCGTAACC-----GCAA----GGAGCGCCCTAGGG
TAAAACCGGTAATTGGGGCTAAGTCGTAACAAGGTAGCCGTACCGGAAGGTGCGGCTGGAACACCT----
-
>FigS2BC_Bacteroides_eggerthii_DSM_20697_ABVO01000045 
-------AGAGTTTGATCCTGGCTCAGGATGAACGCTAGCTACAGGCTTAACACATGCAAGTCGAGGGGC
AGCATATTGAAGCTTGCTTCAATGATGGCGACCGGCGCACGGGTGAGTAACACGTATCCACCTGCCGATA
ACTCGGGGATAGCCTTTCGAAAGAAAGATTAATACCCGATAGTTCCGCATGGTTAAAGA-------ATT-
------TCGGTTATCGATGGGGATGCGTTCCATTAGATAGTTGGCGGGGTAACGGCCCACCAAGTCAACG
ATGGATAGGGGTTCTGAGAGGAAGGTCCCCCACATTGGAACTGAGACACGGTCCAAACTCCTACGGGAGG
CAGCAGTGAGGAATATTGGTCAATGGACGAGAGTCTGAACCAGCCAAGTAGCGTGAAGGATGACTGCCTA
TGGGTTGTAAACTTCTTTTATACGGGAATAAGTGGAGTA---TGCA----TACTCCTTTGTATGTACCGT
ATGAATAAGGATCGGCTAACTCCGTGCCAGCAGCCGCGGTAATACGGAGGATCCGAGCGTTATCCGGATT
TATTGGGTTTAAAGGGAGCGTAGGCGGGTGCTTAAGTCAGTTGTGAAAGTTTGCGGCTCAACCGTAAAAT
TGCAGTTGATACTGGGCGCCTTGAGTGCAGCATAGGTAGGCGGAATTCGTGGTGTAGCGGTGAAATGCTT
AGATATCACGAAGAACTCCGATTGCGAAGGCAGCTTACTGGACTGTAACTGACGCTGATGCTCGAAAGTG
TGGGTATCAAACAGGATTAGATACCCTGGTAGTCCACACAGTAAACGATGAATACTCGCTGTTGGCG--A
TACA--AGTCAGCGGCCAAGCGAAAGCATTAAGTATTCCACCTGGGGAGTACGCCGGCAACGGTGAAACT
CAAAGGAATTGACGGGGGCCCGCACAAGCGGAGGAACATGTGGTTTAATTCGATGATACGCGAGGAACCT
TACCCGGGCTTAAATTGAGCGGAATGTAGTGGAAACATTACAG--CCTTCGGG--CCGCTGTGAAGGTGC
TGCATGGTTGTCGTCAGCTCGTGCCGTGAGGTGTCGGCTTAAGTGCCATAACGAGCGCAACCCTTATCTA
TAGTTACTATCAGGTCATCTGAGGACTCTATGGAGACTGCCGTCG-TAAGATGGAGGAAGGTGGGGATGA
CGTCAAATCAGCACGGCCCTTACGTCCGGGGCTACACACGTGTTACAATGGGGGGTACAGAAGGCAGCTA
CCTGGCGACAGGATGCTAATCCCG-AAAACCTCTCTCAGTTCGGATTGGAGTCTGCAACCCGACTCCATG
AAGCTGGATTCGCTAGTAATCGCGCATCAGCACGGCGCGGTGAATACGTTCCCGGGCCTTGTACACACCG
CCCGTCAAGCCATGAAAGCCGGGGGTACCTGAAGTACGTAACC-----GCAA----GGAGCGTCCTAGGG
TAAAACTGGTGATTGGGGCTAAGTCGTAACAAGGTAGCCGTACCGGAAGGTGCGGCTGGAACACCT----
-
>FigS2BC_Parabacteroides_johnsonii_DSM_18315_ABYH01000014 
-------AGAGTTTGATCCTGGCTCAGGATGAACGCTAGCGACAGGCTTAACACATGCAAGTCGAGGGGC
AGCATGTAAGTAGCAATACTTATGATGGCGACCGGCGCACGGGTGAGTAACGCGTATGCACTTACCTATC
AGAGGGGGATAGCCCGGCGAAAGTCGGATTAATACTCCATAAATCCGCATGGGTAAAGA-------TTCA
------TCGCTGATAGATAGGCATGCGTTCCATTAGGCAGTTGGCGGGGTAACGGCCCACCAAACCGACG
ATGGATAGGGGTTCTGAGAGGAAGGTCCCCCACATTGGTACTGAGACACGGACCAAACTCCTACGGGAGG
CAGCAGTGAGGAATATTGGTCAATGGCCGAGAGGCTGAACCAGCCAAGTCGCGTGAAGGATGAAGGATTA
TGGTTTGTAAACTTCTTTTATAGGGGAATAAGTGTGGGA---CGTG----TTCCATTTTGTATGTACCCT
ATGAATAAGCATCGGCTAACTCCGTGCCAGCAGCCGCGGTAATACGGAGGATGCGAGCGTTATCCGGATT
TATTGGGTTTAAAGGGTGCGTAGGTGGTAATTTAAGTCAGCGGTGAAAGTTTGTGGCTCAACCATAAAAT
TGCCGTTGAAACTGGGTTACTTGAGTGTGTTTGAGGTAGGCGGAATGCGTGGTGTAGCGGTGAAATGCAT
AGATATCACGCAGAACTCCAATTGCGAAGGCAGCTTACTAAACCATAACTGACACTGAAGCACGAAAGCG
TGGGTATCAAACAGGATTAGATACCCTGGTAGTCCACGCAGTAAACGATGATTACTAGGAGTTTGCG--A
TACA--AGTAAGCTCTACAGCGAAAGCGTTAAGTAATCCACCTGGGGAGTACGCCGGCAACGGTGAAACT
CAAAGGAATTGACGGGGGCCCGCACAAGCGGAGGAACATGTGGTTTAATTCGATGATACGCGAGGAACCT
TACCCGGGTTTGAACGTGTCAGACCGACCTTGAAAGAGGTTTTC-TAGCAATA-GCTGATTACGAGGTGC
TGCATGGTTGTCGTCAGCTCGTGCCGTGAGGTGTCGGCTTAAGTGCCATAACGAGCGCAACCCTTATCAC
TAGTTACTAACAGGTTAACTGAGGACTCTGGTGAGACTGCCAGCG-TAAGCTGGAGGAAGGTGGGGATGA
CGTCAAATCAGCACGGCCCTTACATCCGGGGCGACACACGTGTTACAATGGCATGGACAAAGGGCAGCTA
CCTGGCGACAGGATGCTAATCTCT-AAACCATGTCTCAGTTCGGATCGGAGTCTGCAACTCGACTCCGTG
AAGCTGGATTCGCTAGTAATCGCGCATCAGCATGGCGCGGTGAATACGTTCCCGGGCCTTGTACACACCG
CCCGTCAAGCCATGGGAGCCGGGGGTACCTGAAGTCCGTAACC-----GCAA----GGATCGGCCTAGGG
TAAAACTGGTGACTGGGGCTAAGTCGTAACAAGGTAGCCGTACCGGAAGGTGCGGCTGGAACACCT----
-
>FigS2BC_Spirosoma_luteum_DSM_19990_ARFC01000063 
-------AGAGTTTGATCCTGGCTCAGGATGAACGCTAGCGGCAGGCCTAATACATGCAAGTCGAACGAA
--GTA----GCCCTCGGGC-----TGCTTTAGTGGCAAACGGGTGCGTAACGCGTAAGCACCTGCCTTCT
ACTGGGGGATAGCCCGGCGAAAGCTGGGGTAAACCCGCACGGTATCACCTGGTTAAACA-------TTCA
------TGGGTAGAAGAGGGGCTTGCGTCTGATTAGCTAGTTGGCGGGGTAACGGCCCACCAAGGCGATG
ATCAGTAGGGGTTCTGAGAGGATTGGCCCCCACATGGGTACTGAGATACGGACCCAACTCCTACGGGAGG
CAGCAGTAGGGAATATTGGGCAATGGAGGCAACTCTGACCCAGCCATGCCGCGTGCAGGATGAAGGCGTC
AGCGTTGTAAACTGCTTTTATCAGGGAAGAATGTAGTCC---TGCG----GGGTTATTTGACGGTACCTG
AGGAATAAGCACCGGCTAACTCCGTGCCAGCAGCCGCGGTAATACGGAGGGTGCAAGCGTTGTCCGGATT
TATTGGGTTTAAAGGGTGCGTAGGTGGGCAAATAAGTCTGGTTTGAAAGCAAGTGGCTCAACCATTTGAT
GTGGCTGGAAACTGTTTGTCTTGAATGGATTGGCGGTAGCCGGAATGGGTCATGTAGCGGTGAAATGCAT
AGATATGACCCGGAACACCAT-TGCGAAGGCAGGCTACTACGATTTGATTGACACTGAGGCACGAGAGCA
TGGGTAGCGAACAGGATTAGATACCCTGGTAGTCCATGCCGTAAACGATGATTACTGGCTGTGTGTGT--
TCAA-ACATGCGTGGCTGAGCGAAAGCGTTAAGTAATCCACCTGGGGAGTACGCTGGCAACAGTGAAACT
CAAAGGAATTGACGGGGGTCCGCACAAGCGGTGGAGCATGTGGTTTAATTCGATGATACGCGAGGAACCT
TACCTGGGCTAGAATGTGCGTGAAGACATCAGAAATGGTGTCGTGTAGCAATACACACAAAACAAGGTGC
TGCATGGCTGTCGTCAGCTCGTGCCGTGAGGTGTTGGGTTAAGTCCCGCAACGAGCGCAACCCCTATGTT
TAGTTGCCAGCGCGTTATGCGGGAACTCTAAACAGACTGCCTGCG-CAAGCAGGAGGAAGGGGGGGACGA
CGTCAAGTCATCATGGCCCTTACGTCCAGGGCGACACACGTGCTACAATGGTCGGTACAGCGGGTAGCGA
TCTCGCAAGGGGGAGCCAATCTTGTAAAGCCGGTCACAGTTCGGATTGGGGTCTGCAACCCGACCCCATG
AAGCTGGAATCGCTAGTAATCGCGCATCAGCATGGCGCGGTGAATACGTTCCCGGACCTTGTACACACCG
CCCGTCAAGCCATGGGAATTGGGGGGACCTGAAGTGGGAGGT------AAC------ATTCCTATCAGGG
TAAACTCGGTGACTAGGGCTAAGTCGTAACAAGGTAGCCGTACCGGAAGGTGCGGGAC------------
-
>FigS2BC_Dyadobacter_fermentans_DSM_18053_CP001619 
-------AGAGTTTGATCCTGGCTCAGGATGAACGCTAGCGGCAGGCTTAATACATGCAAGGCGAAGGGC
-----------AGCAAT----------GTCACTGTCGTACGGGTGCGTAACGCGTATGCACCTACCTATC
ACTGGGGGATAGCCCGGGGAAACCCGGATTAATACCGCATAAAACCGCATGGTTAAAGA-------TTTA
------TTGGTGATAGATGGGCATGCGTTCGATTAGCTAGTTGGCGGGGTAACGGCCCACCAAGGCGACG
ATCGATAGGGGAGCTGAGAGGTTGATCCCCCACACGGGCACTGAGATACGGGCCCGACTCCTACGGGAGG
CAGCAGTAGGGAATATTGGGCAATGGATGCAAGTCTGACCCAGCCATGCCGCGTGCCGGATGAAGGCCTC
AGGGTTGTAAACGGCTTTTATTCGGGAAGAAAGCAGGGA---TGCG----TCCTTGTGTGACGGTACCGA
ATGAATAAGCACCGGCTAACTCCGTGCCAGCAGCCGCGGTAATACGGAGGGTGCGAGCGTTGTCCGGATT
TATTGGGTTTAAAGGGTGCGTAGGTGGCCTGTTAAGTCAGTGGTGAAATACGGTTGCTCAACAATCGAGG
TGCCATTGATACTGACCGGCTTGAAATAATTGGAGGCTGCCGGAATGGATGGTGTAGCGGTGAAATGCAT
AGATATCATCCAGAACACCAT-TGCGAAGGCAGGTGGCTACGATTTGTTTGACACTGAGGCACGAAAGCA
TGGGGAGCAAACAGGATTAGATACCCTGGTAGTCCATGCTGTAAACGATGAGGACTCGCTGTTTGACG--
GTAA-CGTTGAGCGGCTTAGGGAAACCGTTAAGTCCTCCACCTGGGGAGTACGCCGGCAACGGTGAAACT
CAAAGGAATTGACGGGGGTCCGCACAAGCGGTGGAGCATGTGGTTTAATTCGATGATACGCGAGGAACCT
TACCTGGGCTAAATCAGACAGGAATTATGCAGAAATGTGTAAGC-CAGCAATG-GCCTGTTTGAAGGTGC
TGCATGGCTGTCGTCAGCTCGTGTCGTGAGATGTTGGGTTAAGTCCCGCAACGAGCGCAACCCCTATGGT
TAGTTGCCAGCACGTAATGTGGGGACTCTAGCCAGACTGCCTGTG-CAAACAGGAGGAAGGAGGGGACGA
CGTCAAGTCATCATGGCCCTTACGTCCAGGGCAACACACGTGCTACAATGGGCGGTACAGAGGGTTGCTA
CACAGCGATGTGATGCCAATCCCAAAAAGCCGTTCTCAGTTCGGATTGGAGTCTGCAACTCGACTCTATG
AAGCTGGAATCGCTAGTAATCGCGTATCAGTATGACGCGGTGAATACGTTCCCGGACCTTGTACACACCG
CCCGTCAAGCCATGGGAGTCGGGGAGACCTGAAGCGGTAGGT------TAAA-----GACACCGTTAGGG
TAAAATCGGCGACTGGGGCTAAGTCGTAACAAGGTAGCCGTACCGGAAGGTGCGGGACACCT--------
-
>FigS2BC_Capnocytophaga_cynodegmi_DSM_19736_ARAI01000004 
-------AGAGTTTGATCCTGGCTCAGGATGAACGCTAGCGGCAGGCCTAACACATGCAAGTCGAGGGTA
--GAG----TGCTTCGGCA-----CTTGAGACCGGCGTACGGGTGCGTAACGCGTGTACATCTACCTTTT
GCTAAGGGATAGCCCGAAGAAATTTGGATTAATACCTTATAGTGTGGCATCATTAAAGC-------TACG
------GTGGCAAAAGATGAGTACGCGTCCCATTAGCTAGTTGGAGTGGTAACGGCACACCAAGGCTACG
ATGGGTAGGGGTTCTGAGAGGGATGTCCCCCACACTGGTACTGAGACACGGACCAGACTCCTACGGGAGG
CAGCAGTGAGGAATATTGGACAATGGTCGGAAGACTGATCCAGCCATGCCGCGTGCAGGATGACGGCCTA
TGGGTTGTAAACTGCTTTTGTATGGGAAGAAAAGGTCTA---CGTG----TAGATTGATGACGGTACCAT
ACGAATAAGCATCGGCTAACTCCGTGCCAGCAGCCGCGGTAATACGGAGGATGCGAGCGTTATCCGGAAT
CATTGGGTTTAAAGGGTCCGTAGGCGGGCTTATAAGTCAGAGGTGAAAGCACTGAGCTCAACTGAGTAAC
TGCCTTTGAAACTGTAGGTCTTGAATGTTTGTGAAGTAGCTGGAATGTGTAGTGTAGCGGTGAAATGCAT
AGATATTACACAGAACACCGATTGCGAAGGCATGTTACTAACAAATTATTGACGCTGATGGACGAAAGCG
TGGGGAGCGAACAGGATTAGATACCCTGGTAGTCCACGCTGTAAACGATGGATACTAGCTGTTTGGAA--
GTAA-TTTTGAGTGGCTAAGCGAAAGTGATAAGTATCCCACCTGGGGAGTACGCACGCAAGTGTGAAACT
CAAAGGAATTGACGGGGGCCCGCACAAGCGGTGGAGCATGTGGTTTAATTCGATGATACGCGAGGAACCT
TACCAAGGTTTAAATGGAAACGACGTATCTAGAGATAGATATT--TCTTCGGA--CGTTTTTCAAGGTGC
TGCATGGTTGTCGTCAGCTCGTGCCGTGAGGTGTCAGGTTAAGTCCTATAACGAGCGCAACCCCTGCTGT
TAGTTGCTAGCGAGTCAATCGAGCACTCTAACGGGACTGCCGGTG-CAAACCGGAGGAAGGTGGGGATGA
CGTCAAATCATCACGGCCCTTACATCTTGGGCTACACACGTGCTACAATGGCCGGTACAGAGAGCAGCCA
CTGCGTGAGCAGGAGCGAATCTAT-AAAGCCGGTCACAGTTCGGATCGGAGTCTGCAACTCGACTCCGTG
AAGCTGGAATCGCTAGTAATCGGATATCAGCATGATCCGGTGAATACGTTCCCGGGCCTTGTACACACCG
CCCGTCAAGCCATGGAAGCTGGGGGTACCTGAAGTCGGTTGCC-----GCAA----GGAGCTGCCTAGGG
TAAAACTAGTGACTGGGGCTAAGTCGTAACAAGGTAGCCGTACCGGAAGGTGCGGCTG------------
-
>FigS2BC_Bacteroides_stercoris_ATCC_43183_ABFZ02000022 
-------AGAGTTTGATCCTGGCTCAGGATGAACGCTAGCTACAGGCTTAACACATGCAAGTCGAGGGGC
AGCATATCAAAGCTTGCTTTGATGATGGCGACCGGCGCACGGGTGAGTAACACGTATCCACCTGCCGACA
ACACTGGGATAGCCTTTCGAAAGAAAGATTAATACCGGATGGCCCCGCATGGGTAAAGA-------ATT-
------TCGGTTGTCGATGGGGATGCGTTCCATTAGGCAGTTGGCGGGGTAACGGCCCACCAAACCAACG
ATGGATAGGGGTTCTGAGAGGAAGGTCCCCCACATTGGAACTGAGACACGGTCCAAACTCCTACGGGAGG
CAGCAGTGAGGAATATTGGTCAATGGACGAGAGTCTGAACCAGCCAAGTAGCGTGAAGGATGACTGCCTA
TGGGTTGTAAACTTCTTTTATACGGGAATAAGTGAGCCA---CGTG----TGGCTTTTTGTATGTACCGT
ATGAATAAGGATCGGCTAACTCCGTGCCAGCAGCCGCGGTAATACGGAGGATCCGAGCGTTATCCGGATT
TATTGGGTTTAAAGGGAGCGTAGGCGGGTTGTTAAGTCAGTTGTGAAAGTTTGCGGCTCAACCGTAAAAT
TGCAGTTGATACTGGCGACCTTGAGTGCAACAGAGGTAGGCGGAATTCGTGGTGTAGCGGTGAAATGCTT
AGATATCACGAAGAACTCCGATTGCGAAGGCAGCTTACTGGATTGTAACTGACGCTGATGCTCGAAAGTG
TGGGTATCAAACAGGATTAGATACCCTGGTAGTCCACACAGTAAACGATGAATACTCGCTGTTGGCG--A
TATA--AGTCAGCGGCCAAGCGAAAGCATTAAGTATTCCACCTGGGGAGTACGCCGGCAACGGTGAAACT
CAAAGGAATTGACGGGGGCCCGCACAAGCGGAGGAACATGTGGTTTAATTCGATGATACGCGAGGAACCT
TACCCGGGCTTAAATTGAACTGACTGAATCGGAAACGGTTCTT--TCTTCGGA--CAGTTGTGAAGGTGC
TGCATGGTTGTCGTCAGCTCGTGCCGTGAGGTGTCGGCTTAAGTGCCATAACGAGCGCAACCCTTACGGG
TAGTTACCATCAGGTTATCTGGGGACTCTACCCGGACTGCCGTCG-TAAGATGGAGGAAGGTGGGGATGA
CGTCAAATCAGCACGGCCCTTACGTCCGGGGCTACACACGTGTTACAATGGGGGGTACAGAAGGCAGCTA
CACGGCGACGTGGTGCTAATCCCG-AAAGCCTCTCTCAGTTCGGATTGGAGTCTGCAACCCGACTCCATG
AAGCTGGATTCGCTAGTAATCGCGCATCAGCACGGCGCGGTGAATACGTTCCCGGGCCTTGTACACACCG
CCCGTCAAGCCATGAAAGCCGGGGGTACCTGAAGTACGTAACC-----GCGA----GGAGCGTCCTAGGG
TAAAACTGGTGATTGGGGCTAAGTCGTAACAAGGTAGCCGTACCGGAAGGTGCGGCTGGAACACCT----
-
>FigS2BC_Cytophaga_aurantiaca_DSM_3654_ARBN01000051 
-------AGAGTTTGATCCTGGCTCAGGATGAACGCTAGCGGCAGGCCTAATACATGCAAGTCGAGGGGC
AGCGG---GGTAGCAATACT---GCCGGCGACCGGCGCACGGGTGCGTAACACGTATGCACCTACCTTAA
ACTGGGGGATAGCCCGGGGAAACTCGGATTAATACCCCATAACGTCTCATGACTAAAGA-------TTTA
------TCGGTTTAAGCTGGGCATGCGTTCGATTAGCTAGTTGGTGAGGTAATGGCTCACCAAGGCTACG
ATCGATAGGGGGTCTGAGAGGATGATCCCCCACACTGGTACTGAGATACGGACCAGACTCCTACGGGAGG
CAGCAGTAGGGAATATTGGTCAATGGAGGCAACTCTGAACCAGCCATGCCGCGTGTAGGAAGAAGGCGTC
TGCGTTGTAAACTACTTTTGATTGGGAACAAATGACTCT---TGCG----AGAGTAGCTGAGTGTACCAA
TAGAATAAGCCACGGCTAACTACGTGCCAGCAGCCGCGGTAATACGTAGGTGGCAAGCGTTGTCCGGATT
TATTGGGTTTAAAGGGTGCGTAGGCGGCTTGATAAGTCAGTGGTGAAAGCCGATCGCTTAACGATCGAAC
TGCCATTGATACTGTCGGGCTTGAGTATAGTTGAGGTAGGCGGAATTGACAGTGTAGCGGTGAAATGCAT
AGATATTGTCAAGAACACCAATTGCGAAGGCAGCTTACTAAAGTATAACTGACGCTGAGGCACGAAAGTG
CGGGGATCAAACAGGATTAGATACCCTGGTAGTCCGCACAGTAAACGATGATCACTCGCTGTGTGCG--A
TAAA--AGTACGCGGCCAAGCGAAAGCGATAAGTGATCCACCTGGGGAGTACGCCCGCAAGGGTGAAACT
CAAAGGAATTGACGGGGGTCCGCACAAGCGGTGGAGCATGTGGTTTAATTCGATGATACGCGAGGAACCT
TACCTAGGCTAGAATGTGAAGGAATGTATCAGAAATGGTGCAGT-CAGCAATG-ACCTGAAACAAGGTGC
TGCATGGCTGTCGTCAGCTCGTGCCGTGAGGTGTTGGGTTAAGTCCCGCAACGAGCGCAACCCCTATCTT
TAGTTGCCAGCGGGTTAACCGGGGACTCTAGAGAGACTGCCTGTG-TAAACAGGAGGAAGGAGGGGACGA
CGTCAAGTCATCATGGCCCTTACGCCTAGGGCTACACACGTGCTACAATGGCGCATACAGAGTGTTGCAA
GCTAGTGATAGCAAGCCAATCACAAAAAGTGCGTCTCAGTTCGGATTGAAGTCTGCAACTCGACTTCATG
AAGCTGGAATCGCTAGTAATCGCGTATCAGAATGACGCGGTGAATACGTTCCCGGACCTTGTACACACCG
CCCGTCAAGCCATGAAAGTCTGGTGGACCTGAAGGCCGTAACC-----GCAA----GGAGCGGCTCAGGG
TAAAACAGGTAATTAGGGCTAAGTCGTAACAAGGTAGCCGTACCGGAAGGTGCGGCTG------------
-
>FigS2BC_Myroides_odoratus_DSM_2801_AHKQ01000028 
-------AGAGTTTGATCCTGGCTCAGGATGAACGCTAGCGGCAGGCCTAACACATGCAAGTCGAGGGGT
A-TAG---AGAGCTTGCTTT----CTAGAGACCGGCGGATGGGTGAGTAACGCGTATGCACCTACCTTTT
ACAGGGGAATAGCCCGGAGAAATTCGGATTAATGCTCCATGGTATGGCATCGTTAAAGA-------TTTA
------TCGGTAAAAGATGGGCATGCGTATCATTAGCTAGTTGGTGTGGTAACGGCATACCAAGGCTACG
ATGATTAGGGGTCCTGAGAGGGAGATCCCCCACACTGGTACTGAGACACGGACCAGACTCCTACGGGAGG
CAGCAGTGAGGAATATTGGTCAATGGAGGCAACTCTGAACCAGCCATGCCGCGTGCAGGATGACGGTCTA
TGGATTGTAAACTGCTTTTGTACGGGAAGAATGTAATTA---CGTG----TAATTATTTGACGGTACCGT
AAGAATAAGGATCGGCTAACTCCGTGCCAGCAGCCGCGGTAATACGGAGGATCCGAGCGTTATCCGGAAT
TATTGGGTTTAAAGGGTTCGTAGGCGGTTGAGTAAGTCAGTGGTGAAATCTTATAGCTTAACTATAAAAT
TGCCGTTGATACTGCTTGACTTGAATAGTATGGAAGTAATTAGAATATGTAGTGTAGCGGTGAAATGCTT
AGATATTACATGGAATACCAT-TGCGAAGGCAGATTACTACGTACTTATTGACGCTGATGAACGAAAGCG
TGGGTAGCGAACAGGATTAGATACCCTGGTAGTCCACGCCGTAAACGATGGATACTAGCTGTTCGGTT--
TTCG-GACTGAGTGGCTAAGCGAAAGTGATAAGTATCCCACCTGGGGAGTACGTTCGCAAGAATGAAACT
CAAAGGAATTGACGGGGGCCCGCACAAGCGGTGGAGCATGTGGTTTAATTCGATGATACGCGAGGAACCT
TACCAAGGCTTAAATGTGATTGACAGGTTTAGAGATAGACTTT--TCTTCGGA--CAATTTACAAGGTGC
TGCATGGTTGTCGTCAGCTCGTGCCGTGAGGTGTCAGGTTAAGTCCTATAACGAGCGCAACCCCTATTGT
TAGTTGCCAGCGGGTCAACCGGGAACTCTAACAAGACTGCCGGTG-CAAACCGGAGGAAGGTGGGGATGA
CGTCAAATCATCACGGCCCTTACGTCTTGGGCTACACACGTGCTACAATGGCCAGTACAGAAAGCAGCTA
CCAGGCAACTGGATGCGAATCTCA-AAAACTGGTCTCAGTTCGGATTGGAGTCTGCAACTCGACTCCATG
AAGCTGGAATCGCTAGTAATCGGATATCAGCATGATCCGGTGAATACGTTCCCGGGCCTTGTACACACCG
CCCGTCAAGCCATGGAAGCCGGGGGTACCTGAAGTCGGTCGCC-----GCAA----GGAGCTGCCTAGGG
TAAAACTGGTAACTAGGGCTAAGTCGTAACAAGGTAGCCGTACCGGAAGGTGCGGCTG------------
-
>FigS2BC_Prevotella_dentalis_DSM_3688_AFPW01000057 
-------AGAGTTTGATCCTGGCTCAGGATGAACGCTGGCTACAGGCTTAACACATGCAAGTCGAGGGGC
AGCATGCGGATGCTTGCATCTGCGATGGCGACCGGCGCACGGGTGAGTAACGCGTATCCACCTACCTTCA
AGCAGGGGACAATCCGTAGAAATGCGGTCTGATACCCTATGTAAGGTCCTCCGGAAAGG-------TTTA
------CCGCTTGTTGATGGGGATGCGTCCGATTAGCTTGTTGGCGGGGCAACGGCCCACCAAGGCAACG
ATCGGTAGGGGTTCTGAGAGGAAGGTCCCCCACACTGGAACTGAGACACGGTCCAGACTCCTACGGGAGG
CAGCAGTGAGGAATATTGGTCAATGGGCGTAAGCCTGAACCAGCCAAGTAGCGTGCAGGATGACGGCCTA
TGGGTTGTAAACTGCTTTTATACGGGGATAAGTGCGCCA---CGTG----TGGTGTTTTGCAGGTACCGT
ATGAATAAGGACCGGCTAATTCCGTGCCAGCAGCCGCGGTAATACGGAAGGTCCGGGCGTTATCCGGATT
TATTGGGTTTAAAGGGAGCGTAGGCCGCATGTCAAGCGTGTTGTGAAATGCAGGTGCTCAACACCTGGAT
[truncated: 128,841 more chars]
