# Supplementary material for: Global metagenomic survey reveals a new bacterial candidate phylum in geothermal springs
Source: Nat Commun. 2016 Jan 27;7:10476. doi: 10.1038/ncomms10476 (PMC4737851; doi:10.1038/ncomms10476)
Supplement: Supplementary Data 9 — SSU rRNA phylogenetic trees. [file ncomms10476-s10.txt]

#Full phylogenetic tree for Supplementary Fig. 2A

(((Marinitoga_hydrogenitolerans_AJ786363:0.3394403,(Thermotoga_neapolitana_DSM_4359_CP000916:0.0021528269,Thermotoga_petrophila_RKU-1_CP000702:0.01046774)96:0.05001163)81:0.07756506,(((Thermomicrobium_roseum_DSM_5159_CP001275:0.2793893,Thermoflexus_hugenholtzii_JAD2_KC526151:0.20238064)48:0.021102805,(Ardenticatena_maritima_AB576167:0.19323328,((Anaerolinea_thermophila_UNI-1_AP012029:0.21997984,Dehalococcoides_mccartyi_195_CP000027:0.294781)30:0.04860304,(Chloroflexus_aurantiacus_J-10-fl_CP000909:0.3534622,Ktedonobacter_racemifer_DSM_44963_ADVG01000001:0.2762983)51:0.08075693)19:0.034675796)16:0.05039829)85:0.055450488,(((Deinococcus_maricopensis_DSM_21211_CP002454:0.08143534,Deinococcus_radiodurans_Y11332:0.09312157)100:0.22641706,((Thermus_antranikianii_Y18411:0.044273507,Thermus_islandicus_DSM_21543_ATXJ01000004:0.03751073)100:0.09660046,Marinithermus_hydrothermalis_DSM_14884_CP002630:0.051316023)90:0.036094487)100:0.19042617,((Fervidibacteria_bacterium_JGI_0000001-G10_ASKL01000020:0.2221028,Calescamantes_bacterium_SCGC_AAA471-M6_AQST01000031:0.34857455)73:0.112328716,((Candidatus_Caldatribacterium_saccharofermentans_OP_APCU01000223:0.15131855,((Candidatus_Acetothermus_autotrophicum_AP011801:0.22274731,Acetothermia_bacterium_SCGC_AAA255-C06_ASOB01000010:0.25541496)100:0.15421684,((Thermocrinis_ruber_CP007028:0.036112383,(Hydrogenobacter_hydrogenophilus_HE616187:0.02226929,Hydrogenobacter_subterraneus_AB026268:0.019212544)97:0.024953742)100:0.29678515,(Thermodesulfatator_indicus_DSM_15286_CP002683:0.10941166,Caldimicrobium_rimae_EF554596:0.063651346)100:0.1018156)31:0.034280803)4:0.034584668)4:0.020199832,((((Caldicellulosiruptor_owensensis_OL_CP002216:0.026321732,Caldicellulosiruptor_saccharolyticus_DSM_8903_CP000679:0.04385257)100:0.15766698,Dictyoglomus_thermophilum_H-6-12_CP001146:0.18140906)14:0.025000917,(Thermoanaerobacter_ethanolicus_JW_200_AEYS01000010:0.1275909,Thermovorax_subterraneus_EU370564:0.1704409)27:0.035909593)21:0.035987407,((((Cloacibacillus_porcorum_JQ809697:0.24875751,Thermovirga_lienii_DSM_17291_CP003096:0.07111722)58:0.041898634,Fretibacterium_fastidiosum_GQ149247:0.17830399)100:0.14452058,((Fimbriimonas_ginsengisoli_Gsoil_348_GQ339893:0.28257364,(Armatimonas_rosea_AB529679:0.16944355,(Armatimonadetes_bacterium_JGI_0000077-K19_KJ535399:0.089276515,Chthonomonas_calidirosea_AM749780:0.17960033)100:0.08300213)87:0.037965212)100:0.12807748,Caldisericum_exile_AZM16c01_AP012051:0.3290533)23:0.021353103)6:0.021281693,(Hydrogenedentes_bacterium_JGI_0000077-O16_ASNV01000007:0.26098034,(((Chrysiogenes_arsenatis_DSM_11915_AWNK01000005:0.27008963,(((Borrelia_japonica_L46696:0.2384476,Treponema_azotonutricium_ZAS-9_CP001841:0.18040162)100:0.12675454,Brachyspira_hyodysenteriae_ATCC_27164_ARSY01000043:0.28329378)96:0.12896816,(((Sulfurovum_aggregans_AB889689:0.107472144,(Campylobacter_jejuni_subsp._jejuni_ATCC_33560_AIOL01000061:0.1343845,Arcobacter_halophilus_AF513455:0.10772379)83:0.041762877)100:0.2642465,(((Denitratisoma_oestradiolicum_AY879297:0.055875424,(Massilia_consociata_FN814307:0.07375314,Ralstonia_pickettii_AB681837:0.074140176)93:0.035207782)100:0.11148876,(Marinospirillum_alkaliphilum_AF275713:0.06937786,(Colwellia_psychrerythraea_AF001375:0.08812944,(Vibrio_splendidus_AJ515230:0.07847806,(Enterobacter_hormaechei_ATCC_49162_AFHR01000079:0.0054712007,(Salmonella_enterica_subsp._enterica_AB626116:0.006555515,(Escherichia_fergusonii_AB681775:0.017915351,Citrobacter_koseri_AF025372:0.009817866)100:0.018352227)86:0.010802653)100:0.06902982)100:0.051925294)99:0.06761043)99:0.08803966)97:0.08106201,((Constrictibacter_antarcticus_AB510913:0.13569506,Acetobacter_pasteurianus_X71863:0.17196845)69:0.025214242,((((Brevundimonas_variabilis_AJ007808:0.056085892,Caulobacter_ginsengisoli_AB271055:0.04949036)100:0.083878554,Bradyrhizobium_canariense_AB681929:0.12101085)71:0.030423885,(Devosia_subaequoris_AM293857:0.0810841,(Shinella_zoogloeoides_AB238789:0.03383555,Rhizobium_grahamii_CCGE_502_JF424608:0.05254424)97:0.038429007)75:0.025643816)53:0.015466541,(Rickettsia_japonica_YH_AP011533:0.17216843,Sphingopyxis_panaciterrae_AB245353:0.11661339)72:0.0350357)78:0.03901695)100:0.09070389)61:0.03597101)54:0.047263946,(((Candidatus_Saccharibacteria_oral_taxon_TM7x_CP007496:0.0564403,(Candidatus_Saccharibacteria_bacterium_RAAC3_TM7_1_CP006915:0.14253664,Candidatus_Saccharimonas_aalborgensis_CP005957:0.05486751)89:0.037691653)100:0.24346562,(((Parcubacteria_bacterium_SCGC_AAA011-N16_ASNX01000003:0.45531318,(Candidatus_Paceibacter_normanii_SCGC_AAA255-P19_ASKX01000004:0.40456522,(Parcubacteria_bacterium_RAAC4_OD1_1_AWSN01000001:0.3762583,Parcubacteria_bacterium_SCGC_AAA010-E09_ASKW01000012:0.24376534)98:0.08088386)89:0.07029158)80:0.07940651,((Microgenomates_bacterium_SCGC_AAA011-A19_AQSN01000027:0.13766891,Microgenomates_bacterium_SCGC_AAA011-F5_ASNY01000018:0.17498705)100:0.37135652,Microgenomates_bacterium_SCGC_AAA011-B20_AQSF01000009:0.43036792)100:0.22129479)74:0.108765654,(candidate_division_SR1_bacterium_MGEHA_AOTF01000010:0.61532694,Gracilibacteria_bacterium_JGI_0000069-P22_ASND01000028:0.34676212)51:0.053314954)69:0.063798994)66:0.08138259,(Planktothrix_rubescens_NIVA-CYA_18_GQ351565:0.12925497,Oscillatoria_acuminata_PCC_6304_CP003607:0.062542945)100:0.18662576)6:0.027102107)10:0.03337304)5:0.010013889)4:0.025242854,((Ilumatobacter_nonamiensis_YM16-303_BAOL01000001:0.14756395,(Nocardioides_albus_AF004988:0.122042485,Actinomyces_oris_HF558379:0.15517926)97:0.052239396)100:0.1281296,(((((Mycoplasma_agalactiae_CU179680:0.27969927,Mycoplasma_fastidiosum_AF125878:0.30572343)82:0.05145584,Entomoplasma_lucivorax_AF547212:0.15489313)92:0.066523954,(Eggerthia_catenaformis_OT_569_DSM_20559_AGEJ01000022:0.23467915,Allobaculum_stercoricanis_DSM_13633_ARAE01000002:0.24217643)45:0.055469353)96:0.08127371,(Symbiobacterium_thermophilum_IAM_14863_AP006840:0.2545783,(Alicyclobacillus_acidocaldarius_subsp._acidocaldar_CP001727:0.1652569,((Bacillus_ginsengisoli_HQ224517:0.038701408,Staphylococcus_aureus_subsp_aureus_DSM_20231_AMYL01000010:0.09902218)100:0.054691847,Paenibacillus_tarimensis_EF125184:0.0659437)97:0.04036179)78:0.03096042)43:0.02730591)44:0.025875116,((Eubacterium_hallii_DSM_3353_ACEP01000116:0.10114115,(Blautia_luti_AB691576:0.05459284,Dorea_formicigenerans_ATCC_27755_AAXA02000007:0.0802024)90:0.04423215)100:0.12419903,(Leptotrichia_hofstadii_AY029803:0.20005442,((Fusobacterium_nucleatum_subsp._animalis_GQ301042:0.07551964,Fusobacterium_gonidiaformans_ATCC_25563_ACET01000043:0.029010644)100:0.028759403,Cetobacterium_somerae_AJ438155:0.06331748)100:0.08837119)100:0.20606364)34:0.038417887)31:0.02997546)18:0.011752095)5:0.04633931,((Deferribacter_desulfuricans_SSM1_AP011529:0.088748366,Calditerrivibrio_nitroreducens_DSM_19672_CP002347:0.13790688)100:0.16917853,(((((Candidatus_Latescibacter_anaerobius_SCGC_AAA252-E0_AQSL01000078:0.0408671,Latescibacteria_bacterium_SCGC_AAA252-D10_ASMB01000010:0.05355615)100:0.08083819,Latescibacteria_bacterium_SCGC_AAA257-K07_AQRO01000115:0.12957136)100:0.08240068,((Fibrobacter_intestinalis_AJ496284:0.061950494,Fibrobacter_succinogenes_subsp_succinogenes_S85_CP001792:0.09245845)100:0.32581207,(candidate_division_Zixibacteria_bacterium_RBG-1_AUYT01000001:0.19782224,bacterium_enrichment_culture_clone_Anammox_55_KM263553:0.19632666)94:0.049777117)46:0.036468603)54:0.032101583,(Gemmatimonas_aurantiaca_T-27_AP009153:0.31423795,((((((Prosthecochloris_aestuarii_DSM_271_CP001108:0.047579627,(Chlorobaculum_parvum_NCIB_8327_CP001099:0.030928165,Pelodictyon_phaeoclathratiforme_BU-1_CP001110:0.055963375)97:0.016788311)100:0.04760271,Chloroherpeton_thalassium_ATCC_35110_CP001100:0.08880543)100:0.1947185,((((Dokdonia_donghaensis_DSW-1_JSAQ01000001:0.10203893,Capnocytophaga_cynodegmi_DSM_19736_ARAI01000004:0.09993554)100:0.1101151,(Anaerophaga_thermohalophila_DSM_12881_AEWI01000135:0.08576715,(Bacteroides_salyersiae_WAL_10018_DSM_18765_AQHX01000010:0.18545993,Odoribacter_splanchnicus_DSM_20712_CP002544:0.13654704)98:0.061579563)96:0.04290441)71:0.01711813,(Rikenella_microfusus_DSM_15922_ATXW01000003:0.08711461,Sphingobacterium_spiritivorum_ATCC_33861_ACHA02000013:0.2279)95:0.06832191)100:0.28281078,(Ignavibacterium_album_JCM_16511_CP003418:0.07791869,Melioribacter_roseus_P3M-2_CP003557:0.07633897)100:0.08464008)56:0.026259491)49:0.045893483,(Candidatus_Thermokryptus_mobilis_JGI-1:0.02580379,((Candidatus_Kryptobacter_tengchongensis_JGI-2:1.1405062E-6,Candidatus_Kryptobacter_tengchongensis_JGI-3:9.0804463E-4)100:0.011675661,Candidatus_Kryptonium_thompsoni_JGI-4:0.02307494)100:0.037951715)100:0.2207847)41:0.024378099,Caldithrix_abyssi_DSM_13497_AGCQ01000003:0.14037901)42:0.035594467,(Marinimicrobia_bacterium_SCGC_AAA003-E22_ASPI01000040:0.05789712,Marinimicrobia_bacterium_SCGC_AAA003-L08_ASPJ01000020:0.07760736)100:0.21027052)43:0.015494879)17:0.022366242)24:0.03177984,((Thermoanaerobaculum_aquaticum_JX420244:0.14491373,(Acanthopleuribacter_pedis_AB303221:0.18424578,(Acidobacterium_capsulatum_ATCC_51196_CP001472:0.13125966,Candidatus_Chloracidobacterium_thermophilum_B_CP002514:0.27515495)77:0.08935416)46:0.057957336)44:0.059600778,(((Nitrospira_moscoviensis_X82558:0.19993003,Leptospirillum_ferriphilum_AF356829:0.23354968)100:0.108775094,Candidatus_Entotheonella_sp_TSY1_AZHW01000045:0.23805308)33:0.043097656,((Nitrospina_sp._SCGC_AAA288-L16_AQTY01000007:0.2024648,Candidatus_Methylomirabilis_oxyfera_FP565575:0.19216898)44:0.030045655,(((Atribacteria_bacterium_SCGC_AAA255-N14_ASPC01000002:0.042495146,Atribacteria_bacterium_JGI_0000014-F07_ASOZ01000007:0.049910136)100:0.16483419,(Aerophobetes_bacterium_JGI_0000014-A15_ASMM01000001:0.33025137,(Elusimicrobium_minutum_AM490846:0.35671663,Aminicenantes_bacterium_SCGC_AAA252-C08_ASLD01000007:0.1889607)72:0.039251678)28:0.016020533)33:0.032351207,(((Pirellula_staleyi_DSM_6068_CP001848:0.1440861,Blastopirellula_marina_DSM_3645_AANZ01000021:0.09418132)97:0.058049377,((Planctomyces_maris_DSM_8797_ABCE01000003:0.09442365,Planctomyces_brasiliensis_DSM_5305_CP002546:0.09525387)100:0.067969844,Gemmata_obscuriglobus_UQM_2246_ABGO01000325:0.3555532)72:0.035532568)100:0.23478454,((Omnitrophica_bacterium_SCGC_AAA257-O07_AQSZ01000059:0.15416938,Candidatus_Omnitrophus_fodinae_SCGC_AAA011-A17_ASOC01000103:0.17599982)100:0.14130926,(((Simkania_negevensis_Z_FR872582:0.13412823,(Chlamydophila_pneumoniae_TW-183_AE009440:0.020782141,(Chlamydophila_pecorum_E58_CP002608:0.020203207,(Chlamydia_trachomatis_A_HAR-13_CP000051:0.01021703,Chlamydia_suis_U73110:0.020638412)93:0.03472221)70:0.01748452)100:0.113854684)100:0.21285573,(Oligosphaera_ethanolica_AB558581:0.24926977,(Lentisphaera_araneosa_HTCC2155_ABCK01000018:0.21643944,Victivallis_vadensis_AY049713:0.17655094)82:0.034290053)100:0.08798209)70:0.034231585,(Opitutus_terrae_PB90-1_CP001032:0.23060687,(Akkermansia_muciniphila_AY271254:0.11841922,Haloferula_sargassicola_AB372856:0.118039824):0.120082036)100:0.10856507)100:0.04416684)66:0.031519588)44:0.042952724)55:0.007736458)4:0.025826372)9:0.011143614)2:0.021484774)3:0.013610608)1:0.020258905)0:0.021511007)5:0.030760583)3:0.03256896)6:0.039224368)3:0.033637404)1:0.026331557)2:0.010046769)2:0.071405426)39:0.61563677,(Nanoarchaeum_equitans_AJ318041:0.33095157,((((Candidatus_Caldiarchaeum_subterraneum_AP011786:0.121635005,Aigarchaeota_archaeon_SCGC_AAA471-B22_AQTD01000013:0.11581352)100:0.1496515,((((Candidatus_Nitrosopelagicus_brevis_CP007026:0.057825435,Cenarchaeum_symbiosum_AF083071:0.05672373)100:0.19838457,Candidatus_Nitrososphaera_gargensis_Ga9_2_CP002408:0.06665287)100:0.17561269,Candidatus_Korarchaeum_cryptofilum_OPF8_CP000968:0.30644616)27:0.024820805,Crenarchaeota_archaeon_SCGC_AAA471-B23_ASPO01000025:0.24435654)28:0.04398825)31:0.03949781,(Thermofilum_pendens_X14835:0.10451298,((Ignicoccus_islandicus_X99562:0.07638717,Thermodiscus_maritimus_X99554:0.07608919)70:0.025435353,((Fervidicoccus_fontis_Kam940_CP003423:0.11812585,Sulfolobus_acidocaldarius_DSM_639_CP000077:0.19167319)68:0.031121897,((Ignisphaera_aggregans_DSM_17230_CP002098:0.06971227,Hyperthermus_butylicus_DSM_5456_CP000493:0.050707743)22:0.012969227,(Sulfophobococcus_zilligii_X98064:0.061788265,Thermosphaera_aggregans_DSM_11486_CP001939:0.03135183)87:0.03032672)14:0.0093708765)17:0.012009847)100:0.070285)70:0.018816294)76:0.091838226,(Methanopyrus_kandleri_AV19_AE009439:0.15940481,(((Archaeoglobus_profundus_DSM_5631_CP001857:0.02297321,(Ferroglobus_placidus_DSM_10642_CP001899:0.015068916,Archaeoglobus_veneficus_SNP6_CP002588:0.063609995)31:0.008389755)100:0.16623119,Thermococcus_acidaminovorans_AB055120:0.11392989)52:0.03177223,((((archaeon_GW2011_AR13_JWKU01000011:0.9645844,Candidatus_Iainarchaeum_andersonii_SCGC_AAA011-E11_AQRS01000026:0.3536052)72:0.13294755,(Candidatus_Micrarchaeum_acidiphilum_ARMAN-2_DQ848677:0.43549487,Candidatus_Aenigmarchaeum_subterraneum_SCGC_AAA011_ASMQ01000007:0.51597905)55:0.086994335)32:0.07592782,(Halococcus_saccharolyticus_DSM_5350_AOMD01000030:0.32783723,Candidatus_Nanosalinarum_sp_J07AB56_AEIX01000219:0.525606)72:0.07863868)57:0.1013101,Methanothermus_fervidus_DSM_2088_CP002278:0.111252666)30:0.049791805)21:0.02893183)30:0.027482383)34:0.032068085)100:0.11020659);

#FCB-specific tree constructed using RAxML for Supplementary Fig. 2B

(((Candidatus_Haloredivivus_sp_G17_AGNT01000024:0.058835916,Candidatus_Nanosalinarum_sp_J07AB56_AEIX01000219:0.1583096)100:0.37396532,(((Methanopyrus_kandleri_AV19_AE009439:0.17737226,(Candidatus_Korarchaeum_cryptofilum_OPF8_CP000968:0.29427028,((Candidatus_Nitrosopelagicus_brevis_CP007026:0.05326461,Candidatus_Nitrosoarchaeum_limnia_SFB1_AEGP01000029:0.037048787)100:0.4376259,((Candidatus_Caldiarchaeum_subterraneum_AP011786:0.12651435,Aigarchaeota_archaeon_SCGC_AAA471-B22_AQTD01000013:0.10988337)100:0.15097733,((Sulfolobus_acidocaldarius_DSM_639_CP000077:0.062242247,Metallosphaera_cuprina_Ar-4_CP002656:0.14554718)100:0.14539671,Pyrobaculum_neutrophilum_V24Sta_CP001014:0.15560584)100:0.07620796)61:0.029572865)46:0.029681025)88:0.09884863)10:0.019890457,((Archaeoglobus_profundus_DSM_5631_CP001857:0.1986086,Thermococcus_litoralis_DSM_5473_CP006670:0.10307385)24:0.016272582,(Methanococcus_vannielii_SB_CP000742:0.23810357,((Methanobrevibacter_smithii_ATCC_35061_CP000678:0.07801788,Methanosphaera_stadtmanae_DSM_3091_CP000102:0.09268178)100:0.15828429,(((Halococcus_hamelinensis_100A6_AOMB01000011:0.11238602,(Halorubrum_californiensis_DSM_19288_AOJK01000040:0.2110077,(Halostagnicola_larsenii_XH-48_CP007055:0.11408031,(Haloferax_volcanii_DS2_AOHU01000104:0.008501953,Haloferax_mediterranei_ATCC_33500_AOLO01000008:0.016027264)100:0.06368303)23:0.009494651)53:0.02513288)100:0.22316012,(Methanospirillum_hungatei_JF-1_CP000254:0.19137661,(Methanosaeta_thermophila_PT_CP000477:0.11474089,(Methanococcoides_burtonii_DSM_6242_CP000300:0.05444264,Methanosarcina_acetivorans_C2A_AE010299:0.05809379)100:0.09569527)99:0.072029926)89:0.06155875)61:0.0770027,(((((archaeon_GW2011_AR18_JWKX01000012:0.20071122,archaeon_GW2011_AR20_CP010426:0.1408229)99:0.06344233,(archaeon_GW2011_AR15_CP010425:0.1593314,(archaeon_GW2011_AR11_JWKT01000043:0.1936633,archaeon_GW2011_AR16_JWKV01000003:0.13750426)91:0.051132865)93:0.039291605)100:0.17931002,(Candidatus_Iainarchaeum_andersonii_SCGC_AAA011-E11_AQRS01000026:0.13446529,archaeon_GW2011_AR10_CP010424:0.13767347)100:0.28766814)30:0.06074652,(Candidatus_Micrarchaeum_acidiphilum_ARMAN-2_DQ848677:0.4482279,Candidatus_Aenigmarchaeum_subterraneum_SCGC_AAA011_ASMQ01000007:0.45151368)45:0.080426514)32:0.05471518,(Thermoplasma_volcanium_GSS1_BA000011:0.21565804,Methanomassiliicoccus_luminyensis_B10_CAJE01000013:0.24244328)100:0.16699924)26:0.03159286)17:0.031610265)21:0.051681653)30:0.095105164)22:0.032818623)8:0.029017832,Nanoarchaeum_equitans_AJ318041:0.3752916):0.066359654)11:0.24400504,((Cloacimonetes_bacterium_JGI_OTU-3_AWNP01000045:0.0062362566,Candidatus_Cloacimonas_acidaminovorans_str_Evry_CU466930:1.1671398E-6)100:0.37057275,((((((((((Alistipes_putredinis_DSM_17216_ABFK02000016:0.033550415,Alistipes_onderdonkii_WAL_8169_DSM_19147_ARFY01000017:0.025933025)100:0.07792282,Rikenella_microfusus_DSM_15922_ATXW01000003:0.08502727)100:0.073806785,((Odoribacter_splanchnicus_DSM_20712_CP002544:0.14908321,(((Bacteroides_stercoris_ATCC_43183_ABFZ02000022:0.03145689,(Bacteroides_eggerthii_DSM_20697_ABVO01000045:0.035327762,(((Phocaeicola_abscessus_CCUG_55929_CAKQ01000027:0.22864985,Bacteroides_dorei_DSM_17855_ABWZ01000093:0.057132583)37:0.022244722,(Bacteroides_coprocola_DSM_17136_ABIY02000115:0.04548581,Bacteroides_coprophilus_DSM_18228_JCM_13818_ACBW01000012:0.0698346)57:0.019333426)44:0.023111962,Bacteroides_salyersiae_WAL_10018_DSM_18765_JCM_AQHX01000010:0.06933229)33:0.026327085)15:0.0071015586)32:0.02509163,(Prevotella_tannerae_ATCC_51259_ACIJ02000018:0.19187625,(Prevotella_copri_DSM_18205_ACBX02000014:0.0604531,((Prevotella_nigrescens_ATCC_33563_AFPX01000069:0.11718201,(Prevotella_bergensis_DSM_17361_ACKS01000100:0.06813569,(Prevotella_dentalis_DSM_3688_AFPW01000057:0.06289442,Prevotella_multisaccharivorax_DSM_17128_AFJE01000016:0.11290241)58:0.0174021)98:0.034779176)44:0.0141121205,(Prevotella_micans_DSM_21469_JCM_16134_AREK01000051:0.05924376,((Prevotella_loescheii_DSM_19665_JCM_12249_ATCC__BAJB01000042:0.06707576,Prevotella_marshii_DSM_16973_JCM_13450_AEEI01000070:0.047288563)78:0.022883134,Prevotella_oralis_ATCC_33269_AEPE02000001:0.08122018)98:0.029909266)82:0.030297542)75:0.034930024)100:0.08500181)99:0.06590759)100:0.07607285,(Parabacteroides_johnsonii_DSM_18315_ABYH01000014:0.081922814,(Barnesiella_viscericola_DSM_18177_CP007034:0.19608997,(Dysgonomonas_gadei_ATCC_BAA-286_ADLV01000001:0.07187861,Paludibacter_propionicigenes_WB4_CP002345:0.0833484)92:0.03890314)30:0.009353745)67:0.041023456)99:0.033890765)94:0.03719167,Anaerophaga_thermohalophila_DSM_12881_AEWI01000135:0.12468796)99:0.03913212)97:0.042126156,(Fluviicola_taffensis_DSM_16823_CP002542:0.1239904,((Chryseobacterium_daeguense_DSM_19388_AUMT01000026:0.0608436,Bergeyella_zoohelcum_ATCC_43767_AGYA01000038:0.04643652)100:0.13590312,(Myroides_odoratus_DSM_2801_AHKQ01000028:0.0642409,((Flavobacterium_johnsoniae_UW101_CP000685:0.058063492,(Flavobacterium_suncheonense_GH29-5_DSM_17707_AUCZ01000043:0.057076078,Flavobacterium_subsaxonicum_WB_4-1-42_DSM_21790_AUGP01000011:0.034764644)60:0.018379344)98:0.026799474,((Capnocytophaga_cynodegmi_DSM_19736_ARAI01000004:0.030316962,Capnocytophaga_sputigena_ATCC_33612_ABZV01000054:0.06115352)100:0.08341805,(Joostella_marina_DSM_19592_AJUG01000002:0.048882507,(Leeuwenhoekiella_blandensis_MED217_AANC01000011:0.06390937,(Dokdonia_donghaensis_DSW-1_JSAQ01000001:0.04784255,(Psychroflexus_gondwanensis_ACAM_44_APLF01000003:0.07603629,(Kordia_algicida_OT-1_ABIB01000004:0.059602305,Polaribacter_irgensii_23-P_AAOG01000003:0.08286149)86:0.039512217)37:0.027577037)63:0.019779488)74:0.016827833)53:0.021973807)52:0.019692194)77:0.035014454)100:0.06692166)51:0.02362717)56:0.03157785)60:0.013690486,((Pedobacter_saltans_DSM_12145_CP002545:0.048617598,((Pedobacter_heparinus_DSM_2366_AQGK01000001:0.062641844,Mucilaginibacter_paludis_DSM_18603_AEIH02000003:0.071322314)91:0.015138733,Sphingobacterium_spiritivorum_ATCC_33861_ACHA02000013:0.09322689)90:0.012579989)100:0.09811175,((Cytophaga_aurantiaca_DSM_3654_ARBN01000051:0.12317867,(Cyclobacterium_marinum_DSM_745_CP002955:0.18450654,(Leadbetterella_byssophila_DSM_17132_CP002305:0.16107538,(Spirosoma_luteum_DSM_19990_ARFC01000063:0.18829904,Dyadobacter_fermentans_DSM_18053_CP001619:0.14478217)95:0.039228596)74:0.03945967)99:0.047171574)98:0.046360385,((Chitinophaga_pinensis_DSM_2588_CP001699:0.04857886,Terrimonas_ferruginea_DSM_30193_AUDS01000006:0.09999725)100:0.15396594,Haliscomenobacter_hydrossis_DSM_1100_CP002691:0.15491743)87:0.05878085)64:0.026435157)76:0.041110914)100:0.14556493,(Balneola_vulgaris_DSM_17893_AQXH01000007:0.059085254,Gracilimonas_tropica_DSM_19535_AQXG01000022:0.07325553)100:0.11771594)93:0.062092166,(Salisaeta_longa_DSM_21114_ATTH01000001:0.14655204,Rhodothermus_marinus_DSM_4252_CP001807:0.089689665)100:0.097248994)84:0.043860234,((2599793641_Thermokryptus_mobilis_JGI-1:0.023026107,(((((2601846925_Kryptonium_thompsoni_JGI-10:0.04337993,(2599799788_Kryptonium_thompsoni_JGI-4:1.1671398E-6,(2599799788_Kryptonium_thompsoni_JGI-4-2:1.1671398E-6,((2599799788_Kryptonium_thompsoni_JGI-4-6:1.1671398E-6,(2599799788_Kryptonium_thompsoni_JGI-4-3:1.1671398E-6,(((2599799788_Kryptonium_thompsoni_JGI-4-7:1.1671398E-6,(2599799788_Kryptonium_thompsoni_JGI-4-9:1.1671398E-6,2599799788_Kryptonium_thompsoni_JGI-4-5:1.1671398E-6)4:1.1671398E-6)2:1.1671398E-6,2599799788_Kryptonium_thompsoni_JGI-4-4:1.1671398E-6)0:1.1671398E-6,2599799788_Kryptonium_thompsoni_JGI-4-8:1.1671398E-6)2:1.1671398E-6)4:1.1671398E-6)1:1.1671398E-6,2599799788_Kryptonium_thompsoni_JGI-4-1:1.1671398E-6)1:1.1671398E-6)12:1.1671398E-6)91:9.178243E-4)70:0.0020223106,(2602031511_Kryptonium_thompsoni_JGI-17:9.2148146E-4,2601847931_Kryptonium_thompsoni_JGI-11:0.0026542533)83:0.0016040526)79:0.011084702,2601857159_Kryptonium_thompsoni_JGI-12:0.0040250123)79:0.017028155,(2601854828_Kryptobacter_tengchongensis_JGI-25:0.015038517,(((2599795122_Kryptobacter_tengchongensis_JGI-2-2:1.1671398E-6,2599795122_Kryptobacter_tengchongensis_JGI-2:1.1671398E-6)14:1.1671398E-6,(2599795122_Kryptobacter_tengchongensis_JGI-2-3:1.1671398E-6,2599795122_Kryptobacter_tengchongensis_JGI-2-1:1.1671398E-6)13:1.1671398E-6)86:1.1671398E-6,2600398708_Kryptobacter_tengchongensis_JGI-20:0.0036033504)95:0.0013286808)96:0.013197049)73:0.014148449,2601851028_Chrysopegis_kryptomonas_JGI-23:0.018063195)94:0.019989612)100:0.21693322,(Ignavibacterium_album_JCM_16511_CP003418:0.08021104,Melioribacter_roseus_P3M-2_CP003557:0.069934025)100:0.07874325)65:0.049532164)34:0.019948944,((Prosthecochloris_aestuarii_DSM_271_CP001108:0.04469934,(Pelodictyon_phaeoclathratiforme_BU-1_CP001110:0.05302751,Chlorobaculum_parvum_NCIB_8327_CP001099:0.030264022)89:0.017106874)97:0.04205917,Chloroherpeton_thalassium_ATCC_35110_CP001100:0.08854405)100:0.1865793)51:0.014272364,((Marinimicrobia_bacterium_SCGC_AAA003-E22_ASPI01000040:0.12973492,(Marinimicrobia_bacterium_JGI_0000113-D11_AYLG01000001:0.08562935,Marinimicrobia_bacterium_SCGC_AAA160-I06_AQSA01000023:0.17387949)100:0.055291202)100:0.1225839,((((Fibrobacter_succinogenes_subsp_succinogenes_S85_CP001792:0.08753411,Fibrobacter_intestinalis_AJ496284:0.062589705)100:0.32571882,(Latescibacteria_bacterium_SCGC_AAA257-K07_AQRO01000115:0.112975486,(Latescibacteria_bacterium_SCGC_AAA252-D10_ASMB01000010:0.05148887,Candidatus_Latescibacter_anaerobius_SCGC_AAA252-E0_AQSL01000078:0.03999137)100:0.087554246)93:0.09079126)13:0.009712817,candidate_division_Zixibacteria_bacterium_RBG-1_AUYT01000001:0.24343865)32:0.042007014,(Caldithrix_abyssi_DSM_13497_AGCQ01000003:0.14665423,(Gemmatimonas_aurantiaca_T-27_AP009153:0.22811055,Gemmatimonadetes_bacterium_SCGC_AAA240-J22_AXVX01000020:0.1720732)86:0.102586545)28:0.028495131)20:0.021934344)18:0.024660667)48:0.09670284)100:0.65287834);

#FCB-specific tree constructed using MrBayes for Supplementary Fig. 2C

#NEXUS

[ID: 5225144172]
begin taxa;
	dimensions ntax=136;
	taxlabels
		Thermoplasma_volcanium_GSS1_BA000011
		Methanopyrus_kandleri_AV19_AE009439
		Methanosarcina_acetivorans_C2A_AE010299
		Sulfolobus_acidocaldarius_DSM_639_CP000077
		Methanosphaera_stadtmanae_DSM_3091_CP000102
		Nanoarchaeum_equitans_AJ318041
		Fibrobacter_intestinalis_AJ496284
		Methanospirillum_hungatei_JF-1_CP000254
		Methanococcoides_burtonii_DSM_6242_CP000300
		Methanosaeta_thermophila_PT_CP000477
		Cloacimonetes_bacterium_JGI_OTU-3_AWNP01000045
		Methanobrevibacter_smithii_ATCC_35061_CP000678
		Flavobacterium_johnsoniae_UW101_CP000685
		Methanococcus_vannielii_SB_CP000742
		Gemmatimonas_aurantiaca_T-27_AP009153
		Chlorobaculum_parvum_NCIB_8327_CP001099
		Prevotella_tannerae_ATCC_51259_ACIJ02000018
		Chitinophaga_pinensis_DSM_2588_CP001699
		Rhodothermus_marinus_DSM_4252_CP001807
		Odoribacter_splanchnicus_DSM_20712_CP002544
		Leadbetterella_byssophila_DSM_17132_CP002305
		Paludibacter_propionicigenes_WB4_CP002345
		Dysgonomonas_gadei_ATCC_BAA-286_ADLV01000001
		Pedobacter_saltans_DSM_12145_CP002545
		Cyclobacterium_marinum_DSM_745_CP002955
		Prevotella_loescheii_DSM_19665_JCM_12249_ATCC__BAJB01000042
		Candidatus_Caldiarchaeum_subterraneum_AP011786
		Candidatus_Haloredivivus_sp_G17_AGNT01000024
		Candidatus_Nitrosopelagicus_brevis_CP007026
		Candidatus_Aenigmarchaeum_subterraneum_SCGC_AAA011_ASMQ01000007
		Mucilaginibacter_paludis_DSM_18603_AEIH02000003
		Bacteroides_salyersiae_WAL_10018_DSM_18765_JCM_AQHX01000010
		Candidatus_Nanosalinarum_sp_J07AB56_AEIX01000219
		Marinimicrobia_bacterium_SCGC_AAA160-I06_AQSA01000023
		Pedobacter_heparinus_DSM_2366_AQGK01000001
		Haloferax_volcanii_DS2_AOHU01000104
		Haloferax_mediterranei_ATCC_33500_AOLO01000008
		Balneola_vulgaris_DSM_17893_AQXH01000007
		Halococcus_hamelinensis_100A6_AOMB01000011
		Sphingobacterium_spiritivorum_ATCC_33861_ACHA02000013
		archaeon_GW2011_AR20_CP010426
		Chloroherpeton_thalassium_ATCC_35110_CP001100
		Pelodictyon_phaeoclathratiforme_BU-1_CP001110
		Candidatus_Korarchaeum_cryptofilum_OPF8_CP000968
		Prevotella_copri_DSM_18205_ACBX02000014
		Prosthecochloris_aestuarii_DSM_271_CP001108
		Kordia_algicida_OT-1_ABIB01000004
		Bacteroides_coprocola_DSM_17136_ABIY02000115
		Bacteroides_eggerthii_DSM_20697_ABVO01000045
		Parabacteroides_johnsonii_DSM_18315_ABYH01000014
		Spirosoma_luteum_DSM_19990_ARFC01000063
		Dyadobacter_fermentans_DSM_18053_CP001619
		Capnocytophaga_cynodegmi_DSM_19736_ARAI01000004
		Bacteroides_stercoris_ATCC_43183_ABFZ02000022
		Cytophaga_aurantiaca_DSM_3654_ARBN01000051
		Myroides_odoratus_DSM_2801_AHKQ01000028
		Prevotella_dentalis_DSM_3688_AFPW01000057
		Pyrobaculum_neutrophilum_V24Sta_CP001014
		Psychroflexus_gondwanensis_ACAM_44_APLF01000003
		Bacteroides_coprophilus_DSM_18228_JCM_13818_ACBW01000012
		candidate_division_Zixibacteria_bacterium_RBG-1_AUYT01000001
		archaeon_GW2011_AR18_JWKX01000012
		Chryseobacterium_daeguense_DSM_19388_AUMT01000026
		Metallosphaera_cuprina_Ar-4_CP002656
		Prevotella_bergensis_DSM_17361_ACKS01000100
		Methanomassiliicoccus_luminyensis_B10_CAJE01000013
		Fibrobacter_succinogenes_subsp_succinogenes_S85_CP001792
		Archaeoglobus_profundus_DSM_5631_CP001857
		Fluviicola_taffensis_DSM_16823_CP002542
		Haliscomenobacter_hydrossis_DSM_1100_CP002691
		Halostagnicola_larsenii_XH-48_CP007055
		Bergeyella_zoohelcum_ATCC_43767_AGYA01000038
		Ignavibacterium_album_JCM_16511_CP003418
		Phocaeicola_abscessus_CCUG_55929_CAKQ01000027
		Prevotella_oralis_ATCC_33269_AEPE02000001
		Barnesiella_viscericola_DSM_18177_CP007034
		Melioribacter_roseus_P3M-2_CP003557
		Candidatus_Iainarchaeum_andersonii_SCGC_AAA011-E11_AQRS01000026
		Halorubrum_californiensis_DSM_19288_AOJK01000040
		Joostella_marina_DSM_19592_AJUG01000002
		Dokdonia_donghaensis_DSW-1_JSAQ01000001
		Rikenella_microfusus_DSM_15922_ATXW01000003
		Salisaeta_longa_DSM_21114_ATTH01000001
		archaeon_GW2011_AR15_CP010425
		Thermococcus_litoralis_DSM_5473_CP006670
		Prevotella_micans_DSM_21469_JCM_16134_AREK01000051
		Marinimicrobia_bacterium_SCGC_AAA003-E22_ASPI01000040
		Marinimicrobia_bacterium_JGI_0000113-D11_AYLG01000001
		Latescibacteria_bacterium_SCGC_AAA252-D10_ASMB01000010
		Caldithrix_abyssi_DSM_13497_AGCQ01000003
		Anaerophaga_thermohalophila_DSM_12881_AEWI01000135
		Candidatus_Nitrosoarchaeum_limnia_SFB1_AEGP01000029
		archaeon_GW2011_AR11_JWKT01000043
		Aigarchaeota_archaeon_SCGC_AAA471-B22_AQTD01000013
		Candidatus_Latescibacter_anaerobius_SCGC_AAA252-E0_AQSL01000078
		Prevotella_marshii_DSM_16973_JCM_13450_AEEI01000070
		Latescibacteria_bacterium_SCGC_AAA257-K07_AQRO01000115
		Gracilimonas_tropica_DSM_19535_AQXG01000022
		archaeon_GW2011_AR10_CP010424
		Alistipes_putredinis_DSM_17216_ABFK02000016
		Bacteroides_dorei_DSM_17855_ABWZ01000093
		Capnocytophaga_sputigena_ATCC_33612_ABZV01000054
		Candidatus_Cloacimonas_acidaminovorans_str_Evry_CU466930
		Gemmatimonadetes_bacterium_SCGC_AAA240-J22_AXVX01000020
		Prevotella_nigrescens_ATCC_33563_AFPX01000069
		Prevotella_multisaccharivorax_DSM_17128_AFJE01000016
		Alistipes_onderdonkii_WAL_8169_DSM_19147_ARFY01000017
		archaeon_GW2011_AR16_JWKV01000003
		Flavobacterium_subsaxonicum_WB_4-1-42_DSM_21790_AUGP01000011
		Polaribacter_irgensii_23-P_AAOG01000003
		Leeuwenhoekiella_blandensis_MED217_AANC01000011
		Terrimonas_ferruginea_DSM_30193_AUDS01000006
		Candidatus_Micrarchaeum_acidiphilum_ARMAN-2_DQ848677
		Flavobacterium_suncheonense_GH29-5_DSM_17707_AUCZ01000043
		2599793641_Thermokryptus_mobilis_JGI-1
		2599795122_Kryptobacter_tengchongensis_JGI-2
		2599795122_Kryptobacter_tengchongensis_JGI-2-1
		2599799788_Kryptonium_thompsoni_JGI-4
		2599799788_Kryptonium_thompsoni_JGI-4-1
		2599799788_Kryptonium_thompsoni_JGI-4-2
		2600398708_Kryptobacter_tengchongensis_JGI-20
		2599795122_Kryptobacter_tengchongensis_JGI-2-2
		2599799788_Kryptonium_thompsoni_JGI-4-3
		2599799788_Kryptonium_thompsoni_JGI-4-4
		2599799788_Kryptonium_thompsoni_JGI-4-5
		2601846925_Kryptonium_thompsoni_JGI-10
		2601847931_Kryptonium_thompsoni_JGI-11
		2601851028_Chrysopegis_kryptomonas_JGI-23
		2599795122_Kryptobacter_tengchongensis_JGI-2-3
		2601854828_Kryptobacter_tengchongensis_JGI-25
		2601857159_Kryptonium_thompsoni_JGI-12
		2599799788_Kryptonium_thompsoni_JGI-4-6
		2599799788_Kryptonium_thompsoni_JGI-4-7
		2599799788_Kryptonium_thompsoni_JGI-4-8
		2602031511_Kryptonium_thompsoni_JGI-17
		2599799788_Kryptonium_thompsoni_JGI-4-9
		;
end;
begin trees;
	translate
		1	Thermoplasma_volcanium_GSS1_BA000011,
		2	Methanopyrus_kandleri_AV19_AE009439,
		3	Methanosarcina_acetivorans_C2A_AE010299,
		4	Sulfolobus_acidocaldarius_DSM_639_CP000077,
		5	Methanosphaera_stadtmanae_DSM_3091_CP000102,
		6	Nanoarchaeum_equitans_AJ318041,
		7	Fibrobacter_intestinalis_AJ496284,
		8	Methanospirillum_hungatei_JF-1_CP000254,
		9	Methanococcoides_burtonii_DSM_6242_CP000300,
		10	Methanosaeta_thermophila_PT_CP000477,
		11	Cloacimonetes_bacterium_JGI_OTU-3_AWNP01000045,
		12	Methanobrevibacter_smithii_ATCC_35061_CP000678,
		13	Flavobacterium_johnsoniae_UW101_CP000685,
		14	Methanococcus_vannielii_SB_CP000742,
		15	Gemmatimonas_aurantiaca_T-27_AP009153,
		16	Chlorobaculum_parvum_NCIB_8327_CP001099,
		17	Prevotella_tannerae_ATCC_51259_ACIJ02000018,
		18	Chitinophaga_pinensis_DSM_2588_CP001699,
		19	Rhodothermus_marinus_DSM_4252_CP001807,
		20	Odoribacter_splanchnicus_DSM_20712_CP002544,
		21	Leadbetterella_byssophila_DSM_17132_CP002305,
		22	Paludibacter_propionicigenes_WB4_CP002345,
		23	Dysgonomonas_gadei_ATCC_BAA-286_ADLV01000001,
		24	Pedobacter_saltans_DSM_12145_CP002545,
		25	Cyclobacterium_marinum_DSM_745_CP002955,
		26	Prevotella_loescheii_DSM_19665_JCM_12249_ATCC__BAJB01000042,
		27	Candidatus_Caldiarchaeum_subterraneum_AP011786,
		28	Candidatus_Haloredivivus_sp_G17_AGNT01000024,
		29	Candidatus_Nitrosopelagicus_brevis_CP007026,
		30	Candidatus_Aenigmarchaeum_subterraneum_SCGC_AAA011_ASMQ01000007,
		31	Mucilaginibacter_paludis_DSM_18603_AEIH02000003,
		32	Bacteroides_salyersiae_WAL_10018_DSM_18765_JCM_AQHX01000010,
		33	Candidatus_Nanosalinarum_sp_J07AB56_AEIX01000219,
		34	Marinimicrobia_bacterium_SCGC_AAA160-I06_AQSA01000023,
		35	Pedobacter_heparinus_DSM_2366_AQGK01000001,
		36	Haloferax_volcanii_DS2_AOHU01000104,
		37	Haloferax_mediterranei_ATCC_33500_AOLO01000008,
		38	Balneola_vulgaris_DSM_17893_AQXH01000007,
		39	Halococcus_hamelinensis_100A6_AOMB01000011,
		40	Sphingobacterium_spiritivorum_ATCC_33861_ACHA02000013,
		41	archaeon_GW2011_AR20_CP010426,
		42	Chloroherpeton_thalassium_ATCC_35110_CP001100,
		43	Pelodictyon_phaeoclathratiforme_BU-1_CP001110,
		44	Candidatus_Korarchaeum_cryptofilum_OPF8_CP000968,
		45	Prevotella_copri_DSM_18205_ACBX02000014,
		46	Prosthecochloris_aestuarii_DSM_271_CP001108,
		47	Kordia_algicida_OT-1_ABIB01000004,
		48	Bacteroides_coprocola_DSM_17136_ABIY02000115,
		49	Bacteroides_eggerthii_DSM_20697_ABVO01000045,
		50	Parabacteroides_johnsonii_DSM_18315_ABYH01000014,
		51	Spirosoma_luteum_DSM_19990_ARFC01000063,
		52	Dyadobacter_fermentans_DSM_18053_CP001619,
		53	Capnocytophaga_cynodegmi_DSM_19736_ARAI01000004,
		54	Bacteroides_stercoris_ATCC_43183_ABFZ02000022,
		55	Cytophaga_aurantiaca_DSM_3654_ARBN01000051,
		56	Myroides_odoratus_DSM_2801_AHKQ01000028,
		57	Prevotella_dentalis_DSM_3688_AFPW01000057,
		58	Pyrobaculum_neutrophilum_V24Sta_CP001014,
		59	Psychroflexus_gondwanensis_ACAM_44_APLF01000003,
		60	Bacteroides_coprophilus_DSM_18228_JCM_13818_ACBW01000012,
		61	candidate_division_Zixibacteria_bacterium_RBG-1_AUYT01000001,
		62	archaeon_GW2011_AR18_JWKX01000012,
		63	Chryseobacterium_daeguense_DSM_19388_AUMT01000026,
		64	Metallosphaera_cuprina_Ar-4_CP002656,
		65	Prevotella_bergensis_DSM_17361_ACKS01000100,
		66	Methanomassiliicoccus_luminyensis_B10_CAJE01000013,
		67	Fibrobacter_succinogenes_subsp_succinogenes_S85_CP001792,
		68	Archaeoglobus_profundus_DSM_5631_CP001857,
		69	Fluviicola_taffensis_DSM_16823_CP002542,
		70	Haliscomenobacter_hydrossis_DSM_1100_CP002691,
		71	Halostagnicola_larsenii_XH-48_CP007055,
		72	Bergeyella_zoohelcum_ATCC_43767_AGYA01000038,
		73	Ignavibacterium_album_JCM_16511_CP003418,
		74	Phocaeicola_abscessus_CCUG_55929_CAKQ01000027,
		75	Prevotella_oralis_ATCC_33269_AEPE02000001,
		76	Barnesiella_viscericola_DSM_18177_CP007034,
		77	Melioribacter_roseus_P3M-2_CP003557,
		78	Candidatus_Iainarchaeum_andersonii_SCGC_AAA011-E11_AQRS01000026,
		79	Halorubrum_californiensis_DSM_19288_AOJK01000040,
		80	Joostella_marina_DSM_19592_AJUG01000002,
		81	Dokdonia_donghaensis_DSW-1_JSAQ01000001,
		82	Rikenella_microfusus_DSM_15922_ATXW01000003,
		83	Salisaeta_longa_DSM_21114_ATTH01000001,
		84	archaeon_GW2011_AR15_CP010425,
		85	Thermococcus_litoralis_DSM_5473_CP006670,
		86	Prevotella_micans_DSM_21469_JCM_16134_AREK01000051,
		87	Marinimicrobia_bacterium_SCGC_AAA003-E22_ASPI01000040,
		88	Marinimicrobia_bacterium_JGI_0000113-D11_AYLG01000001,
		89	Latescibacteria_bacterium_SCGC_AAA252-D10_ASMB01000010,
		90	Caldithrix_abyssi_DSM_13497_AGCQ01000003,
		91	Anaerophaga_thermohalophila_DSM_12881_AEWI01000135,
		92	Candidatus_Nitrosoarchaeum_limnia_SFB1_AEGP01000029,
		93	archaeon_GW2011_AR11_JWKT01000043,
		94	Aigarchaeota_archaeon_SCGC_AAA471-B22_AQTD01000013,
		95	Candidatus_Latescibacter_anaerobius_SCGC_AAA252-E0_AQSL01000078,
		96	Prevotella_marshii_DSM_16973_JCM_13450_AEEI01000070,
		97	Latescibacteria_bacterium_SCGC_AAA257-K07_AQRO01000115,
		98	Gracilimonas_tropica_DSM_19535_AQXG01000022,
		99	archaeon_GW2011_AR10_CP010424,
		100	Alistipes_putredinis_DSM_17216_ABFK02000016,
		101	Bacteroides_dorei_DSM_17855_ABWZ01000093,
		102	Capnocytophaga_sputigena_ATCC_33612_ABZV01000054,
		103	Candidatus_Cloacimonas_acidaminovorans_str_Evry_CU466930,
		104	Gemmatimonadetes_bacterium_SCGC_AAA240-J22_AXVX01000020,
		105	Prevotella_nigrescens_ATCC_33563_AFPX01000069,
		106	Prevotella_multisaccharivorax_DSM_17128_AFJE01000016,
		107	Alistipes_onderdonkii_WAL_8169_DSM_19147_ARFY01000017,
		108	archaeon_GW2011_AR16_JWKV01000003,
		109	Flavobacterium_subsaxonicum_WB_4-1-42_DSM_21790_AUGP01000011,
		110	Polaribacter_irgensii_23-P_AAOG01000003,
		111	Leeuwenhoekiella_blandensis_MED217_AANC01000011,
		112	Terrimonas_ferruginea_DSM_30193_AUDS01000006,
		113	Candidatus_Micrarchaeum_acidiphilum_ARMAN-2_DQ848677,
		114	Flavobacterium_suncheonense_GH29-5_DSM_17707_AUCZ01000043,
		115	2599793641_Thermokryptus_mobilis_JGI-1,
		116	2599795122_Kryptobacter_tengchongensis_JGI-2,
		117	2599795122_Kryptobacter_tengchongensis_JGI-2-1,
		118	2599799788_Kryptonium_thompsoni_JGI-4,
		119	2599799788_Kryptonium_thompsoni_JGI-4-1,
		120	2599799788_Kryptonium_thompsoni_JGI-4-2,
		121	2600398708_Kryptobacter_tengchongensis_JGI-20,
		122	2599795122_Kryptobacter_tengchongensis_JGI-2-2,
		123	2599799788_Kryptonium_thompsoni_JGI-4-3,
		124	2599799788_Kryptonium_thompsoni_JGI-4-4,
		125	2599799788_Kryptonium_thompsoni_JGI-4-5,
		126	2601846925_Kryptonium_thompsoni_JGI-10,
		127	2601847931_Kryptonium_thompsoni_JGI-11,
		128	2601851028_Chrysopegis_kryptomonas_JGI-23,
		129	2599795122_Kryptobacter_tengchongensis_JGI-2-3,
		130	2601854828_Kryptobacter_tengchongensis_JGI-25,
		131	2601857159_Kryptonium_thompsoni_JGI-12,
		132	2599799788_Kryptonium_thompsoni_JGI-4-6,
		133	2599799788_Kryptonium_thompsoni_JGI-4-7,
		134	2599799788_Kryptonium_thompsoni_JGI-4-8,
		135	2602031511_Kryptonium_thompsoni_JGI-17,
		136	2599799788_Kryptonium_thompsoni_JGI-4-9
		;
   tree con_50_majrule = [&U] (1[&prob=1.000000000000000e+00,prob_stddev=0.000000000000000e+00,prob_range={1.000000000000000e+00,1.000000000000000e+00},prob(percent)="100",prob+-sd="100+-0"]:2.472756667655690e-01[&length_mean=2.487893556816323e-01,length_median=2.472756667655690e-01,length_95%HPD={1.906202609088922e-01,3.072344520119756e-01}],66[&prob=1.000000000000000e+00,prob_stddev=0.000000000000000e+00,prob_range={1.000000000000000e+00,1.000000000000000e+00},prob(percent)="100",prob+-sd="100+-0"]:2.631823202168534e-01[&length_mean=2.652518399378189e-01,length_median=2.631823202168534e-01,length_95%HPD={2.056092551418182e-01,3.294157240007903e-01}],((((2[&prob=1.000000000000000e+00,prob_stddev=0.000000000000000e+00,prob_range={1.000000000000000e+00,1.000000000000000e+00},prob(percent)="100",prob+-sd="100+-0"]:1.866362291575374e-01[&length_mean=1.870441636574596e-01,length_median=1.866362291575374e-01,length_95%HPD={1.421188890348007e-01,2.315526270652356e-01}],(((((4[&prob=1.000000000000000e+00,prob_stddev=0.000000000000000e+00,prob_range={1.000000000000000e+00,1.000000000000000e+00},prob(percent)="100",prob+-sd="100+-0"]:7.160409138229583e-02[&length_mean=7.246978036517554e-02,length_median=7.160409138229583e-02,length_95%HPD={4.532345130230375e-02,1.013467382563264e-01}],64[&prob=1.000000000000000e+00,prob_stddev=0.000000000000000e+00,prob_range={1.000000000000000e+00,1.000000000000000e+00},prob(percent)="100",prob+-sd="100+-0"]:1.593317164280448e-01[&length_mean=1.595614389038705e-01,length_median=1.593317164280448e-01,length_95%HPD={1.218259381116000e-01,1.988972834621748e-01}])[&prob=1.000000000000000e+00,prob_stddev=0.000000000000000e+00,prob_range={1.000000000000000e+00,1.000000000000000e+00},prob(percent)="100",prob+-sd="100+-0"]:1.618506720482566e-01[&length_mean=1.630653654195095e-01,length_median=1.618506720482566e-01,length_95%HPD={1.228172409874361e-01,2.109801875903763e-01}],58[&prob=1.000000000000000e+00,prob_stddev=0.000000000000000e+00,prob_range={1.000000000000000e+00,1.000000000000000e+00},prob(percent)="100",prob+-sd="100+-0"]:1.688889717806394e-01[&length_mean=1.697883626785063e-01,length_median=1.688889717806394e-01,length_95%HPD={1.300183726969641e-01,2.136260457986703e-01}])[&prob=1.000000000000000e+00,prob_stddev=0.000000000000000e+00,prob_range={1.000000000000000e+00,1.000000000000000e+00},prob(percent)="100",prob+-sd="100+-0"]:8.832067585374589e-02[&length_mean=8.929467231470636e-02,length_median=8.832067585374589e-02,length_95%HPD={5.705465988617787e-02,1.264737652323063e-01}],((29[&prob=1.000000000000000e+00,prob_stddev=0.000000000000000e+00,prob_range={1.000000000000000e+00,1.000000000000000e+00},prob(percent)="100",prob+-sd="100+-0"]:5.931374549473217e-02[&length_mean=6.004844839279714e-02,length_median=5.931374549473217e-02,length_95%HPD={3.719540299683074e-02,8.292777544798734e-02}],92[&prob=1.000000000000000e+00,prob_stddev=0.000000000000000e+00,prob_range={1.000000000000000e+00,1.000000000000000e+00},prob(percent)="100",prob+-sd="100+-0"]:4.124252997073130e-02[&length_mean=4.190792122447028e-02,length_median=4.124252997073130e-02,length_95%HPD={2.155262809153267e-02,6.352869651399018e-02}])[&prob=1.000000000000000e+00,prob_stddev=0.000000000000000e+00,prob_range={1.000000000000000e+00,1.000000000000000e+00},prob(percent)="100",prob+-sd="100+-0"]:4.414455460456886e-01[&length_mean=4.436620836101457e-01,length_median=4.414455460456886e-01,length_95%HPD={3.545389932118255e-01,5.294158480884306e-01}],44[&prob=1.000000000000000e+00,prob_stddev=0.000000000000000e+00,prob_range={1.000000000000000e+00,1.000000000000000e+00},prob(percent)="100",prob+-sd="100+-0"]:3.219969862413466e-01[&length_mean=3.229566090502043e-01,length_median=3.219969862413466e-01,length_95%HPD={2.552404384776727e-01,3.908884481381565e-01}])[&prob=8.379323534233103e-01,prob_stddev=1.495275254462564e-01,prob_range={7.322004262062183e-01,9.436642806404022e-01},prob(percent)="84",prob+-sd="84+-15"]:6.385576597619599e-02[&length_mean=6.517373625532080e-02,length_median=6.385576597619599e-02,length_95%HPD={2.339383749522124e-02,1.100493417894212e-01}])[&prob=7.490847494672421e-01,prob_stddev=1.286632195700346e-01,prob_range={6.581061144199770e-01,8.400633845145073e-01},prob(percent)="75",prob+-sd="75+-13"]:4.302111948720195e-02[&length_mean=4.432536688351636e-02,length_median=4.302111948720195e-02,length_95%HPD={1.833275703484206e-02,7.193505757532903e-02}],(27[&prob=1.000000000000000e+00,prob_stddev=0.000000000000000e+00,prob_range={1.000000000000000e+00,1.000000000000000e+00},prob(percent)="100",prob+-sd="100+-0"]:1.327824636579667e-01[&length_mean=1.334928502526985e-01,length_median=1.327824636579667e-01,length_95%HPD={9.730864057476958e-02,1.674721759041809e-01}],94[&prob=1.000000000000000e+00,prob_stddev=0.000000000000000e+00,prob_range={1.000000000000000e+00,1.000000000000000e+00},prob(percent)="100",prob+-sd="100+-0"]:1.264115743058810e-01[&length_mean=1.275764294019995e-01,length_median=1.264115743058810e-01,length_95%HPD={9.366109898771738e-02,1.634475356898404e-01}])[&prob=1.000000000000000e+00,prob_stddev=0.000000000000000e+00,prob_range={1.000000000000000e+00,1.000000000000000e+00},prob(percent)="100",prob+-sd="100+-0"]:1.523547455190912e-01[&length_mean=1.533804892904783e-01,length_median=1.523547455190912e-01,length_95%HPD={1.115075030948649e-01,1.979825187108084e-01}])[&prob=9.897819791268236e-01,prob_stddev=1.390953725081456e-02,prob_range={9.799464510136058e-01,9.996175072400415e-01},prob(percent)="99",prob+-sd="99+-1"]:1.064822400500289e-01[&length_mean=1.070705465209817e-01,length_median=1.064822400500289e-01,length_95%HPD={6.708161048439146e-02,1.464140886007509e-01}],6[&prob=1.000000000000000e+00,prob_stddev=0.000000000000000e+00,prob_range={1.000000000000000e+00,1.000000000000000e+00},prob(percent)="100",prob+-sd="100+-0"]:3.932564999333301e-01[&length_mean=3.927780572341966e-01,length_median=3.932564999333301e-01,length_95%HPD={3.081690192954319e-01,4.763734891131159e-01}])[&prob=5.784383367029124e-01,prob_stddev=9.381210123604927e-02,prob_range={5.121031637615431e-01,6.447735096442817e-01},prob(percent)="58",prob+-sd="58+-9"]:3.106520852718532e-02[&length_mean=3.148399575363772e-02,length_median=3.106520852718532e-02,length_95%HPD={6.566077800013964e-03,5.701339769722985e-02}])[&prob=6.106223703622753e-01,prob_stddev=6.970223666797069e-02,prob_range={5.613354461504836e-01,6.599092945740670e-01},prob(percent)="61",prob+-sd="61+-7"]:5.611839567992118e-02[&length_mean=5.670717822085889e-02,length_median=5.611839567992118e-02,length_95%HPD={2.773054924193038e-02,8.800114116116531e-02}],68[&prob=1.000000000000000e+00,prob_stddev=0.000000000000000e+00,prob_range={1.000000000000000e+00,1.000000000000000e+00},prob(percent)="100",prob+-sd="100+-0"]:2.096464030811512e-01[&length_mean=2.107690662753183e-01,length_median=2.096464030811512e-01,length_95%HPD={1.662395172694219e-01,2.572685532827296e-01}],85[&prob=1.000000000000000e+00,prob_stddev=0.000000000000000e+00,prob_range={1.000000000000000e+00,1.000000000000000e+00},prob(percent)="100",prob+-sd="100+-0"]:1.110522642147795e-01[&length_mean=1.118164145737058e-01,length_median=1.110522642147795e-01,length_95%HPD={8.096136917652595e-02,1.443740264737708e-01}])[&prob=5.889568876017703e-01,prob_stddev=3.906261711270415e-02,prob_range={5.613354461504836e-01,6.165783290530572e-01},prob(percent)="59",prob+-sd="59+-4"]:1.261359936061511e-01[&length_mean=1.269135472405234e-01,length_median=1.261359936061511e-01,length_95%HPD={8.579227466497888e-02,1.722320921944170e-01}],((5[&prob=1.000000000000000e+00,prob_stddev=0.000000000000000e+00,prob_range={1.000000000000000e+00,1.000000000000000e+00},prob(percent)="100",prob+-sd="100+-0"]:8.764930730957265e-02[&length_mean=8.818950914381479e-02,length_median=8.764930730957265e-02,length_95%HPD={5.874004499613272e-02,1.192698697054486e-01}],12[&prob=1.000000000000000e+00,prob_stddev=0.000000000000000e+00,prob_range={1.000000000000000e+00,1.000000000000000e+00},prob(percent)="100",prob+-sd="100+-0"]:1.050796523084221e-01[&length_mean=1.058795161429232e-01,length_median=1.050796523084221e-01,length_95%HPD={7.681707364876701e-02,1.405130189513799e-01}])[&prob=1.000000000000000e+00,prob_stddev=0.000000000000000e+00,prob_range={1.000000000000000e+00,1.000000000000000e+00},prob(percent)="100",prob+-sd="100+-0"]:1.710769657226158e-01[&length_mean=1.721184554804693e-01,length_median=1.710769657226158e-01,length_95%HPD={1.242240307911527e-01,2.189658708340612e-01}],14[&prob=1.000000000000000e+00,prob_stddev=0.000000000000000e+00,prob_range={1.000000000000000e+00,1.000000000000000e+00},prob(percent)="100",prob+-sd="100+-0"]:2.620045528367318e-01[&length_mean=2.633199962633442e-01,length_median=2.620045528367318e-01,length_95%HPD={2.059903804235563e-01,3.216631761678839e-01}])[&prob=9.529260696136823e-01,prob_stddev=5.606316264147755e-02,prob_range={9.132834271351292e-01,9.925687120922354e-01},prob(percent)="95",prob+-sd="95+-6"]:5.287533764441704e-02[&length_mean=5.426438304074293e-02,length_median=5.287533764441704e-02,length_95%HPD={2.342176876238428e-02,8.708836386219065e-02}])[&prob=5.486585432490028e-01,prob_stddev=1.707782073572235e-02,prob_range={5.365827003988853e-01,5.607343860991203e-01},prob(percent)="55",prob+-sd="55+-2"]:4.205340023905091e-02[&length_mean=4.324120531853801e-02,length_median=4.205340023905091e-02,length_95%HPD={1.554716904906760e-02,7.188206714627116e-02}],(((3[&prob=1.000000000000000e+00,prob_stddev=0.000000000000000e+00,prob_range={1.000000000000000e+00,1.000000000000000e+00},prob(percent)="100",prob+-sd="100+-0"]:6.383537449122990e-02[&length_mean=6.468262407929033e-02,length_median=6.383537449122990e-02,length_95%HPD={4.235474050713661e-02,8.607323674976448e-02}],9[&prob=1.000000000000000e+00,prob_stddev=0.000000000000000e+00,prob_range={1.000000000000000e+00,1.000000000000000e+00},prob(percent)="100",prob+-sd="100+-0"]:6.170383727659290e-02[&length_mean=6.228003011481884e-02,length_median=6.170383727659290e-02,length_95%HPD={3.980317504686962e-02,8.369292099883974e-02}])[&prob=1.000000000000000e+00,prob_stddev=0.000000000000000e+00,prob_range={1.000000000000000e+00,1.000000000000000e+00},prob(percent)="100",prob+-sd="100+-0"]:1.071633281511353e-01[&length_mean=1.077588274774424e-01,length_median=1.071633281511353e-01,length_95%HPD={7.263688419133373e-02,1.413646965703062e-01}],10[&prob=1.000000000000000e+00,prob_stddev=0.000000000000000e+00,prob_range={1.000000000000000e+00,1.000000000000000e+00},prob(percent)="100",prob+-sd="100+-0"]:1.278754634634054e-01[&length_mean=1.287645668586153e-01,length_median=1.278754634634054e-01,length_95%HPD={9.048392769059375e-02,1.643328881247589e-01}])[&prob=1.000000000000000e+00,prob_stddev=0.000000000000000e+00,prob_range={1.000000000000000e+00,1.000000000000000e+00},prob(percent)="100",prob+-sd="100+-0"]:8.387071479895648e-02[&length_mean=8.389089746933183e-02,length_median=8.387071479895648e-02,length_95%HPD={4.654371517952891e-02,1.192494628432551e-01}],8[&prob=1.000000000000000e+00,prob_stddev=0.000000000000000e+00,prob_range={1.000000000000000e+00,1.000000000000000e+00},prob(percent)="100",prob+-sd="100+-0"]:2.103260322789102e-01[&length_mean=2.118539975545068e-01,length_median=2.103260322789102e-01,length_95%HPD={1.641241640694171e-01,2.633061786040193e-01}])[&prob=1.000000000000000e+00,prob_stddev=0.000000000000000e+00,prob_range={1.000000000000000e+00,1.000000000000000e+00},prob(percent)="100",prob+-sd="100+-0"]:8.055602501871319e-02[&length_mean=8.195685934344130e-02,length_median=8.055602501871319e-02,length_95%HPD={4.400898449923744e-02,1.231109640082434e-01}],((((7[&prob=1.000000000000000e+00,prob_stddev=0.000000000000000e+00,prob_range={1.000000000000000e+00,1.000000000000000e+00},prob(percent)="100",prob+-sd="100+-0"]:6.874014475821230e-02[&length_mean=6.936432531173996e-02,length_median=6.874014475821230e-02,length_95%HPD={4.157476041673103e-02,9.922824205604784e-02}],67[&prob=1.000000000000000e+00,prob_stddev=0.000000000000000e+00,prob_range={1.000000000000000e+00,1.000000000000000e+00},prob(percent)="100",prob+-sd="100+-0"]:9.619015710514420e-02[&length_mean=9.632703779039059e-02,length_median=9.619015710514420e-02,length_95%HPD={6.510448585811868e-02,1.267310736336499e-01}])[&prob=1.000000000000000e+00,prob_stddev=0.000000000000000e+00,prob_range={1.000000000000000e+00,1.000000000000000e+00},prob(percent)="100",prob+-sd="100+-0"]:3.463082547259934e-01[&length_mean=3.470685849832460e-01,length_median=3.463082547259934e-01,length_95%HPD={2.788319419197902e-01,4.132812534207086e-01}],61[&prob=1.000000000000000e+00,prob_stddev=0.000000000000000e+00,prob_range={1.000000000000000e+00,1.000000000000000e+00},prob(percent)="100",prob+-sd="100+-0"]:2.529303701846842e-01[&length_mean=2.547339539593607e-01,length_median=2.529303701846842e-01,length_95%HPD={2.029240651261228e-01,3.108515077866976e-01}])[&prob=6.907546035735752e-01,prob_stddev=9.732812315222736e-02,prob_range={6.219332276924758e-01,7.595759794546746e-01},prob(percent)="69",prob+-sd="69+-10"]:3.220635400933232e-02[&length_mean=3.344166782316876e-02,length_median=3.220635400933232e-02,length_95%HPD={1.864831109575241e-03,6.225304993373759e-02}],(((((((((((13[&prob=1.000000000000000e+00,prob_stddev=0.000000000000000e+00,prob_range={1.000000000000000e+00,1.000000000000000e+00},prob(percent)="100",prob+-sd="100+-0"]:6.289225927691383e-02[&length_mean=6.347371974363021e-02,length_median=6.289225927691383e-02,length_95%HPD={4.484371855362113e-02,8.280382669520212e-02}],(109[&prob=1.000000000000000e+00,prob_stddev=0.000000000000000e+00,prob_range={1.000000000000000e+00,1.000000000000000e+00},prob(percent)="100",prob+-sd="100+-0"]:3.779209004970264e-02[&length_mean=3.853558200063138e-02,length_median=3.779209004970264e-02,length_95%HPD={2.398241661133570e-02,5.533116332052627e-02}],114[&prob=1.000000000000000e+00,prob_stddev=0.000000000000000e+00,prob_range={1.000000000000000e+00,1.000000000000000e+00},prob(percent)="100",prob+-sd="100+-0"]:6.238199980322671e-02[&length_mean=6.284555518146090e-02,length_median=6.238199980322671e-02,length_95%HPD={4.312096847626225e-02,8.221223726090342e-02}])[&prob=8.600349707666248e-01,prob_stddev=8.152534333116393e-03,prob_range={8.542702584558221e-01,8.657996830774275e-01},prob(percent)="86",prob+-sd="86+-1"]:2.101818373331094e-02[&length_mean=2.136223444073142e-02,length_median=2.101818373331094e-02,length_95%HPD={9.357617097900778e-03,3.318330742518767e-02}])[&prob=1.000000000000000e+00,prob_stddev=0.000000000000000e+00,prob_range={1.000000000000000e+00,1.000000000000000e+00},prob(percent)="100",prob+-sd="100+-0"]:3.282474941931467e-02[&length_mean=3.343057283336758e-02,length_median=3.282474941931467e-02,length_95%HPD={1.551108358838076e-02,5.249281761365102e-02}],((((((47[&prob=1.000000000000000e+00,prob_stddev=0.000000000000000e+00,prob_range={1.000000000000000e+00,1.000000000000000e+00},prob(percent)="100",prob+-sd="100+-0"]:6.558026627879340e-02[&length_mean=6.632397481023061e-02,length_median=6.558026627879340e-02,length_95%HPD={4.516510583351958e-02,8.911924647406835e-02}],110[&prob=1.000000000000000e+00,prob_stddev=0.000000000000000e+00,prob_range={1.000000000000000e+00,1.000000000000000e+00},prob(percent)="100",prob+-sd="100+-0"]:9.137885820567275e-02[&length_mean=9.210981295437140e-02,length_median=9.137885820567275e-02,length_95%HPD={6.901369067813905e-02,1.166328308043629e-01}])[&prob=1.000000000000000e+00,prob_stddev=0.000000000000000e+00,prob_range={1.000000000000000e+00,1.000000000000000e+00},prob(percent)="100",prob+-sd="100+-0"]:4.289086671430488e-02[&length_mean=4.373757214170421e-02,length_median=4.289086671430488e-02,length_95%HPD={2.526604263841475e-02,6.269713438170332e-02}],59[&prob=1.000000000000000e+00,prob_stddev=0.000000000000000e+00,prob_range={1.000000000000000e+00,1.000000000000000e+00},prob(percent)="100",prob+-sd="100+-0"]:8.449312951196679e-02[&length_mean=8.489610658726798e-02,length_median=8.449312951196679e-02,length_95%HPD={6.288621555459564e-02,1.090995916113214e-01}])[&prob=9.993716190372111e-01,prob_stddev=8.113896729641172e-04,prob_range={9.987978798972734e-01,9.999453581771488e-01},prob(percent)="100",prob+-sd="100+-0"]:3.053095746730346e-02[&length_mean=3.119977227622875e-02,length_median=3.053095746730346e-02,length_95%HPD={1.578550948724582e-02,4.837417212386392e-02}],81[&prob=1.000000000000000e+00,prob_stddev=0.000000000000000e+00,prob_range={1.000000000000000e+00,1.000000000000000e+00},prob(percent)="100",prob+-sd="100+-0"]:5.295341291435850e-02[&length_mean=5.345588378215123e-02,length_median=5.295341291435850e-02,length_95%HPD={3.692847718199897e-02,7.234932486117700e-02}])[&prob=9.996175072400415e-01,prob_stddev=4.636512416937532e-04,prob_range={9.992896563029343e-01,9.999453581771488e-01},prob(percent)="100",prob+-sd="100+-0"]:2.325366622556919e-02[&length_mean=2.365687842461871e-02,length_median=2.325366622556919e-02,length_95%HPD={1.129740497569441e-02,3.789931691858123e-02}],111[&prob=1.000000000000000e+00,prob_stddev=0.000000000000000e+00,prob_range={1.000000000000000e+00,1.000000000000000e+00},prob(percent)="100",prob+-sd="100+-0"]:6.913760656619124e-02[&length_mean=6.927243342091381e-02,length_median=6.913760656619124e-02,length_95%HPD={5.017160612157646e-02,8.677513339840305e-02}])[&prob=9.999726790885743e-01,prob_stddev=3.863760347443691e-05,prob_range={9.999453581771488e-01,1.000000000000000e+00},prob(percent)="100",prob+-sd="100+-0"]:1.825254977620173e-02[&length_mean=1.877919920523991e-02,length_median=1.825254977620173e-02,length_95%HPD={7.352706273809006e-03,3.118974340223911e-02}],80[&prob=1.000000000000000e+00,prob_stddev=0.000000000000000e+00,prob_range={1.000000000000000e+00,1.000000000000000e+00},prob(percent)="100",prob+-sd="100+-0"]:5.432173873068211e-02[&length_mean=5.489144213841534e-02,length_median=5.432173873068211e-02,length_95%HPD={3.875839702791822e-02,7.329848462748866e-02}])[&prob=9.987159171629966e-01,prob_stddev=5.022888451682686e-04,prob_range={9.983607453144637e-01,9.990710890115294e-01},prob(percent)="100",prob+-sd="100+-0"]:2.481479539652944e-02[&length_mean=2.527128064789326e-02,length_median=2.481479539652944e-02,length_95%HPD={1.102972116271724e-02,4.009678819527344e-02}],(53[&prob=1.000000000000000e+00,prob_stddev=0.000000000000000e+00,prob_range={1.000000000000000e+00,1.000000000000000e+00},prob(percent)="100",prob+-sd="100+-0"]:3.385211943392959e-02[&length_mean=3.419107006218168e-02,length_median=3.385211943392959e-02,length_95%HPD={1.723382843376447e-02,4.934719497295819e-02}],102[&prob=1.000000000000000e+00,prob_stddev=0.000000000000000e+00,prob_range={1.000000000000000e+00,1.000000000000000e+00},prob(percent)="100",prob+-sd="100+-0"]:6.715750556316852e-02[&length_mean=6.751400285229998e-02,length_median=6.715750556316852e-02,length_95%HPD={4.696372298678881e-02,8.773182094292162e-02}])[&prob=1.000000000000000e+00,prob_stddev=0.000000000000000e+00,prob_range={1.000000000000000e+00,1.000000000000000e+00},prob(percent)="100",prob+-sd="100+-0"]:9.248534542560366e-02[&length_mean=9.268914182182743e-02,length_median=9.248534542560366e-02,length_95%HPD={6.821765398901584e-02,1.159522799911778e-01}])[&prob=7.696847166821486e-01,prob_stddev=5.270169113919730e-02,prob_range={7.324189934976231e-01,8.069504398666739e-01},prob(percent)="77",prob+-sd="77+-5"]:2.117811617790712e-02[&length_mean=2.174045431230040e-02,length_median=2.117811617790712e-02,length_95%HPD={7.787445867377583e-03,3.648009352837733e-02}])[&prob=1.000000000000000e+00,prob_stddev=0.000000000000000e+00,prob_range={1.000000000000000e+00,1.000000000000000e+00},prob(percent)="100",prob+-sd="100+-0"]:3.916612666836750e-02[&length_mean=3.990118500446238e-02,length_median=3.916612666836750e-02,length_95%HPD={2.280164492547116e-02,5.851147650974990e-02}],56[&prob=1.000000000000000e+00,prob_stddev=0.000000000000000e+00,prob_range={1.000000000000000e+00,1.000000000000000e+00},prob(percent)="100",prob+-sd="100+-0"]:7.127898274395254e-02[&length_mean=7.161235940680073e-02,length_median=7.127898274395254e-02,length_95%HPD={4.879625039932157e-02,9.377676448495553e-02}])[&prob=1.000000000000000e+00,prob_stddev=0.000000000000000e+00,prob_range={1.000000000000000e+00,1.000000000000000e+00},prob(percent)="100",prob+-sd="100+-0"]:7.304565031091136e-02[&length_mean=7.360317661109926e-02,length_median=7.304565031091136e-02,length_95%HPD={4.907433401954552e-02,9.823432605565594e-02}],(63[&prob=1.000000000000000e+00,prob_stddev=0.000000000000000e+00,prob_range={1.000000000000000e+00,1.000000000000000e+00},prob(percent)="100",prob+-sd="100+-0"]:6.631906268668926e-02[&length_mean=6.661829616777055e-02,length_median=6.631906268668926e-02,length_95%HPD={4.451080449683114e-02,8.861201248716270e-02}],72[&prob=1.000000000000000e+00,prob_stddev=0.000000000000000e+00,prob_range={1.000000000000000e+00,1.000000000000000e+00},prob(percent)="100",prob+-sd="100+-0"]:5.286098413244503e-02[&length_mean=5.315851408964214e-02,length_median=5.286098413244503e-02,length_95%HPD={3.177383240316305e-02,7.316073449172679e-02}])[&prob=1.000000000000000e+00,prob_stddev=0.000000000000000e+00,prob_range={1.000000000000000e+00,1.000000000000000e+00},prob(percent)="100",prob+-sd="100+-0"]:1.530632940286491e-01[&length_mean=1.535111668032719e-01,length_median=1.530632940286491e-01,length_95%HPD={1.186594092585993e-01,1.900027775267844e-01}])[&prob=9.662586743893776e-01,prob_stddev=2.125068191096739e-03,prob_range={9.647560242609693e-01,9.677613245177860e-01},prob(percent)="97",prob+-sd="97+-0"]:2.641858471991891e-02[&length_mean=2.701903486165241e-02,length_median=2.641858471991891e-02,length_95%HPD={1.042212276555384e-02,4.703892161496270e-02}],69[&prob=1.000000000000000e+00,prob_stddev=0.000000000000000e+00,prob_range={1.000000000000000e+00,1.000000000000000e+00},prob(percent)="100",prob+-sd="100+-0"]:1.362446447773500e-01[&length_mean=1.367479176479071e-01,length_median=1.362446447773500e-01,length_95%HPD={1.070012618278907e-01,1.686079326782157e-01}])[&prob=9.740724550571007e-01,prob_stddev=5.679727710749330e-03,prob_range={9.700562810775367e-01,9.780886290366647e-01},prob(percent)="97",prob+-sd="97+-1"]:3.668243503222373e-02[&length_mean=3.734351309519361e-02,length_median=3.668243503222373e-02,length_95%HPD={1.817615262134512e-02,5.776026254288901e-02}],((((((17[&prob=1.000000000000000e+00,prob_stddev=0.000000000000000e+00,prob_range={1.000000000000000e+00,1.000000000000000e+00},prob(percent)="100",prob+-sd="100+-0"]:2.105335960566747e-01[&length_mean=2.119274093198255e-01,length_median=2.105335960566747e-01,length_95%HPD={1.687845416741131e-01,2.576357238674433e-01}],((((((26[&prob=1.000000000000000e+00,prob_stddev=0.000000000000000e+00,prob_range={1.000000000000000e+00,1.000000000000000e+00},prob(percent)="100",prob+-sd="100+-0"]:7.427492386653331e-02[&length_mean=7.491068469021325e-02,length_median=7.427492386653331e-02,length_95%HPD={5.413380233540033e-02,9.615303783678276e-02}],96[&prob=1.000000000000000e+00,prob_stddev=0.000000000000000e+00,prob_range={1.000000000000000e+00,1.000000000000000e+00},prob(percent)="100",prob+-sd="100+-0"]:5.353625812758276e-02[&length_mean=5.378447463044705e-02,length_median=5.353625812758276e-02,length_95%HPD={3.642007998371519e-02,7.318103155683342e-02}])[&prob=9.997814327085952e-01,prob_stddev=3.091008277958486e-04,prob_range={9.995628654171903e-01,1.000000000000000e+00},prob(percent)="100",prob+-sd="100+-0"]:2.535914378231043e-02[&length_mean=2.580561318905308e-02,length_median=2.535914378231043e-02,length_95%HPD={1.328730221892109e-02,3.909467328707803e-02}],75[&prob=1.000000000000000e+00,prob_stddev=0.000000000000000e+00,prob_range={1.000000000000000e+00,1.000000000000000e+00},prob(percent)="100",prob+-sd="100+-0"]:9.095236884248149e-02[&length_mean=9.193977837808712e-02,length_median=9.095236884248149e-02,length_95%HPD={7.009489667824033e-02,1.181909136382653e-01}])[&prob=1.000000000000000e+00,prob_stddev=0.000000000000000e+00,prob_range={1.000000000000000e+00,1.000000000000000e+00},prob(percent)="100",prob+-sd="100+-0"]:3.449909492577997e-02[&length_mean=3.491267123359599e-02,length_median=3.449909492577997e-02,length_95%HPD={1.703877724087885e-02,5.162453385774668e-02}],86[&prob=1.000000000000000e+00,prob_stddev=0.000000000000000e+00,prob_range={1.000000000000000e+00,1.000000000000000e+00},prob(percent)="100",prob+-sd="100+-0"]:6.696406407211369e-02[&length_mean=6.763867921141609e-02,length_median=6.696406407211369e-02,length_95%HPD={4.728836606918253e-02,9.057960405889241e-02}])[&prob=1.000000000000000e+00,prob_stddev=0.000000000000000e+00,prob_range={1.000000000000000e+00,1.000000000000000e+00},prob(percent)="100",prob+-sd="100+-0"]:3.267135420404298e-02[&length_mean=3.332341509194923e-02,length_median=3.267135420404298e-02,length_95%HPD={1.726236100552470e-02,5.052234000577113e-02}],((57[&prob=1.000000000000000e+00,prob_stddev=0.000000000000000e+00,prob_range={1.000000000000000e+00,1.000000000000000e+00},prob(percent)="100",prob+-sd="100+-0"]:7.037814174054938e-02[&length_mean=7.096621104151651e-02,length_median=7.037814174054938e-02,length_95%HPD={4.855001371246804e-02,9.204937530502287e-02}],106[&prob=1.000000000000000e+00,prob_stddev=0.000000000000000e+00,prob_range={1.000000000000000e+00,1.000000000000000e+00},prob(percent)="100",prob+-sd="100+-0"]:1.244830635078520e-01[&length_mean=1.251681083698190e-01,length_median=1.244830635078520e-01,length_95%HPD={9.776761623720377e-02,1.532813465190503e-01}])[&prob=9.697557510518551e-01,prob_stddev=1.201629468056483e-02,prob_range={9.612589475984918e-01,9.782525545052183e-01},prob(percent)="97",prob+-sd="97+-1"]:1.990123340793073e-02[&length_mean=2.045536429844022e-02,length_median=1.990123340793073e-02,length_95%HPD={7.974519446020545e-03,3.511778165565155e-02}],65[&prob=1.000000000000000e+00,prob_stddev=0.000000000000000e+00,prob_range={1.000000000000000e+00,1.000000000000000e+00},prob(percent)="100",prob+-sd="100+-0"]:7.718975047260453e-02[&length_mean=7.734350564994075e-02,length_median=7.718975047260453e-02,length_95%HPD={5.458101604766655e-02,9.940520550936253e-02}])[&prob=1.000000000000000e+00,prob_stddev=0.000000000000000e+00,prob_range={1.000000000000000e+00,1.000000000000000e+00},prob(percent)="100",prob+-sd="100+-0"]:4.281041206942475e-02[&length_mean=4.336033815786256e-02,length_median=4.281041206942475e-02,length_95%HPD={2.565872434658455e-02,6.214779633686051e-02}])[&prob=6.704551663843505e-01,prob_stddev=4.180588695939263e-02,prob_range={6.408939402218458e-01,7.000163925468553e-01},prob(percent)="67",prob+-sd="67+-4"]:2.025651470885019e-02[&length_mean=2.090609164677998e-02,length_median=2.025651470885019e-02,length_95%HPD={5.378368710454189e-03,3.741662414738296e-02}],105[&prob=1.000000000000000e+00,prob_stddev=0.000000000000000e+00,prob_range={1.000000000000000e+00,1.000000000000000e+00},prob(percent)="100",prob+-sd="100+-0"]:1.283925798893145e-01[&length_mean=1.289622641921089e-01,length_median=1.283925798893145e-01,length_95%HPD={9.957608090101656e-02,1.583696565506804e-01}])[&prob=9.995628654171903e-01,prob_stddev=4.636512416938710e-04,prob_range={9.992350144800830e-01,9.998907163542976e-01},prob(percent)="100",prob+-sd="100+-0"]:3.923537128598553e-02[&length_mean=3.997460153929498e-02,length_median=3.923537128598553e-02,length_95%HPD={1.901384710957098e-02,6.160437377320322e-02}],45[&prob=1.000000000000000e+00,prob_stddev=0.000000000000000e+00,prob_range={1.000000000000000e+00,1.000000000000000e+00},prob(percent)="100",prob+-sd="100+-0"]:6.062279951335563e-02[&length_mean=6.090440811399517e-02,length_median=6.062279951335563e-02,length_95%HPD={3.737696380016418e-02,8.254480656105574e-02}])[&prob=1.000000000000000e+00,prob_stddev=0.000000000000000e+00,prob_range={1.000000000000000e+00,1.000000000000000e+00},prob(percent)="100",prob+-sd="100+-0"]:9.851493990508503e-02[&length_mean=9.862941188302397e-02,length_median=9.851493990508503e-02,length_95%HPD={6.889355001069948e-02,1.313365952862972e-01}])[&prob=1.000000000000000e+00,prob_stddev=0.000000000000000e+00,prob_range={1.000000000000000e+00,1.000000000000000e+00},prob(percent)="100",prob+-sd="100+-0"]:7.417562986720741e-02[&length_mean=7.466701748931591e-02,length_median=7.417562986720741e-02,length_95%HPD={4.694736891631954e-02,1.015795174273277e-01}],(((32[&prob=1.000000000000000e+00,prob_stddev=0.000000000000000e+00,prob_range={1.000000000000000e+00,1.000000000000000e+00},prob(percent)="100",prob+-sd="100+-0"]:7.692177663964513e-02[&length_mean=7.714213972896433e-02,length_median=7.692177663964513e-02,length_95%HPD={5.588644691328468e-02,9.906094476036932e-02}],((48[&prob=1.000000000000000e+00,prob_stddev=0.000000000000000e+00,prob_range={1.000000000000000e+00,1.000000000000000e+00},prob(percent)="100",prob+-sd="100+-0"]:4.977002584275671e-02[&length_mean=5.055544950906891e-02,length_median=4.977002584275671e-02,length_95%HPD={3.507853682622137e-02,6.887709435980721e-02}],60[&prob=1.000000000000000e+00,prob_stddev=0.000000000000000e+00,prob_range={1.000000000000000e+00,1.000000000000000e+00},prob(percent)="100",prob+-sd="100+-0"]:7.521168819732453e-02[&length_mean=7.602737683064927e-02,length_median=7.521168819732453e-02,length_95%HPD={5.599750871168081e-02,9.707992768596484e-02}])[&prob=9.997541117971696e-01,prob_stddev=3.477384312703640e-04,prob_range={9.995082235943391e-01,1.000000000000000e+00},prob(percent)="100",prob+-sd="100+-0"]:2.221163317535687e-02[&length_mean=2.271149321425139e-02,length_median=2.221163317535687e-02,length_95%HPD={1.118142461010604e-02,3.573991507014941e-02}],(74[&prob=1.000000000000000e+00,prob_stddev=0.000000000000000e+00,prob_range={1.000000000000000e+00,1.000000000000000e+00},prob(percent)="100",prob+-sd="100+-0"]:2.528860343188220e-01[&length_mean=2.538878851907084e-01,length_median=2.528860343188220e-01,length_95%HPD={2.139014504592772e-01,2.995270568317884e-01}],101[&prob=1.000000000000000e+00,prob_stddev=0.000000000000000e+00,prob_range={1.000000000000000e+00,1.000000000000000e+00},prob(percent)="100",prob+-sd="100+-0"]:6.354530986346270e-02[&length_mean=6.388086541405850e-02,length_median=6.354530986346270e-02,length_95%HPD={4.144422926688358e-02,8.713296792388221e-02}])[&prob=9.865307906671766e-01,prob_stddev=4.752425227361589e-03,prob_range={9.831703185618272e-01,9.898912627725260e-01},prob(percent)="99",prob+-sd="99+-0"]:2.564175032051124e-02[&length_mean=2.607239770204405e-02,length_median=2.564175032051124e-02,length_95%HPD={8.682524102389687e-03,4.413913909456470e-02}])[&prob=1.000000000000000e+00,prob_stddev=0.000000000000000e+00,prob_range={1.000000000000000e+00,1.000000000000000e+00},prob(percent)="100",prob+-sd="100+-0"]:2.627277014035869e-02[&length_mean=2.672132729763537e-02,length_median=2.627277014035869e-02,length_95%HPD={1.348973343582319e-02,4.158150657821056e-02}])[&prob=1.000000000000000e+00,prob_stddev=0.000000000000000e+00,prob_range={1.000000000000000e+00,1.000000000000000e+00},prob(percent)="100",prob+-sd="100+-0"]:2.975131462303382e-02[&length_mean=3.021662502180264e-02,length_median=2.975131462303382e-02,length_95%HPD={1.716061513091916e-02,4.521060103584015e-02}],49[&prob=1.000000000000000e+00,prob_stddev=0.000000000000000e+00,prob_range={1.000000000000000e+00,1.000000000000000e+00},prob(percent)="100",prob+-sd="100+-0"]:3.799590885766997e-02[&length_mean=3.865088662773129e-02,length_median=3.799590885766997e-02,length_95%HPD={2.478884097254123e-02,5.363278570399913e-02}])[&prob=8.051745806240096e-01,prob_stddev=9.852588885993659e-03,prob_range={7.982077482104804e-01,8.121414130375390e-01},prob(percent)="81",prob+-sd="81+-1"]:1.024201483915543e-02[&length_mean=1.065768394444075e-02,length_median=1.024201483915543e-02,length_95%HPD={1.706372933826194e-03,2.044385144776923e-02}],54[&prob=1.000000000000000e+00,prob_stddev=0.000000000000000e+00,prob_range={1.000000000000000e+00,1.000000000000000e+00},prob(percent)="100",prob+-sd="100+-0"]:3.473909162977715e-02[&length_mean=3.517534578509305e-02,length_median=3.473909162977715e-02,length_95%HPD={2.042198499596488e-02,4.947894091085188e-02}])[&prob=9.996448281514672e-01,prob_stddev=5.022888451682686e-04,prob_range={9.992896563029343e-01,1.000000000000000e+00},prob(percent)="100",prob+-sd="100+-0"]:2.896508807837850e-02[&length_mean=2.944144572671132e-02,length_median=2.896508807837850e-02,length_95%HPD={1.318478957273238e-02,4.819227590685338e-02}])[&prob=1.000000000000000e+00,prob_stddev=0.000000000000000e+00,prob_range={1.000000000000000e+00,1.000000000000000e+00},prob(percent)="100",prob+-sd="100+-0"]:8.771639007266571e-02[&length_mean=8.831059205919092e-02,length_median=8.771639007266571e-02,length_95%HPD={6.296069322667980e-02,1.171902611672199e-01}],(((22[&prob=1.000000000000000e+00,prob_stddev=0.000000000000000e+00,prob_range={1.000000000000000e+00,1.000000000000000e+00},prob(percent)="100",prob+-sd="100+-0"]:9.252067796838792e-02[&length_mean=9.274985928698902e-02,length_median=9.252067796838792e-02,length_95%HPD={6.850087637150098e-02,1.188521321483409e-01}],23[&prob=1.000000000000000e+00,prob_stddev=0.000000000000000e+00,prob_range={1.000000000000000e+00,1.000000000000000e+00},prob(percent)="100",prob+-sd="100+-0"]:7.641445776595775e-02[&length_mean=7.700742050539855e-02,length_median=7.641445776595775e-02,length_95%HPD={5.406261115978821e-02,9.987795460239787e-02}])[&prob=1.000000000000000e+00,prob_stddev=0.000000000000000e+00,prob_range={1.000000000000000e+00,1.000000000000000e+00},prob(percent)="100",prob+-sd="100+-0"]:4.371511249763152e-02[&length_mean=4.447370432726321e-02,length_median=4.371511249763152e-02,length_95%HPD={2.543346867423153e-02,6.479486962873279e-02}],76[&prob=1.000000000000000e+00,prob_stddev=0.000000000000000e+00,prob_range={1.000000000000000e+00,1.000000000000000e+00},prob(percent)="100",prob+-sd="100+-0"]:2.105068485569214e-01[&length_mean=2.115500197460726e-01,length_median=2.105068485569214e-01,length_95%HPD={1.734076966324442e-01,2.495913773599904e-01}])[&prob=5.959783618381509e-01,prob_stddev=3.091008277959271e-04,prob_range={5.957597945467461e-01,5.961969291295558e-01},prob(percent)="60",prob+-sd="60+-0"]:1.268492052248450e-02[&length_mean=1.335997170128415e-02,length_median=1.268492052248450e-02,length_95%HPD={2.547616410561884e-04,2.555909281692218e-02}],50[&prob=1.000000000000000e+00,prob_stddev=0.000000000000000e+00,prob_range={1.000000000000000e+00,1.000000000000000e+00},prob(percent)="100",prob+-sd="100+-0"]:9.001440661830915e-02[&length_mean=9.008494465932035e-02,length_median=9.001440661830915e-02,length_95%HPD={6.526495163432688e-02,1.148564352784189e-01}])[&prob=1.000000000000000e+00,prob_stddev=0.000000000000000e+00,prob_range={1.000000000000000e+00,1.000000000000000e+00},prob(percent)="100",prob+-sd="100+-0"]:4.467185997346137e-02[&length_mean=4.512385548389476e-02,length_median=4.467185997346137e-02,length_95%HPD={2.432313801236468e-02,6.577100447676675e-02}])[&prob=1.000000000000000e+00,prob_stddev=0.000000000000000e+00,prob_range={1.000000000000000e+00,1.000000000000000e+00},prob(percent)="100",prob+-sd="100+-0"]:3.771166703643057e-02[&length_mean=3.830791545668031e-02,length_median=3.771166703643057e-02,length_95%HPD={1.717006696066309e-02,6.082336773182737e-02}],20[&prob=1.000000000000000e+00,prob_stddev=0.000000000000000e+00,prob_range={1.000000000000000e+00,1.000000000000000e+00},prob(percent)="100",prob+-sd="100+-0"]:1.648103733707421e-01[&length_mean=1.652891838392049e-01,length_median=1.648103733707421e-01,length_95%HPD={1.290443186108900e-01,1.985303473975635e-01}])[&prob=9.999453581771488e-01,prob_stddev=0.000000000000000e+00,prob_range={9.999453581771488e-01,9.999453581771488e-01},prob(percent)="100",prob+-sd="100+-0"]:4.335076907336342e-02[&length_mean=4.415345530564524e-02,length_median=4.335076907336342e-02,length_95%HPD={2.325064352419745e-02,6.772139904484313e-02}],91[&prob=1.000000000000000e+00,prob_stddev=0.000000000000000e+00,prob_range={1.000000000000000e+00,1.000000000000000e+00},prob(percent)="100",prob+-sd="100+-0"]:1.350823516511383e-01[&length_mean=1.366906684533251e-01,length_median=1.350823516511383e-01,length_95%HPD={1.038657689232511e-01,1.718023200806321e-01}])[&prob=1.000000000000000e+00,prob_stddev=0.000000000000000e+00,prob_range={1.000000000000000e+00,1.000000000000000e+00},prob(percent)="100",prob+-sd="100+-0"]:4.471723942234986e-02[&length_mean=4.519739913329440e-02,length_median=4.471723942234986e-02,length_95%HPD={2.293623909206980e-02,6.610440722163040e-02}],(82[&prob=1.000000000000000e+00,prob_stddev=0.000000000000000e+00,prob_range={1.000000000000000e+00,1.000000000000000e+00},prob(percent)="100",prob+-sd="100+-0"]:9.405729964959879e-02[&length_mean=9.400828050049066e-02,length_median=9.405729964959879e-02,length_95%HPD={6.862007894153213e-02,1.218630605810887e-01}],(100[&prob=1.000000000000000e+00,prob_stddev=0.000000000000000e+00,prob_range={1.000000000000000e+00,1.000000000000000e+00},prob(percent)="100",prob+-sd="100+-0"]:3.754117842514530e-02[&length_mean=3.791255512914445e-02,length_median=3.754117842514530e-02,length_95%HPD={2.294330366671527e-02,5.416748765592578e-02}],107[&prob=1.000000000000000e+00,prob_stddev=0.000000000000000e+00,prob_range={1.000000000000000e+00,1.000000000000000e+00},prob(percent)="100",prob+-sd="100+-0"]:2.882333828446653e-02[&length_mean=2.924601709487606e-02,length_median=2.882333828446653e-02,length_95%HPD={1.523322936153177e-02,4.496047275259388e-02}])[&prob=1.000000000000000e+00,prob_stddev=0.000000000000000e+00,prob_range={1.000000000000000e+00,1.000000000000000e+00},prob(percent)="100",prob+-sd="100+-0"]:8.623747371309769e-02[&length_mean=8.689093933361097e-02,length_median=8.623747371309769e-02,length_95%HPD={6.279536250184292e-02,1.149753870544714e-01}])[&prob=1.000000000000000e+00,prob_stddev=0.000000000000000e+00,prob_range={1.000000000000000e+00,1.000000000000000e+00},prob(percent)="100",prob+-sd="100+-0"]:8.034565561998892e-02[&length_mean=8.114770219729188e-02,length_median=8.034565561998892e-02,length_95%HPD={5.552374279116089e-02,1.076292389485056e-01}])[&prob=1.000000000000000e+00,prob_stddev=0.000000000000000e+00,prob_range={1.000000000000000e+00,1.000000000000000e+00},prob(percent)="100",prob+-sd="100+-0"]:4.694350374409118e-02[&length_mean=4.784529447057593e-02,length_median=4.694350374409118e-02,length_95%HPD={2.704371937274029e-02,7.160142162037747e-02}])[&prob=9.168897874433091e-01,prob_stddev=6.182016555917600e-03,prob_range={9.125184416152122e-01,9.212611332714059e-01},prob(percent)="92",prob+-sd="92+-1"]:1.817337466448784e-02[&length_mean=1.922326053859609e-02,length_median=1.817337466448784e-02,length_95%HPD={3.097776374210317e-03,3.657585818370844e-02}],((((18[&prob=1.000000000000000e+00,prob_stddev=0.000000000000000e+00,prob_range={1.000000000000000e+00,1.000000000000000e+00},prob(percent)="100",prob+-sd="100+-0"]:5.382151499047642e-02[&length_mean=5.464581894320002e-02,length_median=5.382151499047642e-02,length_95%HPD={3.221189436932993e-02,7.803398839484894e-02}],112[&prob=1.000000000000000e+00,prob_stddev=0.000000000000000e+00,prob_range={1.000000000000000e+00,1.000000000000000e+00},prob(percent)="100",prob+-sd="100+-0"]:1.084955868149891e-01[&length_mean=1.092617744882194e-01,length_median=1.084955868149891e-01,length_95%HPD={8.047283143051211e-02,1.380808341970126e-01}])[&prob=1.000000000000000e+00,prob_stddev=0.000000000000000e+00,prob_range={1.000000000000000e+00,1.000000000000000e+00},prob(percent)="100",prob+-sd="100+-0"]:1.648115691385929e-01[&length_mean=1.657711139795550e-01,length_median=1.648115691385929e-01,length_95%HPD={1.247061918482598e-01,2.084793033370522e-01}],70[&prob=1.000000000000000e+00,prob_stddev=0.000000000000000e+00,prob_range={1.000000000000000e+00,1.000000000000000e+00},prob(percent)="100",prob+-sd="100+-0"]:1.748144211732907e-01[&length_mean=1.755030297710523e-01,length_median=1.748144211732907e-01,length_95%HPD={1.355451158020192e-01,2.177434856084371e-01}])[&prob=1.000000000000000e+00,prob_stddev=0.000000000000000e+00,prob_range={1.000000000000000e+00,1.000000000000000e+00},prob(percent)="100",prob+-sd="100+-0"]:6.882345446963388e-02[&length_mean=6.971209232797650e-02,length_median=6.882345446963388e-02,length_95%HPD={4.087105955609646e-02,9.890677758743990e-02}],(((21[&prob=1.000000000000000e+00,prob_stddev=0.000000000000000e+00,prob_range={1.000000000000000e+00,1.000000000000000e+00},prob(percent)="100",prob+-sd="100+-0"]:1.768463785353647e-01[&length_mean=1.773218425605798e-01,length_median=1.768463785353647e-01,length_95%HPD={1.385895930138401e-01,2.189151641655422e-01}],(51[&prob=1.000000000000000e+00,prob_stddev=0.000000000000000e+00,prob_range={1.000000000000000e+00,1.000000000000000e+00},prob(percent)="100",prob+-sd="100+-0"]:2.107828659388786e-01[&length_mean=2.118338051370756e-01,length_median=2.107828659388786e-01,length_95%HPD={1.670368520131764e-01,2.590010456021818e-01}],52[&prob=1.000000000000000e+00,prob_stddev=0.000000000000000e+00,prob_range={1.000000000000000e+00,1.000000000000000e+00},prob(percent)="100",prob+-sd="100+-0"]:1.582063778254109e-01[&length_mean=1.596119823189674e-01,length_median=1.582063778254109e-01,length_95%HPD={1.245653389656598e-01,1.978547468690433e-01}])[&prob=9.999726790885743e-01,prob_stddev=3.863760347443691e-05,prob_range={9.999453581771488e-01,1.000000000000000e+00},prob(percent)="100",prob+-sd="100+-0"]:4.579211490480630e-02[&length_mean=4.660454451855371e-02,length_median=4.579211490480630e-02,length_95%HPD={2.057240569224897e-02,7.167740576246344e-02}])[&prob=9.915851592809136e-01,prob_stddev=6.954768625407280e-04,prob_range={9.910933828752527e-01,9.920769356865745e-01},prob(percent)="99",prob+-sd="99+-0"]:4.618779282045783e-02[&length_mean=4.663616230187769e-02,length_median=4.618779282045783e-02,length_95%HPD={2.243122446454415e-02,6.905806417308563e-02}],25[&prob=1.000000000000000e+00,prob_stddev=0.000000000000000e+00,prob_range={1.000000000000000e+00,1.000000000000000e+00},prob(percent)="100",prob+-sd="100+-0"]:2.008064843875994e-01[&length_mean=2.019845311679471e-01,length_median=2.008064843875994e-01,length_95%HPD={1.630991038987933e-01,2.434920034725940e-01}])[&prob=1.000000000000000e+00,prob_stddev=0.000000000000000e+00,prob_range={1.000000000000000e+00,1.000000000000000e+00},prob(percent)="100",prob+-sd="100+-0"]:5.205892647345307e-02[&length_mean=5.279354426801532e-02,length_median=5.205892647345307e-02,length_95%HPD={2.768339026607360e-02,7.932119137487700e-02}],55[&prob=1.000000000000000e+00,prob_stddev=0.000000000000000e+00,prob_range={1.000000000000000e+00,1.000000000000000e+00},prob(percent)="100",prob+-sd="100+-0"]:1.309168412694570e-01[&length_mean=1.318020633554726e-01,length_median=1.309168412694570e-01,length_95%HPD={9.874627415682931e-02,1.657011345612956e-01}])[&prob=1.000000000000000e+00,prob_stddev=0.000000000000000e+00,prob_range={1.000000000000000e+00,1.000000000000000e+00},prob(percent)="100",prob+-sd="100+-0"]:5.232665197170076e-02[&length_mean=5.313849178353372e-02,length_median=5.232665197170076e-02,length_95%HPD={2.796403744363152e-02,8.079411942222833e-02}])[&prob=9.795912791650729e-01,prob_stddev=5.216076469055459e-03,prob_range={9.759029561226162e-01,9.832796022075296e-01},prob(percent)="98",prob+-sd="98+-1"]:3.149491537357307e-02[&length_mean=3.247911019530241e-02,length_median=3.149491537357307e-02,length_95%HPD={1.230222317836419e-02,5.356509938418401e-02}],(24[&prob=1.000000000000000e+00,prob_stddev=0.000000000000000e+00,prob_range={1.000000000000000e+00,1.000000000000000e+00},prob(percent)="100",prob+-sd="100+-0"]:5.221648946238377e-02[&length_mean=5.288099657553248e-02,length_median=5.221648946238377e-02,length_95%HPD={3.525336076470725e-02,7.106489863469549e-02}],((31[&prob=1.000000000000000e+00,prob_stddev=0.000000000000000e+00,prob_range={1.000000000000000e+00,1.000000000000000e+00},prob(percent)="100",prob+-sd="100+-0"]:7.735557586932233e-02[&length_mean=7.757366355362875e-02,length_median=7.735557586932233e-02,length_95%HPD={5.625577691024223e-02,9.777053515615079e-02}],35[&prob=1.000000000000000e+00,prob_stddev=0.000000000000000e+00,prob_range={1.000000000000000e+00,1.000000000000000e+00},prob(percent)="100",prob+-sd="100+-0"]:6.837291559925460e-02[&length_mean=6.871466044243212e-02,length_median=6.837291559925460e-02,length_95%HPD={4.762444023122988e-02,8.806144279261342e-02}])[&prob=9.974045134145675e-01,prob_stddev=1.197765707708997e-03,prob_range={9.965575651603737e-01,9.982514616687612e-01},prob(percent)="100",prob+-sd="100+-0"]:1.747727741144041e-02[&length_mean=1.806469827719144e-02,length_median=1.747727741144041e-02,length_95%HPD={7.102088514698954e-03,3.050937598254651e-02}],40[&prob=1.000000000000000e+00,prob_stddev=0.000000000000000e+00,prob_range={1.000000000000000e+00,1.000000000000000e+00},prob(percent)="100",prob+-sd="100+-0"]:1.022244813142369e-01[&length_mean=1.023501366799224e-01,length_median=1.022244813142369e-01,length_95%HPD={7.932381951822091e-02,1.248943608745050e-01}])[&prob=9.983880662258893e-01,prob_stddev=1.931880173724593e-04,prob_range={9.982514616687612e-01,9.985246707830173e-01},prob(percent)="100",prob+-sd="100+-0"]:1.652625718655508e-02[&length_mean=1.706487813422260e-02,length_median=1.652625718655508e-02,length_95%HPD={5.449816802559792e-03,2.974304786277857e-02}])[&prob=1.000000000000000e+00,prob_stddev=0.000000000000000e+00,prob_range={1.000000000000000e+00,1.000000000000000e+00},prob(percent)="100",prob+-sd="100+-0"]:1.065322342967098e-01[&length_mean=1.078611970962932e-01,length_median=1.065322342967098e-01,length_95%HPD={7.875063848259635e-02,1.394308106216444e-01}])[&prob=9.895087700125675e-01,prob_stddev=7.959346315743855e-03,prob_range={9.838806622588929e-01,9.951368777662423e-01},prob(percent)="99",prob+-sd="99+-1"]:4.475150298059334e-02[&length_mean=4.515803624795095e-02,length_median=4.475150298059334e-02,length_95%HPD={2.153798885968681e-02,6.704162010674426e-02}])[&prob=1.000000000000000e+00,prob_stddev=0.000000000000000e+00,prob_range={1.000000000000000e+00,1.000000000000000e+00},prob(percent)="100",prob+-sd="100+-0"]:1.620997827020600e-01[&length_mean=1.623804377289245e-01,length_median=1.620997827020600e-01,length_95%HPD={1.187877428062254e-01,2.005429617417340e-01}],(38[&prob=1.000000000000000e+00,prob_stddev=0.000000000000000e+00,prob_range={1.000000000000000e+00,1.000000000000000e+00},prob(percent)="100",prob+-sd="100+-0"]:6.335698021353657e-02[&length_mean=6.386231420442115e-02,length_median=6.335698021353657e-02,length_95%HPD={4.040412800023491e-02,8.777057495935919e-02}],98[&prob=1.000000000000000e+00,prob_stddev=0.000000000000000e+00,prob_range={1.000000000000000e+00,1.000000000000000e+00},prob(percent)="100",prob+-sd="100+-0"]:8.257046231519502e-02[&length_mean=8.367011610669577e-02,length_median=8.257046231519502e-02,length_95%HPD={5.810491759561363e-02,1.130716653685876e-01}])[&prob=1.000000000000000e+00,prob_stddev=0.000000000000000e+00,prob_range={1.000000000000000e+00,1.000000000000000e+00},prob(percent)="100",prob+-sd="100+-0"]:1.323996826773817e-01[&length_mean=1.327205838238770e-01,length_median=1.323996826773817e-01,length_95%HPD={9.657069473839805e-02,1.693227823688773e-01}])[&prob=9.996721490628928e-01,prob_stddev=4.636512416938317e-04,prob_range={9.993442981257855e-01,1.000000000000000e+00},prob(percent)="100",prob+-sd="100+-0"]:6.978465571095456e-02[&length_mean=7.043436477693156e-02,length_median=6.978465571095456e-02,length_95%HPD={4.028883428349692e-02,1.023646478407368e-01}],(19[&prob=1.000000000000000e+00,prob_stddev=0.000000000000000e+00,prob_range={1.000000000000000e+00,1.000000000000000e+00},prob(percent)="100",prob+-sd="100+-0"]:1.017553674750517e-01[&length_mean=1.026433058040565e-01,length_median=1.017553674750517e-01,length_95%HPD={7.172056150619865e-02,1.345132758688699e-01}],83[&prob=1.000000000000000e+00,prob_stddev=0.000000000000000e+00,prob_range={1.000000000000000e+00,1.000000000000000e+00},prob(percent)="100",prob+-sd="100+-0"]:1.570049342297365e-01[&length_mean=1.585843272463945e-01,length_median=1.570049342297365e-01,length_95%HPD={1.229544519058230e-01,1.940155109982097e-01}])[&prob=1.000000000000000e+00,prob_stddev=0.000000000000000e+00,prob_range={1.000000000000000e+00,1.000000000000000e+00},prob(percent)="100",prob+-sd="100+-0"]:1.092485595602204e-01[&length_mean=1.101300912524690e-01,length_median=1.092485595602204e-01,length_95%HPD={7.685585049516887e-02,1.446069568649820e-01}])[&prob=9.912573083438063e-01,prob_stddev=1.236403311183508e-02,prob_range={9.825146166876128e-01,1.000000000000000e+00},prob(percent)="99",prob+-sd="99+-1"]:5.293255381014417e-02[&length_mean=5.386721428021607e-02,length_median=5.293255381014417e-02,length_95%HPD={2.795257919543274e-02,8.291043880463546e-02}],((73[&prob=1.000000000000000e+00,prob_stddev=0.000000000000000e+00,prob_range={1.000000000000000e+00,1.000000000000000e+00},prob(percent)="100",prob+-sd="100+-0"]:8.523497781509792e-02[&length_mean=8.554360448156934e-02,length_median=8.523497781509792e-02,length_95%HPD={6.031769903324367e-02,1.107584081793780e-01}],77[&prob=1.000000000000000e+00,prob_stddev=0.000000000000000e+00,prob_range={1.000000000000000e+00,1.000000000000000e+00},prob(percent)="100",prob+-sd="100+-0"]:7.899701549190434e-02[&length_mean=7.951062393468619e-02,length_median=7.899701549190434e-02,length_95%HPD={5.422513191511763e-02,1.039085375501860e-01}])[&prob=1.000000000000000e+00,prob_stddev=0.000000000000000e+00,prob_range={1.000000000000000e+00,1.000000000000000e+00},prob(percent)="100",prob+-sd="100+-0"]:8.195266376431141e-02[&length_mean=8.239691571726211e-02,length_median=8.195266376431141e-02,length_95%HPD={5.393573303594301e-02,1.104887416182259e-01}],(115[&prob=1.000000000000000e+00,prob_stddev=0.000000000000000e+00,prob_range={1.000000000000000e+00,1.000000000000000e+00},prob(percent)="100",prob+-sd="100+-0"]:2.720443384052910e-02[&length_mean=2.786691748272464e-02,length_median=2.720443384052910e-02,length_95%HPD={1.283622906874335e-02,4.329209680201634e-02}],((((116[&prob=1.000000000000000e+00,prob_stddev=0.000000000000000e+00,prob_range={1.000000000000000e+00,1.000000000000000e+00},prob(percent)="100",prob+-sd="100+-0"]:6.392034228819653e-04[&length_mean=9.196502035086283e-04,length_median=6.392034228819653e-04,length_95%HPD={3.507061168298376e-07,2.764067160489257e-03}],117[&prob=1.000000000000000e+00,prob_stddev=0.000000000000000e+00,prob_range={1.000000000000000e+00,1.000000000000000e+00},prob(percent)="100",prob+-sd="100+-0"]:6.511782291329607e-04[&length_mean=9.413985604150331e-04,length_median=6.511782291329607e-04,length_95%HPD={6.121818195210395e-07,2.755759909816916e-03}],121[&prob=1.000000000000000e+00,prob_stddev=0.000000000000000e+00,prob_range={1.000000000000000e+00,1.000000000000000e+00},prob(percent)="100",prob+-sd="100+-0"]:4.550128121534624e-03[&length_mean=4.852972839191908e-03,length_median=4.550128121534624e-03,length_95%HPD={1.242204494813659e-03,9.161646654873082e-03}],122[&prob=1.000000000000000e+00,prob_stddev=0.000000000000000e+00,prob_range={1.000000000000000e+00,1.000000000000000e+00},prob(percent)="100",prob+-sd="100+-0"]:6.628950261469664e-04[&length_mean=9.557972601430713e-04,length_median=6.628950261469664e-04,length_95%HPD={1.934499660312130e-07,2.952273966922617e-03}],129[&prob=1.000000000000000e+00,prob_stddev=0.000000000000000e+00,prob_range={1.000000000000000e+00,1.000000000000000e+00},prob(percent)="100",prob+-sd="100+-0"]:6.572030362303207e-04[&length_mean=9.523211628486348e-04,length_median=6.572030362303207e-04,length_95%HPD={1.236680862412746e-07,2.906891269488958e-03}])[&prob=6.325883831484618e-01,prob_stddev=7.495695074050067e-02,prob_range={5.795858149827878e-01,6.855909513141358e-01},prob(percent)="63",prob+-sd="63+-7"]:2.311283579921257e-03[&length_mean=2.806681646975740e-03,length_median=2.311283579921257e-03,length_95%HPD={9.419370911273609e-06,6.757055307485296e-03}],130[&prob=1.000000000000000e+00,prob_stddev=0.000000000000000e+00,prob_range={1.000000000000000e+00,1.000000000000000e+00},prob(percent)="100",prob+-sd="100+-0"]:1.756217474285697e-02[&length_mean=1.798935036920914e-02,length_median=1.756217474285697e-02,length_95%HPD={8.892055006049039e-03,2.742505949729218e-02}])[&prob=1.000000000000000e+00,prob_stddev=0.000000000000000e+00,prob_range={1.000000000000000e+00,1.000000000000000e+00},prob(percent)="100",prob+-sd="100+-0"]:1.461056879780314e-02[&length_mean=1.514170527825672e-02,length_median=1.461056879780314e-02,length_95%HPD={6.616563417017250e-03,2.480138209050881e-02}],(((118[&prob=1.000000000000000e+00,prob_stddev=0.000000000000000e+00,prob_range={1.000000000000000e+00,1.000000000000000e+00},prob(percent)="100",prob+-sd="100+-0"]:6.301832036072513e-04[&length_mean=9.237705943337511e-04,length_median=6.301832036072513e-04,length_95%HPD={1.135739844080635e-07,2.837765105477903e-03}],119[&prob=1.000000000000000e+00,prob_stddev=0.000000000000000e+00,prob_range={1.000000000000000e+00,1.000000000000000e+00},prob(percent)="100",prob+-sd="100+-0"]:6.512691994582233e-04[&length_mean=9.609525190203152e-04,length_median=6.512691994582233e-04,length_95%HPD={2.296100700730999e-07,2.861664493944288e-03}],120[&prob=1.000000000000000e+00,prob_stddev=0.000000000000000e+00,prob_range={1.000000000000000e+00,1.000000000000000e+00},prob(percent)="100",prob+-sd="100+-0"]:6.082385931142026e-04[&length_mean=9.012977656836127e-04,length_median=6.082385931142026e-04,length_95%HPD={6.132410417712515e-07,2.674299432068144e-03}],123[&prob=1.000000000000000e+00,prob_stddev=0.000000000000000e+00,prob_range={1.000000000000000e+00,1.000000000000000e+00},prob(percent)="100",prob+-sd="100+-0"]:6.197648824727792e-04[&length_mean=9.180862128252727e-04,length_median=6.197648824727792e-04,length_95%HPD={9.984169924930628e-07,2.803629847664288e-03}],124[&prob=1.000000000000000e+00,prob_stddev=0.000000000000000e+00,prob_range={1.000000000000000e+00,1.000000000000000e+00},prob(percent)="100",prob+-sd="100+-0"]:6.727461012629637e-04[&length_mean=9.639653381800180e-04,length_median=6.727461012629637e-04,length_95%HPD={3.543243479477428e-07,2.856211533001767e-03}],125[&prob=1.000000000000000e+00,prob_stddev=0.000000000000000e+00,prob_range={1.000000000000000e+00,1.000000000000000e+00},prob(percent)="100",prob+-sd="100+-0"]:6.513074056244991e-04[&length_mean=9.370672711836190e-04,length_median=6.513074056244991e-04,length_95%HPD={5.021214102534658e-08,2.812387669688940e-03}],126[&prob=1.000000000000000e+00,prob_stddev=0.000000000000000e+00,prob_range={1.000000000000000e+00,1.000000000000000e+00},prob(percent)="100",prob+-sd="100+-0"]:4.843872477181965e-02[&length_mean=4.875927000646881e-02,length_median=4.843872477181965e-02,length_95%HPD={3.457472889877000e-02,6.370273859820040e-02}],132[&prob=1.000000000000000e+00,prob_stddev=0.000000000000000e+00,prob_range={1.000000000000000e+00,1.000000000000000e+00},prob(percent)="100",prob+-sd="100+-0"]:6.253300676608737e-04[&length_mean=9.259207585014703e-04,length_median=6.253300676608737e-04,length_95%HPD={5.946399191552171e-08,2.793203595563362e-03}],133[&prob=1.000000000000000e+00,prob_stddev=0.000000000000000e+00,prob_range={1.000000000000000e+00,1.000000000000000e+00},prob(percent)="100",prob+-sd="100+-0"]:6.139951076373664e-04[&length_mean=9.071282025605711e-04,length_median=6.139951076373664e-04,length_95%HPD={3.993000887429032e-07,2.750869721935926e-03}],134[&prob=1.000000000000000e+00,prob_stddev=0.000000000000000e+00,prob_range={1.000000000000000e+00,1.000000000000000e+00},prob(percent)="100",prob+-sd="100+-0"]:6.433501237196485e-04[&length_mean=9.702799280180468e-04,length_median=6.433501237196485e-04,length_95%HPD={1.647774160518752e-08,3.034854182736226e-03}],136[&prob=1.000000000000000e+00,prob_stddev=0.000000000000000e+00,prob_range={1.000000000000000e+00,1.000000000000000e+00},prob(percent)="100",prob+-sd="100+-0"]:6.948595659267776e-04[&length_mean=9.960286156572970e-04,length_median=6.948595659267776e-04,length_95%HPD={1.705921755074477e-07,2.919767347392384e-03}])[&prob=9.906562482924430e-01,prob_stddev=3.168283484907830e-03,prob_range={9.884159335555434e-01,9.928965630293427e-01},prob(percent)="99",prob+-sd="99+-0"]:3.695685026762147e-03[&length_mean=4.102701177391509e-03,length_median=3.695685026762147e-03,length_95%HPD={5.250576636428813e-04,8.511360004492586e-03}],(127[&prob=1.000000000000000e+00,prob_stddev=0.000000000000000e+00,prob_range={1.000000000000000e+00,1.000000000000000e+00},prob(percent)="100",prob+-sd="100+-0"]:3.437724278829483e-03[&length_mean=3.770950651381816e-03,length_median=3.437724278829483e-03,length_95%HPD={8.701547350947550e-04,7.703737605670532e-03}],135[&prob=1.000000000000000e+00,prob_stddev=0.000000000000000e+00,prob_range={1.000000000000000e+00,1.000000000000000e+00},prob(percent)="100",prob+-sd="100+-0"]:1.675360654055343e-03[&length_mean=1.984963106371876e-03,length_median=1.675360654055343e-03,length_95%HPD={4.480889090533621e-05,4.690087855521145e-03}])[&prob=8.951150210371017e-01,prob_stddev=2.438032779239999e-02,prob_range={8.778755259275449e-01,9.123545161466586e-01},prob(percent)="90",prob+-sd="90+-2"]:2.204989318314132e-03[&length_mean=2.546547833831859e-03,length_median=2.204989318314132e-03,length_95%HPD={1.027300167129304e-06,5.858976003683408e-03}])[&prob=1.000000000000000e+00,prob_stddev=0.000000000000000e+00,prob_range={1.000000000000000e+00,1.000000000000000e+00},prob(percent)="100",prob+-sd="100+-0"]:1.278532237901835e-02[&length_mean=1.300063092802153e-02,length_median=1.278532237901835e-02,length_95%HPD={6.510039239935875e-03,2.041290147498551e-02}],131[&prob=1.000000000000000e+00,prob_stddev=0.000000000000000e+00,prob_range={1.000000000000000e+00,1.000000000000000e+00},prob(percent)="100",prob+-sd="100+-0"]:5.488818170857415e-03[&length_mean=5.812329366875637e-03,length_median=5.488818170857415e-03,length_95%HPD={1.198949937292887e-03,1.118284054347314e-02}])[&prob=1.000000000000000e+00,prob_stddev=0.000000000000000e+00,prob_range={1.000000000000000e+00,1.000000000000000e+00},prob(percent)="100",prob+-sd="100+-0"]:1.931519784625695e-02[&length_mean=1.953667204629108e-02,length_median=1.931519784625695e-02,length_95%HPD={1.076997208747735e-02,2.966048615594501e-02}])[&prob=9.999453581771488e-01,prob_stddev=7.727520694895233e-05,prob_range={9.998907163542976e-01,1.000000000000000e+00},prob(percent)="100",prob+-sd="100+-0"]:1.554268424087262e-02[&length_mean=1.590610861826650e-02,length_median=1.554268424087262e-02,length_95%HPD={6.986311759753550e-03,2.495848193758882e-02}],128[&prob=1.000000000000000e+00,prob_stddev=0.000000000000000e+00,prob_range={1.000000000000000e+00,1.000000000000000e+00},prob(percent)="100",prob+-sd="100+-0"]:2.097831012029819e-02[&length_mean=2.126489802817894e-02,length_median=2.097831012029819e-02,length_95%HPD={1.133677113484702e-02,3.103139736902380e-02}])[&prob=9.974318343259931e-01,prob_stddev=3.091008277958486e-04,prob_range={9.972132670345882e-01,9.976504016173979e-01},prob(percent)="100",prob+-sd="100+-0"]:2.033829061215214e-02[&length_mean=2.109186455293815e-02,length_median=2.033829061215214e-02,length_95%HPD={7.327832185588374e-03,3.637179737858048e-02}])[&prob=1.000000000000000e+00,prob_stddev=0.000000000000000e+00,prob_range={1.000000000000000e+00,1.000000000000000e+00},prob(percent)="100",prob+-sd="100+-0"]:2.358579659160293e-01[&length_mean=2.214868397363385e-01,length_median=2.358579659160293e-01,length_95%HPD={1.014862297993247e-01,2.987678349208995e-01}])[&prob=7.811321785694771e-01,prob_stddev=3.095258414340983e-01,prob_range={5.622643571389542e-01,1.000000000000000e+00},prob(percent)="78",prob+-sd="78+-31"]:5.501807474303529e-02[&length_mean=5.600902011314250e-02,length_median=5.501807474303529e-02,length_95%HPD={3.104857833496815e-02,8.101603813167157e-02}])[&prob=6.630238784765859e-01,prob_stddev=2.709268755630879e-01,prob_range={4.714496475602426e-01,8.545981093929294e-01},prob(percent)="66",prob+-sd="66+-27"]:2.352764242248701e-02[&length_mean=2.449765244001626e-02,length_median=2.352764242248701e-02,length_95%HPD={7.766286492180969e-03,4.295096909961672e-02}],(((16[&prob=1.000000000000000e+00,prob_stddev=0.000000000000000e+00,prob_range={1.000000000000000e+00,1.000000000000000e+00},prob(percent)="100",prob+-sd="100+-0"]:3.325800817273016e-02[&length_mean=3.374377189096611e-02,length_median=3.325800817273016e-02,length_95%HPD={2.038137710173924e-02,4.734923674952715e-02}],43[&prob=1.000000000000000e+00,prob_stddev=0.000000000000000e+00,prob_range={1.000000000000000e+00,1.000000000000000e+00},prob(percent)="100",prob+-sd="100+-0"]:5.861835708632405e-02[&length_mean=5.909600006902880e-02,length_median=5.861835708632405e-02,length_95%HPD={4.192515720634944e-02,7.651841741821859e-02}])[&prob=9.973498715917163e-01,prob_stddev=1.275040914657949e-03,prob_range={9.964482815146714e-01,9.982514616687612e-01},prob(percent)="100",prob+-sd="100+-0"]:1.887774191668078e-02[&length_mean=1.966564950569985e-02,length_median=1.887774191668078e-02,length_95%HPD={7.406319967156877e-03,3.304578997624600e-02}],46[&prob=1.000000000000000e+00,prob_stddev=0.000000000000000e+00,prob_range={1.000000000000000e+00,1.000000000000000e+00},prob(percent)="100",prob+-sd="100+-0"]:4.992151014713742e-02[&length_mean=5.023377277982022e-02,length_median=4.992151014713742e-02,length_95%HPD={3.196069013985250e-02,6.857179351284935e-02}])[&prob=1.000000000000000e+00,prob_stddev=0.000000000000000e+00,prob_range={1.000000000000000e+00,1.000000000000000e+00},prob(percent)="100",prob+-sd="100+-0"]:4.840132237515547e-02[&length_mean=4.881564966576064e-02,length_median=4.840132237515547e-02,length_95%HPD={2.869519781952729e-02,7.140059445744745e-02}],42[&prob=1.000000000000000e+00,prob_stddev=0.000000000000000e+00,prob_range={1.000000000000000e+00,1.000000000000000e+00},prob(percent)="100",prob+-sd="100+-0"]:9.797633321452777e-02[&length_mean=9.809318997461433e-02,length_median=9.797633321452777e-02,length_95%HPD={7.006904699843114e-02,1.240254915429339e-01}])[&prob=1.000000000000000e+00,prob_stddev=0.000000000000000e+00,prob_range={1.000000000000000e+00,1.000000000000000e+00},prob(percent)="100",prob+-sd="100+-0"]:2.067152806552838e-01[&length_mean=2.077734013083593e-01,length_median=2.067152806552838e-01,length_95%HPD={1.602795155330781e-01,2.520926699629445e-01}])[&prob=7.580186875034152e-01,prob_stddev=3.037302009129256e-01,prob_range={5.432490027867329e-01,9.727883722200973e-01},prob(percent)="76",prob+-sd="76+-30"]:3.670427183519863e-02[&length_mean=3.668157253879683e-02,length_median=3.670427183519863e-02,length_95%HPD={9.242361844917854e-03,6.528000327586229e-02}],((15[&prob=1.000000000000000e+00,prob_stddev=0.000000000000000e+00,prob_range={1.000000000000000e+00,1.000000000000000e+00},prob(percent)="100",prob+-sd="100+-0"]:2.456278627758250e-01[&length_mean=2.459727775485120e-01,length_median=2.456278627758250e-01,length_95%HPD={1.966141102417459e-01,2.963500520260747e-01}],104[&prob=1.000000000000000e+00,prob_stddev=0.000000000000000e+00,prob_range={1.000000000000000e+00,1.000000000000000e+00},prob(percent)="100",prob+-sd="100+-0"]:1.887610305977306e-01[&length_mean=1.889403171900166e-01,length_median=1.887610305977306e-01,length_95%HPD={1.436270792496736e-01,2.355873826206662e-01}])[&prob=1.000000000000000e+00,prob_stddev=0.000000000000000e+00,prob_range={1.000000000000000e+00,1.000000000000000e+00},prob(percent)="100",prob+-sd="100+-0"]:1.171182949703398e-01[&length_mean=1.173178905819374e-01,length_median=1.171182949703398e-01,length_95%HPD={7.873336898738552e-02,1.560078467184473e-01}],90[&prob=1.000000000000000e+00,prob_stddev=0.000000000000000e+00,prob_range={1.000000000000000e+00,1.000000000000000e+00},prob(percent)="100",prob+-sd="100+-0"]:1.648912356595814e-01[&length_mean=1.657572557213093e-01,length_median=1.648912356595814e-01,length_95%HPD={1.239247647127320e-01,2.048489915873046e-01}])[&prob=9.615594776241736e-01,prob_stddev=2.665994639739444e-03,prob_range={9.596743347358068e-01,9.634446205125403e-01},prob(percent)="96",prob+-sd="96+-0"]:3.492331362158951e-02[&length_mean=3.630383473302519e-02,length_median=3.492331362158951e-02,length_95%HPD={1.179209832542889e-02,6.203678327824130e-02}],((34[&prob=1.000000000000000e+00,prob_stddev=0.000000000000000e+00,prob_range={1.000000000000000e+00,1.000000000000000e+00},prob(percent)="100",prob+-sd="100+-0"]:1.882581131158693e-01[&length_mean=1.890643441516066e-01,length_median=1.882581131158693e-01,length_95%HPD={1.512237379509503e-01,2.277236298076134e-01}],88[&prob=1.000000000000000e+00,prob_stddev=0.000000000000000e+00,prob_range={1.000000000000000e+00,1.000000000000000e+00},prob(percent)="100",prob+-sd="100+-0"]:9.736089654317634e-02[&length_mean=9.791975896295006e-02,length_median=9.736089654317634e-02,length_95%HPD={7.000384432217703e-02,1.256167559820182e-01}])[&prob=1.000000000000000e+00,prob_stddev=0.000000000000000e+00,prob_range={1.000000000000000e+00,1.000000000000000e+00},prob(percent)="100",prob+-sd="100+-0"]:5.798878692641242e-02[&length_mean=5.888694447952581e-02,length_median=5.798878692641242e-02,length_95%HPD={3.519503000871498e-02,8.560109840011462e-02}],87[&prob=1.000000000000000e+00,prob_stddev=0.000000000000000e+00,prob_range={1.000000000000000e+00,1.000000000000000e+00},prob(percent)="100",prob+-sd="100+-0"]:1.445012601609066e-01[&length_mean=1.448740608901226e-01,length_median=1.445012601609066e-01,length_95%HPD={1.108331291282540e-01,1.797366933979258e-01}])[&prob=1.000000000000000e+00,prob_stddev=0.000000000000000e+00,prob_range={1.000000000000000e+00,1.000000000000000e+00},prob(percent)="100",prob+-sd="100+-0"]:1.314766706110309e-01[&length_mean=1.296635797064840e-01,length_median=1.314766706110309e-01,length_95%HPD={7.808895085740253e-02,1.732375869686339e-01}],((89[&prob=1.000000000000000e+00,prob_stddev=0.000000000000000e+00,prob_range={1.000000000000000e+00,1.000000000000000e+00},prob(percent)="100",prob+-sd="100+-0"]:5.694904552753716e-02[&length_mean=5.752651244539290e-02,length_median=5.694904552753716e-02,length_95%HPD={3.949446320773776e-02,7.779358629866912e-02}],95[&prob=1.000000000000000e+00,prob_stddev=0.000000000000000e+00,prob_range={1.000000000000000e+00,1.000000000000000e+00},prob(percent)="100",prob+-sd="100+-0"]:4.415584620495160e-02[&length_mean=4.482645858663996e-02,length_median=4.415584620495160e-02,length_95%HPD={2.799046110587013e-02,6.296063058261576e-02}])[&prob=1.000000000000000e+00,prob_stddev=0.000000000000000e+00,prob_range={1.000000000000000e+00,1.000000000000000e+00},prob(percent)="100",prob+-sd="100+-0"]:9.283406756294550e-02[&length_mean=9.345283168076135e-02,length_median=9.283406756294550e-02,length_95%HPD={6.675619116071430e-02,1.211686222803399e-01}],97[&prob=1.000000000000000e+00,prob_stddev=0.000000000000000e+00,prob_range={1.000000000000000e+00,1.000000000000000e+00},prob(percent)="100",prob+-sd="100+-0"]:1.284621916678141e-01[&length_mean=1.292935014238879e-01,length_median=1.284621916678141e-01,length_95%HPD={9.886846731495151e-02,1.636720539158833e-01}])[&prob=1.000000000000000e+00,prob_stddev=0.000000000000000e+00,prob_range={1.000000000000000e+00,1.000000000000000e+00},prob(percent)="100",prob+-sd="100+-0"]:8.692975691132016e-02[&length_mean=8.738642224553327e-02,length_median=8.692975691132016e-02,length_95%HPD={5.028042543915721e-02,1.267451837300763e-01}])[&prob=7.687831266051035e-01,prob_stddev=3.184897654401787e-01,prob_range={5.435768537238402e-01,9.939893994863669e-01},prob(percent)="77",prob+-sd="77+-32"]:9.583115868165248e-02[&length_mean=9.818060066290737e-02,length_median=9.583115868165248e-02,length_95%HPD={3.440907376418173e-02,1.690871616318326e-01}],(11[&prob=1.000000000000000e+00,prob_stddev=0.000000000000000e+00,prob_range={1.000000000000000e+00,1.000000000000000e+00},prob(percent)="100",prob+-sd="100+-0"]:5.429638973575296e-03[&length_mean=5.712834859908438e-03,length_median=5.429638973575296e-03,length_95%HPD={7.008759569691436e-05,1.137490263978827e-02}],103[&prob=1.000000000000000e+00,prob_stddev=0.000000000000000e+00,prob_range={1.000000000000000e+00,1.000000000000000e+00},prob(percent)="100",prob+-sd="100+-0"]:2.535843609048747e-03[&length_mean=3.263041344795587e-03,length_median=2.535843609048747e-03,length_95%HPD={7.448319928170972e-06,9.050382189272782e-03}])[&prob=1.000000000000000e+00,prob_stddev=0.000000000000000e+00,prob_range={1.000000000000000e+00,1.000000000000000e+00},prob(percent)="100",prob+-sd="100+-0"]:4.097988832982026e-01[&length_mean=4.129859075368051e-01,length_median=4.097988832982026e-01,length_95%HPD={3.092561807557665e-01,5.242831001705375e-01}])[&prob=1.000000000000000e+00,prob_stddev=0.000000000000000e+00,prob_range={1.000000000000000e+00,1.000000000000000e+00},prob(percent)="100",prob+-sd="100+-0"]:9.926801511621312e-01[&length_mean=9.979436170971039e-01,length_median=9.926801511621312e-01,length_95%HPD={8.118405588245915e-01,1.188256277369322e+00}],((28[&prob=1.000000000000000e+00,prob_stddev=0.000000000000000e+00,prob_range={1.000000000000000e+00,1.000000000000000e+00},prob(percent)="100",prob+-sd="100+-0"]:7.235314387946316e-02[&length_mean=7.363912450379528e-02,length_median=7.235314387946316e-02,length_95%HPD={4.159538628330567e-02,1.091904243274062e-01}],33[&prob=1.000000000000000e+00,prob_stddev=0.000000000000000e+00,prob_range={1.000000000000000e+00,1.000000000000000e+00},prob(percent)="100",prob+-sd="100+-0"]:1.680413792659685e-01[&length_mean=1.689236274689101e-01,length_median=1.680413792659685e-01,length_95%HPD={1.293572564724733e-01,2.125817326462468e-01}])[&prob=1.000000000000000e+00,prob_stddev=0.000000000000000e+00,prob_range={1.000000000000000e+00,1.000000000000000e+00},prob(percent)="100",prob+-sd="100+-0"]:4.209297214051430e-01[&length_mean=4.221153622960454e-01,length_median=4.209297214051430e-01,length_95%HPD={3.098661808540686e-01,5.315240900897164e-01}],((36[&prob=1.000000000000000e+00,prob_stddev=0.000000000000000e+00,prob_range={1.000000000000000e+00,1.000000000000000e+00},prob(percent)="100",prob+-sd="100+-0"]:1.015463250677442e-02[&length_mean=1.059767604001642e-02,length_median=1.015463250677442e-02,length_95%HPD={2.256669475501147e-03,1.984354358797804e-02}],37[&prob=1.000000000000000e+00,prob_stddev=0.000000000000000e+00,prob_range={1.000000000000000e+00,1.000000000000000e+00},prob(percent)="100",prob+-sd="100+-0"]:1.846362499103277e-02[&length_mean=1.847245473457849e-02,length_median=1.846362499103277e-02,length_95%HPD={8.438179513465215e-03,2.898644943553548e-02}])[&prob=1.000000000000000e+00,prob_stddev=0.000000000000000e+00,prob_range={1.000000000000000e+00,1.000000000000000e+00},prob(percent)="100",prob+-sd="100+-0"]:6.362397941827980e-02[&length_mean=6.378400147593515e-02,length_median=6.362397941827980e-02,length_95%HPD={3.422353352222217e-02,9.254456382543966e-02}],39[&prob=1.000000000000000e+00,prob_stddev=0.000000000000000e+00,prob_range={1.000000000000000e+00,1.000000000000000e+00},prob(percent)="100",prob+-sd="100+-0"]:1.400040420436392e-01[&length_mean=1.401577936269365e-01,length_median=1.400040420436392e-01,length_95%HPD={1.005439507001742e-01,1.793717829646729e-01}],71[&prob=1.000000000000000e+00,prob_stddev=0.000000000000000e+00,prob_range={1.000000000000000e+00,1.000000000000000e+00},prob(percent)="100",prob+-sd="100+-0"]:1.213927262124133e-01[&length_mean=1.219482315156034e-01,length_median=1.213927262124133e-01,length_95%HPD={8.894753352763846e-02,1.537381824898377e-01}],79[&prob=1.000000000000000e+00,prob_stddev=0.000000000000000e+00,prob_range={1.000000000000000e+00,1.000000000000000e+00},prob(percent)="100",prob+-sd="100+-0"]:2.214703642840127e-01[&length_mean=2.228294859218275e-01,length_median=2.214703642840127e-01,length_95%HPD={1.738561723572258e-01,2.705850498876391e-01}])[&prob=1.000000000000000e+00,prob_stddev=0.000000000000000e+00,prob_range={1.000000000000000e+00,1.000000000000000e+00},prob(percent)="100",prob+-sd="100+-0"]:2.227041484804418e-01[&length_mean=2.232837162059162e-01,length_median=2.227041484804418e-01,length_95%HPD={1.379105600431975e-01,3.107680909195146e-01}])[&prob=5.001092836457024e-01,prob_stddev=7.061022034962110e-01,prob_range={8.196273427681548e-04,9.993989399486367e-01},prob(percent)="50",prob+-sd="50+-71"]:9.550146314010433e-02[&length_mean=9.634113491545639e-02,length_median=9.550146314010433e-02,length_95%HPD={5.535378598128060e-02,1.391873063640102e-01}],(30[&prob=1.000000000000000e+00,prob_stddev=0.000000000000000e+00,prob_range={1.000000000000000e+00,1.000000000000000e+00},prob(percent)="100",prob+-sd="100+-0"]:5.146047436512295e-01[&length_mean=5.165126545329434e-01,length_median=5.146047436512295e-01,length_95%HPD={4.128198004421375e-01,6.268407317924402e-01}],113[&prob=1.000000000000000e+00,prob_stddev=0.000000000000000e+00,prob_range={1.000000000000000e+00,1.000000000000000e+00},prob(percent)="100",prob+-sd="100+-0"]:4.853969884971840e-01[&length_mean=4.868525319503864e-01,length_median=4.853969884971840e-01,length_95%HPD={3.828095048719051e-01,5.913112863295908e-01}])[&prob=5.180591224523250e-01,prob_stddev=8.283902184929556e-02,prob_range={4.594830883558276e-01,5.766351565488225e-01},prob(percent)="52",prob+-sd="52+-8"]:8.743571161666402e-02[&length_mean=8.805056743020122e-02,length_median=8.743571161666402e-02,length_95%HPD={3.887646215868645e-02,1.391584090827920e-01}],((41[&prob=1.000000000000000e+00,prob_stddev=0.000000000000000e+00,prob_range={1.000000000000000e+00,1.000000000000000e+00},prob(percent)="100",prob+-sd="100+-0"]:1.560933349852485e-01[&length_mean=1.568613317484023e-01,length_median=1.560933349852485e-01,length_95%HPD={1.192977687249526e-01,1.989487455060543e-01}],62[&prob=1.000000000000000e+00,prob_stddev=0.000000000000000e+00,prob_range={1.000000000000000e+00,1.000000000000000e+00},prob(percent)="100",prob+-sd="100+-0"]:2.237243377402398e-01[&length_mean=2.239959071392567e-01,length_median=2.237243377402398e-01,length_95%HPD={1.735614077562247e-01,2.689328292679081e-01}])[&prob=1.000000000000000e+00,prob_stddev=0.000000000000000e+00,prob_range={1.000000000000000e+00,1.000000000000000e+00},prob(percent)="100",prob+-sd="100+-0"]:7.296244765293532e-02[&length_mean=7.360002820144482e-02,length_median=7.296244765293532e-02,length_95%HPD={4.518416480345233e-02,1.061507638960206e-01}],(84[&prob=1.000000000000000e+00,prob_stddev=0.000000000000000e+00,prob_range={1.000000000000000e+00,1.000000000000000e+00},prob(percent)="100",prob+-sd="100+-0"]:1.753581280132709e-01[&length_mean=1.766552703821005e-01,length_median=1.753581280132709e-01,length_95%HPD={1.381220516007849e-01,2.209005579347718e-01}],(93[&prob=1.000000000000000e+00,prob_stddev=0.000000000000000e+00,prob_range={1.000000000000000e+00,1.000000000000000e+00},prob(percent)="100",prob+-sd="100+-0"]:2.080646966866580e-01[&length_mean=2.095425473936746e-01,length_median=2.080646966866580e-01,length_95%HPD={1.520905407085305e-01,2.639234050244900e-01}],108[&prob=1.000000000000000e+00,prob_stddev=0.000000000000000e+00,prob_range={1.000000000000000e+00,1.000000000000000e+00},prob(percent)="100",prob+-sd="100+-0"]:1.512572406581238e-01[&length_mean=1.532638638669892e-01,length_median=1.512572406581238e-01,length_95%HPD={1.120654028327665e-01,1.968685908212884e-01}])[&prob=9.998907163542976e-01,prob_stddev=7.727520694895233e-05,prob_range={9.998360745314464e-01,9.999453581771488e-01},prob(percent)="100",prob+-sd="100+-0"]:5.949247919291521e-02[&length_mean=5.981923697810200e-02,length_median=5.949247919291521e-02,length_95%HPD={2.880747744033848e-02,9.182105226984598e-02}])[&prob=9.998907163542976e-01,prob_stddev=7.727520694895233e-05,prob_range={9.998360745314464e-01,9.999453581771488e-01},prob(percent)="100",prob+-sd="100+-0"]:4.345435283329757e-02[&length_mean=4.464021696438165e-02,length_median=4.345435283329757e-02,length_95%HPD={2.144197027670074e-02,7.035472824197934e-02}])[&prob=9.998087536200208e-01,prob_stddev=1.931880173724593e-04,prob_range={9.996721490628927e-01,9.999453581771488e-01},prob(percent)="100",prob+-sd="100+-0"]:2.108895144295050e-01[&length_mean=2.121021330863134e-01,length_median=2.108895144295050e-01,length_95%HPD={1.486717179534498e-01,2.724702789072082e-01}],(78[&prob=1.000000000000000e+00,prob_stddev=0.000000000000000e+00,prob_range={1.000000000000000e+00,1.000000000000000e+00},prob(percent)="100",prob+-sd="100+-0"]:1.418007680499712e-01[&length_mean=1.429898893785690e-01,length_median=1.418007680499712e-01,length_95%HPD={9.949266829120150e-02,1.875866454746451e-01}],99[&prob=1.000000000000000e+00,prob_stddev=0.000000000000000e+00,prob_range={1.000000000000000e+00,1.000000000000000e+00},prob(percent)="100",prob+-sd="100+-0"]:1.591439047973660e-01[&length_mean=1.597826894281493e-01,length_median=1.591439047973660e-01,length_95%HPD={1.159086413667080e-01,2.047486940006288e-01}])[&prob=1.000000000000000e+00,prob_stddev=0.000000000000000e+00,prob_range={1.000000000000000e+00,1.000000000000000e+00},prob(percent)="100",prob+-sd="100+-0"]:2.945780436884760e-01[&length_mean=2.959005816121170e-01,length_median=2.945780436884760e-01,length_95%HPD={2.182844599361679e-01,3.730733012244280e-01}])[&prob=1.000000000000000e+00,prob_stddev=0.000000000000000e+00,prob_range={1.000000000000000e+00,1.000000000000000e+00},prob(percent)="100",prob+-sd="100+-0"]:1.885626971697818e-01[&length_mean=1.871648596461988e-01,length_median=1.885626971697818e-01,length_95%HPD={1.149358746791108e-01,2.517322324025302e-01}])[&prob=1.000000000000000e+00,prob_stddev=0.000000000000000e+00,prob_range={1.000000000000000e+00,1.000000000000000e+00},prob(percent)="100",prob+-sd="100+-0"][&length_mean=0.000000000000000e+00,length_median=0.000000000000000e+00,length_95%HPD={0.000000000000000e+00,0.000000000000000e+00}];
end;
