# Supplementary material for: Global metagenomic survey reveals a new bacterial candidate phylum in geothermal springs
Source: Nat Commun. 2016 Jan 27;7:10476. doi: 10.1038/ncomms10476 (PMC4737851; doi:10.1038/ncomms10476)
Supplement: Supplementary Data 10 — Prediction of optimal formamide concentration based on the DECIPHER ProbeMelt tool for the four Ca. Kryptonia SSU rRNA genes compared with all assembled SSU rRNA genes (350 sequences) from the four metagenomes. Region in gray (formamide concentrations 10-35%) were empirically confirmed by performing CARD-FISH on the Dewar Creek sample. [file ncomms10476-s11.xlsx]

## Sheet: Supplementary Data 10
Supplementary Data 10. Prediction of optimal formamide concentration based on the DECIPHER ProbeMelt tool for the four Ca. Kryptonia SSU rRNA genes compared with all assembled SSU rRNA genes (350 sequences) from the four metagenomes. Region in gray (formamide concentrations 10-35%) were empirically confirmed by performing CARD-FISH on the Dewar Creek sample.
	Hybridization Efficiency
Formamide Concentration (% v/v)	Ca. Kryptonia (4)		Other SSU rRNA (350)
	Average	Std. Dev.	Average	Std. Dev.
0	0.983869	0.00781248	0.199607	0.144849
1	0.982084	0.00865612	0.185116	0.138045
2	0.980107	0.00958609	0.171374	0.131171
3	0.977917	0.0106101	0.15838	0.124277
4	0.975493	0.0117364	0.146126	0.117408
5	0.972812	0.0129735	0.134601	0.110608
6	0.969848	0.0143304	0.12379	0.103916
7	0.966574	0.0158162	0.113674	0.0973678
8	0.962959	0.0174404	0.104232	0.0909959
9	0.958974	0.0192121	0.0954402	0.0848275
10	0.954582	0.0211407	0.0872729	0.0788856
11	0.949749	0.023235	0.0797025	0.073189
12	0.944436	0.0255031	0.0727003	0.067752
13	0.938603	0.0279521	0.0662369	0.062585
14	0.932207	0.0305879	0.0602826	0.0576946
15	0.925206	0.0334146	0.0548073	0.0530837
16	0.917554	0.0364339	0.0497815	0.0487521
17	0.909205	0.0396448	0.0451759	0.0446968
18	0.900114	0.043043	0.0409621	0.0409124
19	0.890235	0.0466203	0.0371122	0.0373916
20	0.879524	0.050364	0.0335999	0.0341253
21	0.867939	0.0542564	0.0303995	0.0311031
22	0.85544	0.0582745	0.0274869	0.0283137
23	0.841993	0.0623894	0.0248391	0.025745
24	0.827567	0.0665662	0.0224346	0.0233846
25	0.812141	0.0707643	0.0202531	0.0212199
26	0.795698	0.0749373	0.0182757	0.0192383
27	0.778232	0.0790338	0.0164846	0.0174274
28	0.759748	0.0829981	0.0148635	0.015775
29	0.74026	0.0867716	0.0133974	0.0142693
30	0.719796	0.0902941	0.0120721	0.0128992
31	0.698396	0.0935055	0.010875	0.0116539
32	0.676115	0.096348	0.00979401	0.0105233
33	0.65302	0.0987677	0.00881847	0.00949777
34	0.629191	0.100717	0.00793844	0.00856845
35	0.604723	0.102156	0.00714487	0.007727
36	0.579719	0.103056	0.00642954	0.00696568
37	0.554296	0.103396	0.00578492	0.00627731
38	0.528576	0.10317	0.0052042	0.0056553
39	0.502691	0.102383	0.00468119	0.00509357
40	0.476773	0.101051	0.00421025	0.00458652
41	0.450958	0.0992024	0.0037863	0.00412904
42	0.425379	0.0968744	0.00340472	0.00371646
43	0.400166	0.0941135	0.00306134	0.00334451
44	0.375442	0.0909723	0.00275239	0.0030093
45	0.35132	0.0875081	0.00247444	0.00270729
46	0.327904	0.0837807	0.00222443	0.00243527
47	0.305284	0.0798502	0.00199956	0.00219033
48	0.283537	0.0757759	0.00179734	0.00196981
49	0.262725	0.0716141	0.0016155	0.00177133
50	0.242896	0.0674172	0.00145199	0.00159271
51	0.224085	0.0632325	0.00130499	0.00143198
52	0.206311	0.0591021	0.00117283	0.00128739
53	0.189583	0.0550618	0.00105402	0.00115733
54	0.173895	0.0511419	0.000947226	0.00104034
55	0.159235	0.0473664	0.00085123	0.000935137
56	0.145579	0.0437542	0.000764947	0.000840531
57	0.132896	0.0403189	0.000687396	0.000755465
58	0.121151	0.0370696	0.000617697	0.000678983
59	0.110303	0.0340112	0.000555056	0.000610223
60	0.100307	0.0311456	0.000498761	0.000548411
61	0.0911183	0.0284713	0.000448169	0.000492846
62	0.082688	0.0259848	0.000402705	0.0004429
63	0.0749686	0.0236806	0.000361849	0.000398008
64	0.0679125	0.0215517	0.000325136	0.000357658
65	0.0614731	0.0195902	0.000292144	0.000321394
66	0.0556051	0.0177874	0.000262499	0.000288802
67	0.0502649	0.0161341	0.00023586	0.000259511
68	0.045411	0.014621	0.000211923	0.000233188
69	0.041004	0.0132387	0.000190415	0.000209533
70	0.0370068	0.011978	0.000171089	0.000188275
