# Supplementary material for: Global metagenomic survey reveals a new bacterial candidate phylum in geothermal springs
Source: Nat Commun. 2016 Jan 27;7:10476. doi: 10.1038/ncomms10476 (PMC4737851; doi:10.1038/ncomms10476)
Supplement: Supplementary Data 11 — Conserved marker gene set used for phylogenetic tree construction and copy number identified across Ca. Kryptonia GFMs and SAGs. [file ncomms10476-s12.xlsx]

## Sheet: Supplementary Data 11
Supplementary Data 11. Conserved marker gene set used for phylogenetic tree construction and copy number identified across Ca. Kryptonia GFMs and SAGs.
COG ID	Gene Name	JGI-1	JGI-2	JGI-3	JGI-4	JGI-5	JGI-6	JGI-7	JGI-8	JGI-9	JGI-10	JGI-11	JGI-12	JGI-13	JGI-14	JGI-15	JGI-16	JGI-17	JGI-20	JGI-22	JGI-23	JGI-24	JGI-25
COG0013	alanyl-tRNA_synthetase	1	1	1	1	0	1	1	1	1	0	1	1	1	1	1	1	0	1	0	1	1	1
COG0016	phenylalanyl-tRNA_synthetase_alpha_subunit	1	0	1	1	1	0	1	1	0	0	0	0	1	1	1	0	0	1	1	1	1	1
COG0018	arginyl-tRNA_synthetase	1	0	1	1	1	0	1	1	1	1	1	1	1	1	0	1	1	1	1	0	1	1
COG0048	ribosomal_protein_S12	1	1	1	1	1	1	0	1	1	0	1	1	0	0	1	0	1	0	0	0	0	1
COG0049	ribosomal_protein_S7	1	1	1	1	1	1	0	1	1	0	1	1	0	0	1	0	1	0	0	0	0	1
COG0051	ribosomal_protein_S10	1	1	1	1	1	1	1	1	1	0	1	1	0	0	1	0	0	1	0	0	1	0
COG0052	ribosomal_protein_S2	1	0	1	1	1	1	1	1	1	0	1	0	1	1	0	1	0	1	0	1	0	0
COG0060	isoleucyl-tRNA_synthetase	1	1	1	1	0	1	1	1	1	1	0	1	1	1	1	1	0	0	0	1	1	1
COG0072	phenylalanyl-tRNA_synthetase_beta_subunit	1	1	1	1	1	0	1	1	1	0	1	1	1	1	1	0	0	1	1	1	0	1
COG0080	ribosomal_protein_L11	1	0	1	1	0	1	1	1	1	0	0	1	1	0	1	0	0	0	0	0	0	0
COG0081	ribosomal_protein_L1	1	0	1	1	0	1	1	1	1	0	0	1	1	0	1	0	0	1	0	0	0	0
COG0085	DNA-directed_RNA_polymerase_beta_subunit (RpoB)	1	1	1	1	1	1	1	1	1	0	1	1	1	0	1	0	1	1	0	0	0	0
COG0086	DNA-directed_RNA_polymerase_beta_prime_subunit (RpoC)	1	1	1	1	1	1	1	1	1	0	1	1	1	1	1	1	0	1	0	0	1	1
COG0087	ribosomal_protein_L3	1	1	1	1	1	1	1	1	1	0	1	1	0	0	1	0	0	1	0	0	1	0
COG0088	ribosomal_protein_L4	1	1	1	1	1	1	1	1	0	0	1	1	0	0	1	0	0	1	0	0	1	0
COG0089	ribosomal_protein_L23	1	1	1	1	1	1	1	1	0	0	1	1	0	0	1	0	0	1	0	0	1	1
COG0090	ribosomal_protein_L2	1	1	1	1	1	1	1	1	1	0	1	1	1	1	1	0	0	1	0	0	1	1
COG0091	ribosomal_protein_L22	1	1	1	1	1	1	1	1	1	0	1	1	1	1	1	0	0	1	0	0	0	1
COG0092	ribosomal_protein_S3	1	1	1	1	1	1	1	1	1	0	1	1	1	1	1	0	0	1	0	0	0	1
COG0093	ribosomal_protein_L14	1	1	1	1	1	0	1	1	1	0	1	1	1	1	1	0	0	1	0	0	0	0
COG0094	ribosomal_protein_L5	1	1	1	1	1	0	1	1	0	0	1	1	1	0	1	0	0	1	0	0	1	0
COG0096	ribosomal_protein_S8	1	1	1	1	1	0	1	1	0	0	1	1	1	0	1	0	0	1	0	0	1	0
COG0097	ribosomal_protein_L6P	1	1	1	1	1	0	1	1	0	0	1	1	1	0	1	1	0	1	0	0	1	0
COG0098	ribosomal_protein_S5	1	1	1	1	1	0	1	1	1	0	1	1	1	0	1	1	0	1	0	0	1	1
COG0099	ribosomal_protein_S13	1	1	1	1	0	1	1	1	1	0	1	1	1	1	0	1	0	0	0	0	1	1
COG0100	ribosomal_protein_S11	1	1	1	1	0	1	1	1	1	0	1	1	1	1	1	1	0	0	0	0	1	1
COG0102	ribosomal_protein_L13	1	0	1	1	1	1	1	1	0	0	1	0	1	1	0	1	0	1	0	1	0	0
COG0103	ribosomal_protein_S9	1	0	1	1	1	1	1	1	0	0	1	0	1	1	0	1	0	1	0	1	0	0
COG0127	Xanthosine_triphosphate_pyrophosphatase	1	0	1	1	1	0	1	1	1	1	1	1	1	1	1	0	1	1	0	1	1	1
COG0130	Pseudouridine_synthase	1	0	1	1	1	1	0	1	1	0	1	0	1	0	1	0	0	1	0	1	0	1
COG0164	ribonuclease_HII	1	0	1	1	0	1	1	1	1	1	1	1	1	1	1	0	0	1	1	1	0	0
COG0172	seryl-tRNA_synthetase	1	1	1	1	1	0	1	1	0	1	1	0	1	0	1	0	0	0	1	1	1	0
COG0184	ribosomal_protein_S15P	1	0	1	1	1	1	0	1	0	0	1	0	1	0	1	0	1	1	0	1	0	0
COG0185	ribosomal_protein_S19	1	1	1	1	1	1	1	1	1	0	1	1	1	1	1	0	0	1	0	0	0	1
COG0186	ribosomal_protein_S17	1	1	1	1	1	1	1	1	1	0	1	1	1	1	1	0	0	1	0	0	0	0
COG0193	peptidyl-tRNA_hydrolase	1	0	1	1	1	1	1	1	1	1	1	1	1	1	0	1	1	0	0	0	0	1
COG0197	ribosomal_protein_L16	1	1	1	1	1	1	1	1	1	0	1	1	1	1	1	0	0	1	0	0	0	0
COG0198	ribosomal_protein_L24	1	1	1	1	1	0	1	1	0	0	1	1	1	1	1	0	0	1	0	0	0	0
COG0200	ribosomal_protein_L15	1	1	1	1	1	0	1	1	1	0	1	1	1	0	1	1	0	0	0	0	1	1
COG0201	preprotein_translocase_subunit_SecY	1	1	1	1	1	1	1	1	1	0	1	1	1	1	1	1	0	0	0	0	1	1
COG0202	DNA-directed_RNA_polymerase_alpha_subunit (RpoA)	1	1	1	1	0	1	1	1	1	0	1	1	1	1	0	1	0	0	0	0	1	1
COG0216	protein_chain_release_factor_A	1	1	1	1	0	1	1	0	0	1	1	1	0	1	1	0	0	1	0	1	1	1
COG0233	ribosome_recycling_factor	1	0	1	1	1	1	1	1	0	0	1	0	1	1	0	1	0	1	0	1	0	0
COG0244	ribosomal_protein_L10	1	0	1	1	0	1	1	1	1	0	0	1	1	0	1	0	0	1	0	0	0	0
COG0255	ribosomal_protein_L29	1	1	1	1	1	1	1	1	1	0	1	1	1	1	1	0	0	1	0	0	0	0
COG0256	ribosomal_protein_L18	1	1	1	1	1	0	1	1	1	0	1	1	1	0	1	1	0	1	0	0	1	1
COG0343	queuine/archaeosine_tRNA-ribosyltransferase	1	1	1	1	1	1	1	0	1	1	0	1	1	1	1	1	0	1	0	0	1	1
COG0481	membrane_GTPase_LepA	1	1	1	1	0	1	1	1	0	1	1	0	1	1	1	1	0	0	0	1	0	0
COG0495	leucyl-tRNA_synthetase	1	0	1	1	1	1	1	1	1	1	1	1	1	1	1	1	0	1	0	1	1	0
COG0504	CTP_synthase	1	1	1	1	1	1	1	1	1	1	1	1	1	1	1	1	0	1	1	1	1	0
COG0519	GMP_synthase_PP-ATPase_domain	1	0	1	1	1	1	1	1	1	1	1	1	1	0	1	0	1	1	0	0	1	0
COG0532	translation_initiation_factor_2	1	0	1	1	1	1	0	1	1	0	1	1	1	0	1	1	1	1	0	1	1	1
COG0533	metal-dependent_proteases_with_possible_chaperone_activity	1	1	1	1	1	1	1	1	1	0	1	1	1	1	1	1	0	1	0	1	1	1
COG0541	signal_recognition_particle_GTPase	1	1	1	1	1	0	1	0	1	1	1	1	1	1	0	0	0	1	0	1	0	1
COG0691	tmRNA-binding_protein	1	0	1	1	1	1	1	1	1	0	0	1	0	0	0	1	1	1	0	1	1	1
COG0858	ribosome-binding_factor_A	1	0	1	1	1	1	0	1	1	0	1	0	1	0	1	1	0	1	0	1	0	1
