# Supplementary material for: Global metagenomic survey reveals a new bacterial candidate phylum in geothermal springs
Source: Nat Commun. 2016 Jan 27;7:10476. doi: 10.1038/ncomms10476 (PMC4737851; doi:10.1038/ncomms10476)
Supplement: Supplementary Data 12 — Concatenated protein alignment. [file ncomms10476-s13.txt]

>Chloroflexi_Thermoflexia_Thermoflexales_Thermoflexaceae@bacterium_JAD2
TVRMSAAQIRQAFLDFFAARGHTIVPSSSLVPVGDPTLLFTNAGMNQFKNVFLGLETRPYKRAASVQKCMRVsgkhNDLENVGPSPRHHTFFEMLGNFSFGDYFKREAIHYAFECLTQV--YGLDPERLVFTVHQEDDEAYRVWVEEIGAPRERVFRMGDKTNFWMMGDTGPCGPTSEIHYDWGPEHTCGDPnsVALDNGCDRWLELWNLVFMQFDQKADGTRVPLPRPGVDTGMGLERLAAVLQGVFSNYETDLFVPIIERTREIRGHTRAEMEANMVAYRVIADHTRAAAFLIADGVLPGNVGRGYVLRMIIRRAARFGRKIGFEEPFMARVAEAVIEIMGTHYRELVDRREHIFRTLTQEEERFLRTLDLGLSRLEEVLQELATrGARVVPGEEAFRLYDSYGLPLEITRDVARERGFAVDELGFQQAMAQQRERARATERFELDTEQL-ARYRRLLASLQDKGLVGYSGTERETTVAALLVNGEPVQVARPGDRVEVVLPATCFYVESGGQVSDIGHIARYPEEIEVEDTRQPIPGLIVHIGRVKSGHPRVGDPAWAVVDFERRWDIMRNHTATHLLHAELRSLLGTHVVQAGSLVAPDRLRFDFTHGAILSQDELDAIVYDINEAILMDYPVNVSYEPYQQAIASGAMALFGEKYGEIVRVVRIGPpISAELCGGTHVYNTSQIGAFVVTYEGGVGSGVRRLEAVTGREAVRLIQDRMRRLSHAATYLEVRPEEVDRKVLDLLDRIQSLEKELARLRREVARQEFEALMKRVERVGDIQVLAAESRVGDIEQLREMTDWFRERVRNGVIVLASIIGGRPSFVAAVTPDLAERGLDAVRVVRAVAQVVGGSGGGRPTLAQAGGRDVSKIGEALHQAPRLVS-eWLK--MVTVdELERLREEALRELEGLDTEEALQAWYAGYLGRRSRLMEAFAILGTLPRELRPAIGRKANEVKEALEAAYAARREALRQAALRRELEAPPLDVTLPGRPVRAGRLHPATRTLREIVAIFAEMGFQVFTSRDVETDEYNFQLLNIPPHHPARDMWSTFYTDRE-G----VILRTHTSPGQIHAMRAFPEPIRVILPGMCYRYEQITARSEIMFHQVEGLAVGPGVTMSDLKGTLADFARRMFGPERKVRFRASYFPFTEPSVEVDIDCILCEGrgcRVCKHTGWLEIAGAGMVHPVVLQNGGYDPRRFTGFAFGMGPQRITMLKHRIDDIRYFWANDLRFLEQF-D--TWG-------------------------------------------MATPLAMQLAAQEKKSAERLAEQLRETLRADPRFQRVEAVR-GYLNLYFNPSQVASVIETVLREGPDYGRGA-PKGERVMVEFSQPNTHKAFHIGHLRNAVLGDALSRILDFAGFEVIRATYPGDIGAHVIKCLWGYLRFHRGEAERRGAWLGQVYAEAEAREEADAYRREVVRFL------LELRALYARWEARDPELLELWRRTREWSLEEFQRIYEELGITFDVWFFESEVE-EE---GKRIVEELIARGIATRPHGPVVVEIDRLlggkEEYRTLVILRSDGTTLYSTKDLALAKRKFEQYRIDRSIYVVDVRQSLYFKQIFKILELWGFP-QASKCYHLAYEMVTLPGG----KMSSRAGTVVLYEDFAAEARERARRIVEEK--NPELPPErkVEIARAVALGVMKYSMLSVDNNKVIVFDWDAALNLEGQTGP-YLQYAHARACRILEKAEAP----VTLDGDHIFETLEPQEVALIEAIAAFPDLVQAAAERYKPLLIANYVFDLARAFNEFYRDCPVLTAPS-PIREGRLALVAAARQTLANALQLLGIPAPE--MPTFNQLVRKGRKPKVRKSKSPALHwvynsrywdpkGAPQRRGVCVVVRTMTPKKPNSALRKIARVRLTSGVEVTAYIPGEGHNLQEHSVVLVRGGRVKDLPGVRYHIIRGALDAAGVEKRRQGRSKYGAKRPKE-MRRGRAPKREIAPDIRYNSVLVAKLINKVMMNGKKSLAMRIVYGAFDLIERRTGRPAMEIFEKALANTKPLLEVRPRRVGGATYQIPLEVPPDRQVSLALRWIVNAARERPGKSMIEKLAAELIDAANGAGAAVKKREDTHRMAEANRAFAHYRWMaKQRLRIRLKAYDHRILDESARRIVEVAERTGARVIGPIPLPTKRERFTVIRSPFIDKDSQEHFEIRTHKRLIDVLDPDPKTIDQLMRLNLPAGVDIEIKI--MpRVTMKELLEAGVHFGHKTNRWHPKMKPYIFTERNGVHIIDLQQTIRAIDSTYELVRDKVAQGGVILFVGTKRQAQETIAAEAQRCQMPYVNYRWLGGTLTNWRTIRERIRYYIQLDEMIRNGGLETMPKKEAIRLRRKYEKMRLKFEGLRPLKRLPDMLFVVDTMREATAIREANALNIPVIAMVDTNCDPDPIDYIIPANDDAIRSIKLVTRLMADAVLEGLQLRE----------------EVVPALEPRRVFEAEEEEA--MFE-----------PVPARANFPQLEEQILAFWKEKRIFERSMEQTKGGPRYVFYEGPPTANGLPGIHHVLARAFKDLFPRYKTMRGYYCLRRGGWDTHGLPVELEVEKELGFTSKADiERYGVAAFNQRCKESVFRYVKEWETLTERIAFWIDLKDAYITLSNEYIESVWWILRQFWDRGLLYQSYKVVPYCPRCGTPLSDHEVAlgYRDTEDPSVYVKFPLRE---------------EEGTYFLVWTTTPWTLPGNAALAVHPEATYAMVEQERd--geVERLILAEALLEQALQG----DYRVVARMPGRELAGLRYRPLY--TFLPIe-kEAHYVVTAPFVSLEEGTGIVHIAPAFGAEDMQLGREHGLPVLVTVDPRGRFIDEVTPWRGMFVKDADPLIIEDLRRRGLLYFAGTYLHTYPFCWRCGTPLLYYARTSWFIET--TRFKDRLVALNKTIRWYPPQIGEgRFGNWLENNVDWALSRERYWGIPLPIWECAR-----CGHRECIGSYAELREKVE-aAGF-RWPEpWDPHKPYVDEVRy---rCgRCGELMQRVPEVIDVWFDSGAMpvaqwhYPFENQELFRE-QFPADFICEGVDQTRGWFYSLHAIATLLFDSVAFKNVISLGLVLDEKGQKMSKSRGNVVDPWEVIHVHGADALRWYFYTVSPPQERRISVNLVGDVVRTLLTLWNTYRFFVTYAr-----------lDGFDPRAVAPPVAERPPLDRWILAELHALIQEVTEALENYDPTTAGRRIAAFVD-DLSNWYVRRSRRRFWKNENDVD-KAAVYHTLYECLVTLSHLLAPFIPFTAEALYRNLvrVNPEAPESVHLSRWPEPDPSRVDERLRA---EMRLVMRLASMGLAARNAARiRVRQPLARIAFRVRSPEEAEAVRRLADILLDELNIKELTFIaDLTevapeiRVrpdrlgprlgarfplvqealaglpartilralqrgetvAVQVDGEVVDVGSEDLEVRYRpkpgwVFVAENDYVAAVWTELTDVLRKEGLAREVVRRIQELRKRADFDVAdr-ivTYYQADPKLAEAIAAHAMRVPLRWLQEYVRIDLSPEELAERLTLAGLEVTAIERFGVPGERIVVGQVLRVERHPNADRLLLATVDYGRGEPKVVVTGAPNLERPLKVAFALEGATLYDGkMTLQGRAIRGVYSDAMVCSEKELGISE--DHEGILLLDPEAPVGMPLADYMG--DVVLEIDLTPNLAHAFSIIGVAREVAALTGKRLRYPPTVV-KALgpAARRLVGIRIEDPEGCPRYAAMVIQDVR-VGPSPYWMQWRLRLCGMRPINNIVDITNYVMLEWGQPLHAFDYDRLRpPTIIVRRARPGERIRTLDGMERDLDPEDLLICDEAGPIAIAGVMGGAETEVGEATRAVLLESANFDFISIRRTAARHKLPSEASARFGRGIHPALTLPAARRAAAFMQRLADGVVARGIVDAYaR-KARRVTLPLSAQDVERVLGFAIPPREIERILRALEFRVEPSApAAWRVTVPDHRLDCQRPEDLIEEVARIWGYDRMPETRLRDLL-PPQRGNPAWAFEERVRDILVACGLQEVITYALIHPDEEARLAPPGVataLDYVRLINPISEERTVLRHTLLPGLLRTLRANLRFR-ERVAIFEVGKVFLPRPGE-aLP--EEPRRIGIALTGPrDPASWLPVDRGRMDFFDLKGVVEALLERLHIP-G-VAFERAEHPSLHPGRGAEVKAGGRSLGILGELHPLVRRAWELPQPVLIAELDLEALQALASIAHV-FEAVPRVPPVVEDLAFIVPESVPAAALAAVLREAGAPLVREVRLFDVYQGPPIPPGHRSLAFTVFYQAEDRTLTDREVAALRERLIRAAAERLGAVVRQMAKKVKAIIKLQIEAGKANPAPPIGPTLAPHGVNVMAFCKEYNARTAH-MAGQIVPVEVTIYTDGSFTMELKTPPVSDLLRRAAGVEKGSSEPNRQIVGKITRQQLREIAELKMKDLNTDDIEAAMRMVAGTARSMGIQIV-DMG-ERGKKYLEALKKVDRERLYSPREALALVKETSYTRFDGTVEVHMRLGVDPRHADQQVRGVVVLPHGLGKRVRVLVFAAGEAARIAQEAGADYVISDDEIKRIQEGWTDFDVAIATPDMMPKVGRLGRILGPRGLMPNPRAGTVVNDLPRAIREAKAGRVEFRVDKTANLHVPIGKVSFSVDQLLENFAALMDAVKKARPSGLKGPYIRRVVVSATMGPGIKVDPV--AAQ-----MIRTSGEKRYAHIPELLEPPNLIEIQHRSFQWFIE----------EGLKELFDEISPIESLNGQ-RLYFLRYWFDEPKYSELECLERDLTYGRGMWVQVAL---------IV-AGREPMVKDVFFGEIPWMTRNGTFIYNGTERVVVSQLIRSPGVYF--dKEEDPSLGRPLAMAKLIPDRGVWLEFETRRNDLIILRFNRRRTVPVTLFLRALTEGTDEELLELF---------------------------------------------------------------------------------------------------------------------KDVPDHPFILSTIRQEGRLEAQEALIEFFRRMRPGDPPTLENAHSFVVSQLFDPHRYDLHRVGRYKLNRRLE-------------LI---PIHHRTITKQDIIAILKEVIRINNGLRPPDDMDHLGNRRVRTVGELIQAKMRVGLRRMERVIQERMSIADPATVTPLQLINIRPVVAALREFFGSSQLSQFMDQTNPLAELTHKRTLSALGPGGLRRERAGFEVRDVHLSHYGRICPIETPEGPNIGLIGRLAIYSRVNEYGFIETPYRKVVRARpfVTGEIVYLTADEEERYVIAQANVALDEKGHFLQARVPVRHMGKFLMEIPERVDYMDVAPRQIVGVSASLIPFLEHDDANRALMGSNMQRQAVPLLRPEAPIVATGMERVAARDSGHVLLSEVDGEVVQATADEIVIRGT-------NRKLYRYPLRRFQRSNQSTCIHQRPLVFKGQKVKKGQVIADSSSTDQGMLALGRNLVVAFLSWEGQVFEDAIVISERLVREDIYSSIHIEKHEAEARETKLGPEEITRDIPNVGEEQLRDLDEKGIVRIGAVVGPGDILVGKVTPKGEREMTPEERLLRAIFGEKAHDVKDSSLRMPHGEHGKVVDVKVFSRD---------------------------------------------------------------------------------------------------------------EYRELPAGVNTVVRVSVAQWRKITEGDKMAGRHGNKGVISKVVPIEDMPFLPDGTPVDIILNPLGVPSRMNIGQLLETHLGWAASRL-----------------------------------------------------GFRAITPVFDGADEQEIEAELARAWMPILGKMILYDGKTGEPFDRPVTVGVIYMMKLAHLVEDKVHARSTGPYSLITQQPLGGKAQFGGQRFGEMEVWALEAYGAAYTLQEMLTVKSDDVQGRVKTYEAIVKGQKIEEPGLPASFKVLVKELQSLAVAVEA-ITDSGEVIRF------VEAKEFRALRISLASPEQILSWSYGEVTKPETINYRRLRPEKDGLFCEVIFGPTRDYQCYCGKYKGPRYKGIVCEKCGVEVTRASVRRERMGHITLAAPVAHIWYTRRVPSYLGLLLDISRRNLDRVLYFAQYVITSVDearLVSLAPLQFLGENKYR--ELKSKWGQVFKAEMGAEAFLEILQRLDLEQMAKELWQEIRQAKSKQRRKKAIKRLQIVRAFLRSGNRPEWMILRVLPVLPPDLRPMVQLDGGRFATSDLNDLYRRVINRNNRLKRLLELGAPDVIIRNEKRMLQEAVDALIDNSQRGKAMSRRGRRELKSLSDMLRGKKGRFRRNLLGKRVDYSGRSVIVVGPQLKLHQCGLPKTMALELYKPFVIARLIQYNYATNIKGAKRLIERQRPEVWEVLEEVIKERPVLLNRAPTLHRLGIQAFEPVLVEGKAIQIHPLVCAAFNADFDGDQMAVHVPLSEKAVWEARNLMLSSKNLLLPANGEPVVGPTKDMVLGCYYLTMSPPGAAGPTRVFASLEEVELVYQLGKISLHTPIRVYTRTVYDE------NGQRLIETTVGRVLFNLALPEALR-------------FVNETMDKGRLKDLVAQCFQWLGPEATVEMVDRLKDIGFQYATRSGVTIAVADLEIPPTKREVLARYEAMVAEVERQYRRGLLTDEERYNRVVDLWQRATNEIAEAVKQTMSPD---------------NNVTIMAVSGAKGGFQPVAQLAGMRGLMADPAGRIIELPIRSNFREGLTTIEYFISTHGARKGLADTALRTADAGYLTRRLVDVAQDVIVNAYDCGTRAGIWIRA---SDDVGQTLKERIFGRVLAAPVFDPKTGALIADTGTLLDEVLSERIEKAGVQEVYVRSPMTCQLRYGICALCYGRDLGTGRLVEVGTAVGIIAAQSIGEPGTQLTLRTFHTGGVAG--------------------------------------------------------------------------------------------------------------------------------------------------------------------------------------------VADITQGLPRVEELFEARKPKGEGLMADIDGVVHIYRTEEGLRGEPLV--VYEVREEREYDVPATARLLVEEGQKVKAGDALTEGPKNPHRILNLLGREAVQLYLLSEIQKVYRSQGVNINDKHFEIIIRKMLSKVQIINPGDTDFLPGDLVDRLILQDINARLVAEGKRPATARQVLLGITKAALATDSFLSAASFQHTIRVLAGTALEGKIDELRGLKENVIIGRLIPAGTGfkYYAEKEDMSRGGTGPTLAEAVttAIDL---------MKGLLARKIGMTQMFNEQGEVVPVTVLRAGPCYVTQLRTPERDGYAAIQLGFEETKPRRLTQGELGHLVKRNLPPLRVLREIRLPNPAlsQYQEGQVLTVSIFSPGERVDVTGWSKGRGFAGGIKRHGFARQAKTHGQSDRHRAPGSIGTNTDPGRVIKGKRMAGHYGNERVTVRNLQVVWVDPERHLIALKGAVPGPRGGLVIIRQAKR--PY----MRVPVWNIEGQQVGEVELRPEVFEAPIHIPLMHQALVRQLANARLGTHKTKTRGEVHYSSRKMWPQKHTGRARQGSRDAPHWYHGGVVFGPRPRSYEQRMPKKMRRAALRSALSVKAREGQILILDRLELPEPRTRLMKEVLARLPVGK-SALILLAGPNENVRRAVRNLPNVAYLHAMCLNIRDLFKYETLIIPLDALAMIEDWLTR--M-DLYEVIKRPVITEKTTRLKE-MGQYVFEVDPRANRQQVKQAVEKLFNVRVLAVRIINVPAKRRRDWRAVVRRPGWKKAIVQVAPGQT-IDIFE-V-MGIKVYKPTTPGRRNATGYTFEEITKDEPEKSLVVPLKKHAGRNFQGRITVRHRGGGHKRLYRIIDFKRDKEGIPAKVISIEYDPNRTARIALLQYADGEKRYILAPLGLQVGDVVMSGPQAEIRVGNAMPLANIPVGTLVHNVELYPGHGGQLARAAGAAAQLLGKEEGYAILRLPSGEIRKVRLECYATIGQVGNLEHANIRLGKAGRKRWLGIRPTVRGSAMSPRDHPHGGGEGRAPIGLPYPKTPWGKHALGKKTRR-NKATDKYIIQRRQKA--MA--NRVRAVARYIRISPYKARLVCNLVKGMRAEEALDVLRFTPKKAARYVAKLIRSAMANAENNYGLSPADLYVVDIRADDGPRYKRVRFAARGRVRPILKRTTHLTVVLEER-VSLGRKVHPIGFRLGITKNWLARWYAEGREYVELLHEDLKIRQFVKEQLKEAGIARIEIERFPKQINLYIHAARPGIVIGRKGLGIKQLRQAIEEMTGKKARVEIVEVPRPELEAAIVAESIAQQIEKRVSHARAMKRAIQQAMRAGAKGIRITVSGRLGGAEMARTETLMEGRVPRHTLRADIDYALAEAITKWGKIGIKVWIYRGDTEPGAYVQQTAEMVA----RVTSAQRGG-------MIQQETRLKVADNTGAREILVIRVLGGSYRRYGYVGDVVVATVKDAIPTATVKKGEIVRAVIVRTAKEYRRPDGSTIRFDDNAAVILDEFGNPKGTRIFGPVARELRDKGFTKIISLAPEVLKVIPRLKQRYLEEVRPALMREFGYRNIMEVPRVWKVVVNVGVGEAVTNPKALDYAVQNIATITGQKPLVTKARKSIAAFKLRAGRPIGVKVTLRGDRMWAFLDRLFNVALPRIRDFRGVSPDSFDGRGNYTLGLREQLVWPEIDYSQVDKVRGMEITIVTTAKTDAEARRLLELLGMPFRG---VTDPIADMLTRIRNASMVGHSRVAIPSSKLKVAIARVLKEEGYIEDFQVTNDRPQP--KLIIKLKYRRFRKPAISGLQRVSKPGRRVYVGKEDIPLVMSGMGIAILSTPKGVMTDKQARRLGVGGEVLCYVW-SRVGKKPIPIPPGVQVRIEGSTVTVTGPKGTLTQTFHPSMQISIEDGHLVVRRPSDDRKHKALHGLTRALLANMVTGVTQGFQQHLRIEGVGYRAEPMGKAIVLYLGYSHPIIVEPPEGITFEVNTRDRITVSGIDKQQVGQVAAKIRALRPPEPYKGKGIRYEDEPIRRKAGKAGKAMAEIQEVP---------TVEYEERIVDIARVAKVHKGGRSFSFRVVAVVGDRNGRVGVGIGKARAVPEAMRKATERARRNMKKIALLGT-TIPHPVEVKFGATRLILRPASPGTGVIAAGGVRAVLEAAGIRDVLTKILGSTNPVNVVYAAMKGLEMLRSPEEVAQIRGKPVEEVmPPWSMARIAGVELPRDKRVEIALTYIFGIGRSLAKRILQQTGVNPDKRVKDLTESEVNILRETIERNYKVEGDLRREIAMNIKRLIDIGCYRGLRHKMNLPVRGQRTRTNARTRKGPRKTVPG---RGARG----SRSGRKARRNVTRAHVYIHATFNNTIVTVTDPNGDTLTWASGGTIGYKGSKKSTPYAARLAAEQAARKAMDMGVREIDVFINGPGPGREAALRALHAMGLKIRSITDVTPIPHNGCKPPSKRRV--VkTYVTKPADIRAEWWVVDATGQNLGRLASRIAQILRGKHKPYFDPSQDCGDYVIVINAEKVAVHPRHLDQKIYYRHSGYPGGLKEIPLRRMLQTHPERVIQKAVWGMLPKNRLGRRMLKKLKVYAGPEHPHQAQQPKPL----PL-KGRP---YVEGVGRRKRAVARVRLYTGTGVFIVNNKPVQDYFVRPQDLHHLFEPLRLVGLEGKLDVTVKVEGGGLTGQAGAVRLGLARALLAIDPSLRPLLKQHGMLTRDPREKERKKPGLKRARKAPQSPKRR-VLLIATHNPGKRRELMALLGDLPLRLTDPVEL-GIEEAEEPHDSLEENARWKAAHYAARSGLWTLADDSGLEIDALGGAPGARSARFAGPAATDADRIREVLTRLADVPWPRRTARFRCVIALARP-GEAPVL-VEGRVEGYIAFEPRGSSGFGYDPIFYIPELGKTMAELPMEVKNRISHRARAARKAREILERwLRE-MKGP----AGLLVLDKPQGWTSHDVVERVRRLTRVRRVGHAGTLDPLATGVLVVLIGPATRLAEFLLRHDKRYRATLRLGIATDTGDAEGRVLFERPV-AISREAFEEVLQAFIGEIDQIPPAFSAIRMGGERLYEKARRGEPVSPPPRRVRIDALRLVEWNPP----WAVLEVDCSAGTYIRALARDIGERLGCGAHLTALRRLASGPFTLADAVPWEAFEAAARAG----SWTAYLRPVGEALPDWPPVTPGEALLVRLRHGQALPAAALPH-----PGPRLRVHGPDGELIALLERR-GDRWQPVRVfpEDP---KSASLPRPTLvee-rafWRQGYRRVAGLDEAGRGAWAGPVVAAAVILPPEPARLraAVRDSKMLTPAEREALLPEILRVALAVGVGMAGPEEIDALGIVPATRLAMERALRALPIPAEALIVDA-LTLP-VSLPQRVLVRADARCLSVAAASIVAKVTRDRWMVEADRLYPAYGFARHKGYGTPAHRRALRLHGPSPIHRRTFAPVHGLL-FREGEEMLDIERIRRNPEEIREALRHRGE-SPeRVDRFLELDEAYRAMLQEVERLRAVRNQVSREIAKMP-PG--PEREARIAEMRALGERLTEAEARLRDLGARREELLLWFPNIPHPSVPVGPDESANRVVRVEGELPEFDFTPLPHWELGPRLGLIDFERGVKLAGSRFYVLWGLGARLERALISWLLDLHTQVhGYTEVYVPFVVKREALVGAGQLPKFEDNLYHDV----EDDLWLVPTAEVPLTNLHRDEILEADQLPLYYVAYTPCFRRERMSAGRDVRGIKRGHQFDKVELYKFTTPETSYLELEKMVEDVVDTCRRLGLPTRVVEICTGDLGFAAAKTYDVEVYAAGCGEWLEVSSVSNTEDFQARRANLRYRPRPGARPRYVHTLNGSGLGLPRTVIAIMENYQQRDGSIVVPEVLRPYM-GVEVL-RGPVSLSKEEKQQLIEMFRRHESDTGSPEVQIAILTERINRLTEHLKQHKHDEHSRVGLLKLVSKRRRQLRYLARVDPQRYRAILERLGLRKMGRSLKKGPYCDPKLLKKIEELNRRGEKRVIRTWSRASVIFPQMVGHTIAVHDGRRHVPIYITEQMVGHRLGEFAPTRTYRGHTVKEKKT--GV--M--KDRRKRFIGRVTSDKMDKTVVVTVEELVRHPLYGKVIRRRRKFMAHNEGNLARMGDLVQIVESRPLSRRKRWVVEAILERAQK-------------------------------------------------------------------------------------------------------------------------------------------------------------------------------------------------MLMPKRVKYRKQMRGRMKGKETRGVELAFGEYGLQALEPCWLTARQIEAARRTIVRFLRQRGKYWIRVFPDKPVTRKPAETRMGKGKGNVDHWVAVVRPGRILFEIGGVSADVAHEALRQASYKLPIRTQIITAEEV---M-AAKIKRKDRVLVIAGDDRGAQGEVLRVLRKENRVVVAGVNIVKKHQRPRPTrGQVGGIIEFEAPIHISNVMLICPKCNRPTRVGFVV-EGGRKLRQCKKCQAT-FVVKLHELKPAPGSKKERKRVGRGLGSGHGTYAGRGRKGQKSRSGDRKPPYFEGGRTPLVRRLPKEGFTLVEKVIYQPVNVGQLNRFPP----HSEITPLTLAQAGLLRDPEEPVVILGDGEVDRPLVVKAHRFSASARAKIEAAGGQAVVIP-----MLDALRNAWHLPDLRRKILYTLLILAIYRLAAHIPVPGVDRAALQQLLQTAAGQLYIILDLLSGGAIANFSIMAMGVYPYVTASIILQLLVPVVPQLERLVKEGSEGRRKLEQYTYFLTVPLAALYAIGQANLLSAPGRapNFGFAPHQLLPTLTVILTMTAGTMFAIWLGQLITEQGIGNGLSLIIFGGIVARAPYNLAQIWTSNG-------TLGILVFLALTVITVAAIVFIQEGQRRIPVQYGRRVRGhR-IYGGGSTYIPLRVNMAGMIPLILAQSVLAFPAIIAQFFQYSsIVASIANTIVSVF-SGFSDIYWPMYFITVVAFTYFYTDVMLQQMNLADTLQKQGGFIPGIRPGKATEQYINRISRRITLVGALFLGILAILPWPVRAVL-qTNVLLFSSAALLIVVGVVLDTMRQLEAQLVMRHYEGFIR------VTLVL-------PKVEAEILTQAYGRFVISPLEQGYGVTIGNALRRVLLSSLPGAAVTSIRITDVPHEFSTIPGVREDVIQIILNIKQLRMKLYG-DGPARLRLEVAGEGVVTAADIQCPPEVEIVNPDLYLFTVDDETRLEIEMTVERGRGYSPAE--E---RGRLPIGEIPVDAIFSPVRRCTFEIDRARVGQRTNYDRLVMEIWTDGTMGPKEALIEAARLLMQHFSLISEFVAPEEQEVVPAPVRA---MipQAYETSLESLELSARVINPLRRAGITNVGELLYRGEEALLSVRNFGAKSLEELRERLIERGF---------LKPEDLAQPMERRWLEKLEAVERRYEELTALLADSVVAADLARLRSLSQEREELEPIVETFRRYRTVSRQREEAQQLLETAEEEELAALAREELERLTEEQERLEQELLRQLLPRDPNDEKNVIVEIRAGAGGEEAALFAADLFRMYTRYAERKGWAVELLSANETGLGGFKEVIFMIRGRGAYSRLKYESGVHRVQRIPITEASGRIHTSTATVAVLPEMDEVEVQIDPKDLIIETFRAGTAGGQHMQKNETAVRITHVPTGIVVSCQDERSQFQNKQRALAILRARLYELERRKREAEVREARRSQVGTAERAEKIRTYNFPQNRVTDHRIHLTLYRLQEVLDGDLDPLIEALILDDQTRRLAElTAG-IP-KQVFRDAEERMRKAIRVFEDELKGIRTGRASPALVERIPVEYYGTQVPLEQLAIIRAPEPNLLTIQPYDPKALPEIERAILKSDLGLTPSNDGRIIRLVLPRLTEQRRQELVKLVHKRLEETRVAIRNIRRDALEELRARHKNKEMSDDELEEAKEEVQKLTDRYIEEAERVAQAKEKEIMSFF--TRAEKDQMIARYRELLARSQAVILADYQGLDAMSMYRLRQKIRKSGGVFHVTKNTLLRIALQQA-GWTVPEDLLQGPTAAAFCLEDPPVVAKALLEFAEESKILKVKGGLLDGRRLRPEDVKALSELPPRPVVLGQVLGAIQAPAAQLAGVLTAVLQQVVGVLQARADQLkeASQR--PEEIRNWSDEEIRNRLEQARRELFHLRLQWAMNQLKDVNRIRALRKDIARMLTILRERELA-RGGEHP---RDEGRRRRHLRVRKKVFGTPERPRLSVFRSLKHIYAQIIDDTRGITLAAASTLDPELRGQLDGLTKTEKARLVGRLIAQRALAKGIRKVVFDRGGYKYHGRVKALADAAREAGLEFAEPIRFTLLARD--GRARAGFLDTPHGRIPTPCFAPVGTQGAVKTVPAWDLEALGAKLILANTYHLYLRPGDERIARLGGLHRFMGWDGPILTDSGGFQIFSLQGLREVDDDGVTFRSHLDGSLHRFTPEKAIRIQENLGADLIMCLDECPP-PLDYDYNVRALERTHRWAERC---RAAHT-R-PDQALFGIVQGGVFEDLRTRSARFLIGLDFPGYAIGGLSVGEPKALTYRVLELMDALLPEEKPRYLMGVGTLLDFVEAVARGVDLFDCVMPTRVARHGTAITRTGRLNLRNALYAEDPRPIDETCGCPTCGRFSRAYLRHLFNVGEPLAMYLTTLHNLYTMFRFMEDMRQAILEGRFAEFRAAVLEAHAA-LAPEEAGL--ERIRNFCIIAHVDHGKTTLADRLLERTGTIQTRDGVELVLDSMDLERERGVTIKASAVRMRYTARDGQTYILNLIDTPGHVDFSYEVGRAMAACEGAVLLVDATQGIEAQTLANLYLALEHDLVIIPVVNKIDLPAARPDEVAREIAELIGVPESEVLRISAKLGIGVEEVLEAVVQRVPPPRGDPEAPLQALIFDSHYDPYKGVIAYVRVVNGTVSMGRKIMVMSTGVTSEPVEIGVFTPDFTPTGRLEAGEVGYVATGLKSVRECRVGDTLTTTDRPAPEPLPGFRPPKPMVFASFYPSEGEDYELLREALEKLQLNDAALVFQPETSQALGFGFRCGFLGMFHMEIVQERLEREYGLDIVATAPSVEYEVVLRDGSVRTITRPSDLPDASWIEEIREPWMKVTLITPADYIGPVMDLITSRRGVYQNMTYLDPRRVMIEAEVPLAELLIDFYDALKSRTRGYASMDYTFIGYRAGDLVRLDLLVHGQPVDALALIVHRDQAYAKGRALVEKLREVIPRQLFDVAIQAAVGGRVIARATIKAMRKDVLAKCYGGDVTRKRKLLEKQKEGKKRLKMIGRVEVPQEAFLAVLRL-GRM-ERYEPQAIEPKWQQRWEESGIYRAVRDPSRPKFYFLTMFPYPSGD-LHMGHWFAMAPSDAVARYLRMKGYNVLFPIGFDAFGLPAENAAIKHNTHPKTWTYANIERMRRQLRRMGASFDWTREVITCEPEYYKWNQWFFIQFYKRGLAYRKRSAVDFCPTCNTTLAREQVVSQVCERCGTPVIKKELEQWFLRITAYADELLDHS-RL-DWPERVCTMQKNWIGRSEGAEIVFPTEGE-----DSIVVFTTRPDTLFGATFVVLAPEHPLVPKLTAPERRAEVEAYIHEAQRRTEIERLSLEREKTGVFIGAYARHPLTEERLPIWISDYVLMEYGTGAVMGVPAHDQRDFEFATKFNLPIRVVIAPPGWQG---EPLSAAYEGPGTMVNSGPFDGLPSEEGKKAVVAELERRGLGRPAVSYRLRDWCISRQRYWGTPIPIIYCPKCGTVPVPEDQLPVLLP---ETVNVLTGESPLKYLEEFVRTTCPQCGGPAERETDTMDTFVDSSWYQYRYLSPHKDDAPWDEEEARYWLPVDLYTGGVEHATMHLLYTRFWTKVLRDMGMVWFDEPMIRLRNQGVILGEDR--------------------------------------------EKMSKSRGNVVAPDELVERYGADTVRAYLMFGFRWDLGGPWSSTGIEGVHRWLNRVWNLVLEPAAA-------AGEPTPEQVAELRRWTHRTIKRVSQDLED-FEFNTAIAALMEFTNYLQEAKATp-vAGHEAWREAIRTLLLLLAPFTPHLAEELWERLGYPYSIHQQPWPQWDEALARADTITLVIQINGRVRDRVEVPASITEEEARRIALDRANVRRHLGDRQPQRIIYVPGRLINIVVEMTKYIFCTGGVVSSVGKGVAAAALGRVLKARGLRVTMQKLDPYINVDPGTMNPFQHGEVFVTEDGAETDLDLGHYERFIDENLTRASNVTTGQIYAEVIAKERRGDYLGGTVQVIPHITNEIKRRIGLVAKHQNPDVVIVEVGGTVGDIEGLPFLEAIRQMRRDVGRDNVLYIHVTWLPYIGATGELKTKPTQHSVNTLRSVGIQPDAIIARADHPVPDSLREKIALFCDVDLRAVIPLPTAKILYEVPLMLEEAGLGDFVVERLSLP-AREPDWTEWSRMVSEMRRPKEKLPIALVGKYVDLHDAYISVREALIHAGVAHGVDVQIEWIAAEDLEHGRGWDRLQRVHGIVVPGGFGYRGVEGKILAARYARENRIPYLGLCLGMQVMVIELARYALGSDEPNSTEFNPHTRYPVIDLLPE----------QRDITDLGGTMRLGAYPCVLVPGTRAAQAYGMDLVYERHRHRFEFNNAYRDLLQRAGLVLSGLSPDGRLVEIVELADHPFMLGTQFHPEFKSRPNRPHPLFKAFIAAAAA---RLDHPV-HDAIAVLDFGSQYAQLIVRRIREIGVYAELFPWDADPAEVLALRPKGFVLSGGPASVYEPGAPSLPPYVLESGRPVLGICYGMQLLAHALGGRVAPAPAREYGRAEVEILEEDPLWHGLPSPMT-------VWMSHGDRVEVLPPGFRAMARSPNAPFAAIGDPARRLYGVQFHPEVAHTPLGRELLRRFAVALCGGRPTWTPRAIAEEQIARIRERVGGERVLCAVSGGVDSTVTAVLVHRAVGAQLQCLFVDTGLLRKGEGEEVVAAL-RALGLPVAAVNAAEAFLEALRGVTDPEEKRVRIGHTFIAVFAEHARRLGPFRFLAQGTLYPDVIESRApERRAAARIKTHHNVGGLPPDLSFELIEPLRYLFKDEVRALGAHLGIPEALLRRQPFPGPGLAVRCVGEVTWERLERLRAADAIVQEELARSGWAERAAQAFAVLLPVRSVGVMGDARTYEEVVVVRAVATEDFMTANWVPLPHELLDRIATRIVNEVPGVNRVLYDITNKPPATIEWE---MR---------------------------------------------------------------------------------------------------------------------------------------------------------------------------------------------------------------------------------------------------------------------------------------------------------------------------------------------------------------------------------------------------------------------------QNGRKEIEIPATITVRELAALMSVSPIDVIKVLMHNGIMASINQRIDYETAALVAHEFGFEPREQRPPEAvEewQRL--YAGEDPSKLKPRPPVVVVLGHVDHGKTTLLDAIRRTNVAAQEVGQITQRIGAYQVEYN-GRKITFLDTPGHEAFTQMRARGAQVTDIAVLVVAADDGVMPQTREALAHARAARLPIIVALNKIDKPTANIERVMSQLAELGLVPQEYGGDTIVVKVSAKQRIGIEDLLEAILLVAETREIKANPDRPAVGTVIDARVDR-RGPVATLLVQNGTLKQGDIIVAGATYGRVRAMFDDRGRPLKKAPPSTPVEVLGLSDVPEAGDLFEVAESERQARELAERRAAERQRQR---QVRRMSLEDLYRRMQAGKVREFNVIIKTDVQGSIEPIAGLLQRLAKDQLQLNILHADAGEISVSDVTLAAASDAIIIGFNVPVDAAAKRLAESEGVDIRVYSVIYHIEEDLEKALKGMLAPTIQERILGHAEVRQVFKVKG-GQVAGCYVRDGEIRRNALVRVLRGGQKIHEGRIASLKRYKDDVTEVRAGYECGVGLEGFHDFAVGDILECFVREEV---G--MRILAIETSCDETAAAVVEDGRVLRSHVVASQAAFHAKYGGIFPELAARMHVEAIVPVTREALSQAGLSWEAIDAIAVTYGPGLPGSLVVGVSFAKALAFARRKPLIAVNHLEGHLYAHRLRPEDLPTPFLALIVSGGHTELIWARDLLDHRRVGWTIDDAAGEAFDKVARLLGLGFPGGPAIERIAREGDPQAFPFPALPKVDDPLWFSFSGLKTAVLRAVERFQ----GQPLPVADLAASFQAAVVEQLVTKTLEALRRYEARAILISGGVSANQLLRSEMAR---RAPVPVVAPPPWLCTDNAAMIGAAAELHARAGRF-ASLDLEVDPDAKI---G----MFEGLTQKFQQIFDRLGRRGVLTEADVDAALREIRLALLEADVHYTVVRDFLARVRERAVGAEVLRSLTPAQQVVKIVYEELVKTLGSPA-PLHLAGSPPHGVMLVGLQGSGKTTTAAKLALRMRKAGQRPLLVAA-DVYRPAAIDQLELLGKQLNIPVYREGPEANPVDIARRAMRFARDHGHTLVILDTAGRLHIDEEMMAELEAIRAAIRPEEILLVVDAMTGQDAVRAAEAFHRRLSLTGLILTKLDGDARGGAAISIRAVTGVPIKFIGVGEKPDQLEPFQPERLASRILGMGDVLALIERAQEAVEAEKAAEMARKLSRAE-FTLEDFREQLRMLRKMGPLSQLLELLPGYG-QMARMLSPEEADRQFKRIEAIINSMTPEERRNPEILNASRKRRIARGSGTTVQEVNQLLNEFRQLQRLMKQMKA----------------GRGGFPFPFFR-----MAKtESIRVVATNPKAYHDYHIEETYEAGVVLTGSEIKSVRAGKISLREGYVLPRDGELWLMNVHIAPYEP-AARDNPDPRRPRKLLLHRHEINRLIGKAQEKGYTIVPLKVYLNArGLAKVEIALAKGKKQYEKRRAIAEREARREIERALK--GV-M-GERRQRRIGELLREELSALIG-ELKDPRVA--GVTVTAVEPAPDLTIAKVYVTTWPAdPARREEVLAGLEHAKGYLKHELAGRVILRRIPDLVFKWDDTFDRADRIERLISRLHGEKE-qPSDES---
>Parcubacteria_unclassified_unclassified_unclassified@Parcubacteria_bacterium_SCGC_AAA255-P19
----------------------------------------------------------------------------------------------------------------------------------------------------------------------------------------------------------------------------------------------------------------------------------------------------------------------------------------------------------------------------------------------------------------------------------------------------------------------------------------------------------------------------------------------------------------------------------------------------------------------------------------------------------------------------------------------------------------------------------------------------------------------------------------------------------------------------------------------------------------------------------------------------------------------------MVKI-NLKLLKKRAQDEIKRAGDLKLLNEVFKKYLGKKGELTLVLRSLEKLPKAKRVKVGKEANEIKNFLRVQFDQKAAAIKEKAKKEAEEKEWIDITQPGKKPATGHLHPLTQVRRKTEEVFQGLGFTVTEGPEVENEWYNFDALNIPKDHPARDLWDTFYLKGG------LLLRTHTTPVDVRYMEKNNPPLRIITIGRCFRHEATDASHESNFYQLDGLMVGKDISVANFKAIIQEFFQRFFGKPVEIRMRPSFFPFTEPSFEVDMTCLVCKGkgcSACQKTGWMEMMGAGMMHPNVFKNSGLSPKNWQGWAFGMGFDRLAMMKYKINDIRLLYSGDLRFLKQF---------------------------------------------------------------------------------------------------------------------------------------------------------------------------------------------------------------------------------------------------------------------------------------------------------------LVYEKEGAWWIKTSEY----GDERDWVVVRETGEPTYLLSDIAYHKDKF-ERGFNKVIDIWGADHQAHVSKMKAAAKMLGFR---GDLDILILQLVS-LRGKE--KLSKRKGEIVTLEDLVGE-----------------------------IGLDATRFFYLQKSLDTHMEIDIALAKDQSEKNPVyYIQYAHARICSILRKSRLV---EARFQPNNFQLLKHQSELALIKQLIRLPEVVEDTAEDYQIQRLPQYATELATAFHQFYRDCKVLSEVE-GLRQARLGLILATKTVLKNTLGLMGITTPERM----------------------------------------------------------------------------------------------------------------------------------------------------------------------------------------------------------------------------------------------------------------------------------------------------------------------------------------------------------------------------------------------------------LD----PEEMGEVGLHFGHKTSKVHPKMEPYLYGVRNTVHIIDLTKTAEKFKEALDFIQKIISEGKIILFVGTKIQAKDLVKEVAVECGLPYVTERWLGGTFTNFESIKKRIEYFKDLEKRKAEGELEKYTKKEQTKINKELENLELKFGGIKELNRLSDAIFVIDMKKDYLAIKEARAKEITVIGVADTNVDPTLADYPIPANDDARSSVKYILDKVKEAIKKAKPKVKE---------------KLGKQ----------------------------------------------------------------------------------------------------------------------------------------------------------------------------------------------------------------------------------------------------------------------------------------------------------------------------------------------------------------------------------------------------------------------------------------------------------------------------------------------------------------------------------------------------------------------------------------------------------------------------------------------------------------------------------------------------------------------------------------------------------------------------------------------------------------------------------------------------------------------------------------------------------------------------------------------------------------------------------------------------------------------------------------------------------------------------------------------------------------------------------------------------------------------------------------------------------------------------------------------------------------------------------------------GDYVLDIDVLPNRPDCFSHIGIAREVAAITGATFRVPTPEI-KEDkiKTKDLVSVEVKNKQACPRYTAKAVTNVK-VGSSPKWLKDRLKVCGLRPINNVVDVANYVMLETGQPLHAFDGEKIEeKKIIVRFAKKNEKIVTLDEEKYDLDENILVITDTRSPVAIAGIKGGKLPEIDSKTKTVILESANFNPRIIRRGSQRLKLKTDASWRFEHGIDPNLTETAIDRAVFLVQKLARGKAAKGLVDIYpQ-KVLPKRVKLDFDYLERLLGIRIPVWRIKDTLKKLGFKLMDFRnRSVTVEVPTFRRDLSIPEDLIEEIGRIYGYEKIKATLPTVSL-IPSKENFNIFWEEATKNILKEAGFTEVYNYSFINEKDKRIFSGK------ELVEVENPLSAEQKYLRPSLIPNLLKDIQKN-QRYFSSIRIFELGKIFRKK----------ESRQLTGVMTGE-A-------------FYQLKGIIDLLFHKLGISdIwYDEEESKLVIWHPQKCAEIKVGQEEVGFLGEISQKIIDSFDIEKKVVVFDIDFEKLQELSLEETI-YQPVSRYPAAVRDLAMLVPRGTKVVTVLNKINAAGGKLIRDIDLFDVYEGEELPEGKKNLAFHIIYQAEDRTLKSEEIDQMHQKIIKTLEKDPAWQIRRMAKKVKAIVKLQIPAGQATPAPPVGPVLAQHGVNISEFCQKFNDATKD-KQGFVIPVEITVYGDRTYSFQLKQPPAAVLLKKAAGIEKGSGEPNKAKVAKITRTQLREIAEKKLPDLNTDDVEQAMKIIEGTAKNMGITIE----------------------------------------------------------------------------------------------------------------------------------------------------------------------------------------------------------------------------------------------------MILKNFGKARVSLPLPYLLALQKDSWGAFWE----------RDLKELFSEVSPIRDYTGELELWFLDYKLDEPKYKTDEAKQNNDSYEVSLRANTRL---------VNVKTKEIKEQEIFLADFPLMTERGTFIVNGVERVAIAQLIRSPGAFFtaqA----TGGKNRFGAKVIPNRGAWLEFETENSGFIGVKIDRKRKVAATCLLRAFGIDKELDIKEKFqd---------------------------------------------------------------------------------------------------------------vnkG----EIDYIEETLKRDTTHDQAEALVEVYQRLRPGDMATSDTARELIENMFFNFERYDLSKVGRWRMWQRLPelk-------gksEIG---VSDRVLKPEDIIAVMREIIKLNNDPEKPDQIDHLGNRRVRTMAELLQNRLRVGLMRMERIIKDRMSTLDIHTLTPVQLINPRPVMAVVKEFFTSSQLSQFMDNENPLSELEHKRRLSATGPGGLTRERAGFEVRDVQPSHYGRICPIQTPEGPNIGLVGHLASFARINSFGFLETPYFRVEKGK--VTSDIRYLNAYEEERYNIASGAVPINEKGQIVPSKVEARIKGEPGLADKDKIDYIDVSAEQCVSVATSLIPFLQNDDANRALMGSNMQRQSVPLVNPDPPLVMTGAEERVARDSGQEVIAEEDGKVIEADADHIRVK-S-------------YNLKTFIRTNQYTCFHQKPAVKKGQKVKKGDVLADGGAISNGYLSLGKNILVAFLPWRGQNFEDAIVISERLVKDDSYTSIYTENFTCDVRETKLGPEVTTCDIPNVGEEKLKDLDEEGVIRIGAKVGPNDILVGKISPKGEADLTAEERLLRAIFGEKAREVKDTSLLMEHGKRGRVVGVKIFSRE---------------------------------------------------------------------------------------------------------------LGHRLEPGIIKRIEVEMAEIRKIQSGDKLAGRHGNKGVISKVLPAEEMPFMEDGTPVDVVLNPLSVVSRMNLGQVLETHLGWAAKHL-----------------------------------------------------GYHAISPALAGTTGEDIKEELKKAGLPEDGKIALYDGRTGLPFPEKITVGYIYMMKLIHMVEDKIHMRSIGPYSLITQQPLGGKAQFGGQRFGEMEVWALEGYGAAHILQEMLTIKSDDVLGRAATYEAILKGEEIKNPSIPASFNLLVAELKSLGLSVEV---------KE------MRVADLEAIRIKLASPEEILNWSHGEVIKPETINYRTQRAEKDGLFCERIFGPEKDYECYCGKYKRIRYKGIVCDRCGVEVTKAAVRRERMGHIELAAPVSHIWFLRGVPSRIGMVLNTPMQQLEKVIYFASYIVTEVNearVLSIKLLNILSEVDYHD-LSLKYGE-VFEAGTGAETLRDIFEKIDLKKEINNSKAELEKEKSAASRRRILRRLKIFQGMLKAGIRPEWMFLTVLPVLPPDLRPMVQLDGGRYASSDLNDLYRRVINRNNRLKYLLEINAPDVIVRNEKRMLQEAVDALVDNGMRKGQATTGGKRLLKSLADILKGKQGRFRQNLLGKRVDYSGRSVIVVGPELGIDQVGLPKTMALELFKPFVI-KRIDKELAYNVRGASRLIDEETDEVWACLEEVVKNKLVLLNRAPTLHRLGIQAFYPILIEGVSIRLHPMVCKAFNADFDGDQMAVHLPLSDMAQNEAKERMLAGLNLLKPATGTPVITLYQDIVLGCYWLTKD-------GKIFASSEEAIMAQELGWVDPQAKIKVKMGK-------------EFIETTVGRILFNEALPDDFP-------------YQNKTIKVKNIEKIIGSVLEKYDKQTVEETLDKIKELGFENATRAGITWGMDDLIVPPEKPQILEQAQKEIEQIEGHFKKGLLTKEEKTAKVIEIWTKAKSTIERLVPKSLPPE---------------GPVFQMVDAGARGSWGQPVQMAGMKGLVINPAGQIMELPVKNSFKEGFDVLEYFISTHGARKGTADTALRTSTAGYLTRRLVDVAHEVVTAEEDCGDKEGFEVFRR-DADEIGQSFLLKIVGRVCLDKIRG------ICKEEEIIDWEKGEKIVNAGIEKVKVRSPLSCKSARGICQKCYGWDLSNNQPIKLGEAVGIVAAQAIGEPGTQLTMRTFHTGGVAG--------------------------------------------------------------------------------------------------------------------------------------------------------------------------------------------GGDITMGLPRVQEIFEARSPSGKAEIAPGEGKVLE--P---ERIKIK-----------EYQVPARSAIWVEPGQTVKAGQQLWEGSLDLKELFKLAGQDVARRYVTKEIQRIYASQGALIHDKHLEIIVRQMFSRVRIKSPEDSPFTINEIVERAKFIEENTKLKHEKKKQAKGVPVLLGISRVALTTDSFLSAASFQETSRVLIKAAIEGKEDKLRGLKENVIIGKLIPAGTG--FRNEKEKEKK--------------------------------------------------------------------------------------------------------------------------------------------------------------------------------------------------------------------------------------------------------------------------------------------------------------------------------------------------------------------------------------------------------------------------------------------------------------------ART-RSYYLLKTPHVTEKATDLAG-INQYVFKVWPKANKTEIKKAIESLYGADVLNVKIINVAPKKRRLGRISGWRKGYKKAIVRIKEGQK-IEIL--PR-------------------SKRILTKKRPEKKLLLALKKKAGRAHSGRITVRHQGGGVKRLYRIVDFGQEKMGIAGKVIALEYDPNRSAYLALIEYQDGAKTYVLAPDELKVGDEIICQEAATIKVGNRLKLKNISTGTQVYNIELEPGRGGKLARSAGAVAKVVTNEAGFTHLEMPSGEIRKVSQECFASIGQVSRPEHRFINIGKAGKVRRKGIRPTVRGTAMVPADHPHGGGEGRAPIGLKGPKTPWGKPALGVRTRK-KKWTDKLILKRRKKG---M---PVTAKLRYLRIAPRKVRLVADLVRGKSIEEAQTILNFLTKKAAEPLSKLLKQGIANAKNNFQIAETNLYISKILVDEGPKYKRWRARARGRADEIQKKTSHVILVLDEIkKTMGHRVHPKAFRIKETSDWNSRWLSK-KRFAKDLEEDFKIREFLKEKLGRLGVEKIEIERFPGKIMVIISSARPGLIIGRGGGGVEILKKELENLLGTEIKLEIKEIKDLWASAALAAQWMAQQIERRVRHRRVLKQALDKIMTAGVEGCRVEVAGRLNGVQIARTEWLKKGKLPRQSLRANIDYACDRAYCSYGTIGIKVWIYKGEKF-----------------E---------------MIQPRTMVKVADNTGAKLIQCFRVLGGSKRRYAQLGDVIVGTVKEAEPRRIVKKHDVVRAVIIRQKKEYGRLDGSYVRFDDNACVILEKSREPKGGRITGPVAREVREKGFEKIATSASEIIIAY--LPEKYKKEVVPQMREKFGYKNELAVPKIEKVVINTGFGRQITDKKIQEATLKDLSLICGQKPILTQARKSIASFKTKKGMPIGARATLRGKKMIDFLERLIHLVLPRTRDFQGIDQKSVDKEGNLTLGIKEHIAFPEILPEKAKAIFGLEITVVTTAKTHQEGLELLRLLGFPIKGD---MDPITDILNRIRNAQEVSHPTVEVPFSNLKYELAKILEKQGFIEKVE--KKGRKMkKIIEITLKY-ENKTPAISGLKRTSKPGQRIYLGYRDIRKVKGGYGIAIISTPKGLMADKEAKKQKLGGEVLCEVWMSRIGKKPISIPENVEVKVEDSKVTVKGPKGELSREIRPEIKVEIKDKEILVAPQKETKRTKAFWGLTRALIANMIKGITEGFEKKLEIQGIGFRANLEGEDLVLYVGFSHPVKVKAPEGVKFSI-EKNIITVSGIDIERVTQTAAKIRKTKPPEPYKGKGIRYVGEEVRRKVGKKAVT--MFRERRp-rfEKEKPKDEFESKLLDLARVAHTRAGGKKLRFRAVIVVGNKQGLVGLGVATGVDVQAAVEKATRLAKKNIIEVPIAQE-TIPYEVYAKFGAAEVLLRPQRQGRGLVAGGTVRVICTLAGIRNISSKILGTSSKLNNARATIKALKKLKHAVTST-----------KTKT---------------------------------------------------------------------------------------------------------------------------------------------------------------------------------------------------------------------------------------------------------------------------------------------------------------------------------------------------------------------------------------------------------------------------------------------------------------------------------------------------------------------------------------------------------MIKLLIATTNPGKLREYKELLKGLALKLVSPKDLrIKKKPKEGGKTFQENAIKKAKFYSKMTGLVALADDSGLEIDYLKGEPGVKSRRWPGKEASDQELIDYTLKKLKGVPWSKRGAQFRVVLALAIP-GKKVLT-FEGKKRGIILVKPRGKPGYPFRSIFYLPKYGKSFNEISFKEEIKIGHRRKPIKKMIKFLRSrKLI--------------------------------------------------------------------------------------------------------------------------------------------------------------------------------------------------------------------------------------------------------------------------------------------------------------------------------------MVSlneerklWRKGFIRVACLDEAGRGPLAGPVVAAAVVLINFRSPDllVLKDSKKLSPKKRGEFYKILTKQAIEWGIGKVSEKVIDKINIFQATKLAMKRAIEKLRRKPNFLVLDGRMSL-DLKIPQKSIVKADEKVFSCAAASIIAKVTRDRIMERYHQKYSRYGFAQHKGYPTKIHRRKLRRYGPCKIHRKSFKPVKGLIkNWSLFAMVDIKFIRENPDKVKEGVQKKGI-KI-DIDKILDLDEKRREYIKEVEDLRAKQNKLGKKEGDELRSSsrFANARVIKEAQRLKSQIKELTPKLEKIEKELDILLMEVPNLPADNVPVGKDDRDNIVLREWGEKPKFNFKPKDYLEIAEKLDLIDTKRAAKAVGTRFGYLKKESVSLEFALISLAFDTLTKQ-GFIPVIPPVMLKSEMARGMGYIEQAREDAYYLP----KDDLYLVGTSEQSIGVMHADEVFTEKDLPRRYAGFSTCFRREAGSYGKDTRGIMRVHQFDKVEMFSFCHPEKSKEEHQFLLSMEEKLMQSLRVPYRVIQMCTADIAFPQAAKYDIEAWMPGQNQYRETHSTSTCTDFQARRLNVRYKNKS-GKLDFVHTLNGTAFAIGRMLIAIIENYQQKDGSVVVPGALQKYL-KFKVI-K---MLEKQEKEKIIKKYKLHEADSGSPEVQVALLTEEIKGLLLHLKKHPKDFHSKRGLLKMVSKRRKLLSFLKEESVRRYNSLVKKVGLKKMARSLKKGPYTPERLLKKIQG-KRPDAKEVIKTWCRQCTITPEMVGFTFGVHNGREFISVKVTENMVGHKLGEFSPTTKFSRHGGRMQRE--IE-MP-----KRQLTGTVISNKNPKTVIVKVEKIKEHPKYKRRFRFHKKYKAHTDQ-EYKAGDQVIIEECRPLSKEKKWKVIKKVDE-K---------------------------------------------------------------------------------------------------------------------------------------------------------------------------------------------------LMPKKVKHRKWRKGRSKGVESRATQLCFGSFGLKSLDTRWLNGRQLEAARRVIIRYLRKGGKLWIRVFPQKPVTKKGTEVPMGGGKGSVDHYVFPVKPGRIIFELDGLKEEVATEALKMAAIKLPIKTKIVKR--G------MKIKKGDTVLIISGKDKGKKGKVLEVFPKEARVVVERVNLRKKHQRPKKS-GEKGQIVEMSGAISVSNVKLVCPKCGKAVKTSYKILKNS-KVRICKKCGEA-V-MQLHQLRPKHKSK-KKKRVGRG-G-KKGSYSGKGIKGQKSRAGRKMEPVIRGLIKKYPKLRGYRVKSKSQKSKPVILNLEKLEKKFN---AGETVNPSTLLEKGLIRRIKGEVKILGKDKITKALIVEGCKVSESARKKIEEVKGTVK------MWY-QKVIQIFKIRDLRNKILFILAIFALFRLMANIPIPGINAENLKDFF--GQFQMFGLLNVFTGGALDNLSIVMLGLGPYITAVIIMQLLTMIFPQLERMYKEGEAGRQKFNQYGRLLTVPLAALQSYGMLTLFQRQ-----DVIGELSPTLLFTSIITVTAGALFLMWLGELISEKGIGNGVSLMIFAGIIADFPNNIRQMLVTWDP----AQFPAYLLFFGMALLIIAGVVLINEGRRNIPVSYAKRVRGmK-MYGGVSTYLPLNVNPAGVIPIIFALSLMLFPSMVANFLSGAgTIGNIAQQIGAWF-E-NPLVYGILYFFLVVLFTYFYTAVTFDPKAISGNLQKMGGFIPGIRPGQSTANFMYYILNRVLLVGALFLGSIAVMPSIVGGVTvqVFSFLIGGTALLIVVSVVLETMRQIKAQLQMREYETF----------------------------------------------------------------------------------------------------------------------------------------------------------------------------------------------------------------------------------------------------------------------------------------------------------------------------------------------------------MG---DITEIRKEYKNLLEQLSNPELISNWEKFEELTKRKGLLEKIIEKEKELQEIKDEVEESKSILSARDDQELVALAETEILELSEKEKSLEKELEGLIKGGGEKKPHSVIIEIRAGAGGKEAALFVGDLFRMYSKYAQSQDWRQKVLNSHPAELGGFKEIIFELKDGDVFSKIKYEGGVHRVQRIPETEKSGRIHTSTSSVAVLPKPKKAVIKIKPEDLKIDTYRASGPGGQYVNRRETAVRITHLPTGLVVTSQTERNQLQNKENVLAILEAKLLEKKEEEETSKIGQKRRSQIKRARRADKIRTYNFPQDRVTDHRIKKSWHNIEGIMAGRLDPIIEALQKS---------LD--TY-QDIVNKIKPELDKTINFLERELAKIHTGRATPALVEDVVVDCFGQKFPLKQLAAISIPESKQILIQPWDKSYIEGIVSALEKTGVGANPVVDKEVVRITLPPLSEEYRRQLAHIISEKQEEAKRTVRHWREEAWKEVQDGFREGEVREDDKFRAKDDLQDLIDEYNKKIEEIGERKKKEV--TMaLTKDQKKKILDDLKEKLEKQKALIFVDFTGLKVKNLSDLRKKLKAAANELKVAKKTLFNLAFKEK-GLEMKTKELQGEIALVFGYEDYMSPAKMVYQFSKDNPNIKILGGFIENEYKEAEEIITLAQLPSQEVLLAQLVGSISAPVSNFINVLQGNIKGLINVLAKA------KT--MKIIELRSKTKGELERLLMDNREKLRQLRFDLAAGKVKNVKEVHQLKKDIARILTLL-------VR----------------KRVRAKVSGTSERPRLCVFRSHKHIYAQLVDDEKGKTLVSASDLEIKKSKLASGQAKVERAKEIGKLIAKKALEKKIEKVIFDRGGYQYHGQVKALAEGAREGGLKFSLA------------------------------------------------IETKSQILICNTYHLHLRPGEDIIAKAGGLHQFMNWSRPLMTDSGGFQVFSLGKLLKITDRGVFFRSSLDGKKLFLGPRESIKIQEKLGADIIFAFDECTSPIADYKYTKKSLEKTHKWAKIC---LDAK--K-TKQALFGIVQGGRYKDLRIESAKFIGSLAFDGFGIGGEF-GSNKRKMLQMLGWAIKELPKDKPRHLLGIGYLEDIPQIIKAGIDLFDCSFPTHYARRGIVFTSQGELNLNKAKFLKDKSPLDKKCSCFVCQNYSRAYLSHLFRAKEITALKLLTFHNLYFFNNYVEKIRHQIKLGK---------------I--------MEKVRSFVIISHVDHGKSTLADRFLELTKTIDAKKMRPQFLDMMDLERERGITIKMQPVRMEYR-----GYILNLIDTPGHVDFSYEVSRSLAAVEGAVLLVDATKGIQAQTIHNLELAQKQNLVIIPAVNKIDSPQARTEEVKREIANLLNIPGEKVLAISAKYGTNVEEVLKKVVKEIPPPQGNIESLLKALIFDSKYDSFKGVVAYIRVADGVISSADKIHLIQTKAKSEVKEVGYFKPELTPTPRLTAGEIGYIATGIKEPGKVRVGDTITSSKVQSVKALPGYKEPKPMVFASIYPDDPDDFDLLKEALAKLKLNDASLTFESETKEALGRGFRCGFLGSLHAEIVSERLRREFGLNLIISTPSVVYKIIGKKDNQFFVYSPSDWPAASEIKEAQEPWIKLEVMTPTLYYGGIAGLLKNLAGLHIETRYFSSTKLLLVYEIPLREIISGFYDKLKGATQGFASMNYEILGYRPGDFTRLEILIAGEKEEAFSKIVLDKEAYSEGKKQLLKLKDILPSQLFAVALQAQVGGKIIARETIRAKRRDVIAPLYGGDYTRKRKLLERQKKGKRELKEKGRVRIPSRVFLEMFK--T---MNYKPQEIEPKWQKLWEEKKLYRAEDFSKRPKKYILIEFPYPSGDgLHVGHVRSYSALDAVARKSRMEGFNVLYPIGWDAFGLPTENYAIKTGIHPQKVTEKNAANFKRQLKSLGLSFDWSREINTTEPKYYRWTQWIFLKLFEKGLAYQAEIPVNWCPSCKIGLANEEVVGGACERCGAPVEKKVLKQWMLKITAYSDRLIEDLGKV-NYLEKIKAQQINWIGKSYGTEIDFKVEGS----KDIIQVFTTRTDTLFGVTALVLAPEHPLIEKLIKPENKEEVEEYIKAAKKKSDFERGQLEKEKTGVFTGSYCINPANEEKVPIWVGDYVVATYGGGAVMVVPAHDYRDYDFAKKYNLPIKVVIRDDKLKGT-------VLLIHGICGHSKENWFPWFKQECEKIGYKALIPDL-PNAENPEMKEWLGTKEEFAGDLIP-VACKFIEEANLKVKKLILVAPtyvEKYQPTTGESPLAAISEWVNTKCPKCAGPAKRETDTMPNWAGSNWYYMRYCDPDNDKVLADSKKLRYWLPVDWYNGGMEHTTLHLLYSRFIYKFLFDIGAAPTPEPYQRRTSHGIVLAEDG--------------------------------------------RKMSKSFGNVINPDDIVEKYGADTLRIYEMFMGPFDQTITWSAQGVKGVYRFLEKVWRIVAESG------------ENKESSSEILRALQKLNKKIDEDLEA-TKFNTAVAAFMEFINLCLAKKEN-------VGKDVIEKTLILLSPFAPHLAEELWQKIGHKESIFLEKWPKYDPKLIKEEVVNLVVQVNGKVRDKIEVEASLSEEKARELAISRQIVQKWIGDKEIKKVIFVPGKIINIVT-MARYIFVAGGVMSGIGKGVAVASIGRILKSKGFRATAVKIDPYINVDAGTMNPIEHGEIFVTDDGDECDQDVGNYERFLDEDLSRVNYMTTGRVYETVVHRERNLEYGGRCVEVVPDIPNEVISRINKAAKETKADFVLIEIGGTVGEYQNLLFLEAARMLRLQK-PKDVVFILVTYLPIPEMIGEMKTKPTQTAVRLLNEAGIQPDIILGRSRVPLDEPRKRKISVFCNVAKENVISAPDIESIYEIPVNFEKENLGSRILKKFGMK-TRKHNLKDWQRLVKTIKTAKKPVKIGMVGKYFELADSYISVIEAIKHAAWFYKRKPEIYWLGAEDYEKDKKLKELKKYDGIIVPGGFGSRGVEGKIKAIEFCRKQKIPYLGLCLGMQLAVVEFARNVCKLKGANSTEFVPDCKYPVIDVMPE----------QKNEKKYGGTMRLGAYKCQIRPKTASFRVYGRSNVSERHRHRYELNNEFRETLRAKGMVMAGTNPEKDLVEIIEIPKHPFFVATQFHPEFKSRPLRPHPLFREFIRVATT---RR-MPK----------------------------------------------------------------------------------------------------------------------------------------------------------------------------------------------------------NYSNFINNRIKEIREIVGKEKALSVLSGGVDSSTVTLLGYKALGKNLKVVFISNGLMRERESESVAKTF-KKLGIKIEVVDAQNQFFRVLKGKTDPEEKRKAITAAFYKVFGKIIRE-KKIKFLLQGTILTDVEETVA-------GIKRQHNVGISPKEYGYKVIEPLIELRKDGVRKTAKLLGLPKSIYQRMPFPGPALAARVIGEVTPERIAVVRKATEIVEKELKNTGA----FQYFPVLMKDKATGIRNNKREFGNIIILRCIESADARRARPTKLSWKILEKITKRLITEIPGVNRVCYDLTPKPPATIEY--MARK----------------------------------------------------------------------------------------------------------------------------------------------------------------------------------------------------------------------------------------------------------------------------------------------------------------------------------------------------------------------------------------------------------------------------------------------------------------------------------------------------------SEQQNKDNLQPRPPVVVILGHVDSGKTSILDYIRKTHVAEKEAGGITQHIGAYQIEKD-NKKITFIDTPGHEAFSAMRSRGAKVADIAVLVVDTTQGVQPQTKEAISQAKLAGLPIIVALNKIDRPEAGLEKAKGELSKEEVVVESLGGKVPSIETSAQNGQGIEGLLELILLVAEMEGLKADFSQPSQGVVIESYLDHQKGPSATLLLNKGFLKSGDIIATPSTLGKIRSLEDFQGKIISEALPAQPVKVIGFEEAPRVGEDFQVFSSAEEAKSYLKAPEKKAVS-----------PPAGGLKIEEG-QKVLNLILKTDVLGTAEAIEGVLKKLPQEKIVLRVLKSEAGQISESDIELAKGGRAVILGFRVKLNLVAQRLAEREKVKIMIFDVIYELAEGVRKFMERILEPETVRIELGKVKALAIFLSEKNRQIVGGRVIEGEVLKGASIEVFRAEELVGKGKMVNLQRNKKDADKVNKGEECGILYEGDTKISENDVLAIYTEEKKKG-E--MTILAIETSCDDTCISILKAKSKILSNIISSQVKLHAKYGGVYPFLAKREHQRNLPTVLKKALKEAG----SIDLIGVTVGPGLDPCLWQGVNFAKDLAAKLNLKIIPVNHIEAHILANWLSNPQTLFPAICLVVSGGHTQLILMKDIGKYKLIGETRDDAAGECFDKVAKILGLGYPGGPAIDKEAEKNRETKIKLPRPMIYQKNYDFSFSGLKTAVLYDFKNRPQKirKSKQYIQEMSAEVQQAIIDVLIKKTIKAAKKFKAKSIILGGGVVASQELRKQFKF-----EIPLLVPPRKLCTDNAAMVAVTAYFR-----------------------W---------------------------------------------------------------------------------------------------------------------------------------------------------------------------------------------------------------------------------------------------------------------------------------------------------------------------------------------------------------------------------------------------------------------------------------------------------------------------------------M----RVLTENKKAYFNYQILEKFEAGISLIGQEVKSIKSGRVNLAGSYVVLKEEEVYLIGATIPPYQPkNAPADYNPERPRKLLLKKIEIKSLIGKAKQKGLTLIPLKLYTKN-GKIKLEFATAKGKKKVDKREQTKKREFEREKDRLLKQ-Y---MTTKRIQRVNQLIKKELSQILLREIEFPRDV--LVTVTRVETSADLNQTKVFISALPE--NQSEKVLSLLNRQIYEIQQELNKRLKMKFIPKIEFWEEKRTKEAGEIEEILEEIKNR----TK------
>Aerophobetes_unclassified_unclassified_unclassified@Aerophobetes_bacterium_SCGC_AAA255-F10
-MI--GNKIREEFLDFFRQRGHLIQPSSPLS-INDPTLLFTIAGMVPLKAFFLGEKKPPASRLASCQLCFRT----NDLDKVGQTCYHHTLFEMLGNFSLGDYFKKEACQWSWEFVVKE--LGLSQHRIWLTVFKEDDEAYQIWKK-IGIPPSRILRKDEEENFWSLGEVGPCGPDTEIFFDRGKKYGCSGM-nCLPGCNCSRWVEIWNLVFMQFNRDKKGKLSPLPSKNIDTGMGLERVAFVLQETESVYDTDLFSPILDWLRNMLPE----NRKEEKSLRVIADHLRALTFLLGEKILPSNIGRGYVVRRILRRAYRFGRKLGGRDTFLYKGIPVVTKMMGKPYPYLKEKEEEIVSLIKAEEEGFQATLSRGMGILEGIIWDLKKqKKRVIPSQDVFRLYDTYGFPLEITEEIAREEGLTINREGYDKLLTEQKERGRKRTLEINVHEMPrEIFEKLEHNLAAKIFQGHQKLKLNTTLIGIIKEGKEVEKIKEGE-VKLILLSTPFYPEGGGQIGDRGKIFNETGCAEALDTQRIDDEIILHRVRMLKGELEKASRVVAEVDEKRRKAIARAHTATHLLQAALREILGETVKQSGSLVGEDRLRFDFSYSSPLSDEELKKITSLINKKIRENLLITVKEMSLREAQEKGAVALFEAKYKEKVRLVTIAK-FSQEVCGGTHLSSTGEIGILRIISESSIASGIRRIEALVGERALELVEEKESLLRKISDLLETQEDTILIRIKEQNQELHKQEEQLKKWQEKSIEVEFESLISHASQIGDIKLVTGEWQDLSPEILRQTAEKLKAKLKKGIVVLASIVQEKALLVVASTQ----KELPADEIIKEVCRIAGGNGGGRWDFAQGGTSLPHKVDQALKEVPLIIE-kILS-----KeELGKLKDEAEKKIRRAKDEKELDGVRIEFLGKQGKITHILRNLKDLPSEDKPLIGGLVNKLKQFIQKEIEEKKKKIEKKEIE-----GYIDITLPGKKPLLGRLHPITQTVREIKRIFIGLGFRVVSGPEIETEYYNFEALNMPRYHPARDEQDSFYLDDN------YLLRTQTSPVQIRVMQKESPPIRIIAPGRCYRRDAVDASHFPMFHQIEGLAVDKKITFSDLKGSLTYFIHQMFGRDTKLRFRPSFFPFTEPSAEVDISCIMCKGsgcRVCSGKGWLEILGAGMVDPEVFKKVGYDPEKYQGFAFGMGPDRICMLKYGIDDIRLFFQNDLRFLEQF----IEF------KKRIILELAKVVNL----PEENIERMLEVPAESNRGNFAFP-CFQLSKIRHQPPSEIASKITGDLGDIEGISSVENIGP-YVNFKVDTTVLAEILSEIYQEKEKFGQTDIGKNRTVVIDYSSPNIAKPFHVGHLRSTIIGNCLKNVYQALGYRVVSINYLGDWGKQFGLLVLAFQKWGDKE----------KLKEDPLKYLYKLYVKINQAVEEDPSLDSEARLLFKQMEKGDDIILEYWHKFRALSIRKYEETYNRLGISFDVYSGESQYN-EY---MKKIIREMEEKGLWQSSQGAKIIDLNKH-----NLNVALIKKEDGSTLYLTRDIAAADDRYQKYHFHKMLYVVGTDQKLHFQQLFKILELLGKK---------------------------------------------------------------------------------------------------------------------------------------------------------------------------------------------------------------------------------------------------------------------------------------------------------------------------------------------------------------------------------------------------------------------------------------------------------------------------------------------------------------------------------------------------------------------------------------------------------------------------------------------------------------------------------------------------------------------------------------------------------------------------------------------------------------------------------------------------------------------------------------------------------------------------MN--------------SNADFISNEHEILKFWEENECFKKLQKKNESGPPFRFIDGPITANNPMGVHHAWGRILKDIFLRYKALRGYRSHYQNGFDCQGLWVEVEVEKELGFRGKPDiMKFGLDNFSNACKARVEKFSKIQTRQSIRLGQWMNWERSYYTHHDSNILGIWYFLKKCHENGWIYHSQLAMPWCPRCGTSLSEHEMAgsYKEMKHLAVFIKLFLKE----------------RNAHILVWTTTPWTLAANVALAVNPNLEYCEVEIEQ-----EEVVIVCSDVL-HILK---DRKYKVIKQFPGKELAGLSYEPIL-SGLEVQk-qLEHRLVTWDAVDPSEGTGVVHIAPGCGREDYELGTKLGLAMLSPVDDEGIYVSGYGWLEGKRALSSAEEIIGHLRRKNKLFHHYMHKHSYPICWRCKNELIFRLVSEWFISC--KDIRPAMIKASAKVKWQPEFMSK-RMEDWLRNMGDWCISRKRFWGLPLPFYKCSV-----CGKLTVVG-SLDELEKS----SDDDVKSvPELHRPWIDKIKi---nCpECGNKVSRVQEVGDCWLDAGIVpystrgY-LKDRSAWKE-WYPVEWVCEMREQIRLWFYSMLFMGVTLDSRSPYERVLTYERVVAEDGRPFSKT-SFMIKLDDVAEKMGVDTLRYYFASKNPANDIRFGYNLGYEARRRLLSFWNIYVFFITYAr-----------lDMPNFEKIERLSDQLNSSDQWLLARLYLFVTDVTSAMENYDTPTVIREFDSFT-EDVSNFYVRTSRRRFWIGRLSED-RLVGYWSLYQVIRTTVIIMSPVVPFLTETIWQEGvpFDAQAPLSVHLADWPTLEKRWQNDKILR---DVKEVRKVLILALKIRKRSNlKIRQPLSTLYLVGPKYI-IESSELMAATIRNEINVKQIEYL-DSEes-lqfEYltldfrkagqvlrqnlalieelsfsqmnyvvdqvkkkkNIDLQGWKEELPYNLFLVKAQprpniILERKENIVVALDIKVTESLEREGWIREILRHCQVLRKDTELNVEdrinlAITTSSTQIGKAIEEYTMRVSYKRLQEIVNFSFSPQELAEQLTRLGLEVKNIEYFGK-LEKIVVGKIVSIENHPNADKIKVVRVDVGRE-TISLVCGAPNIKEEMLVPVALEGARLKGG-IRVKKIKVRGIDSPGMICSENELGLGE--DQSGVMPLPSHLLLGINLSQALDLEDIVLDLEITSNRGDCLSMIGVAREIAALTGESLHLPSFGV-RDDkkQKGHQIDIEIKDIALCPYYSAHLIRNVK-IGPSPHWLRHKILIAGAVPINNIVDITNYVLWEMGQPLHAFDYRFLEdKKIIVRRAEKSEFLVTLDGIRRELDEDMLVIADSTRPVALAGIMGGKDTQVTNSTVDILLESAYFDSSSIQRTSKKIGLTTEASSRFGRRVDFSGVRGALERASLLIEKIAGGKFERILERGK-L-PVKRRWITLRPARVHRILGNRVAPLRMKKILENLQFKVEKKN-GDWKVSVPSFRTDVSREIDLIEEIIRFYGYNRLRTSLPSLVN-KKIGEDLEEQCKERVREILKGLGFYEVISVPFAEGDIFRRTNLLS----QKKIKIRNPLSSQQEFLMPHLFPRLLKVASYNLTQSIEQLRIFEVSEVFQNIHPL------KEISSVGGLVYED-N-----------FGFFHIKGIVETLLEGLGIK-E-VDFVSCDCAYLSSRQRASVLKGSVVLGALGRLEQGVAKNLKLPSSIYLFEFDFSRLIAAFSEGGKrFRHLPRFPALRRDLAIIVAENISAKDVKQGILKGG-KWLEGVDFFDLYRGGEMPSGYKSLAFSLVFRASDRTLTDKEVDQVQEKIVNLLKIDLGASIRR-----------------------------------------------------------------------------------------------------------------------------------------------------------------------------------------------------------------------------------------------------------------------------------------------------------------------------------------------------------------------------------------------------------------------------------------------------------------------------------------------------------------------------------------------------------------------------------------------------------------------------------------------------------------------------------------------------------------------------------------------------------------------------------------------------------------------------------------------------------------------------------------------------------------------------------------------------------------------------------------------------------------------------------------------------------------------------------------------------------------------------------------------------------------------------------------------------------------------------------------------------------------------------------------------------------------------------------------------------------------------------------------------------------------------------------------------------------------------------------------------------------------------------------------------------------------------------------------------------------------------------------------------------------------------------------------------------------------------------------------------------------------------------------------------------------------------------------------------------------------------------------------------------------------------------------------------------------------------------------------------------------------------------------------------------------------------------------------------------------------------------------------------------------------------------------------------------------------------------------------------------------------------------------------------------------------------------------------------------------------------------------------------------------------------------------------------------------------------------------------------------------------------------------------------------------------------------------------------------------------------------------------------------------------------------------------------------------------------------------------------------------------------------------------------------------------------------------------------------------------------------------------------------------------------------------------------------------------------------------------------------------------------------------------------------------------------------------------------------------------------------------------------------------------------------------------------------------------------------------------------------------------------------------------------------------------------------------------------------------------------------------------------------------------------------------------------------------------------------------------------------------------------------------------------------------------------------------------------------------------------------------------------------------------------------------------------------------------------------------------------------------------------------------------------------------------------------------------------------------------------------------------------------------------------------------------------------------------------------------------------------------------------------------------------------------------------------------------------------------------------------------------------------------------------------------------------------------------------------------------------------------------------------------------------------------------------------------------------------------------------------------------------------------------------------------------------------------------------------------------------------------------------------------------------------------------------------------------------------------------------------------------------------------------------------------------------------------------------------------------------------------------------------------------------------------------------------------------------------------------------------------------------------------------------------------------------------------------------------------------------------------------------------------------------------------------------------------------------------------------------------------------------------------------------------------------------------------------------------------------------------------------------------------------------------------------------------------------------------------------------------------------------------------------------------------------------------------------------------------------------------------------------------------------------------------------------------------------------------------------MkTYVPKKTEIKKNWYLVDAEGKILGRLASKIAQILSGKNKPIYTPYLDTGDFVVVINAKKVKVTGNKEEKKIYYHYSGYPGGMKEIVYKKLLEKKPALIIQKAVRGMLPKNKLRSKMLKKLKIYAGTEHRHQAQNPEKIEL------------------------------------------------------------------------------------------------------------------------------------------D--LVLATKNLDKIKEIKDALKKLKLRIFIFGDFpNFPDVEEDEDTLYGNALKKARTIAKFSGKLSLADDSGLEVEALGGVPGVFSSRFAGQEASYEDNNLKLLSLLQGVPLDKRKATIRCAIAISEG-N-KERV-VEGVCKGIILPEMVGSNGFGYDPLFEPEGSGRSFAQMSLKEKEKISHRGKALRKAKEILEDwESRIDYTRn-rLDGVLLVDKPGGPSSHDVVDRVRQVFKIKKVGHTGTLDPTATGLLLICLGRATKLAPFLQDLNKVYEGKMIFGVTTSTLDSEGEIVEEKDASSLSPEKIEEIFAHFQGEIVQTPPMFSAIHQDGKRLYELARSGQEVKRPPRIVNVHQLQALRFSFNs-hpQVEFRAHCSKGTYIRSLCADIGKASGFGAYQLSLRRTRIGPFDLKQARKLEDLDGKSKE-----EREEILLSLKDALPHLPLVTIKRGVEKIVRWGRPLYLSHIHElpkleKGDRVKLCTQEGKLLAVGISLQKGT--------HFCEDR-------------------------------------------------------------------------------------------------------------------------------------------------------------------------------------------------------------------------MLSAKWIRDNLACLKESLEKRKT-QV-DLDDFLSLDQKRRGIIQKCDELKHKQNLYSKKIGALRQQK--GDSQHLIEEVKDISSKIDKYELKRKSLEEKAKDFLLNLPNVLHSKVPAG---SENIEERRWGQIPQFDFSLKDHQQIGESLQILDFKRAAKIAGRGFVVYKGLGARLERALINFMLDFHVSQ-GYTEVLPPFMTNSAAATGTGQLPKFREDLYKCE----RDDYYLVPTAEVPVTNLYREEILTEDALPLSYVAYTPCFRREAGAYGKKIQGIIRQHQFNKVELVKFTTPQTSYEELEKLTSEAEEVLKRLKLSYRVVRLCGEELGFSAAFGYDIEVWLPSQKKFLEISTCSNFEDYQARRASIKFRDKENKSTHYVHTLNGSGLAIGRTVVAILENFQKRDGRVLIPEVLCPYMMGREWIeT----------------------------------------------------------------------------------------------------------------------------------------------------------------------------------------------------------------------------------------------------------------------------------MRVIFGLGNPGKDYEQSRHNIGFRVIDKLSQEHRVELNKY-SCQAWIGEGEIGKEEVFLVKPLTFVNAAGVSLLQLKQKHKTSLEDIMVISDDVNLELGKLRLARKGGDGGHKGLRSIIEFLGTEEFPRLRIGIDRPEEKIELKKYVLGEFTFREKKVIEETISRASQAVEMVIRQGIDETMKLYN-----------------------------------------------------------------------------------------------------------------------------------------------------------------------------------------------------------------------------------------------------------------------------------------------------------------------------------------------------------------------------------------------------------------------------------------------------------------------------------------------------------------------------------------------------------------------------------------------------------------------------------------------------------------------------------------------------------------------------------------------------------------------------------------------------------------------------------------------------------------------------------------------------------------------------------------------------------------------------------------------------------------------------------------------------------------------------------------------------------------------------------------------------------------------------------------------------------------------------------------------------------------------------------------------------------------------------------------------------------------------------------------------------------------------------------------------------------------------------------------------------------------------------------------------------------------------------------------------------------------------------------------------------------------------------------------------------------------------------------------------------------------------------------------------------------------------------------------------------------------------------------------------------------------------------------------------------------------------------------------------------------------------------------------------------------------------------------------------------------------------------------------------------------------------------------------------------------------------------------------------------------------------------------------------------------------------------------------------------------------------------------------------------------------------------------------------------------------------------------------------------------------------------------------------------------------------------------------------------------------------------------------------------------------------------------------------------------------------------------------------------------------------------------------------------------------------------------------------------------------------------------------------------------------------------------------------------------------------------------------------------------------------------------------------------------------------------------------------------------------------------------------------------------------------------------------------------------------------------------------------------------------------------------------------------------------------------------------------------------------------------------------------------------------------------------------------------------------------------------------------------------------------------------------------------------------------------------------------------------------------------------------------------------------------------------------------------------------------------------------------------------------------------------------------------------------------------------------------------------------------------------------------------------------------------------------------------------------------------------------------------------------------------------------------------------------------------------------------------------------------------MTKYIFVTGGVLSSLGKGIASASIGTLLKSRGLKISMLKFDPYINVDPGTMSPYQHGEVFVTKDGAETDLDLGHYERFVGIDLSSHNNVTTGQIYSTVIEKERKGEYLGKTIQVVPHITEEIQKRIRKVARKDKAEVVITEIGGTVGDIESLPFLEAIRQFRLRQKRENTLFIHLTLLPYISSSAELKTKPTQHSVARLREIGIQPDLVLCRTQIPLTDEARDKISLFCNVRKEDVIQAIEVENVYEVPLRFDEEGLTRNIIDKLDLS-ISRGDLSAWRKWVEEVNNCKKEVKIGVVGKYVKMKDTYKSINEAFVHAGAANKSRVKPLWLEAEEVEKNP-DEYLRSVQGILVPGGFGQRGLEGKVEAIQYARQKKIPFLGICLGMHCATVEFTRNVAKLEGANTTEFNPKTPYPVIDLLPE----------QKKIKDKGGTMRLGTYPCRLEKSSLSYQAYGKSIIYERHRHRYEFNNEYRQVLAQKGLKATGIFPEKNLVEIIEIPEHPWFVAVQFHPEFQSRPGSPHPLFRDFIKAAMK------------------------------------------------------------------------------------------------------------------------------------------------------------------------------------------------------------------------------------------------------------------------------------------------------------------------------------------------------------------------------------------------------------------------------------------------------------------------------------------------------------------------------------------------SAQEI--------------------------------------------------------------------------------------------------------------------------------------------------------------------------------------------------------------------------------------------------------------------------------------------------------------------------------------------------------------------------------------------------------------------------------------------------------------------------------------------KRVEG-K--LVKK-KPSAEEKELMPRTPVVTLLGHVDHGKTSLLDAVRKTNVAGGEVGGITQKIGASEVECK-GKKIVFIDTPGHEAFTNMRAHGAQVTDIAVLVVAGDDGVMPQTIEAINHARAAKVPIMVAINKIDKAETKSERVRDQLSKYDLVPEKWGGETIFVEVSALKGQGLDEFLEMILLEAEMLELKAEPEGDFQGVVIEGELDRQRGPCTTLLVQKGTLEIGDILVGGSTYGRVRTLINWKGETVKKAGPSVPVRVLGLSDVSMPGDTFRKVKNEKEARQIAESIKEKEREKGLI-KRDIFTLENLSQP--EEEQKTMNIIVKVDTQGSLRAISDTIKNLESEEVKIDILHAGVGEVQKSDILLASASQAIIVNFNTMVSSANRDLAKEEGVNIRNYQVIYGMIDDIKKMREGLIEPRYEEKEVGEAQVREIFSIPKAGKIAGSYISEGKVTRGSKVKVLRGEEVIGEGIIGSLKRFNRDVSEVLTGLECGINIDGFSNVEKGDLIKAYESKRV---E-------------------------------------------------------------------------------------------------------------------------------------------------------------------------------------------------------------------------------------------------------------------------------------------------------------------------------------------------------------------------------------------------------------------------------------------------------------------------------------------------------------------------------------------------------------------------------------------------------------------------------------------------------------------------------------------------------------------------------------------------------------------------------------------------------------------------------------------------------------------------------------------------------------------------------------------------------------------------------------------------------------------------------------------------------------------------------------------------------------------------------------------
>Aerophobetes_unclassified_unclassified_unclassified@Aerophobus_bacterium_SCGC_AAA252-L23
---MKVDEIREKFLKFFEKRGHLVQPSAPLS-VDDPELLFTIAGMVPFKPFFLREKEPPASRLTTCQLCFRT----NDLERVGQTPYHHTLFEMLGNFSFGDYFKEDACEWGLEFVEKE--LGLKREKIWTTIFKDDDETLSIWEKL-GIPSSRILKKGAEDNFWSAAEIGPCGPDTEIFFDRGSHFSCGKP-dCGPGCRCARWVEIWNLVFMQFNRDSSGRLSPLPAQNVDTGMGLERVAGVLQGVQDDYQTDIFLPIISWLSDVSGQ-----KEDKKSFRVISDHLRGLVFLIEEGVIPSNTGRGYVVRRVLRRALRYGRKLGLNEPFLYQGVSVVSEVMGKTYPQIKKKEERISRIIHTEESSFQATLWRGMRLLEEVVKEIRTeGLKVIPSKKVFQLYDTYGVPLDLIEEVAGEEGLIVDEKEFVTLLREQRERSRKIPVSLDENNLN-KVIESILKNDHPTEFKGYEKLELSTYILAIIKNGQLRETMQKGEEATIILSSTPFYPEGGGQVADRGKILTSEAEAEVVDVQR-KKGVIVHQVKVQRGDLRKNQEVVAQVDVQFRKAVSRAHTVTHLLQAALRQVLGETVKQSGSLVEKERLRFDFTHAHPLKDKEVREIERLVNEIIEDDLPVTTKKVALSEAEKEGAIALFEDKYAEKVRVVTVGQ-FSQEVCGGCHVRQTGEIRGLTIKGQSAVAAGIRRIEALVGARAWSELESKKQLLKEIANIWKTPGEYLLTQIRQLREDRDKQEEQKHYWQKKFLEAEKDRLIKDSISVTGVKLVRGSWGEVAPDVLRTVAEEIREDVGKGIVVLTSTSFDKAFLVSASTE----RNLPAHEIMKELSRRCGGSGGGRWDFAQGGTSHPERIKDALSEITEIIE--DLS-----K-------------ISRIADQEELKQVRIEFLGRQGKLTSLLKQLVDLPLKERPELGKLINDLKSYVQEALDQKEKGINEEK-----NIEEIDITLPGKRPLLGGLHPLTQILQEIKRIFATLGFEVVRGPEIETEYYNFEALNMPKFHPARDEQDSFYLSKT------HLLRTQTSPVQIRVMEQQTPPVRVIAPGKCYRRDAIDASHYPMFHQVEGLAVDEGIAFSDLKGTLTYFVHQMFGPNRELRFRPSFFPFTEPSAEVDISCAICRGkgcRVCSGKGWLEILGAGMVDPEVFKKVNYDPEQYQGFAFGMGVERICMLKYGVDDIRHFFQNDLRFLRQF----DNS-VKDKIRKLLTQVIQ----KresqSEPLKNLVISRPKKKEWGDLSTNLPFVLSRQTHLSNHQVGQVLREELKSCRLFSRVEFVSPGFLNFFLSSFYLQETLKGIVAEKGEFTRFSLGENRKVQVEFVSANPTGPLHIGHGRAAAFGDSMANILEKVGYQVEREYLVNDVGGQIQRLARSVIARLRELEGKSFELPKDGYQGAYLVDIAGKLREKLGKQLSQEKDEKSFLEMVANFTIEE-------------ILKWIREDLREFGVSFDLWFSESELH-RSNE-LLQAISYLKEKGYTYMEDGALWFKTSSI---lEAEEDRVLRRSNGEYTYFASDVAYHLNKL-KRGFYQVIDIWGADHIGYVPRMKAVAQALGYP--RGALRMIIYQLVTLKRGGQKVSASTRSGEFIPLKEVVRE-----------------------------VGKDAARFFFISRTGDSHLDFDLDLAKKQTPENPVfYIQYAHARICSIMKKAREKgiELDDLLGANLDLLRTSEEKTLMVQLALLPDQIKEAAENLEPHHLAGFLEEMAGQFHYFYTRHRVISEN-RDLTLARLFLVEAVRIAIADVFQILGISAPQEMMPTISQLLRKGRKSSRKKGKSLALE-----------RSPQKKGVCVIVRTLTPKKPNSALRKIARVRLSNGKMVTAYIPGEGHNLQEHSIVLVRGGRIKDLPGVKYHIIRGTLDATGVEGRQQGRSKYGTKKEKSMGRRRIAKRREILADPIYNSKLVAKFINKLMWDGEKSKSEKNFYQCFEIIQKRVKKNALEVFFQAVENVKPVLEVRSRRVGGATYQIPCEVRPKRRETLAIRWIISFSRQRKGRPISERLAQEIILASRGEGAAIKKKEDTHRMAEANRAFAHYRW-------------------------------------------------------------------------------------------------------VP-IITMKTLLEAGSHFGHRKSVWNPRMKQFIYQERNHMHIIDLTKTVRLMEKSYNFVRELISQGKQILFVGTKQQAKKCIEEEANRCAVPYINYRWWGGFLTNFFTIKTRIMKLRHLERDEVEELWEVLPEKEQTVLRRELERLQRNLSGVKELNKLPDALFITDVKVEEIAVKEAKKLGIPIVGIVDSNVDPTFIDYPIPANDDAIKSIRLITSKIADAVIKGKQILENKRQLEEKQks--eeVLEKGMESKAPVMESKAPVM----D-YSKTLNLPRTNFPMRARLPEKEPEILKFWQEGRIYSKIRERKQGSPKFILHDGPPYANGDIHLGQVLNKILKDVVVKFKTMQGFDAPYVPGWDCHGLPVEHQLFKQLGINKS----EMSQLEFRKKAREYAAHYVEKQKGQFKRLGVLGRWEKPYLTMDWEYESEIISAFGTLARKGYIYKGLKPVHWCPQCQTALAEAEIE--YKDKISHSIYVKFPLKDYp------sElK--TSLPVYLVIWTTTPWTLPANRAVALHPKFSYVFVRFN------QEVLLLAKEAMGRVRKEAAPGEGETLAEFTGKDLEGLTYSQLL-TGEEL-------KTVMADFVTVEEGTGCVHIAPGHGEEDYFLGLKYQLPVYAPVNDEGRFLESVHKFAGMSVFEANDPIIAWLKKEEFLLSSGKISHSYPHCWRCGGPLIFRATPQWFLGVdkHDLRRKAMKLVKKVEWIPSRSQS-RMLGMLEKRPDWCLSRQRYWGVGIPVIYCSN-----CDEFVLEPEIIESIASKVreKGSDVWFE-KKVEVFIPPGFS-----CkCGKRQFKKEEDIIDVWFESGIS------HQSVLAREESL-RDPADIYMEGSDQHRGWFQTSLLTAVALKERPPFKKVLTHGFVVDAQGKKMSKSLGNVVDPAKIIDRWGAEILRLWVCLEDYTQDIRVSKEILGQTIDIYRRMRNSYRFLLGNL-------------HDFCFPENAVKSEEMREIDRWVLSQLQSLIKKVTAHYESFRFYEAFHLIHHFTSTRLSAFFFDVLKDRLYTFSRNSQERRSAQTALYHLLMTLIHLTAPVLSFTSEEVCLSIrdDQINLKDSIFLSSWPEVDEDVIDEELEKKWEEILRVREEVLKVLEEKRQSK-IVTSSLEAKVVIEAPSHLLSLLASLGDELKEVLIVSQIELK----------------------------------------------------------------EAENLIV-----KVKKAEGGKCLRCWNYSPRVGGNKKYPTLCERCWGIV-------------DS----------------------------------------------------------------------------------------------------------------------------------------------------------------------------------------------------------------------------------------------------------------------------------------------------------------------------------------------------------------------------------------------------------------------------------------------------------------------------------------------------------------------------------------------------------------------------------------------------------------------------------------------------------------------------------------------------------------------------------------------------------------------------------------------------------------------------------------------------------------------------------------------------------------------------------------------------------------------------------------------------------------------------------------------------------------------------------------------------------------------------------------------------------------------------------------------------------------------------------------------------------------------------------------------------------------------------------------------------------------------------------------------------------------------------------------------------------------------------------------------------------------------------------------------------------------------------------------------------------------------------------------------------------------------------------------------------------------------------------------------------------------------------------------------------------------------------------------------------------------------------------------------------------------------------------------------------------------------------------------------------------------------------------------------------------------------------------------------------------------------------------------------------------------------------------------------------------------------------------------------------------------------------------------------------------------------------------------------------------------------------------------------------------------------------------------------------------------------------------------------------------------------------------------------------------------------------------------------------------------------------------------------------------------------------------------------------L---WKMDDVTKIKIRLAAPSEIRKWSYGEVKKTDTINYRTFRPERGGLFCEQIFGPTKSYECYCGKYRKMKYKGVKCERCGVEVTSSKVRRQRMGHVELAVPVAHIWYTKYLPT----LLGLKRSELEQVIYFVSYIVINPG---NVPLKQMQILDEEEYSR-YKEEYPEDSFEAGTGAEAILKILKEMKIESLEEKLKEQLLQERTKGGRLKLIKRLEVVENFLRSGNKPEWMILEVIPIIPPDFRPMVQLESGIFANSDLNDLYRRIINRNNRLKYLLEIGAPQIIIQNEKKMLQQAVDALFENEKLPQPISGSSGRPLKSLSEVIKGKQGRFRQNLLGKRVDYSGRAVIVPGPDLKLYQCGLPEKMALELFRPFVLGEILRQGKAETIKRANDLIEKADSFVWKILEKVIEGHPVMLNRAPTLHRLGIQAFQPVLIEGNAIQLHPLVCSAFNADFDGDQMAIHIPLSYESQIEALTLMLSSNNILSPTNGEPIVAPTQDIPIGCYYLTLEKAEKGVSIRHFSEPQEVILAYELGKVKLHQRIIVLING-------------DWVTTTPGRVIFNSTLPEEME-------------FQNQVIDKNVLSHIISLIWKKWGNAVTVEALDKIKRLGFQFATKSGLTFSISDIPEIPEKKELLQQIEEEAQGYALLAKEGGISEEERYKEVIDLRIRLTEIIGNKVSRYLSQDq-------------fNPLYMMWHSGARGSADQLRQIIGMRGLMARSKGRIGEEPIRSSFREGLSAPEYFSSTSGGRKGLVDTALKTAYAGYLTRKLVAVAQDVIITEENCGTMDGFTVSSLTQNGRILESLKRRILGRITASPVVHPSTGQLIIESNKEITEEIAEEIEQAGVKKVKIHSPLTCQAKEGLCRHCYGWDLSNHRLVGLGEAVGVIAAQSIGEPGTQLTLRTFHTGGIFR-------------------------------------------------------------------------------------------------------------------------------------------------------------------------------------------kGGDIPQGLPRATELFEPRKQDEEALISEIEGRVTIE-NKEGNP-YVKI--KGEGNRVITYQV--AGEVLVREGDRVEAGDKIVNGSINPRSLLNIKGVRAVEEFLVNQTQQVYLSQSVNINIKHFEVIVRQMMRKVEIEDPGDTGFLPGEQVDKGDIEKVNQRTRQENGRPATVKPILMAIPKAAQEKKSFLAAASFQRTKQVLAEAAISGQTDYLKGLKGNVILGRLIPAGTG--FKNEKIT---------------------------------------------------------------------------------------------------------------------------------------------------------------------------------------------------------------------------------------------------------------------------------------------------------------------------------------------------------------------------------------------------------------------------------------------------------------------------------------------------------------------------------------------------------------------------------------------------------------------------------------------------------------------------------------------------------------------------------------------------------------------------------------------------------------------------------------------------------------------------------------------------------------------------------------------------------------------------------------------------------------------------------------------------------------------------------------------------------------------------------------------------------------------------------------------------------------------------------------------------------------------------------------------------------------------------------------------------------------------------------------------------------------------------------------------------------------------------------------------------------------------------------------------------------------------------------------------------------------------------------------------------------------------------------------------------------------------------------------------------------------------------------------------------------------------------------------------------------------------------------------------------------------------------------------------------------------------------------------------------------------------------------------------------------------------MARIAGIELPPGKGTEIGLTAIYGIGRSLARKVLSEANVSPDIRIKDLTEEETNNLRHIIEGNYIIEGELRREIAANISRLIDIGCYRGIRHKIGLPVRGQRTRCNARTRKGRKRVMGKKKKR-AKRk-kKTGVKKKKRLKVEEGIAYIHSTFNNTIITVTTPQGEVLCWSSGGEVGFKGTKKGTPFAAQKVAESISKKAKEFQVERITVVVKGPGSGRETAIRSLQASGLRVISIKEATPIPHNGCRPPKKRKV-------------------------------------------------------------------------------------------------------------------------------------------------------------------------------------------------------------------------------------------------------------------------------------------MELVLATRNLDKIREIKHILRETEVTFLTFRDFlDFPHIRETGITLEENALIKARGICRFTGKFTLADDSGLEVKALCGIPGVFSSRFAGPQVTYEDNNEKLLSLLRGVPEERRGARFRCLIALIDP-WGREKV-VEGVCPGRILSQSLGSNGFGYDPLFQPLGFNNTFAQMDIKEKNQISHRFQALQKAKLIIQN-WPE----Mr-dKTGLLLVNKEKGMTSHDVVTRIREIFHLSRVGHTGTLDPKATGLLLILLGKATKLTPFLQRLDKTYRGKMVFGVSTDSLDEEGSLLEDKDASNLTKEKIEEILQKFVGKISQVPPMFSAVHFKGRRLYELARQGIKVERAPREVEVFWLNLLNFESGr-hpEAEFELRCSGGTYVRSLCSEIGKLSGYGAYQSALTRLRIGSFSLESASTLSEIKNKVNEE----EAEKSILSSAEALPHLPLLRVRQEAEKLIKWGQPLYLAHLKEipnleKGDKVRLCSLDGRLLAVSVSLQNS---------SHFDKN--------------------------------------------------------------------------------------------------------------------------------------------------------------------------------------------------------------------------LGLKWVRDNVETVREILAARGV-KA-DLDKFLDWDEKRRKWTQEVEKLKHRQNLYSKKIGELKSRS--QSAEDLIEEMQQLAGEIKDLEKKRKDSEERVKDFLLTFPNILSSQVPLD---KDNVEERNWGKIPSFDFKPRDHQRLGEELGILDFKRAAKVAGSGFVFCRDLGARLERALINFMLDLHLSQ-GYREILPPFMTNRAAATGTGQLPKFQDELYCCE----KDDYYLVPTAEVPVTNLHRDEVLKEEDLPLSYVAYTPCFRREAGASGKKVQGIIRQHQFNKVELVKFTTPQTSYEELEKLLSDAEEVLKRLELAYRVVRLSASELGFSAAFGYDIEVWVPSQEKFLEISTCSDYEDFQARRASIKYRSSKRGNTHYVHTLNGSGLAVGRTVVAILENFQDSKGEVTIPQVLRSYMNGVARIeKG-MSITKVKKIELREQFGHHERDVGSSEVQIAVLTERINNLTEHLKENKKDYSSKRGLLRWVVRRRKLLDYLKREDANQYKEIIRVLGLRR---------------------------------------------------------------------------------------------------------------------------------------------------------------------------------------MRLLFGLGNPGREYGRTRHNLGFLVIDNLAFQHKVELSKL-CFQAVIGEGMIDREKIVLVKPLTFVNRSGISLIQILNSYGLDPVDIVVISDDINLEPGQLRISRSGSDGGHRGLRSIIESLGTEEFPRLRIGVGMPGGEKELVDYVLSEFREREWKIIEQAIERAIQALGVIVVGGIDKAMREYN------------------------------------------------------------------------------------------------------------------------------------------------------------------------------------------------------------------------------------------------------------------------------------------------------------------------------------------------------------------------------------------------------------------------------------------------------------------------------------------------SIFSLGIMPYISASIIMQLLTVAIPQLEKLSRQGEEGRKKIMQISRYGTLPIAAIQGLALIIWIQSINE--GAFVFYRGWQFIFPAAITLITGTILIMWLGEKITERGIGNGISLIIFAGIVAQVRPAAVNILRIAKTGQ--ITPFLLFLFAIIAILVTAAVVLVYQAERRIPIRYARRVVG-RkVYGGQMTYLPIRIGGVGVIAIIFAISVLLLPTTIARFIQ-----HPITQDIARWL-SPGSILYYVLYALAVIFFTFFYTAVVFNPVEVADNMRKYGGFIPGLRPGRSTAEYITQVLTRVTFVGALFFAFIAVLPVIINQEL-lFNSFPFGGTSILIAVGVALDTSQQLESHLLMRHYKGFIRaKK------LReliKPQKIKIDENNFSDTYAKFIIEPLERGFGTTLGNSLRRVLFSSIPGAAVVSVNIEGVSHEFSTIRGVTEDVLQIFQNLKKMRVKLQT-D-ERELYLEAIGPTKVKAGDFSPDSEVEIVNPELPIANVTSKTRLSMRVTLAQGKGYVEAAENK---RKDQPIGTIPMDSIFTPVVNVSYQVIPARIGRKTNFDSLVMEISTDGTVRPDQAFREAAKILIEYFNLFTTEIVSEEKVGAGVERK--EGK--EFLEEGIEEINIIGSRLEALKKTGILQIKDLVSKTSEELLKIPNFGQKSLARVEKKLAESNLSLSRKe--kETQ------LKLD-TEKLEKITERYEELNVLLTQPQTLKDPRLLQKYNREQRNLKNVVFLWQEYQKFNLEKEKTEQFLRTEEDDEIKELAREEIKKLMVNLERITRDLVRNLVPKDKYSGRSVIMEIRAGTGGEEAALFAADLYKMYIRFAEKKKWRVENIHFRPTNIGGFKEIILAIDGQDVFSYLRFESGVHRVQRVPATESSGRIHTSTVTVAVLPEAEEIEIEINPEELKTETFHSRGAGGQHVNVTDSAVRITHLPTGLVVQCQDERSQHQNKAKALRVIRAKLLQKKEQEQQKEISQKRRTQIGKGERSERIRTYNFPQGRITDHRVGLTLFNLEKILEGELELLINPLHKLLQEEM----VVVEGVIKQIVEQTGEKMQQGEEALSRRYSTMRGGRARAELVNGIKVNCYGSKMTLQQLANISVPEPRLIVIEPWDKSLIENIKKAILVSDLGINPIDDGSFIRLSVPPLTEERREELAKLVKQWGEEARISLRNLRREARERIEEMERDKEISEDDKHRAQKNIQSLTDEFIENIEKMQNHKVEEVRKI------------------------------------------------------------------------------------------------------------------------------------------------------------------------------------------------------------------------------------------------------------------------------------------------------------------------------------------------------------------------------------------------------------------------------------------------------------------------------------------------------------------------------------------------------------------------------------------------------------------------------------------------------------------------------------------------------------------------------------------------------------------------------PG--KNIRNFSIVAHIDHGKSTLADRLLEYTHTLAPRQIREQTLDTMDLERERGITIKAHTIRLIYSRADGQKYILNLIDTPGHVDFSYEVSRSLAACEGTLLLIDAVPGVEAQTIANFYLAKERNLRIIPIINKMDLPLANPERIKEQLKQLPGINPEEAILVSARDGRGIKEVLEAIVKKIPPPSFRPEAPLKALIFDSFYDVHRGVVGYIRLMEGSIHPGKQILVFSSGKKFKVEEVGVLRLKKIPREKLVSGEVGYFMANVKEISDLRVGDTITDAADPTTHPCSGYQQPQPMVLCGFYPTDGESFENLRQSLNKLSLNDPAFIFHPESSPLLGLGFRCGFLGLLHKEIIQERLEREFNLGLIATAPHVLYHLIKQNGQLLKVDNPAKFPTTEKIKEIKEPYIKASIITPQNYLGAIFELLEKRRGKYLEMKWLDSSRVILLYKIPLGEVALKFYDELKSVSQGYASFDYQHIGYEPGDLVKVDILVHGQVLDALSFITHKEKAYPQAKVLVQRLKKTIPHHLFPVSLQAAIGKNIIARETISALRKDVTAPLYGGDITRKRKLLEQQKRGKKRMKKFGQINIPQSAFLAVLES-Q-MkAEYRARKIEKKWQKYWEENKIFSCEKQEGKKKYYLLEMFPYTSGT-VHMGHVRNYTIGDVVARYKRMKGYNVLHPIGFDAFGLPGENAAMGKATPSDEWTYSNVKILRRQLKTMGFSYDWSREVITCDKEYYRWNQWFFLKLYQKKLAYRKQAPANWCPTCETVLANEQVVNGCCYRCETAVVQKDLTQWFLRITSYAEELLEDINKLEDWPQTVKKMQINWIGKSEGVEIKFKLGGD----SQEIPVFTTRPDTIFGATYLVLSPEHPLVKKIVQ--ENPSLRERVGVMKRQQLT---RGEVEKIGLASGLWAVNPVNGERIPIWIANYVLMQYGTGAIMAVPAHDERDFEFAQRYDLPIRVVIRPPDFNVS-LGKLERAYVDEGEVINSGQFNGIPSQKARQAMSRWMERQGIGSRRINYKLRDWCISRQRYWGTPIPIIYCKNCGVVPVPEKDLPVVLP---LNIEITGKGSPLAKIPSFVQCQCPQCGEVAHRETDTMDTFVDSSWYFIRFTSRKNEYLPYSRDEANYWMPVDQYIGGIEHAILHLLYSRFFTKAMRDMGLISVEEPFQRLLTQGMVIKDGV---------------------------------------------KMSKSKGNVVDPEKMIEKYGVDTLRGFILFAAPPQIDLEWREDGLEGINRFLRRVWRLVNQKWERSerfTSLYSPVQGKEEKELQRRVHGAIKKVSGDIEEsFHFNTALACLMELLNFLYQFSQP----VSGVFQEALIVLVLLLSPFTPHICQELWERMGYSGDLSSQAWPLWRNEYLQKKEVILVIQVNGKVRDRIVIRIGESSKEIEQRALNQPGVNRHLEGKRVKKIIHVPGRLLNIVAEMTKYIFVTGGVLSSLGKGIASASIGTLLKNRGLKISMLKLDPYLNVDPGTMNPYQHGEVFVTRDGAETDLDLGHYERFVGIQLSYYNNVTTGQIYSSVIEKERRGDYLGGTVQVIPHITSEIQERIKIVARRDRAEVVITEIGGTVGDIESLPFLEAIRQFRLKKGRENTIFIHLTLLPYIPSSGELKTKPTQHSVGRLREIGIQPDFILCRTHTPLTLEARNKISLFCNIEKQDVIQAIDVENIYEVPIHFEKEGLADKILKKLNLS-ARRRNLNEWSNWVKRVNSPGGEVNITVVGKYVTMKDTYKSINEAFTHAGAVHRVRVKQRWLEAEEVEKDP-ENFLAGSQGILVPGGFGLRGMEGKIKAIQYARKHKIPFLGICLGMQCAIIEFARNVAGLKTANSTEFDSHTSYPVINLLAS----------QRKVKRKGGTMRLGEYPCRLQENTFSFEAYQKEIVFERHRHRYEVNNAFLKTLTNCGLRIAGVYPKEDLVEIIELKDHPWYVATQFHPEFTSRPNFPSPLFRDFIKAAISHK-SVGEYE-REVVVVLDFGAQYSQLIARRVRENRVYCRLVPHNISPEELKKIGPRGIILSGGPASVTEEGAPLPHSQIFRLGIPILGICYGMQLIAQFLGGEVAGVKEREYGASELTIDDNKDLFYQFPSRLT-------VWMSHSDRLIKSPPNFEVIAHTENCSLASIRDKKRRIYGVQFHPEVTHTPQGNEIMQNFLFRICGCSGDWTMSSFIDDSIGRVRKKVGGGKVICALSGGVDSSVTAMLVHKAIGECLDCIFVNNGLLRKGEVEDVLRTFRDHFHLNLHYVEAEDRFLKKLAGVTDPEKKRKIIGREFIQIFSEEAERIGKVDFLAQGTLYPDVIESISaRGGPSATIKSHHNVGGLPKEMHFKLIEPLRELFKDEVRVLGRELGLPERIVNRQPFPGPGLAVRIVGEVTRKRLKILREADLRVSEEMREYQDFSRIWQSFAVLLPVKSVGVMGDKRSYEYTIALRAVVSRDGMTADWAQLPYELLERISHRIINEVKGVNRVVYDISSKPPSTIEWERQLVA-----------------------------------------------------------------------------------------------------------------------------------------------------------------------------------------------------------------------------------------------------------------------------------------------------------------------------------------------------------------------------------------------------------------------------------------------------------------------------------------------------EKII-SPPPKGKKLVLRDPVVAVLGHVDHGKTSLLDIIRHTQKAKKEVGGITQCIGASEVYFQ-NKRIVFIDTPGHEVFTAMRAHGARVTDIVVLVVAADDGVMPQTVEAINHARAAKVPIVVAINKIDREEANIDRVKTQLTSYDLTCEDWGGETICVPVSAVTGEGVNELLDMIVLEAEMMELSGDPEGKFQAVIIESTLNKQTGPSSTLLIQQGSLRISDTLVGEDIFGRVKSLINWERKRLKKAGPSTPVIVLGLSGVGSPGQILRRVNNEKKARQMAMQSAVGKRIRSLR-KRETVSLDTFYEVGKEK-EKSLNMILKADTQGSLGALQDTVKNLSKDKAKIYVIHGGVGEVNKSDILLASASQAVIISFNVQTSSEVTALARGENVEIRSYQIIYNLMDDIEKAIQGLLTPKIEEVIVGKAQVKQFFKVPRVGVIVGCLITEGKVIRGAKVRILREDQVVGEGNIASLKRFNRDVNEVQNGFECGINLQNFNKMVVGDTIVVYQQ------Q--MLILGIETSCDETAAALVEDGRTILSNIVSSQVDLHRQFWGIVPEIASRRHLEMIIPVIKEALKTAGVTLREVEAVAATYGPGLMGSLLVGLTVAKGIAYARKLPFIGVNHLEAHLQASFLSHPEISPPFIGLIISGGHTDLIYANNQGTYEYLGSTRDDAIGEAFDKVGRILGLKYPGGPEIEKEAKKGNPLSINLPLPHFKETTLDFSFSGIKTAVLYYVKGLREK--NVSIPVSDLAASFQLKVSQILANRLFEATHLKKVRRLVLGGGVCANKFLRAYLEKE-KSNDLKIFFPSLDLCTDNAAMVAASGWEQLKEGRT-SPFSLEAQPALRLG--SGLNL----------------------------------------------------------------------------------------------------------------------------------------------------------------------------------------------------------------------------------------------------------------------------------------------------------------------------------------------------------------------------------------------------------------------------------------------------------------------------------MM--------INKKAKYEYHILEKWEAGIVLRGSEVKSIREGRASFTDSFARARKGEIFLYNLHISPYEA-DSSPSYDPKRERKLLLHKKQIKSLVGTLSQKGLTLIPLRIYFKN-GKAKVELGLARRKRLYDKREKIKERIVQREIRRVLKErRF-----------------------------------------------------------------------------------------------------------------------------------
>Aenigmarchaeota_unclassified_unclassified_unclassified@Aenigmarchaeota_archaeon_JGI_0000106-F11
--------------------------------------------------------------------------------------------------------------------------------------------------------------------------------------------------------------------------------------------------------------------------------------------------------------------------------------------------------------------------------------------------------------------------------------------------------------------------------------------------------------------------------------------------------------------------------------------------------------------------------------------------------------------------------------------------------------------------------------------------------------------------------------------------------------------------------------------------------------------------------------------------------------------------SKEKVK-------------------AEDCEREVVDVLVKRGLV-KVKTEVK--RDVFLTQAGREIA-GKIKLTKEITQLTPQMLKKGEWKTALLRAYDVRLPTPKVYPAKRHYMMQIIDYIRRIWIELGFKEMTGPILDISFWNFDALFQPQDHPARDLADTFYMAKPEKgkkkCILRTHTTILSARTLAKGALPAKYFSVGRVFRNETPDWKHLAEFYQTDGIVVDENANFKHFLFYLKRFFSKL--GFPKARFRPAYFPYTELSTEIEVWHPVHKT----------WLELGGAGIFRPEVVKPLGKD---IPVLAWGPGFDRIVMMNYNIKDIRELYWNDLKQLREAkVWLEKF--------------------------------IEKPPQEDYGDFACSISFSLAKKMRKSPIEIARDIVKEWKKNKYIERVEE-KNGYVNFFLNYEIVAELLKEVIRKGKDYGKSNIGKGKKVMVEFSQPNPVHPMHIGHARTTLLGDALSNVLAFNGYKVIRANYMNDVGLQVAKLVTAYTRWANNERP----------EGKPDLWLWKYYVKFHEEAKQNPELEEQARDLLRRFELKDKDVTRLWRKIVNWCIDGFKETYKNIKVDFDVYFYESDFR-EK---GKELVMKALKKGIAFSEQGTIVADLEKV----GLP-NLVLLRSDGTGLYQTSDLGLTVHKFEKYKLSKSIWVVSSEQNLYFKQVFKTLELLGYK-WISDCYHLSFEHVILQEG----KMSSREGRAIMLDEVVERLVNLALEEVEKR--NPQLSKEkkMKIAKAIGVGALRYSILKIEPSNMITFDWKQMLSFEGNTGP-YLQYAYTRCKGILKKIGKI--KF-----YFENKEFTKEEKKLIKAILAMPKIIETAGRDYKVHEICNYVYNLTCIFNEFYHKCPVIKDEK--FRDFRATLVEATRICIENCLKLLNIELPEVM-ARGEFSARKLRKNRQKFRWKDVHYmrrqlkkepfeGAPQARGIVLAKRTVEQKQPSSGLIKAVRVQLINNVQVTAFVPGNRDHINEHDEVLLQGGPIGSQWGLKYKVIKGVSLKEILKGKKQKPAR--------------------------------HLLTSGRNTGKTATVYKIIKDVFEKLEKKTGENPIKVFVTAIENAALREELTSYQVGGTIVRKAVVTSPQRRVDLALSIIVQSAYRKKKRKMADELADEIFYAYKNKSEAIKEKERIEKEADASR-------M----ARIRLSGRDPKQLDSICNEIIDIAKKFGISWRGPVPLPTKRLKVVTMKTPCGDNATFDRWEMRIHKRLIDL-QADDRVLRQVLRVQIPQNIHIQITFKLL--IDKKEYLSAGIHIG--MKSKNKDMKRFIYKIRDGLAVLNLKLIDERIKIAGEMLARA----NKILVAGRKNVTFDALKKFAETVGVYIVTGRFMPGTLTN--------------------------------------PNYSEYVE--------PDFVVLTDPQSDYQALKEAVESRIPVIALCDTFNETKNIDFVIPCNNKGKKSISLIFWLLAKIINEKRGKEFKAKPE-----------EFGVE--------------------------------------------------------------------------------------------------------------------------------------------------------------------------------------------------------------------------------------------------------------------------------------------------------------------------------------------------------------------------------------------------------------------------------------------------------------------------------------------------------------------------------------------------------------------------------------------------------------------------------------------------------------------------------------------------------------------------------------------------------------------------------------------------------------------------------------------------------------------------------------------------------------------------------------------------------------------------------------------------------------------------------------------------------------------------------------------------------------------------------------------------------------------------------------------------------------------------------------------------------------------------------------------GAEGEEFEVEVFPNRPDMLSVEGLARAFSSFLGINIGLRRYNA-E------QSEYMVIVDESVVRPILVACVIKDVEfSDEF---------------IKSIIQLQEKLMITHGRAIGLHDFDKIK-FPLTYTTVDESFSFIPLEQSRPMTIKEILIIMDAGKVLSFPPIINSEYTKLETKTRNVFVDIT--------------------------ALDEKAAMEVLNIIATTFADR-GGKIFKVKIKVYtP-DLSVKGIKVEVSYINKILGLSLTAEEIKKYLMMMGFDCSEIKrGLLEVYIPCYRTDIMHAFDIVEDVAIAFGYENFNEE-MPNIA-TIGEEDPLEVFANKLRALLVGYNLQEVLTFILTNKSNLFGKMNLKE---EEIAEIANSKTSEFNVVRNWMLPSLMEVLARNKHNDYP-QNIFEVGDVVVLADND-iGA--ETVKKLCIALCHS------------KASFSEIKSLVESLLSNLGIE-N-YSIEEGEHDSFIPGRVARVLIKGREIAVFGEVHPIVLENWGLEMPVAACEMNVNWLFE----------------------------------------------------------------------------------------------------------E------------------------------------------------------------------------------------------------------------------------------------------------M--------------------DIKEKLKELRQTSKRNFSQRVDLIINLKFDVNKAENKIDEVFKLPKGTGKPTRITIFHSENLDTTHRLLPADIETLEKDKKKLKALIKETDFFLAEPKLMPLIGKLGKYLAPKGLMPKPILG----DPNNAIKDLEDG-VRIVVKKHPTIQTIVGTEEMSDDDIAENIQAVIEHLIHKLPKGKGN--IKNVLVKFTMSKPVKIE----V---------------------------------------------------------------------------------------------------------------------------------------------------------------------------------------------------------------------------------------------------------------------------------------------------------------------------------------------------------------------------------------------------------------------------------------------------------------------------------------------------------------------------------------------------------------------------------------------------------------------------------DSGRARRPLIIVENGKpkLTKEIEYLDATEEETALIALRPEDLTSKHT-----------------------HLELDPTVIMGIATSLVPFSEFDRGDRVNFGGKMIGQSIGIYALQVPLIKT-------------------------------------------------------HMNEIINDKEHPG--------------------------GQNVIIAVMSFLGYNMEDAIVLNKSSIERGLFWSYMFRTYEAEEKRYLGGQED-VIGIPEPGEDAYKHLPEDGIVDPETRVKKDDVLIGKSSPLR--------------FLGSLDQFRETSVRLKHCNEAIVDRVFITESS---------------------------------------------------------------------------------------------------------------EGN-------KLVKVVVRDLKIPELGDKFASRHGQKGVIGLIIGEEDLPFTEEGIVPDIVFNPHGIPSRMTIGQLLEIISAKVAALT-----------------------------------------------------GEVLYSPPFHPLNEKHVREVLKKYGYDDDGKEVMFDGRTGEKLMSKILIGSIFYQKLDHLVSNKIQARSKGPVTLLTKQPTEGKSKMGGLRLGEMEKDCLIAHGASLLLKERF--DSDKISGLEAVHDRIKN-SKIVDVDMSYAFKLLLDELKSMLIYPKIVVDEELG---------------------------------------------------------------------------------------------------------------------------------------RALITP-----------KKSLKK--------------LKTFIKTTCPYCKEKQGKIKYIK--EILSPVQVRERLE---------RIPDSDLQYFGI--KGVRPEHFVLSVMPIPPVTMRPSITLETGERSEDDLTHKLVDIVRINKRLRENIDLGAPDFIIQDLWELLQYHVATYINNEITGVPARHRSGRVLKTLAQRLKTKEGRFRGNLIGKRVNYSARSVISPDPFLDIDEVGVPLSIAKELTVPVVVNE-------NNIEKIKQMIEQNKMDIIKELEPVVEKQWSVFNRQPSLHRMSMMGHRVRVMPYNTLRLNLPVAPPYNADFDGDEMNLHIPQTKEAQVETKLLTEVSTQFRSPRFSGIIIGAINDHITGLYLLTTKL---------KFSRKEAVSLVKQCDPEIEVPD---------------------KDEFTGQEIFSLFLPKDFDFEYEk------gqL-EGFIDESGVGKILDEIEKKYGGEFTRKFLFNITKLSLEVLTRYGFTVSISDYDVDPKINKLLDKANEEVNDLIKDFKKGKIKRETFETAVKIRLADLLNEITSIVSKNIP-E---------------NSVYIMAKSGARGSLVNMVQCIACLGQETL-KGERIRIGVRHGYKTGLTPFEFFFDAMNSREGLMDKSLKTRHSGYLERRLIGALKDLKVEY----------------DGTV-RDTSKRIIQFIPAEDGLDPSKIRSLKDYLDE----LPKSIVEQIESVSSKMK-LDEKQKERLIEEVV--KEYFKSMYEPGEAIGIIAAQSISEPATQMTMRTYHFAASAG---------------------------------------------------------------------------------------------------------------------------------------------------------------------------------------------IQVTLGLPRLIEIFDARKEPTTPMMTNKKIKIIFGKAKKADQNTVVIakKDVSIKELERIKRKILSLSVVVKEHMEEVDATKTYSNNIHEIANVLGIEAARNVLIKEINNTLKQQGLQVDERHITTVVDIMCFTGEVRPIGRY-----------------------------------GVAG---TQSAVLARAGFEETIKHLVRASVRNEVDEFEGIFDNVMINQQIPAGTGmfELISKMGEEE----------------------------------------------------------------------------------------------------------------------------------------------------------------------------------------------------------------------------------------------------------------------------------------------------------------------------------------------------------------------------------------------------------------------------------------------------------------------------------------------------------------------------------------------------------------------------------------------------------------------------------------------------------------------------------------------------------------------------------------------------------------------------------------------------------------------------------------------------------------------------------------------------------------------------------------------------------------------------------------------------------------------------------------------------------------------------------------------------------------------------------------------------------------------------------------------------------------------------------------------------------------------------------------------------------------------------------------------------------------------------------------------------------------------------------------------------------------------------------------------------------------------------------------------------------------------------------------------------------------------------------------------------------------------------------------------------------------------------------------------------------MLGTIIAHTRNMIKGLKEGYSYKLKVVYTHFPVKVEGDKITNFLGEKTPRVAKILGDTKVQV-NGQEIIVSGSDKELVGQTAANIETATKISKKDRR-----------------VFGGGIQRTP-------------------VRITAKMHRSGRRYTSSAFAIVGNGRGIVGIGKGRAKEGRQAIEKAIEKAKLNLIRVRRGGEhSIPFKVVGKSGSVRVRLMPAPRGVGLVVSDEAKKIMRLAGIEDVWVKSYGNTMRINLIQAIFDGLKKLHNY---------------KTG-IVRIGEVDLKGEKNVYVSLQRIKGVGPSIANAVCRIAKIDRNRKVGTLTDEEVKKIEGLLENYHLIGSSLKYTHEQDIKKMMEIKCYKGIRHALGLPVRGQRTRSSFRKGK----TVGVIR-KKMSE----KKAEEVKSSKGVWGIAYIFSTVNSIIVHITDITGETISRWSGGMITTKDREQGSPYSAMQAATKAAQEAIEKGIIGVHVKVRGPGPGAQPAIRALVRAGLKIGLIEDVTPIPTDTTKRKGGKR-MLM--------------KVYDATGKVLGRLASVVAKQAI------------KGETVHVINCEKAIIVGNPEFTKNKYKQRIDRGD---PHHGPFFPRTPTGIVKRAIRGMIDKKPLGKKAFKRVKVWVGV--PESLKNVKVEDV-nIKD-MVR-mKLVFATGKRKTSVARAVLKEGDGKVVINGVPLDLY-EPEFGRLRIREVFLLADKAEKYDIKVNVKGGGISSRVDAIRQAIAKALVEATKS--EELKKRSLLVYDFRRTEPHKPSRQGARRHKQRSKR----------------------------------------------------------------------------------------------------------------------------------------------------------------------------------------------------------------------------------------------------------------------------------------------------------------------------------------------------------------------------------------------------------------------------------------------------------------------------------------------------------------------------------------------------------------------------------------------------------------------------------------------------------------------------------------------------------------------------------------------------------------------------------------------------------------------------------------------------------------------------------------------------------------------------------------------------------------------------------------------------------------------------------------------------------------------------------------------------------------------------------------------------------------------------------------------------------------------------------------------------------------------------------------------------------------------------------------------------------------------------------------------------------------------------------------------------------------------------------------------------------------------------------------------------------------------------------------------------------------------------------------------------------------------------------------------------------------------------------VLLKVEDSVQIRENALEAARVVANKYLEKGFFMKVLKYPHQILREHSIATGAGADRGKPKGRAVVAHSGETLIMVKVDKSDVAKEALRRSSTKLPTTCKIIVEE-LK--------------------------------------------------------------------------------------------------------------E----------KKIRKKRGHRTAGRGGGSRGGRGNAGLHKHKFMR-------MLKYMPDHFGKTGFKRHFVRKPKAINIDDLNKIVEerkVEGEVRVS-LKDLGY-------DKLLGNGTPKYKMVIEAKAFSKKAIEKLEKAGCKAVTVERKLAKFLPSVERPTYKPSLNKKVMWTGICLILYFMMASHELYGINPQ---------MTKRFQTLEMLLGSSFG--TLMTLGIGPIVTGSILLQLLIGA--KIINWDLNEREDKEKYQVAQKLFSILFIIIESIVFAVSGAII-------PKSYTAFNLFLISFQLFLGGMAVLLMDELISKYGIGSGISLFIAAGVINQVFISIFSPCVMGESGGYTYQAIAALAPILTTILIVVVVAYAQSITVDVPLTFSAV--------KGFGRRWPLNLFYTSNMPVILAAALIANLELLGGLMAKP-LENDVVDALNGLI-TPKYIARIIVYVSICVLFSVFWVNTSMDSESVAEQIDAIGMQIPGYRKNPKIKSVLDRYIPPLAVLGGFSIGLLAAAADILGAFG--------TGTGILLTVTILYGFQQQLKQEEVEGAHPLIKK-LVGEE----------------------------------------------------------------------------------------------------------------------------------------------------------------------------------------------------------------------------------------------------------------------------------------------------------------------------------------------------------------------------------------------------------------------------------------------------------------------------------------------------------------------------------------------------------------------------------------------------------------------------------------------------------------------------------------------------------------------------------------------------------------------------------------------------------------------------------------------------------------------------------------------------------------------MVKEEKVAALKEIIENTKKYSAIGIIDLYKMPSPQLQAIRKDLRG-QVVLKMYKKRIIQKALSES-NMENLIKLCDKKPALVFTNLNPFKLYKLFEKS---------------------------------------------------------------------------KTP--------------------------------------------------------------------EGV------------TDYRKRLKLLKSKPRLVVRKSNKRLIAEIMNPSGDRVLVYATSDKLEKYGWVFSKKNTXCAYLLGFLIGKEALKKGIKEAVLDVGLFSKSSRVYAVLKGALDAGLQI------------------------------------------------------------------------------------------------------------------------------------------------------------------------------------------------------------------------------------------------------------------------------------------------------------------------------------------------------------------------------------------------------------------------------------------------------------------------------------------------------------------------------------------------------------------------------------------------------------------------------------------------------------------------------------------------------------------------------------------------------------------------------------------------------------------------------------------------------------------------------------------------------------------------------------------------------------------------------------------------------------------------------------------------------------------------------------------------------------------------------------------------------------------------------------------------------------------------------------------------------------------------------------------------------------------------------------------------------------------------------------------------------------------------------------------------------------------------------------------------------------------------------------------------------------------------------------------------------------------------------------------------------------------------------------------------------------------------------------------------------------------------------------------------------------------------------------------------------------------------------------------------------------------------------------QPKYIAITGGVLSGLGKGICTASIGKILQARGFKVIPIKIDGYLNYDAGTLRPTEHGEVWVTEDGGEIDQDLGHYERFLDIPLSKENNITSGQIYWEVINNERKGKYLGKTVQLIPHVTDEIKKRIRDIAAKSKADFVLIEIGGTVGDYENSVFIEAVRQMKYDG--DKIIYIHVSYLPIPGSLGEQKTKPTQISVRSLLAMGIQPDFIVCRSEREIDDVRKEKIALFCNVKKENVISDPDCDVVYELPLIFERQGFGDKILERFGMR-PRKAKLSEWEDFITRIKNLKEEVKIGIVGKYFQLSDSYISVIEAVKHASWFNERIPRISWIDSRQFESDESKSILKDMDGIIVPGGFGSTGVEGKILAIRYARENNIPFLGLCFGLQLAVVEFARNVCGLKDANTTEVDPETKHPVIDFLPW----------QKEQERYGSTMRLGLQQVLIKKDTLAYKLYGKDKVMERFRHRYEVNPEYINLLERKGLVFSGISKDENIMQIIELPNHKFFLATQFHPEFLSRPLKPHPLFNGLIKACM----E---------------------------------------------------------------------------------------------------------------------------------------------------------------------------------------------------------------------------------------------------------------------------------------------------------------------------------------------------------------------------------------------------------------------------------------------------------------------------------------------------------------------------------------------------------------------------------------------------------------------------------------------------------------------------------------------------------------------------------------------------------------------------------------------------------------------------------------------------------------------------------------------------------------------------------------------------------------------------------------------------------------------------------------------------------------------------------------------------------------------------------------------------------------------------------------------------------------------------------------------------------------------------------------------------------------------------------------------------------------------------------------------------------------------------------------------------------------------------------------------------------------------------------------------------------------------------------------------------------------------------------------------------------------------------------------------------------------------------------------------------------------------------------------------------------------------------------------------------------------------------------------------------------------------------------------------------------------------------------------------------------------------------------------------------------------------------------------------------------------------------------------------------------------------------------------------------------------------------------------------------------------------------------------------------------------------------------------------------------------------------------------------------------------------------------------------------------------------------------------------------------------------------------------------------------------------------------------------------------------------------------------------------------------------------------------------------------------------------------------
>Aenigmarchaeota_unclassified_unclassified_unclassified@Aenigmarchaeota_archaeon_SCGC_AAA011-F07
---------------------------------------------------------------------------------------------------------------------------------------------------------------------------------------------------------------------------------------------------------------------------------------------------------------------------------------------------------------------------------------------------------------------------------------------------------------------------------------------------------------------------------------------------------------------------------------------------------------------------------------------------------------------------------------------------------------------------------------------------------------------------------------------------------------------------------------------------------------------------------------------------------------------------------------------------------------------------------------------------------------------------------------------------------------------------------------------------------------------------------------------------------------------------------------------------------------------------------------------------------------------------------------------MhLSSTLRSQLASAIAPHARL----PADELLRLLEVPPQPELGDLSLP-CFQLAKSLKKAPQQIAEELSSVVF-PPFVQKTET-KAGYLNFFFSFPSLAPQILTEAEK--PLWFP--QQTSRIMVEFFHANTHKAFHIGHLRNISFAEALNRLLEAAGHRVYRVNYQGDIGPHVAKAIWAFLHTKKKPP-----------AGPKGRFLAELYTSGHRASDDP-KVKEEIDDINRKLYASDPTLLKVWKKTRQWSLDDYETFYKEFGVKFDRLYFESEAE-KP---GTQLTRQLLKQGILRLSDGAIIADLEKE----GLA-KVVLLTGRQTPTYAAKDLGLALMEDKEFHPDRIIHVVGAEQTLYFQQLFSILSKAFPQ-IAKKQFHLAYGLVTLPTG----KMSSREGNVVLYEDLIAQLLAQAEKITKEK--NPKLSPArlKKIARSVAFAALRYPMVQVSPEKQIVYNPQAAVSLDGNTAP-YLQYTHARACSIMEKGKIK--SP--PPLPSTLPELSPTETVLLKSILSFPQVVEAAARDLRPHYLADFVFQLALQFNAFYQSHPVLQAEG-PARAFRIHLVQSVRSVLKQSLSLLGIDAPEEM---------KRFRWKSTKYKNKKLKlwkr---gpfrGAPAAKGLVLKKKGIEQKQPHSGIIKAVRVQLTNGIPITAFVPGTGKHIDEHDEVTMQGGAVGSMHGVKFQVVNGISLNEILKGKKEKPK--------G-------------------------------QTGRVQTQTTALIRAFELIEEKKKQNPLQILVKAVENAALYEEIAAYRLGGMVARKSVTVSPQRRLDVALRHLSQGIQKSNKKKLAEVIADELIAAADPKSFAIAERNRIEKEAEGSR------------------------------------------------------------------------------------------------------------------------------------------------------------------------------------------------------------------------------------------------------------------------------------------------------------------------------------------------------------------------------------------------------------------------------------------------------------------------------------------------------------------------------------------------------------------------------------------------------------------------------------------------------------------------------------------------------------------------------------------------------------------------------------------------------------------------------------------------------------------------------------------------------------------------------------------------------------------------------------------------------------------------------------------------------------------------------------------------------------------------------------------------------------------------------------------------------------------------------------------------------------------------------------------------------------------------------------------------------------------------------------------------------------------------------------------------------------------------------------------------------------------------------------------------------------------------------------------------------------------------------------------------------------------------------------------------------------------------------------------------------------------------------------------------------------------------------------------------------------------------------------------------------------------------------------------------------------------------------------------------------------------------------------------------------------------------------------------------------------------------------------------------------------------------------------------------------------------------------------------------------------------------------------------------------------------------------------------------------------------------------------------------------------------------------------------------------------------------------------------------------------------------------------------------------------------------------------------------------------------------------------------------------------------------------------------------------------------------------------------------------------------------------------------------------------------------------------------------------------------------------------------------------------------------------------------------------------------------------------------------------------------------------------------------------------------------------------------------------------------------------------------------------------------------------------------------------------------------------------------------------------------------------------------------------------------------------------------------------------------------------------------------------------------------------------------------------------------------------------------------------------------------------------------------------------------------------------------------------------------------------------------------------------------------------------------------------------------------------------------------------------------------------------------------------------------------------------------------------------------------------------------------------------------------------------------------------------------------------------------------------------------------------------------------------------------------------------------------------------------------------------------------------------------------------------------------------------------------------------------------------------------------------------------------------------------------------------------------------------------------------------------------------------------------------------------------------------------------------------------------------------------------------------------------------------------------------------------------------------------------------------------------------------------------------------------------------------------------------------------------------------------------------------------------------------------------------------------------------------------------------------------------------------------------------------------------------------------------------------------------------------------------------------------------------------------------------------------------------------------------------------------------------------------------------------------------------------------------------------------------------------------------------------------------------------------------------------------------------------------------------------------------------------------------------------------------------------------------------------------------------------------------------------------------------------------------------------------------------------------------------------------------------------------T---------------------------------------------------------------------------------------AeaKERLGKELAAEVFKEGDWVDAKAVTVGKGTAGVVQRFGLRIRSRKNK--KKMRHIGNIGT-RGVGRVLPGTAMAGQLGFQTRTEFNKRILKVGAKGDYLMLSGSVPGPKKRLVFLRKGIRThHVHTE-MKTPLYGLNGQKKGDIDTG-RAFSAAVRADLIQRAFLSERSRERQGKRTSAHYHGLRHEMARISRIHGQGYLNYTARFVPQAVKGRKAHPPKAEKWTEKINNKEWKKALWSALAATADATSLPVVVSGLEQVKKTKEVEQLLVTLGLTK-E-------------------------------------------------------LDPVD--PWSVLSYPNLTEKSTSMVEPQNTLVFHTRRSATKQSIQTAIEQAFNVKVQKVTTLITQ-------------TGEKKAYIRLDPKFKaIDITT-RL----------------------------------------------GKRIRAQKRGKGSPTFRVPDYDFKPSKEPCTIIDIVPYPLTDAPLAKLQTPDGTVSYIPAPEGARVGQQ-----------APVQHLADIPDGTLVFCLETQPGIGPKLCRSPGSSATIISRTASSCVIQLPSKKLRTFPLSCRAMIGTAAGEGRKDKPFLKAGSRWFQMHQPRTSGVAMNAVDHPHGGSGSGTTKPPKPRSASPGRKVGSFASRATGRQ----------R-YEPK-gKHAKASGSMVRISPLHSVVLCRKISGMNATKAKALLENLYDKTAQQILYHLKQAESNA-EFQGLDTGRLIV-HASASKGFSFARPRRT-----------------------SF--------------------------DYFVKQGVKEVQVTEFIKNNFPAGDYSDIELQRTPLGLKIIIYTNKPGRIIGKGGKTINDITEAVKKRFGENPQIDVKSVENANLDANIVAKQITSALERGHNFKKIANLAMKRMLDAGAIGAEIIIAGKVTGSK-SMTAKFIEGYLKHCGQPAKVHVGFAEAHTRPGKIGVTIKIMC---------------------YFQTITGELTRDVRRT--------------------------------------------------------------------------------------------------------------------------PPA--------------------QENAMRTVRLAKITLNIGAGEP---GAKLEKSKGMMEKIAGRTSVITKVRKR-NTFGGTKGRPIGVKVTVRGPEALELLRRLLRATENKVM-F-----SSFDSTGNFSFGVKEYINIQGVKYDPEIGILGLDVAVTLERP-----------------GF--KHDPLADLFSVIKLTEYRGKQQCTVGASKLAKNILGIMKERGYIGGFDLLQDGKGG--KFRVSLIGKINDCGVIKP--RYSAPLKEFIKYEKRF-LPASGVGILLVSTHDGVTDQERAKEKKIGGQLLGYVY------------------------------------------------------------------------------------------------------------------------------------------------------------------------------------------------------------------------------------------------------------------------------------------------------------------------------------------------------------------------IRFVETNLDGSRSVESALRGVKGISFMFADAVAKRSGVRG-RKLNALSETELSSLEDVILHSHLTASSLDLSRKNDINEMKRVKSYKGVRHAAGLPVRGQRTRNTSRTGKSVGVQRD----KKDRV----------PERKGRWGIAHILSTSNNTIIHITDSTGETISRVSGGMVTDRDKDKGGAYTAMLAGRRAASDALAKGLTGVHLKVRAPGQGAQPAIRALIRNGLRIGRIEDVTPMPHDGCRKKGGRR--------------------------------------------------------------------------------------------------------------------------------------------------------------------------------------------------------------------------------------------------------------------------------------------------------------------------------------------------------------------------------------------------------------------------------------------------------------------------------------------------------------------------------------------------------------------------------------------------------------------------------------------------------------------------------------------------------------------------------------------------------------------------------------------------------------------------------------------------------------------------------------------------------------------------------------------------------------------------------------------------------------------------------------------------------------------------------------------------------------------------------------------------------------------------------------------------------------------------------------------------------------------------------------------------------------------------------------------------------------------------------------------------------------------------------------------------------------------------------------------------------------------------------------------------------------------------------------------------------RRALTRGLNHQKHLLEDIRR----DPKGFHRTKSRETVILPEMLGIRIGVHNGNNYVPVDIVMEMLGHRLGEFAQTRKAIKHSAPGFGATrSKWHGqLPVRGRVFSAIARSTKAHRTLVAERNFTRFIQKYERYERRNSRLIAHNDCIKAKEGDT----------------------------------------------------------------------------------------------------------------------------------------------------------------------------------------------------------------------------------------------------------------------------------------------------------------------------------------------------------------------------------------------------------------------------------------------------------------------------------------------------------------------------------------------------------------------------------------------------------------------------------------------------------------------------------------------------------------------------------------------------------------------------------------------------------------------------------------------------------------------------------------------------------------------------------------------------------------------------------------------------------------------------------------------------------------------------------------------------------VKVVK---------------KKGAYTFVVE----GITPAFANSLRRLMMGEVPTLAVEHADFEMIAHRLGMIP-LRFDAGTMNFRADCTCEGAGCqLCQTVFALEKTGPCMVTSGDLKSSKDVQPTNPDFPIVELMAHQRLKLDAFTCLGRGKDHAK-------YQAAIA-------------------------------------------------------------------------------------------------------------------------------------------------------------SYQYYPSLV------------------------------------------------------------------------------------------------------------------------------------------------------------------------------------------------------------------------------------------------------------------------------------------------------------------------------------------------------------------------------------------------------------------------------------------------------------------------------------------------------------------------------------------------------------------------------------------------------------------------------------------------------------------------------------------------------------------------------------------------------R--LSELRKLSPEDSQKKLSELQIELAKERANIHIGPVSSPGRIREIRKTIARMRTISAEKA----------------------------------------------------------------------------------------------------------------------------------------------------------------------------------------------------------------------------------------------------------------------------------------------------------------------------------------------------------------------------------------------------------------------------------------------------------------------------------------------------------------------------------------------------------------------------------------------------------------------------------------------------------------------------------------------------------------------------------------------------------------------------------------------------------------------------------------------------------------------------------------------------------------------------------------------------------------------------------------------------------------------------------------------------------------------------------------------------------------------------------------------------------------------------------------------------------------------------------------------------------------------------------------------------------------------------------------------------------------------------------------------------------------------------------------------------------------------------------------------------------------------------------------------------------------------------------------------------------------------------------------------------------------------------------------------------------------------------------------------------------------------------------------------------------------------------------------------------------------------------------------------------------------------------------------------------------------------------------------------------------------------------------------------------------------------------------------------------------------------------------------------------------------------------------------------------------------------------------------------------------------------------------------------------------------------------------------------------------------------------------------------------------------------------------------------------------------------------------------------------------------------------------------------------------------------------------------------------------------------------------------------------------------------------------------------------------------------------------------------------------------------------------------------------------------------------------------------------------------------------------------------------------------------------------------------------------------------------------------------------------------------------------------------------------------------------------------------------------------------------------------------------------------------------------------------------------------------------------------------------------------------------------------------------------------------------------------------------------------------------------------------------------------------------------------------------------------------------------------------------------------------------------------------------------------------------------------------------------------------------------------------------------------------------------------------------------------------------------------------------------------------------------------------------------------------------------------------------------------------------------------------------------------------------------------------------------------------------------------------------------------------------------------------------------------------------------------------------------------------------------------------------------------------------------------------------------------------------------------------------------------------------------------------------------------------------------------------------------------------------------------------------------------------------------------------------------------------------------------------------------------------------------------------------------------------------------------------------------------------------------------------------------------------------------------------------------------------------------------------------------------------------------------------------------------------------------------------------------------------------------------------------------------------------------------------------------------------------------------------------------------------------------------------------------------------------------------------------------------------------------------------------------------------------------------------------------------------------------------------------------------------------------------------------------------------------------------------------------------------------
>Aenigmarchaeota_unclassified_unclassified_unclassified@Candidatus_Aenigmarchaeum_subterraneum_SCGC_AAA011-O16
KKY-DWQTMRSKFLSWFEKQKHDVIGRYPVVSRWKPDTFYTGASIYCFQPWVLNRTEPPANPLVMSQPSVRF----VDIDNVGLTGRHLTLFEMMAHHAFEIYWKEKTVELCYNWL-KE--LGIKPNLI---VFK--------------------------ENLWEGG--GYAGPCFEVLT---------------------SGNELATLVFMEYAGPEQGKYKPIDIRVVDTGYGLERHVWASQGHPTIYYG-IFPEVIDWLRKKTGANFEKEDKTDHNIYQIADHTKAVAFILNDGVVPSNVQEGYLARLLIRRGIRSLEDLGLELR-LADIVEMQIKNLLNVYPEFKENVDDILRMVEVEQKKYAETVNRGKETVRKITVALEKeGKFELEPKTLMMLYDSHGLLPRDVKKFA--PGMKVELGDIETRIAVQKSAVKTTEKKEV-MNVK---------GLPETGKLYYEKERDYSFKAKVL-------KV---DGNKVVLDRTLFYPRGGGQEPDFGTLGGS----KVFDVES-SGNVVVHFVEKP--KFKAGQTVSGEIDKERREQIRKHHTATHIINGAAKKVLGNHVWQAGSKKDIDKAHIDITHYETLTDEQVEKIERVANDIVEKNLKAKKLVLNKNVAEKQYGFKLYGIVPSKEMRIIDLGG-FNIEACGGTHCDSTGEVGHIVIIKTERPQDGIVRLFYVAGPAAGLYLKKREEVLREAGEILHAPEQRIKKATEELLEEWKNRKKELEKINEKIATKSLKNS------------------------------------------------------------------------------------------------------------------NLR-----------------------------------------------------------------------------------------------------------------------------------------------------------------------------------------------------------------------------------------------------------------------------------------------------------------------------------------------------------------NIG---------------------------AKLEDIEEPIKEGLGDFAFP-CFNLAKKERKNPHDIANNIAKNFHA-DPIKETKSIGA-YVNFYVDWQEFSKRFLPMIND--KYGSSDVGGGKTVIVEHSDPNIAKPMHVGHLRATVIGQSIYRIYKFLGYRCIAWNYIGDWGTQFGKVITAYKRWGSPQ----------KLKKDSIKELFRLYVKFHEEANKDSSLDEESRRWVKKLEDGDKETVKLWKQFNDLTLKDLKKVYKSMDAEFDLYLGESFFN-RM---AKESIREAVEKGIATDPTGAIVVDLSEY----GLP-SFLIQKSDEVTLYPTRDIALMKYRYDKYKFYRNIYVVGSEQKLHFQQVFKTCELLGIK-GVEKSVHVDYGLMSLPEG----KLSTREGRVIFLEDLIEKAVELARKIVEKKnpKLSKKEK--ENVAKSVGIGSIKFNDLSNDRIHNITFDWKRMLSVEGKSAP-YIQYTYARASSILRKAKTK--------PRGKIKLEEPLEESIAKKLAQFPEIVEKSAKEYKPHFIANYCFELAEIFNAFYQKLPVLKAEK-NVRESRLRLVENVKVVLKNGLYLLGITAPERM------------------------RlmrlkktdpleGAPQAKGIVIGKKGIEQKQPHSGIIKAVRVQLKNGKEITAVVPKTGDHINEHDEVLIQGGPVGSMWGVSWKVVKVN----------------------N---------------------GKKHFISSGKLVGKTFTVWKLIVDCFKIIEDRTKKNPIEVLVRAIESAALREEITSFQVGGIIVRRAVITAPQRRVDLALRDLVQGAYQKSRKGSAQCLAEEILATYNQNSHAIREKERIEREAAGAR------------------------------------------------------------------------------------------------------------------------------------------------------------------------------------------------------------------------------------------------------------------------------------------------------------------------------------------------------------------------------------------VY-----------------NPKEVEERTLKLWKQKGVPEKVLKFRKGKKKFYFLDGPPYATGEIHLGTALNKILKDFYIRFFRMNGFDVWAQPGYDTHGLPIENKVEKQLGFKNKKDiESFGIAKFVEECRKFATQFIGVMNDQFNNLGIWMDWKNPYLTLNPEYIEGAWFTFKTAFEKGLLYKGDYPVHVCPRCGTAVAYNEIE--YKNITENSIYVKFPVLN---------------KKNEFFLIWTTTPWTLPANVGVMVNPKVDYSKVRVG------SEDLWIAKYLVDKVMKKLEVEVYEVLQTVPGKKLEGTKYENPM-KDILPLqkiIGRVVLSEQYVSLEDGTGLVHTAPGHGKEDFKVGRENKLPVLSPLKTDGTFTEEAGFLKGKYAKDADVEIIKELKKRNAIFGEENITHDYPLCWRCDTPLLLMSVPQWFFKI--SSLRNKLLTENKKMNWTPDWAGK-RFENWLQSLDDWPISRQRYWGIPLPIWICDH-----CE----HVKVVESVKELP--KKPKDLHR-PYIDEVTW-KCK-----K-CGKGTMRRVPDVIDVWFDAGVSawaslgFPS-NKTLFKK-MWPVDFVLEGPDQIRGWWNSSLITSVITFDERPFKNILFHGFILDAHGRKMSKSLGNIIAPQDVIDKYGRDIFRYYFLKYDVSNDFSFDWESVKDAA----KFFNVLYNSFNFF-------------ETYCKK--TKSLKNLKTEDKWILSRVNSVVEECRKANESFNHVKAVGLFENFIVEDLSHWYIKIIRERTWPTHKGKD-KLVAFATLYYVLDRVLKMFAPLCPYLSEDIYQKL--F--KSKETIHMEDYPSVDKKFVDKGLEE---SMKMVKRIVEVSNSIRHDTNiKLKYPLRTLIVESK----KKINPSLKSVIEQMANVKIVKFG--------------------------------------------------------------------KVK-----EGLDFEYGKVFVDTEVTKELKIEWLVKELIRAVQDKRKQMNLKVTdkiklYIPPERAYKSWAKVIGG------------------------------------------------------------------------------------------------------------------------------------------------------------------------------------------------------------------------------------------------------------------------------------------------------------------------------------------------------------------------------------------------------------------------------------------------------------------------------------------------------------------------------------------------------------------------------------------------------------------------------------------------------------------------------------------------------------------------------------------------------------------------------------------------------------------------------------------------L------TVKLLVDGGKASAGPPLGPSLAPAKINISNVVAAINEKTKE-FSGMQVPVDVVVDETKNFTIKVGAPSVAALIKKELKKEKLAKAPIEKFEGDLKFESVVKIAKAKIDSMGTKDLKKAVKQVVGSCVSLGVNVEGKMN-------------------EKILEAIKKSRESKKRNFKQSFDLAINLSIDLKKPENKIKADLTLPHGFGRPVKVGVIADM-LLPQAKNLGESIVIRKDEIETLGKDKEKCRYFVAEAPLMPLVGRYGQVFATRNKMPTPIPPTT-PNLKLLIEKYSK-TVRITLKDSPVIHVPVGFEEMEDEKVAENVEAVINSVIATLPKGKEN--VKNFFIKLTMGSPVK------FIL-----------MDAKPLFKAFQRDVDFVRFQIDSYNDFID----------NRLQNIVNEIREIKPEVPEIVIKFNKLTVGEPQVKEAEARLRDLSYTAPIVVEVTP-----VVNKVEQE-----PVQVVIGELPVMVKSGYFIINGTERVLVLIEEIAPNRMI---LKKTAIGN-YTELMRINSEHNGYHVIERKNDGSIFISFAN-RRLPIVVLLKLLGMEKDKAIVDEI----------------------------------------------------------------------------------------------------------------------GNIVNEFYGNLYETE-VQTEREAMDYVGKHLKITQ-KEYQRVEQIID-------KYLLPHLGQ--------------------------ETKNRVDKARYIIKAIKKLIELSLGLIEEDDLDHYGNKRIKLSGDLLELLFRSILVGLIARIKYNYQKMAKRLPPIQTIVEANVLTNQFASAMATGAVSQRLERKNYNDSFSHLRLVLS----PLTSTQEHFEARELHATHWGRFCPAETPEGPTIGLRKHLALFAEITDPGRIRRPLIVVENSRpkLNEEIEYLDCEEEDAAFVALNEKDITSSHG-----------------------HLEISPTAILGLSASLVVFPEHNRGDRVNYGAKMIGQAIGLYSSQVPLVET-------------------------------------------------------DTTEISGLMHHPA--------------------------GQNVVIALLSYKGYNMEDGVVFNKASIDRGLFRSFFYRIYPGEEKRYWGGQVD-KIGIPDKSEEDYTRLAEDGVLPIETPVRSEDVLVGRVSPLR--------------FLSATELMRESSVALRYGEVGVVDRVFITETI---------------------------------------------------------------------------------------------------------------GGN-------KIIKVAIRDLRIPELGDKFASRHGQKSVIGLLASEEDLPFTESGMTPDIIINPHSIPSRQTVGQLLEILSGKAGALS-----------------------------------------------------GKKINASAFTGVDESEVRSILQDAGFKNNGKEVMYSGVTGERFEVEVYTGMIYYQKLDHMVANKLQARSRGPVTLLTRQPTEGKAKEGGLRLGEMEKDCLIAHGAVLTLKERF--DSDKVTGLVAVWDRTKE-SEIINIEMSYAFKLLLDELKSMLIYPKLVVEG-----------------MIKSIQFSLLPPTMIKKMAALEVVKAELYDNDGF-PLEGGVMDPRVIDP-----------------GIRCRTCGKSMGGCF---GHFGYIELVRPVVHVFYAK----LIYKILKTTCWSCGRY-------------------------------------ISTAKKCSFCGSEQKAVKFEKGETPMTFLEIRMRLE---------KIPDEDLEKIGL--KGGRPEWLVITLLPVPPVIVRPSITLETGERSEDDLTHKLVDIIRINQRLKENIEIGAPDFIISDLWELLQYHVATFLDNELSGIPARHRSGRPLKTLADRLKSKEGRFRQNLAGKRVNFSARTVISPDPNISINEVGVPLVIAKELTIPVVVQE-------HNIEMLRELIDENKEEVAKEIAITVERHIVLFNRQPSLHRMSIMAHRVRMTPWRTFTLNICVCPPYNADFDGDEMNLHVLQTEEAQAEAKMLMEVQRHIRSPRFGGPIIGCEQDHISGLYMLTRKTT--------MLSKEDVFKLLADIGIVAKLPN---------------------KKTFTGKELFSYLLPNDLNIEFKartfecegeLLQGVIDSKAAGRLTDVIEKEYGIEIAHKFIDRVASLGIKYLDRIGFTIGLDDFDVPKVAKERLDSGQKEVNALIEQYIAGKIEKESLETYILRALADANKDVGRMVEQGLG-F---------------NGATIMARSGARGSVVHITQLAASVGQSQI-LGERIHRGIANSFRSGLNPFEFYFDAMSGRESLMDKSLRTRHSGYLERRLMNALQDLKVEY----------------DFTI-RDNRKVIIQFTPGEDGIDPAKSMIFMTALEEAKKLLPESIIEDLKKAFKEFD-LNETQKKKAIEVTL--ELYKKSLYEPGEAIGVVAAQSISEPGTQMTMRTYHVAGAAQ---------------------------------------------------------------------------------------------------------------------------------------------------------------------------------------------IQVTLGLPRLIEIFDARRTPTTPLMLNMEIEVPINTDVMKERDKVIIkpKELSIKLLQKLKSKVLDATIVMQKEIPGVDQARTTTNNIHEILSVLGVEAARNAIVSEAMTTMKQQGLEVDARHIMLVADVMTSNGDIQPIGRY-----------------------------------GVAG---SKGSVLARANFEETIKHLTRAAAMAEEDKLESIVENVMINQVVPVGTGmfDLIFKAKRKTAS----------------------------------------------------------------------------------------------------------------------------------------------------------------------------------------------------------------------------------------------------------------------------------------------------------------------------------------------------------------------------------------------------------------------------------------------------------------------------------------------------------------------------------------------------------------------------------------------------------------------------------------------------------------------------------------------------------------------------------------------------------------------------------------------------------------------------------------------------------------------------------------------------------------------------------------------------------------------------------------------------------------------------------------------------------------------------------------------------------------------------------------------------------------------------------------------------------------------------------------------------------------------------------------------------------------------------------------------------------------------------------------------------------------------------------------------------------------------------------------------------------------------------------------------------------------------------------------------------------------------------------------------------------------------------------------------------------------------------------------------------------------------------------------------------------------------------------------------------------------------------GGGIRRTP-------------------TRRTTRMHKSGRRFKISVMIVAGNKDGYVGLGLGPPGKHREVIQKALNRAKLNVIPIRRSTShSIPFAVEGKSGSVVIQLKPAPKGVGLVVSNEVKKLMRLGGIRDIWCKTRGTQSRVNLLKAAFETLKKLNRFKTR------------EEYEIVRVAEVDLAGEKKVRHAILRIKGVGPSLAYSIPRAAGLNPDAMVGALTNEEIDKLEDCIKNRHLVSSELSFAIKSDIDIMKKSRSYKGIRHELGLPVRGQRTRSSFRTGA-----------LVKPN---------QPRTNLRWGVANIFSSANNTIIHITDLTGATISRVTAGMMTDKDREGGSPYPALLASQKAAADALEKGINAVHIKVRAPGAGAQPAIRALARMGMRIGRIEDVTPIPHDTCRKKGGRR------------------------------------------------------------------------------------------------------------------------------------------------------KKKL--EMVFTIGKRKRAIARATAKPGTGKIYINGKFLD-YVQPEPVRLYISEPILIAGVSKTLDININVQGGGIFGQAAASRQAIAKAMVEFESSLKQKFLDRTLLVADARRTEPHKPSRSKPRRHKQRSKR---------------------------------------------------------------------------------------------------------------------------------------------------------------------------------------------------------IEELL---RSGIIILDKPQGPSSNQVDAWVKKILNLNKLSHGGTLDPRVSGVLVIALENATKLMSILLSSKKEYVAVVNLHKEVSKRDIEGR-----ECKEVSKRDIEKVCKEFVGKIKQIPPKKSAVA-----------------RREREREIYYLEILEIDGR----NILMRVGCEAGTYIRRLADDIGKRLGCGAHLQELRRTRSGNFNENQSVNLQKVFDAYQIYkkenLLREIVFPLELAAESLRKIIIKDSAIPNICNGAPLGVGGIVKledieRDDRVGLYSMKGELVAIGKSFMDSKLKI-----NKAWAV---------M------------TTILGIDEAGRGAVIGPLVVGGVMIEEKDQVKllGVKDSKLLSPERRSSLYGKIKKIAKDYVTIKIPAEDIDRINLNKIEAEKMAEIIRLMK--ADKAYVDAPQNLAKNHTEIIAENYADKKYVVVGAASILAKVERDEEIERIKK---ETGFDCGVGYSHDQRAIEVKKFEFSKYIRHSWVTTSDLKaQQKTLE-----------------------------------------------------------------------------------------------------------------------------------------------------------------------------------------------------------------------------------------------------------------------------------------------------------------------------------------------------------------------------------------------------------------------------------------------------------------------------------------------------------------------------------------------------------------------------------------------------------------------------------------------------------------------------------------------------------------------------------------------------------------------------------------------------------------------------------------------------------------------------------------------------------------------------------------------------------------MDLISGKDVQIRSNALESARMMVTKHLAKNFFLKILVYPHHVLRENSMATGAGADRGKPIGQAARVNAGQSILMVRAKTEKIVKEALRRASAKLPGETRIK----A---------------------------------------------------------------------------------------------------------------N-----------KVRRMRGSRTHGWGSKKHRGGGSKGGKGMSGLMKHKKSWMIKYD-PQHFGRVGFKLPKRQSLKAITLKDLDRLAK----RTHVKEIDVSKLGF-------YKVLSTGKLTEPLTIKAKRFAERAKEKIEEIGGKAI-QLSFLYQRLPSVAKPEQKLTLRDKAMWTGIMLVLYFLLGSVLVWGVNPSAVS---------RFEFLEIVFGSRFG--SLITLGIGPIVTASIILQLLVGS--KIIDWDLKTAEGKEKFTGSQKLLGIAFSFIEGIAYVLAGA---------VPPISPQLGIFVMLQLALGGIIIIFMDEVVSKWGIGSGISLFIAAGVSKTIPGGVISAFISSLSQGQPSAAFLSLLPLVATIVVFFIVVFAQSMKIEIPMAITMP-FG-----KFAARRWPLKFIYTSNIPVILVAAVIANIQVLGRLLFQRgPASSF---------AKGSLVYMSVFIIGSVIFSIFWVSTSMDASSVAEQFKAASIVVPGFRHDPRIEKLLNKYIPAVTVLGGAFVGFLASFADLTSAIG--------TGTGILLTVMIMYQLYEQLVSQHY----------DDLPP------------MKIQILEKNDKEIKFVLE----ESNPQFANALRRIMLSEIPIMAVDTIDFEVIAHRLGLIP-LVFNPKDFNLREECTCGGKGCsLCQVVFALDKKGPSMVYSKDLKSSKEVKPLYDNIPIVELFEGQKLKLEAYAILGFAKKYAK--------------------WQAAKA-SYNYD------SKNGSKFTFVVESISGLSPEQIVLIASDVLKSKAKEFE----------------------------------------------------------------------------------------------KEIAKL-----------------------------------------------------------------------------------------------------------------------------------------------------------------------------------------------------------------------------------------------------------------------------------------------------------------------------------------------------------------------------------------------------------------------------------------------------------------------------------------------------------------------------------------------------------------------S--IRPEKIKAVEDLAGAIERHSVVGILNLYKLPAFAFQKIKRELGE-QASIKVTRKSILLRALEKS-KKKGLEEFVGLYPGIILTSTNPFKLNKFLQKNKST------------------------------------------------------------------------ASA----------------------------------------------------------------------------------------------------------------------------------------------------------------------------------------------------------------------------------------------------------------------------------------------------------------------------------------------------------------------------------------------------------------------------------------------------------------------------------------------------------------------------------------------------------------------------------------------------------------------------------------------------------------------------------------------------------------------------------------------------------------------------------------------------------------------------------------------------------------------------------------------------------------------------------------------------------------------------------------------------------------------------------------------------------------------------------------------------------------------------------------------------------------------------------------------------------------------------------------------------------------------------------------------------------------------------------------------------------------------------------------------------------------------------------------------------------------------------------------------------------------------------------------------------------------------------------------------------------------------------------------------------------------------------------------------------------------------------------------------------------------------------------------------------------------------------------------------------------------------------------------------------------------------------------------------------------------------------------------------------------------------------------------------------------------------------------------------------------------------------------PTKFLFVLGGGYSGLGKGIVTASIARLLQNFGYNVKTIKIDPYFNLGAGDQNPNEHGEVFVTEDGGEIDQDFGHYERFLGKPCLKKQNITSGKIFHSVINNGKMGQYLGRTIQMIPHIRDEVKKEIKEAAN--NCDFAVVEVGGTIGDDEALIFIRAIASMIYEDGEEAATVVLVPLIF-NESVGEPKTKIAQSAIKALNELGLRTDFLVVRTEYEMDEKRKEKLRTFCNVGKEHIISDPTLDLPYKLPFIFNDQKFGETILGNFKIVvPQTVDWQNYDTFIKKADSAMERIPIAYVGKYVAHKDAYISVEESLRRACIEFGFVPEIHRIDAVVCEQDT--SLLNKVKGIIVPGGYGTRGLEGKIKAIQYAREKGVPFLGLCLGLQMGVVEFARNVCGLENAHSDEMDEDPEQHLICFLPE----------QKETREKGGTQRLGDFSCILDDGSSKLSAYDKVVVFERHRHTREVNPDFHEILLKNGMFFPGVHRGTVLVEITSVKNHPFYVASQFHPEFTSNYVRPNPLFFGFAEAVRNQ--ISP----------------------------------------------------------------------------------------------------------------------------------------------------------------------------------------------------------------------------------------------------------------------------------------------------------------------------------------------------------------------------------------------------------------------------------------------------------------------------------------------------------------------------------------------------------------------------------------------------------------------------------------------------------------------------------------------------------------------------------------------------------------------------------------------------------------------------------------------------------------------------------------------------------------------------------------------------------------------------------------------------------------------------------------------------------------------------------------------------------------------------------------------------------------------------------------------------------------------------------------------------------------------------------------------------------------------------------------------------------------------------------------------------------------------------------------------------------------------------------------------------------------------------------------------------------------------------------------------------------------------------------------------------------------------------------------------------------------------------------------------------------------------------------------------------------------------------------------------------------------------------------------------------------------------------------------------------MLEKLSSGLKEAFRKLTGAGYIDKKVLDEVAKDIQKSLLESDVNVKLAVEITEKIKNRALNEKPLSGFTPRDHVMKIVYEELVRFVGQKP-EFGLK---PSKILFIGLFGAGKTTSIGKLANFYQKKGLRVALIGC-DVHRPAAMDQISQVASQINVPAYAPKDLKDPVEIAKKGLEQFKK--YDILIFDSSGRDALDKELADELKRLALLIDPQEVILAVPADLGQAAGPQASEFKRLVGVTGVFLTKMDGTARGGGALTSCAVTGAPIKFIGVGEKLDAIELFDPERFISRLIGLGDIQGLMEKAKEIE---IKKETVEKIVEGK-FTMDEFYEQLKAMQKMGSLKSVLDMMPGLPvKIPKEFDPSQQESKMKKWKFMIESMTKKEKESPNLIDASMIKRISKGSGTSENEVRELLKFYDQSKKMMKMMGGg-rG------------GLLSKFSKKFRGFR--------------------------------------------------------------------------------------------------------------------------------------------------------------------------------------------------------------------------------------------------------------------------------------------------
>Diapherotrites_unclassified_unclassified_unclassified@Diapherotrites_archaeon_SCGC_AAA011-E11
LGT------WEAFRDYFKKKGYFEYKRYPVVARWRPDVYWVGASVYPFQPYVKGEIKPKSNAVIIPQLSLRF----NDIDNVGITGSHYVCFDMLGQLHFE-----QAKDYNQNLY------------------W--DEYFNWIVKGMGIPEKEIVVH---EDAWAGG--GTFGPCMEFFA---------------------RGMEIGNQVYMQYEQTDSG-YKELDIKVLDMGQGHERVPWLTTGKSNSYET-TFPSVAKKLYSITGFKPDEEIAKKLAIYSIGEHSRAVLVALNDNALPSNVGGGYNLRIILRRALGFIDDYGWNID-LSDLAEEHAKFLKPMYPELSEKLDNVAVILENEKKKFFENKARSRQIISTALAK-----KSTVSVDDLVEMYDSHGIRPEQFRSEAKEKGIKVEVDDFYARVAERHEKSEHAVATKKEMKFD---L----KGVPETKIMYYFDWKFEAKVVW------------SKD-NFVALEQTAFYPTSGGQLHDIGAMNNE----KVVDVFK-QDYVILHKLEKN--PFKAGDKVKGKIDLERRKQLMQHHSSAHLVNLCAAEVLGPHVWQAGAAKTLEKGRLDITHFDSLTEKELKQIEDCCNEKIKKNLKVEKEILPREQAEDKYGMHIYGFVPGKNLRIVKIGA--DVEACGGTHANFLGELAELKIIGSTKVQDGVVRINYTAGKAAKHEKGNVDGLMKEVSEILGVKPNQVPDRAEELFSKWKMARKMIARGKRDESLELVSKETASGSNEELLKMAGQTFSTQS-EHLPRTLQ------------------------------------------------------------------------------------RFLLGINRK-------NNFIAIIREEKTKAMLTEAGKEYAQKKLPLEEALEKIAEGDKEAKELIARGLAEKKEQTQREVCITSLGEEAKKSNEFSGKRTYNVKDPVPEVFGGKKQPYIQFLNIIRRKLTELGFEEMEAPLIVHEFYNFDVLFQPQNHPARTWTDTYQLKNPRVgkskVMPTAHGTAHSARQLTKGKMPGKYFAIARCFRPDVLDATHLIEFNQTEGFIVGEDLNFTHLLGMLEQFAKEIAG-AKEVKFIPDYYPFTEPSVQLSAKHPDL-----------GWVELGGAGMFRPEILENLGIK---GQAIAWGIGIDRLAMFKLGIKDIRHLFSDDLNWLRKT-PLV-MD-----LKSELARALEKA-------GVKNASGLLEVPPQKSMGDFALP-CFSLAKEFKKNPVEIAAELNKKIVLPKGFSRSELKGP-YINFFVEESALAETA---LNE-SRAQKKPARKGKKIIVEYCQANPLKDFHIGHVRNICLGESIARLLEAQGKKVLRVDYGGDVGPHVSKSLYAYRNLWKGAVPK--------GIAEQGKWLGKLYAMGEKEVRDKEALEDRMREMVVQLEKGDKKLVSDWKKLRKMSLAYFDYIYKELGIKFDRIILESEVE-KE---GIKIANQLYREGIAAKDDGALLVDLTKY----NLD-KFLVLKSDGAALYSSKDLALAKMKKQKLKAELSYNVVGSEQKFYFQQLIKTLELLNQR-KNEYCEHVPYELVMLEEKGKAIKMKSREGNVITYIELFEKVFQKTLAETRQR--HEDWSQKkvAETAKAIALAAIKFGMLAQDRNKTIVFNWDRATSIEGETGP-FVMYSYARAQSILKKAGKF-------AAPKKPEFKAEKEKGLLSVISKYSEKAAEAEAQMSPHKIAHYLLELASTFNSFYHEVPVLKAGK-GGRESRLLLVKAASETIRKGMELLNITVVQEM--------KKV-------------KakmgkredllgGSPQARGIVIEKRGVTAKQPNSGIRKCVRVQLINGRQLTALAPYDGKFIDEHDEVTIQGGPKGDLWGVKYRVVNGIALEMLRTGRKEKVKR----------------------------------------CGKKVMVMHMVEKAFEIVEKRTGKNPIQVLVDAIQNAGPREDTTRIKRGGVSYAVSVDVAPLKKIDEALKNIALAAFSRTKTNSAEALAKELISCAEATSFSVKRRDEVERIAKASR---------MQVARIKLSSPDYTVLNEVCSKIHEVAERTGAKHSGTIYLPTKKMKIPTRKSPCGGTESYEKWQMRIHKRLIDVNTGDETTLRRVMRIEVPENVHLEIELKTK-LVETDKYLNTGAHIG--TKFKSGDMKRYIYKVRDGLNVLDVQTLDAKLKVAAKFLAGY--PKEGIMVVSRKLYGYTPAKTFAEAVGAHALTGRFVPGTFTN--------------------------------------PEGHRFVE--------PKVVVVTEPESDSQAIDEATKMRVPVVAMASTNNSLKNVDLAIPINNKGRKSLALGYWILAKEILKERGEIKEDSEFAKTVedfeykMEELKRQAYDRQQRFSSRGG----------------------------------------------------------------------------------------------------------------------------------------------------------------------------------------------------------------------------------------------------------------------------------------------------------------------------------------------------------------------------------------------------------------------------------------------------------------------------------------------------------------------------------------------------------------------------------------------------------------------------------------------------------------------------------------------------------------------------------------------------------------------------------------------------------------------------------------------------------------------------------------------------------------------------------------------------------------------------------------------------------------------------------------------------------------------------------------------------------------------------------------------------------------------------------------------------------------------------------------------------------------------------------------E-TNRPDLWSAEGISRELRTRTGMEKGIGQYNV-SKA--KIECTIEKTVEK--ARPFICCAIIRNVT-VTEN--------------LLVQMIQLQEKVATTFGRKIGLYDFDKMA-PPVFYRGYRDKEEFVPLEYKVKMKPSEILVIDSKNVVSSMPPIINSETTKVTEQTKNLFLEVT--------------------------GHNWETVNTALKVMCMALADR-GGKIEAVKINFPkTkTYATKKIGVTLDYINRVSGLGIDAKKAVLLLEKSGMNAKAKG-SKIEVEYPDYRLDILHQIDIVEDIIISYGYNKIAPSQVKMS--VLGSERKETAYIDKVRDACTGLGLQEVLTFMLTSMEKQEKMVSLKG---EKFVEIANPVSMNWSIMRKNIYPELLEFLAKNKHNEYP-QRIFEIGKTLELDAKT-dTK-tAEKTRLCIAMAGK-D-----------ARFTQIKSCLNAVCRELGKK---ISADEAAHPSFMKGKTALV--NGDVKGILGEIDSSVLKEFGISMPVVMLEIEL----------------------------------------------------------------------------------------------------------------A------EISVLIEGGKATAGAPLGPALGPLGVNIGEIVLKINEKTKN-YAGMKVPVTVEVDSKKQFQITVGSPPTSALIIKELNVQKGGSNQKTEKIGDLSMQQVKKLAEMKLEALTSTSVFAASREIIGTCNSMAVYVEGK-V-----------------KKQDILESLKYMRGLEKRKFEQSVDLAINFGIDFKKAENRIEVDVKMPHLTGKDSSVVVFLKDKNFAQQLKDKVSRIVMDDEIPNLKKKDVDYNIFLAEGPALVSVGKLGQQLAPKGRMPKLIPQSV-QSVEQAMKTATT-FTKITNKKGPVIHVTVGKEKTPDESIAENIMAVYSGIIDVIPSKEAA--IKSVYVKTTMGKPIKVG----EKY--------------------------------------------------------------------------------------------------------------------------------------------------------------------------------------------------------------------------------------------------------------------------------------------------------------------------------------------------------------------------------------------------------------------------------------------------------------------------------------------------------------------------------------------------------------------------------------------------------------------------MADTADAGRVQRPLLVVENGKirMKEEVEYLDSEEEENAFIASKEEELSKEHT-----------------------HLEISGATILSIISSMVPYLEHDMAGKVLHGAKMFKQAQGFGAAQKSLVKT-------------------------------------------------------KTMDVIGIDQRPE--------------------------IQNFVVAIMPFYGFNILDAIILNKGAVDRGLGRSTYFRTYESAENRYPGGQID-KFEIPPEGEESYKKLGADGFVQPESFVGENEIIVGITSPPR--------------FLEEINEFRDASISIRKGKEGHVDKVFVTESE---------------------------------------------------------------------------------------------------------------SGN-------KLVKVKVRSERVPALGDKFSSRHGQKGVVGLIVPEEDMPFTPDGIKPDLILNPHSLPSRMTIGHMIEMLGGKAAAMK-----------------------------------------------------GMHIDGTPFEGTKEEEIEKMLDEAGFKKNGREVFYDGTTGKRINAEIFTGIVAYRRLFHMTAHKIQSRAKGPVQILTRQPTEGKEKEGGLRFGEMEGETLVGHGAAMLLQEKFIDDSDKVTGVIGFEDQIRKDSKIYAVEMSYGFKLLLDELKALGVYPKLLLADKV-----------MLSKRIVGVEFRVLGPTMVRKMSAIDIKSPETYDKDGF-PMEGGLMDNHVINP-----------------GLRCKTCGNTMKKCP---GHFGHIELVRPVSHSEFTK----KVEALMMATCQHCGRIAIPD-----------IGD-------SDIDIDKkILSRTKKVKKCPYCTGERKVVLLDK--DRIYPTEIREWME---------KIPDKDLEFFGYEPQKLRPEWFVLTVLQVPPINLRPSITLESGIKSEDDLTHKLVDIIRINMRLKDNIDAGAPQLIIEDLWDLLQYHVSTYFNNNTAGVPAKHRSGRALRTLVQRLQGKKGRFRYNLTGKRVNFAARSIITPDPMLSINELGVPQEIAENMTVPETITK-------GNVPVYKEMVDVNRDLILEELDVRVERKIVLFNRQPSLHRLSMMAHYAKIMPDKTFRLNPIVCKPYNADFDGDEMNMHVPQTPEGIAEASELMLVQKLIISPRYGAPVIILDEDGISGCFMLTMKQT--------TFSREDAFRFFQIMGL-EDIPKPD-----------------AGKDRYSGKLIFSQLLPKDLNMEYKsrfypykgvLKSGVIDSMSLGKLVDALARDYDRSVIADFYDKISKIISALITSVGMTVSLEEYTPSQKVEKAIEEMREAAKEHVQKFHRGSLEIESFEINMMRTAAAAKEKVQKQIMREVVEE---------------FNSNVMILSGSRGSVINLTNLYGMWGQASV-REGRPKRGINHNFREGMSSFEYFYHAMGGRQGEVDTGVSTKVSGYLYRRLANSLKDLVVNN----------------DSTV-RTANKNIVQYKYGEDGVFPEKSPEIENLMDE---DLPKKVLEEFENVTEELK-VKDKEKKELFERIV--KHFEDSIVEPGEAVGIITAQSLGEPGTQLTLRTKHYAGSAE---------------------------------------------------------------------------------------------------------------------------------------------------------------------------------------------VSVGSGIQRVEEIVDGRSKAKYPTMNTGKVTIELDKDAIHSRYTLDFvfKNEALLKIRRALNKLRNLIIVVKEKLEEVDGSRTMTNDIKEISKVLGIEAGRISIVNELHKVLQENGISVDIRHIMLLADLMTWDGDIRGIVRT-----------------------------------GITR---GKSSPFARAAFEETVKHLLDASFKGEVENLEGVVENIIVGQPIKVGTGrvNLVMKK-----------------------------L-------------------------------------------------------------------------------AEIRASETAfaKEKFGKELRIDVFGPQQFIDVKAVDKGKGFQGPVKRFGVKVHRPKAK---KHRYVGSISP-WHPPTVMWTVPRPGQMGYQTRTELNKRILAIDNDSEYVVVLGSIPGAPKRPISMRVNVR--PIAPT-MKATVMGLDGKKAREVELP-MQFSGQIDAPLIKRAVLAIQSARKQAKAKPQEHRTINTEHSRKPRMKNHRGIISGRVAIPGVVGGPKAHPPKVKILEEKINAKEKKKATASAIAATASKETVIVVEASFEQLEKTGKVKETLENLGVRK-SVLIVVAD-SQKPYRAARNIEGVDIISARNLNADLLAPGRLTLWTEGALKVLS---GEELE--SLNVLKYPLITEKAVNMIEAENKLVFVVDNRATKGTVRKAVESLYNVKVRKVNMLKDMKGKKR-------------AIVR-------------LM----------------------------------------------GAGSPVYIATKHGVAVKYIDYNYTKEQLKGEIVELINDPARTGVLAKIRFDNGMEDYMIAAEGIYTGQRVEFGANAALEVGNVKHLRECIEGCPVFNIEMAPGDGGSLVKTSGGYALILTKEKGKALVKMPSGKIVEMNANCRATIGCAGGGGRKDKPFVKAGKKYIAMRAPTVRGVAMNAVDHPFGGANHHPKSKSTSRHAPPGRKVGDIASSRTGRRK---------K-KAGR----------------------------------------YPERTVKAFIELLELVKANA-DYKGLDSDNLLIAHAFASQGFSRSSNQSQGRIAGKRRKSKATHIEIIVTEA-K----------------------------IFIEQGMKKLELDSYLAKELDKAGFTKSEIVKTPLVTRIVVNVTRPGLAIGKSGSNIAQLTETIEKRFKDNPQLEIREIEKPELDAQAVANKLKALIERGFSWRSVVFKTFRDTQAAGAQGIEIIVSGKIAGKDRKRAQRIAWGYMKKVGEQAKVDYGATSAHPKVGAIGIKVRIVRPETKFPDKTRIQDYVKKm-eeNTAALEAADKKAKEAA-LNHGSICFCADNSGAKEVKIIAVYKYHGRKKGGIADLVNVVVKKGKPE---IRKKVERAVVIRVRKEYRRPDGTRIKFEDNAVVIVDEKGLPKGSEVKGVVAKEVGER-FPKIAGISSGV--MA---------------------ENPMKIIRVEKVTVNMGVGQT---GEELKKAATILQNVTGAKPIMTECKVKQPTWGIREGLTIGTKVTLRGDKAAAFLKGAFAAKDNKIK------KKSFDKTGNFGFGIKEYIDLPKAKYDPKLGIKGMDVLVTLERPGYRV-------------KKMGMTDPIADALTNLKNHENAAKNECIIPASKLLKEILRIMQEKGYIGTYEFVDDGRQG--IFKVHLIGK---------INDCRAIKPRYAVKKDEFEKYEKKYGTIIVTTPKGVVAHKDAKEMAVGGRLLAYIY------SRVGVPEGVKVDMKGNDLKVSASGKENARHFKSNFVFKKNGPEIEVWSKSTRRNVVAEANAVASHIRNLITGLNKDYVYRLEVVYSHFNVAVKGNEINNLSGGKFPRRANIIGSTKVEI-KGKDIIVRGQNKEHTGQTAANLEQATRIRGRDVR-IFQDGIYITSKSGEA-KEPEIIDVLI----------PNLREKMVDFKKTTRVTRQGRNFSFRASVLIGDGESYIALGTAKDKEKFPAITKATRKAKLLMKKITTERH-SIPYSVIGKCGSVRVKLLPAPRGTGLVVADNIKDVMKFAGIKDVWSKTFGTGSKLEFVSAAVDALFATNKMR--------------LSDDIVRIAGIDLNGQIPIERALTKIKGIGIRAAKNIAKTHGIPATQTTGKLSEEDSKKLEEVVTDAHLVMSDLDFSLRTDLQRLKEIKSYRGFRHTWGLPVRGQRTKSTHRGKGG----------VV-MN---------------KAGIIHIYASRNNTIILLTDVTGATIAKCSGGMVVKAQHKEGSPYAAMKVAEIVADKAKEKGITEVIVKVRGPGQGAEAAILSLTRNNIRIKQIENVTPMPHDGTMRKRRHR-NIA--------------TVIDADNCIAGRLAAVVAKRLL------------KGEVIAIVNAENAVITGPKKFLIAKFETRREAAQKGNPENGPKYPRMPDKILRRVVRGMLPKKSTGKNAYRKLKVHIGV--PKEFSGIDA-----EKIKKKK-rKGITTKAKKKEAVARAIVRKGVGTIRINRRELSTI-QPLYVQEFIREPIELAGITGEINIDVIVEGGGSMGQAVAARAAIAKGILEYRHD--DKLKKRMLLVDDPRRVEPKKQLGPKARKKKQKSKR-----------------------------------------------------------------------------------------------------------------------------------------------------------------------------------------------------------------------------------------------------------------------------------------------------------------------------------------------------------------------------------------------------------------------------------------------------------------------------------------------------------------------------------------------------------------------------------------------------------------------------------------------------------------------------------------------------------------------------------------------------------------MLDIRFVRENSALVKADLKKRRDsEKgWVDELLKIDKDYREALREAESLRAKRNEITEQVKQLVAQK--KDAKKKIAEAKALPEKIRKAENEAAPLKEKIGWYLMRLPNILHGSVPVGKDSSENVVVRESGKKV-SRPELAPHGEILEKNGWADFERAAKVAGAGFYFLKGKFALLDIALQRFALDRLISK-GYTLIEPPFLMNREAYSGVTDLADFENVMYKID----SEDLYLIATSEHPMAAMFRDEILPAEKLPIKFAGLSACFRREIGKHGIDTRGIFRVHQFNKIEQFVFCRPEDSWRFHEELMKNAEEIFSDLGLAYRIVNICTGDIGIVAAKKYDLEVWMPRESEYREVVSCSNCTSYQAVRSNVKYRLKD-GSKDYVHTLNSTAIATSRALRAILETHY-EDGAIKIPKALQPYMNGAKEI-LPE-L----------------------------NLIKKSVEVQSHMKKNHKDTTAKRGYQLTVSKIRRLTIYYTKK-----------------RRTLRKG--IDEHFMKKVKHAHEGKFPKPVKTHNRDMIVVPAMVGITVAVFIGNGFQNVEVKEKMLGHYFGEFALTRKRLTHGKAGIGATkSTRAI--KVRGAVLVGKVVSSKAPKTVTVERILTRYVPKYERYKKTKSKVRAHNENINAKDGDIVKIGETRKISKTKSFIVMEILKKA----------------------------------------------------------------------------------------------------------------------------------------------------------------------------------------------------------------------------------------DGLQIRDNAIESARLIINRTLAKGYFLKVRIYPHHILRENKQAQGAGADRGKPIGRAARIRNNQKIFSVLVMDEEAAKLAMLTAAARIPCGVRVRI---GKDI-------------------------------------------------------------------------------------------------------------------------------------------------------------------------------------------------------------------------------------------------------------------KPIYRLLPEVKAPEEKRPLNKRLMWTGLVLLIFFIMGNTEVVGLST---------QSVGRLEQLQILLASQIG--TLITVGIGPIVLASIILQLLIGG--GIIKLDLSNPAEKAEFSGVQKLLAILLSFVEATAYSVTGLL----------APNEGMLLWVILQVSLGSILLLYLDEVVSRYGIGSGIGLFIAGGVAGEIVWRIFSPIDIAEVGNNVLNFIVALLPIIFTLIVFFVVVYAEGIHVNIPITMGAR---------GTGGRYPVKFLYVSNMPVILSVALFANISIWATLVNGRiVLDTIMSGLAAIViHPHAVLYIIILTISCVLFGKFWIELGQGPDKVADQLQRAGMYIPGFRRDPRIKQVLDRYIPTITILGSAFVGILAGLADLTGALG--------SGTGILLTVGIVYRLYEELAKQQLMEMHPMLG--RIFS-------------MEVKLLEEKGNTVKFLFK----GTTHIFMNALRRQIMAGTPVLAIEEVHIEMFSHRLAMVP-LKHDPK-----------RYKL-GDKVKLVIEKEGPCTVYSKDIKSDPKIEPAELNILLTKLREGKKIKMELDAVVGIGKEHAKWQPatgEGKKKGKSYKADMIETLLDGKQRDILDEGQKVEYDPTTFIFTVESHGNISVKELFESAIEGLTSKSKEF-----------------------------------------------------------------------------------------------RGELKNLS---------------------------------------------------------------------------------------------------------------------------------------------------------------------------------------------------------------------------------------------------------------------------------------------------------------------------------------------------------------------------------------------------------------------------------------------------------------------------------------------------------------------------------------------------------------------TsHNRKWKEDKLSAIQALIREYPVIAVADINMFPASLFQALRKKMHG-KSVIVVSKTRVLRRALESNrKTAELAPYATKNCAAIFTKMNPFELFGFLKKNK--------------------------------------------------------------------------GKMK-KLAVLRDNSVEELEAKIVDLKNLLSKEKAMVSSGRAEKPSKIRNTRRQIARILTIINEKKTAkTAVSSGpTYKVSFRRRRESKTDKRLALLKSKPRLVVRKTNNSTIAEVVSPKGDVVRAFFSSAGLTKLGWKGHTGNIPAAYLAGYVCAKKALKAEVKEAVLDIGLASHGSRVFAALKGAIDAGLG---MKKFSIEAEC--GKARAGILHTSHGKIETPFFMPVATKGSVKLLSNEEVLESGTQCMISNAFILHMKPGLETIKKFHGLHKFMNWKKGLFTDSGGFQVLSEQFCLKLSEEGVTFRNPFDGKAMIYSPENAMQIQNVLGSDVAMCLDDVPIAGATEKRVTEATQRTAEWASRC---KEAHK-N-KEQLLFGICQGGVFENLRKKSTQQISELGFDGNALGGLAIGEPLEKMYDAINTGLPLLPKEKPRYLMGVGSPQDLVKAISLGVDCFDSRFPTRTARHGRAFTSKGNINIDSAIFRLDNKPLDEKCGCFVCKNHSRAYIHHLFRTKEENAQKYLSFHNLWFTQNLVKRIREQITEGKFRQ--K---------EFLKTM-------------------------------------------------------------------------------------------------------------------------------------------------------------------------------------------------------------------------------------------------------------------------------------------------------------------------------------------------------------------------------------------------------------------------------------------------------------------------------------------------------------------------------------------------------------------------------------------------------------------------P---TNLNQIAKKWQKKWDLTRAFRAKETKGEKKYYVLEMFPYPSGR-LHMGHVRNYSIGDTLARFMRMRGFNVLYPIGFDAFGLPAENAAIENKADPREWTLQRIKDMTLQLKELGFSYDWERTIATCYPEYYKWNQWFFLKLFEKGLAYKKAAKVNWCGKCNTVLANEQVINGKCWRHDEEVTEKDLEQWFFKITDYADELLEGLEELEGWPERVRTMQRNWIGKSHGADIFFRLEGS----NKAIGTYTTRCDTIYSVTFLAIAPEHPMLSELVKGTMEEQVQEFIEETKKQSIIDRENEEKEKSGVFTGRYAINPVNNEKVPIFAANFALM-YGSGIVM-CDAHDKRDFRFAHKYGIPLKFVISEDGRPIS-PDDCSDAFTDDGVLFDSGEFSGMKNRDALPKMADWLEKKGFGKKTTNYKLRDWLISRQRFWGTPIPIIYCADCGLVPVPEKDLPVELPn-pKEADFAFGGNPLQTVKKFVEVKCPRCGAKAKRETDTMDTFVDSSWYFMRYTSPKSTKAPFDKESVSYWMTVDQYIGGIEHAILHLMYARFFTRVLSDLGLVKFKEPFRKLLSQGMVIKDG---------------------------------------------AKMSKSLGNVVEPSGIVKEFGPDTIRIFMLFTSHPEKEIDWNDRGVEASHRFLQKVHMLFSENAKKV--sFKKIPSRLNFSGRLVLSLANKTIASVTEHIEN-YRFNYAISEIMDLVSAVQKYGSP----NPEVLGFSFSVIARLLAPFAPHLAEELWSMLGNKKLVALEEWPVADKKLIDEKAIAA---------------------------------------------------------SKTKYVIITGSVISGIGKGIFSSALGKTLQDRGLKVAPIKVEAYLNIDSGTLSPYRHGEVFVLDDGMETDMDLGSYERFLNMDLTKDNFTTHGQIYQKIITKERKGEYNGRDVQYIPHVTGETKMVLRNLAMKSNADLVLIEIGGTVGDYENLFAMESVRELIYEEGAQNACLINLTYILEPSHLGEFKSKAAQLGLRQLMSLGLQPDVIVCRSQRPVTETIKEKISMNANVPLERVFNTYDVGNIYELPLFYREQGIDEAILQVMGLE-KKSATLKEWT--NKNIVKYKGEITIGIAGKYTGTSDTYISIVKALEHCSAVLKTKINVKWIETTDIEKSDVKEALKGVNGIIVPGGFGTRGVEGKIAVVKYVRENNMPFLGICYGFQMAVIEFARNVCGIKNASTEEVKKDPPNNVICILPE----------QEEVEGLGGTLRLGGFDVKIVRGTKAYELYGKEHVRERFRHRFNVNTKFIEMLEKGGLVFSGKAPSKKIMQILELPRHPFFIGTQYHAEFTSKPLNPNPIYFGLVKAAIENK-K--MDE-ANRIIVLDFGSQYTHLLARRIRELGVYSEIMAPTADSEEL--KNSKGIILSGGPKSVYEKDAVAFNPEIFSLSIPVLGLCYGQQLIAHELGGKVELGKVREYGNAMLRIE-DSALFEGLPREFN-------VWMSHGDKVQKLPKGFEGKAGTEDCAYAAIADVKRKIFGLQFHPEVSHTEFGMQMLSNFVFSICGAEKDWGMENYLEKKSVEIRAQVGGKNVFLLLSGGVDSTVCLALLNRALGSRIHALHVDTGFMRKNESLLVKEELEKLGVTEIHVARAEKKFIRALKGIYEPEEKRNIIGGLFIDVALEELGNLNETWLIGQGTIYPDTIETGG--TENSNKIKTHHNRAPIIMQMKGRVIEPLNQLYKDEVRELGRLLGLPEALVNRHPFPGPGLAIRILCSDG------KQKADAELGKKINTL---ATTEGYEAKLLPIKSVGVQGDSRTYRNAVLVE------------GALDYAALERLSTKITNSFDSINRVV--------------------------------------------------------------------------------------------------------------------------------------------------------------------------------------------------------------------------------------------------------------------------------------------------------------------------------------------------------------------------------------------------------------------------------------------------------------------------------------------------------------------------------------------------------------------------------------------------------------------------------------------------------------------------------------------------------------------------------------------------------------------------------------------------------------------------------------------------------------------------------------------------------------------------------------------------------------------------------------------------------------------------------------------------------------KKQICLGVESTAHTFGIGIVDSQCNVLANEKDSFT---TESGGLIPRELAEHHSRVGVEIISRAIEKAGVSWKEVDCIAFSQGPGIGPALSVGAVAARMLSLEHNKPLIGVNHCVAHIEIGKKK-CGCKNP-LILYVSGGNSQVIGYESG-RYRVYGETLDIGVGNLLDSFGREIGLGFPAGPNMDEMYFLGKN-YIELPYSVKG---MDLNFSGLLTAAKMKIGK---------ADEKDLVYSLMHTAFAMVVEVTERALAHTGKNELLLTGGVAASKALQKMCSEMCKERGVNLNVCPRELAVDNGCMVGWLGLLMYNSGVTtPIEKSLTNQRFRTDQqVTWL-F----GENLRKAMEKLRNSTSLDKETVKEVVKELQRALISADVEISLVLKLSREIEEEAFK-DLPGGINRKEHIIKTAYDKLAGLLGGSA----KAPEKPEKILLVGLFGFGKTTTAGKLAKWYAKRGLKTAVIAA-DTYRPAAVEQLRQVAEKAKVGFYGNTKEKNAAKVVKEGLEKLKG--YDLLICDSAGRSALDAELSKELKQIDSAFGSKEKWLILGADVGQVAKKQANAFHEIVGVNGVIITRMDGSAKGGGALAACSSTNSKVYFIGVGEKLDDLQEFDPTRFLSRIMGYGDLESLLEKAREVQE--EEGLDAEELLSEE-FTLDTFYKQMKAARKMGPLDKVMDMMG-MK-QQMPKEMLEVGEQKLDKFGHIMDSMTQKEKRDPEIMNKSRIARIAKGSGTKQEEVRELLKNFKRMKKMFSQFRNmlqE------------GKGFRMDKLQEMFAK-------------------------------------------------------------------------------------------------------------------------------------------------------------------------------------------------------------------------------------------------------------------------------------------------
>PER_unclassified_unclassified_unclassified@PER_bacterium_JGI_0000068-E11
FTKFTSAELRKKYIEFFNKQNHSQVVSSSTIPDDDQTVLFTTAGMQQFVPNLMGTPHEQGKRLSSVQKCVRT----VDIDEVG-DNRHLTFFEMLGNWSLGDYFKKESIKWSYQFLIDE--LKIPKEKLWVTVYKYDQESHDIWLE-MGIPENKIVGIGRGDNFWAAGATGPCGPSSELFIWLGEGEPA-EG--QNPETDEDNFIEVWNNVFMAYEQKEDSSLVPLAAKNVDTGMGLERLTMIIQEKTTVFETDVYDNIIAEIEKLSGKKYNENNPVTRAFRVIADHVRCSVHLIADGVSASNEGRGYVLRRLLRRAVRFGKNLGIK-NFLPKIAEVYISEFSKFYPEIGERKKVVLDALNIEEENFLKTLDRGEKKLEEILTK-----SKTFSGKEAFLLSDTYGFPKDLTREIVEEKGIKIDEEKFNAELKAQRERSRANQNFEYKGKD-----NEVFENLPATEFVGDTGQNVEAEILRLVKDG--------PGKLRMVTDKTPCYAESGGQVGDRGEVMIGENILKITNTQKLKNGVFVHSLEMFKKEKARGMKVQISVDENLRRRTTRHHSAAHLLQSALTAVLGDGIAQAGSLVDENRTRFDFSYPKALKTKEILAVKSKIAEYVSLAYPVEIKEMSIEEAKEAGAVALFSEKYGDTVRTVRMGE-PSFELCGGTHIQNTAEIGAVQIVAETSCSSGVRRIEMVVGQAAQELLDKTYLHEEEIAGKLKCSTTQILERIEKLASEKKALQDEVGALSKKLLSFEAEEFYERQKEITDVDVICEPIPNHDLKKIAGLARVLSDKKV-DLVVLFSEDGG---IVIATQK----GKINSRDVFDKIKELAGGNGGGSPFLVQGKGVNLERFPEIREVVKGI----VG----------------------------------------------------------------------------------------------------------------------------------------------------------------------------------------------------------------------------------------------------------------------------------------------------------------------------------------------------------------------------------------------------------------------------------------------------------------------------------------------------------------------------------------------------------------------------------------------------------------------------------------------------------------------------------------------------------------------------------------------------------------------------------------------------------------------------------------------------------------------------------------------------------------------------------------------------------------------------------------------------MPTINQLIRKGRKKNVKKSKSPALQvtfnsavklnrGAPQKRGVCVKVTTMTPKKPNSAVRKVARVRLTNGFEVNAYIGGEGHNLQEHSVVLIRGGRVKDLPGVRYHVVRGVLDLEGVKDRKQGRSKYGTRK--S-----------------KSSPLIEKFINVLMRGGKKTVARKVFTDMLKIITKADDKKPAEVFALAIENIKPRVEVKAKRVGGSVYQIPVEVAPKRQQTLAIRWLLANCRKGSGKPMAAKLATEILAAAKNEGSSVKKREDVQKMAEANKAYAHL----------------------------------------------------------------------------------------------------------M-LVSLEELAQNAVHFGHKTSRWNPKMKKYIYAVSNGVHVFDLNKTAEGLKDTVAELEKLAKKGKTILFVSTKPQTKVMLEEFRESTGYPIVVNKWVGGMMTNFETIKGRIKKMKNIEAMITTGELDKYTKKEQSKLRKELEKLQEAFDGIRDLHKAPDAMFVVDGKRDINAIKEAQRLNIPVLGIADTNVDPDNYTSLIPGNDDAISSLAYILSFVFEAA------------------------DNNPKYTK-------------------------------------------------------------------------------------------------------------------------------------------------------------------------------------------------------------------------------------------------------------------------------------------------------------------------------------------------------------------------------------------------------------------------------------------------------------------------------------------------------------------------------------------------------------------------------------------------------------------------------------------------------------------------------------------------------------------------------------------------------------------------------------------------------------------------------------------------------------------------------------------------------------------------------------------------------------------------------------------------------------------------------------------------------------------------------------------------------------------------------MLVSLNWIKEFVDLKEEPQTICDILTEKSAEVDDIIFQGKSFENIVVGKIKEVSPHPDADALRICKVDVAENELLQVVCGGSNLEENQDVVVAKLGASVLWHpVVMKKTKIRGVESLGMICAAEEVGLADqqGEKEIVDIHLNRKAGENLADVFDKNDVIFEIENTTNRADQFSHIGFAREFVACDLGTWKEGVQEKfELNnlKNREVKGVSKDISEILPEYSAITISGVDgATQSSTKIQNFLNSVNITPKNALVDITNFVMFELGMPLHAFDTDQTG-TDFLFDLSTSGEKMINLDGEEKILPKNAIIIKDAKEVIDCCGIQGAKNSGISDNTQNILLHAPVYDPVLIRRASIAIAQRTDASVIYEKTVPVRLAKKGLIRAIELILEHFNAKVTSEIFQESsEsGFSDTEIHVKFSTIKNRIGLKLTNSDIIEILEKLEFKISDIIeTDMKVSVPYFRGDIAIADDLTEEVARIYGLNNIDGVAPVIAI-EEKPKSDARKVEQQIANVFVDNGFYEVLTLSFYGNKLLEKMGMPTD--nSSQIIVKNPLSEDVNIMRTSLSPRLFEVAERNIRNT-KEFRIFESGNVFSLQNGE---K--VEEMRITSLLVGD--------------DFFSAKSVC---------------------------------------------------------------------------------------------------------------------------------------------------------------------------------V-------------------------------------------------------------------------------------------------------------------------------------------------------------------------------------------------------------------------------------------------------------------------------------------------------------------------------------------------------------------------------------------------------------------------------------------------------------------------------------------------------------------------------------------------------------------------------------------------------------------------------------------------------------------------------------------------------------------------------------------------------------------------------------------------------------------------------------------------------------------------------------------------------------------------------------------------------------------------------------------------------------------------------------------------------------------------------------------------------------------------------------------------------------------------------------------------------------------------------------------------------------------------------------------------------------------------------------------------------------------------------------------------------------------------------------------------------------------------------------------------------------------------------------------------------------------------------------------------------------------------------------------------------------------------------------------------------------------------------------------------------------------------------------------------------------------------------------------------------------------------------------------------------------------------------------------------------------------------------------------------------------------------------------------------------------------------------------------------------------------------------------------------------------------------------------------------------------------------------------------------------------------------------------------------------------------------------------------------------------------------------------------------------------------------------------------------------------------------------------------------------------------------------------------------------------------------------------------------------------------------------------------------------------------------------------------------------------------------------------------------------------------------------------------------------------------------------------------------------------------------------------------------------------------------------------------------------------------------------------------------------------------------------------------------------------------------------------------------------------------------------------------------------------------------------------------------------------------------------------------------------------------------------------------------------------------------------------------------------------------------------------------------------------------------------------------------------------------------------------------------------------------------------------------------------------------------------------------------------------------------------------------------------------------------------------------------------------------------------------------------------------------------------------------------------------------------------------------------------------------------------------------------------------------------------------------------------------------------------------------------------------------------------------------------------------------------------------------------------------------------------------------------------------------------------------------------------------------------------------------------------------------------------------------------------------------------------------------------------------------------------------------------------------------------------------------------------------------------------------------------------------------MIQTQSILSVADNSGAKEVMCIKVLGGSKRRYAQVGDVIVVTVRVASPKGAVKRKSIQKAVVVRQRNTIRRPNGSFLRFDENAVVILNTDGQPRASRVFGPVANEVRTAGYQKIISMAPEI-MSF---VEEYTSTIVPQLKEKLKISNIMAIPKMEKIVINVGIGSWLQGGKDFSKVVQGVEAISGQKSVVRKARLSVSNFKLRKGMPVGVTLTLRGKKMYDFLERIVKITAPRIRDFNGFSLKSFDGRGNYSLGLKTYSVFPEIHYNDVVKNYGIAITFVTTASTDEHSKELLSSFGFPFKQ--MITDPIADLLTRIRNASRAKHEFVLIPYSKMKESLISVLAEEGFLGEVKVVRNEKFP--QLKVFLIPK---NSGI-ELVRKSTPGRRAYVACSDLRPVKNGYGIGVISTSKGLFTTEKAIEEGLGGEYICEVYMSRIGKLPVAIVAGVTTTITDASIEVKGPKGSLSFDFPEGISAKEEDGTIVVSCSSEDRKVRAFHGLTRSIIFNMIEGVTKGHEKQLEIIGVGYRAKATGSRIDLTLGFSHPVSLDAPEGVSVTMHEKNVVIISGVDKQQVGEFAANIRKLKKPEPYKGKGIRYVGEYVRRKAGKSAAKQPRSKGRGr-rqGGRREPKEFEEVVLDIARVTRVVKGGRRMRFLATVAIGDKKGKVGLGTGKSVEVSVAIRKAVQDAKKNLITVPLVKG-TIPFAKEALYKSAKILMMPAPAGTGVIAGGSFRKIATLVGITDVYAKSIGTNSKLVSAQASIKALKSFVRLRKP------------ALDTMARIAGIDLP-NKRIVIALTYVYGIGLTTSQKILASLSLSEDVRANDLLEEDLNKLRNVVAE-MTVEGDLRQQIAADIRRLKDISCYRGRRHNVGLPCRGQRTKVNCKTRRGNR--------GR--MavkRTTSKRKIRRTVSHVKVCINAGFNNTIVTITDLDGNVISWATPGVCGFKGSKKSTPYAAQKAAEMAIEKAKGFGIEQADVLIRGVGPGREQAIRGLHLSGIDIRSIVDRTQTPHGGCRPKNPRSV--MkTFVPKQTDITRAWYIVDAAGKSVGRLAAEVATVLRGKNKPTFTPHLDTGDGVVVINSDKVVLTGNKWQDKKYYRYSGYVGNLKTTTAEKMHEKKPTFVVETAIAGMIPRTKFKKEILKRLKVYAGAEHRQEAQNPQPLEV--K---MAKaeQYFYAVGKRKTSVAKVYLTPSAGKIEVNGKDIAEYFSGNYVGNI-ISPLTVTDNAKKFDIKIVLVGGGFSSQSDAARHGIARALELVNPDLRLSLKAAGFLTRDPRRKERKKFGKKKARKSPQWSKR------------------------------------------------------------------------------------------------------------------------------------------------------------------------------------------------------------------------------------------------------------------------------------------------------------------------------------------------------------------------------------------------------------------------------------------------------------------------------------------------------------------------------------------------------------------------------------------------------------------------------------------------------------------------------------------------------------------------------------------------------------------------------------------------------------------------------------------------------------------------------------------------------------------------------------------------------------------------------------------------------------------------------------------------------------------------------------------------------------------------------------------------------------------------------------------------------------------------------------------------------------------------------------------------------------------------------------------------------------------------------------------------------------M------KTKNGIVVSAAGDKTIVIRVDSHVKHALYEKRVLKSKKFHAHDENNSCKVGDQVTIVECRPLSKLKRWTLVT-----A--------------------------------------------------------------------------------------------------------------------------------------------------------------------------------------------------MLLPKRTKHRKEFRRRNQGKAQTGHRVAFGEFGIKALSFGEITSRQIESARQTMSRSLARKGKIWIRIFPHTPITRKAAEVPMGSGKGSVDFYVARVKPGAVLFEIGGVPESLAREAFRLAGHKLSVKTKIVFNT-ES-----MRIKVGDEVLVISGKDKGKKGVVIALNSTKNTVTVKDVNIMVKHIKKTSE--QAGERIEKESPLNASNVMVLD-SEGNVSRIKYSFDKKDKKVREFVTTGK--AV------------------------------------------------------------------------------------------------------------------------------------------------------------------------------------------------------------------------------------------------------------------------------------------------------------------------------------------------------------------------------------------------------------------------------------------------------------------------------------------------------------------------------------------------------------------------------------------------------------------------MHIVq-eEIGKPKITEEKISDNVSVFRFFPLPSGFGHTLGNAMRRTLLSSVPGAGITKVRIKGVAHEYTSLDGIQDSILNVLLNLKQVSFKKHT-KDPEIVTLVKNTEGDILASEFITEGDTEVLNNDCKISSITKNGTFDLEAQIEKGIGFSSAKERL---QKDNENSWIILDTIFSPVTSVQYEVLPARVGDMTNLDTLQLEVVTNGSLSPSDAFQFSAQILEGYFSFLQNESEEKVEEGFLTDFSSAEASedQESYTPIEILNLSPRTLNALINGNIGSVEEVLVSSASHLESMRGFGKKAMSELTEALEANGYE--------STLRA-------------------------------------------------------------------------------------------------------------------------------------------------------------------------------------------------------------------------------------------------------------------------------------------------------------------------------------------------------------------------------------------------------------------------------------------------------------------------------------------------------------------------------------------------------------------------------------------------------------------------------------------------------------------------------------------------------------------------------------------------------------------MTKVNLQKDLSDARHSLASVRLASRIGQHKNTADVKKARKVVARIMTEIN------S---MS-SRKYTLRNRRKVRIRSKVNGTAECPRLSVYRSNRAFSAQLINDETGVTIASALV----------KQGNIEGAKAVADILSKKYT----GKCVFDRNGYAYHGRVKEFADHARTLGFEF----------------------------------------------------------------------------------------------------------------------------------------------------------------------------------------------------------------------------------------------------------------------------------------------------------------------------------------------------------------------------------------------VD--------------------------------------------------------------------------------------------------------------------------------------------------------------------------------------------ENGCYALIFDSVYDPYKGVLAYVRIVSGTFQKKQKMKLLGTSTEIAPTEVGYFNPKQTPTDILNEGEVGYIVTGLKSTRDAKVGDTVYAGKMEDPKALPGYNPPKAMIFSGIFCTDTSDYPNLRDAVDKLSLSDSSFSFEPENSGALGHGFRCGFLGLLHLEIIQERLEREFNLDLIVTAPSVRYKIDMQKGESFDISSASEYPDPSQIDAIYEPIAKVEIIVPKDYMGPVMELISKSRGIFKNVSYLDDTRALLTAEVPMANLVVNFYDKLKSGTQGYASMNYEFFEMRADKLVKMDILVAGESAGPLSQIIHIDEAQTAGSAITKKLKEIIPRANFPIAIQAAIGARIIARETISAYRKDVTAGLYGGDISRKNKLLKKQKAGKKRMKAMGKVNLPQEAFLSILQRDD-S-NTYNHLSVEKKWQKYWEENKVFSVKNNDNQKTFYALDMFPFPSGAgLHVGHPEGYTATDIICRKRRMEGYKVLHPMGWDAFGLPAENFAIKTGVHPKKSTNQNIENFQRQIKSLGFSYDWDREFATTDEDYYKHTQELFLKLYDKNLLYEDDKPLNWCASCKVVCANEEVEQGLHERCGNVVTKKALKQWMFKITDYAERLLQDLEK----PNVVLLHSLGWFGELTKYLKENKISVTapfpNTENPVYAEWKETFEKEVLPNINANTIILGHSLG---CGFIQRYLSEENLQI-SELV--LVAPTVSDCGIEIKNFFTQKKRGCIPE----TGCCSKDNMAKPSQSDYIFNFLTKVKKKNCKKRQSLKDIKKiVEVRNKKIIFDGEMLFSHFLSKPHKERNYRQNLALTIIKSIPDLKIQNNLGYIEFKNQIFKIVFSSIDNTVSQVKTFYRSEKLTKEYLesaNYEPSATGESPLAKITDWVNVECNKKYQKFTRETSTMPNWAGSSWYWLRYMDPKNSDEAWSKNAENQWGPVDLYVGGAEHAVLHLLYARFWHKAFYDLGLVSTKEPFKKLVNQGLILSYAYQRNTGGLVPVDEVEEKvtnt----etgeKQYFEISTGEEVEKIVAKMSKSLKNVVNPDDIVNAYGADTLRMYEMFMGPFEQSKAWDTTALEGMHRFLMKIWRLFTEKE-----------ILDACPSKELIKLTHQTVKKVSHDIDE-FKFNTAISQMMVWVNSFQKLETI--------PKISGGKFVRLLSPFAPHLAEELWQKFSEDETISFKSWPSYKEELLVEDEVTYAVQVNGKLRGDFKISKEAEKDECIKAAKNIEKVAKFIQGGQIRKEIFVPGKIVGFVVKDQRIVFVTGGVCSSLGKGIVSASTGMLLKNAGYSVSIQKLDPYLNVDPGTMSPFQHGEVFVTEDGAETDLDLGHYERFIDENLSKYSTVTTGRIYSEVIEKERNGGYAGGTIQVVPHITGRIKEKVLKAAKHSGADVLIVEIGGTVGDIEGEPFLEVIRQLKAELK--NVVSIHLTLLPYLRASGELKTKPTQLSVRQLRAAAIQPDIIVCRADEHIPEDILEKVGRFCGVETEAVFPAETADSIYKVPLMFEERNFSEIVQQKLNLS-VKNPELSDWSKMVDSIFSATEEVKIGLCGKYTDLDDAYLSVIEALKAGGYAENKKVKIVWIDSEKLEKDESQKKFKECSGICVPGGFGHRGTEGKIMAAKYCRENKVPYLS--------------------------------------------------------------------------------------------------------------------------------------------------------------------EIL------------------------------------------------------------------------------------------------------------------------------------------------------------------------------------------------------------------------------------------------------------------------------------------------------------------------------------------------------------------------------------------------------------------------------------------------------------------------------------------------------------------------------------------VARRK-----------------------------------------------------------------------------------AAvQKRIADEKKKEEERSKKQA----ES---RS--------------R--------------------KPARGA--------------------------RPGRNKEKksgekkmarkvmrkKEE------------------------------------------------------------------------------------------------------------------------------------------------------------Kkr--keeRE--------lARQKRKAEEE-QAilrkMQRKKRQEQIFTKKEGIVELPAELTVKEFAEKIGVPTSIVITELIKNGIIANITQQIDFDTAEIIAEELEVQVKQVEESMSsEddL--SaLLEEDPSKQKERPPIVAVVGHVDHGKTSILDAIRNTKVISGESGGITQH----------KKHITFLDTPGHAAFTAMRSRGAKTADIVVLVVAADDGVKPQTIEAISHAKEAGATIIVAANKIDKDTANLDKLKGELSEHHIQVESWGGTIPMVEVSALKNIGIDDLIDMILLQAEVLELKANPKRLAVGTVVESHLDPGMGPVATVLVNTGTMKLRDRFILGSTWGKVKVMIDENGKRLKQVPPSGAVRIAGMADLPEPGDIFQVVGTEKELKQKKTELEELKHA---E-KKTNTGLSDILNKIGKTSKKYLNVVIKGDTIGSIEAIDQSLSSIGNSEVDVKIVNAGAGAVSESDIMTASAAKGLIIAFHSSVSNAVKQLAEKEHVEILNYEIIYNILEDVESRLESMLVPDIVEKITGTLDVKGVFYTKGKRKIVGGKVSKGYFEHPCELRFTREGEMITEARLTGIQHFEDKVKRIESPQECGLNIEGFMDVLEGDFIEGVIQETIPKTM---------------------------------------------------------------------------------------------------------------------------------------------------------------------------------------------------------------------------------------------------------------------------------------------------------------------------------------------------------------------------------------------------------------------------------------------------------------------------------------------------------------------------------------------------------------------------------------------------------------------------------------------------------------------------------------------------------------------------------------------------------------------------------------------------------------------------------------------------------------------------------------------------------------------------------------------------------------------------------------------------------M---KRSEKLSVEFSRQVASAISQIFPMQESG--AFTVRNVEVLSDFSEARVWISRIGG----DEDFFERLEKAKNRVAREVYKHIKIVKSPTLVFHEDFTGESAEHMERLIR---------S-------
>Parcubacteria_unclassified_unclassified_unclassified@Parcubacteria_bacterium_SCGC_AAA036-E14
-----------------------------------------------------------------------------------------------------------------------------------------------------------------------------------------------------------------------------------------------------------------------------------------------------------------------------------------------------------------------------------------------------------------------------------------------------------------------------------------------------------------------------------------------------------------------------------------------------------------------------------------------------------------------------------------------------------------------------------------------------------------------------------------------------------------------------------------------------------------------------------------------------------------------------------------------------------------------------------------------------------------------------------------------------------------------------------HPARDMQDTFYIDNKSKkdldMVMRTHTSPMQVRAMQKYGAPLRCVVPGRVFRNEATDATHDTTFDQIEGLMIGENISLANLSAVLKEVLHGLFEEELEVRIRPGYFPFVEPGLEFDVACTICKGakcPACKHTGWLEMLGAGMIHREVLKHGGIDPDKYSGFAFGIGLTRLAMMKYKIDDIRLFNSGDLKFLEQF------------------------------------------------------------------------------------------------------------------------------------------------------------------------------------------------------------------------------------------------------------------------------------------------------------------------------------------------------------------------------------------------------------------------------------------------------------------------------------------------------------------------------------------------------------------------------------------------------------------------------------------------------------------------------------------------------------------------------------------------------------------------------------------------------------------------------------------------------------------------------------------------------------------------------------------------------------------------------------------------------------------------------------------------KV--PSIEKMLKSGMHFGHRTSKWHPKMEPFIFTKRNGVHIVDLIQTRSRMKEALDFMQKMKAEGKTIFFVGTKTQVKKSIKRVATEVAMPYVCEKWMGGTLTNFAIIKKLIKKYKDLLSDKKSGALSKYTKKEQLNMDKQLAKLESKVGGMTEMTKLPDALFVWDIKVERTAVLEAKKKNIPVIAICDTNVNPTGINYPIPSNDDATKTIKLVMNTISEALLEK---------------------K--------------------------------------------------------------------------------------------------------------------------------------------------------------------------------------------------------------------------------------------------------------------------------------------------------------------------------------------------------------------------------------------------------------------------------------------------------------------------------------------------------------------------------------------------------------------------------------------------------------------------------------------------------------------------------------------------------------------------------------------------------------------------------------------------------------------------------------------------------------------------------------------------------------------------------------------------------------------------------------------------------------------------------------------------------------------------------------------------------------------------------------MYLSLDWLKDFVEKNLKDDELGSKLTVHTVEIDGVESQADKYKNVVVGKILEIKKHPKADKLQLAIVDVKSE-KLSIVCGAPNIEVGQMVPVALVGAVLPGD-FEIKPAVIRGEESFGMMCAEDELGLGE--DHSGIMQLDESAKVGDKLSVYLNLNDTVFEVDNKTNRPDLWSHHGMAREISTFLKTKLIKDLSVL-KKEedGKEVDLKVKIENKSECQRYMAVVIAGIE-IEASPKWMQARLISADVKPINNIVDISNYVMLDLGQPMHAFDMAKIAkEKISVRQAKKEETVRTLDGETKELDTNDIVIANDKEVIAIAGLMGGENSEVDEKTKMIVLESANFNSASIRKSSGRLGLRTEASQRFEKSLDPNFCEIAIARAVELVKQICNAKVVSDIIDEG-GfSYQKKEINIDLDWLENFLGLRIDDKEIVSILESLGFDPKIEN-DNLLVKIPSWRKDISIKEDIAEELARIHGYANIEAKMPKIFM-QAPFKNPERKLETDIRNILSSLVMSEVNNYSFVGEEQLKALGVDD----SSYIRLANPITSNHTMLRQSLATNLFGNVKKNQA-KFDSFKIFEIGKVFLNLDSDlsNEnpLQEKRLGILFAGS-K----------EEIYLDIKGSINHLITSLGLCsC-KFCSREKIYYWSNEQMTEIRVQDKVVGIMNILDPRVARKMGIKKEVAIAELYIPELLKLVETKGEvYKQADKYPTMQRDLAFILDESITYNSIKQEIQDFH-EFVARVELFDEYHGDKLGESKKSLAFHVTYSA-DKTLASKEVDEIQANLLKHFEEKFEAKIRDMAKKVTTIIKLQIPAGQANPAPPVGPALGQHGLQIQDFCTQFNNATKD-KMGDIIPVEISVYEDRSFTFITKTPPAAQLIKKTLKLKKGSGKPLTDKVATITQKQLEEIATIKLPDLNTDDIQQAAKIIAGTARQMGVEIK--KQ----ADQKIEELGLDKTKVYSIEEAVELTKKLSKTKFDASVEIHFRLGIDPRKGDQQIRTAVSLPHGTGKTVKVAAFVSPENEKAAKDAGADFVGGEDLVAEIKKEKTDFAVAVAEPKMMRHLAKIAKILGTRGLMPSPKNETVTPDPAKAIGELKKGKISFKNDDTSNIHVAVGKVSFKTKNLVENIETMMATIKKLKPAKVKGIYIRNITLTSSMGPGVKVQI---PKAMAPKINAGVAERKFFTPINDVMPMPDLIEAQKISYDWFIK----------EGLADLFDEISPVTDFIGDLELYFEDYFLDEPKFDEIESKAKNVTFEAPLRVKVRL---------TNKRTGESSSQEVYLGDFPLMTNNGTFIVNGIERVVVSQLIRSAGAIFtseF----VKGRKNYGAKIIPNRGAWLEIETDSNKVIWVRIDRKRKVAITSLLRAFGTETDEELLSLFkdv--------------------------------------------------------------------------------------------------------------dikPQDEEEMSYIEATINKDLAKNEAEGLKEVYKRIRPGDLATTDNARQLIYSMFFRFDRYDFDRVGRYKLNRKFG-------------FDIpnNKETRILRKEDLIAIVKEVIRLNITQENEDDIDHLGNRRVRAIGELIQNKFRVGLARMERIVKDRMSTADMTALSPSKLVNARPVISVVKEFFMSSQLSQFMDQINPLAELEHKRRLSAMGPGGLTRERAGFDVRDVHTTHYGRICPIATPEGPNIGLVGHLASYARLNKYGFLEAPYRRVIKPI--VTDDIEYLDAFEEEKFVSTSSIVPIDEDRHFMVDKCEVRKYGQPGTAYVTEVDFVGVAANQIISVATSLIPFMEHDDGQRALMGTNMQRQAVPLVNAESPVVGTGVEARAAIDSGHVVLAGEDGEVIKSDASAITIKTK---------EIEQHNLVKFLRSNTSTCINQRPEVSVGDKVVKGQVISDGPSIQKGELALGKNALVAFMTWEGFNYEDAIIVSERLVRKDTYSSIRIEDFTIDVRDTKLGPELVTSDIPNIGEEKLKNLDERGIIRVGAEISSGDILVGKITPKGETELSAEEKLLRAIFGEKAKDVRDSSLYLEHGEYGKVVDVKIFSRE---------------------------------------------------------------------------------------------------------------AGDKLSAGVLESIQVTVANLRKIQAGDKMAGRHGNKGVISKIVPVEDMPFLEDGTPIDIILSPLGIISRMNLGQLLETHLGFAATKL-----------------------------------------------------GYKAATPVLNGLTEEQIKAELKKAGLPEDGKVKLFDGKTGEAYDNKITVGYKYMLKLNHMVDDKMHQRSIGPYSLITQQPLGGKAQFGGQRFGEMEVWALEAYGASHTLQEILTIKSDDVTGRSKAYEAIIKGETIKKLNVPESFNVLTRELKGLCLDVEL-LGGAKEHEAE--MlnpIKTTDFDAIRLKLASPEKIKEWSHGEIVRPETVNYRTQKPEKDGLFCEKIFGPSKDWECYCGKYKKIRYKGIVCDKCGVEVTRSIVRRERMGHIELITPCTHIWFLRGLSSKIGLIFGLSMQALEKVVYFASFIITDVNelrLKDLKPLLIISENEYQN-LSFKYGH-IFQAGIGAESIRALLERIDLKESIDQMQEELEVVIA-TKKEKIMRRLKLFKSLEANNIRPEWMVLQSVPVIPPDLRPMVALDGGRFATSDLNDLYRRVINRNNRLKQLVNLNAPEVIRRNEKRMLQEAVDALIDNSARHGIASTGQKRMLKSLADSLKGKQGRFRQNLLGKRIDYSGRSVIVVNPKLKLDQCGIPKNMAVELYKPFIIAKLIEGEHVHNVRSASRFIDAGNDIVWDILEEVTKDSYVMLNRAPTLHRLGIQAFKPLLIEGKAIQIHPLVCSAFNADFDGDQMAVHLPLTKEAIHEAKTLMLASKNILKPATGDPVVAPGQDIVWGAYYITDENKTDKEDLKHFSDENQAVMAYDLKQIELQDLIMVRISG-------------QLIRTTAGRVMFNDILPEKLR-------------YVNKVLDKNDVKSLVSQCYRYYSPEETVEFIDNLKSRSFDFITKSGLSWGMGDLPKFDEKDDLIAKTQEVVEKIQEQYEEGLLTDTERYSKVIELWTSTKEKVTEICKKGLPKE---------------GPVYSMIESGARGSWAQLTQILGMKGLVTSPSGDIIELPVKGNFKKGFDVLEYFIATHGVRKGLSDTALRTANAGYLTRRLVDVSQDVIVSEVDCNDDEGTIITAE-EGTDIGYDVADRVLGRYLAGDLKNTAG-KVLIKKGELVTEDMYDEIKKEEISEARIRSVLSCKLSRGICQKCYGWDLGYNKMVKMGTAVGVIAAQSIGEPGTQLTMRTFHTGGIAG--------------------------------------------------------------------------------------------------------------------------------------------------------------------------------------------VDDITQGLPRVEEIFEARNPKRKAVLADIDGKISIESTAPHSKLKIN--------------------------------------------------------------------------------------------------------------------------------------------------------------------------------------------------------------------------------FMKFIIGTKQEMTQVWQ-DDNVVAVTKVNVGPCRVTQLKTEKADGYEAVQLGYGARKVKNINKPQIAHLKKAGIDTSQYLREFRAEDIT-kGLELGDVVNADTFTAGDKIQVIGISKGRGFQGVVKRHGFHGTNEQHGNKDQSRMPGSIGA-TGPAHVFKGTKMGGRMGNDRVTMKILEIIEVDVENNFVYVKGGIPGARNGLILIT------GEGELSINIKTYNQKAETVGEKELNEKVFALKANEALIHQAMVAQTSNERQVLAHTKDRSEKRGGGKKPWAQKGTGRARAGSSRSPIWKGGGVTFGPTSRNFKKSINKKMKRNALCMLISDRVSNEKMYILDKFEIENFKTKDVDTVLQGFNAKR-SLLIINDKSDEKVKYSTRNLTGVKIINIDNINIVDLIKYRNLLITEKSIERIEKVYSSRGM--AYKVLIKPLITEKAAAMSS-ENKYVFEVSKDANKIAIADAIYEVYGIKPTAVNISNMLGKKVRHGQTMGRRKDWKKAVVTLKKGST-IDVYEgV-MAVRRVKPTTPGRRQARFEDFSDITSTIPEKRLVKAKRRISGRNSQGRITVRHRGGGAKRAIRIIDFKRDKYDVPAKVATIEYDPNRGARIALLNYADGEKRYIISPIGLKVGDTVLSREKIEIKPGNAMPIKYILAGIDVYNVELEPGFGAKLARGAGNCVQVMGVEDKYAQIKLPSGEIRLVKKECMCTIGQASNPDKRHIKLGNAGRKRHLGFRPTVRGSAMNPVDHPHGGGEGNQSIGLKHPKTPWGKPALGVKTRRKHQPSNKLIIKRKSKK------MEVKASAKKIRLSPRKVRLVIDLVRGAKVNNALNQLMFVNKGPKETVVKLIKSAIANAVNTYDLSEDNLFIKEIRVDEGVTLKRWMPRARGRATPVRKRTSHIMLTLGEL-NDMGKKINPKIFRIGITKAWPSKWFASGKNYARNVEQDINVRRFLLKDLREAGVDRVEIERNAKKINIGIYTAKPGLIIGRGGKGADDIKKKIHSKFLKNINLNIFEFDRPNLSSQITVQSMAMDLEKRMPFRRVMKQVINRVERAGALGVKVIVAGRLNGAEIARSEMLTSGKVPLHTLRADIDYARGVAHTTYGVLGIKVWIYKGDKFDNATAAKKGD-------VIGRKTRR--------MIQTESKIKVADNSGARVVQCIRVLGGYRKRYARVGDVITVTVKQATPHTPIKKGDVMRAVIVRTKKEIRRKDGTYIRFDENACVIIDKEKEPKATRIFGPIPREVRRAGFFKIASLAPEVL--M-RLKDKYKKEIVKKMQEKFSYANIFDVPKIEKVVLNVGMGRHSKEKLYIENVEKSLTAITGQKVMLTKAKKSIASFKVREGQIVGCSVILRRDRMYDFLEKLVNVTFPRVRDFRGILEKNIDRSGNLNIGFKEHVAFPEIKADQTDNVFGLEIAVVNSATNYEEGLELCKQFGFPFKED--MTDPIADMLTRIRNASAVAKLDVVLPMSKIKLEVAKILEKEGWVQKVDVEENSQSNfDQLKIILRYKKSGKSAITSLKRISKPGLRIYVDKNNLPKVLNNLGMAILSTSQGLMTNKEARKKGLGGEVLCEIYMSRLGKLAITIPNGVDVKIDKDFIVVKGPKGELTQKLLDCLKIDIKENEVVVSVNKDLKKERAYWGLYRSLINNMVVGVSEGFQRKLEINGVGYKVALAGKKLTLNLGYSHPIEFPLPDDITAEVEGTNKITISGFDKQKVGETAAKIRKLRKPEPYKGKGIKYDDEVILRKEGKTAAKKKRQDKSTkrsfKKKQARDEFDQRLVDLARVTRVMAGGKRMRFRATIAIGDKKGKVGIGMAKGADVALAVNKAVNNAKKAMIDVSIVND-TIPHEVFHKFGAAKVLLKPARQGRGVIAGGAIRMILELAGVKNVTSKNLGTNNKVTISKCLIEALDSLKKVERKAPKSQKKI----VSET-----------------------------------------------------------------------------------------------------------------------------------------------------------------------------------------------------------------------------------------------------------------M-------KKIERKLHKIDAENKSVGRISTQIALFLRGKNKPEFEPNVDGGDIVEVTNVNKLKFTGKKLDQKNYYHYSGYPGGLKTKKMSDLAETDPADIVRRAVREMLPPVKFRKEMLKRLI---------------------IR-KLKG--KYFASIGRRKTSIARVRLKKGTGAMVVNNMKADEYFTVEA-MKIVKQPLKLTGNLKEFTLSVVCRGGGKLGQAAAIRHGISRALVDMDEELKPGLRAKGWMTRDARRKERKKPGLKKARRAPQWSKR-----------------------------------------------------------------------------------------------------------------------------------------------------------------------------------------------------------------------------------------------------------------------------------------------------------------------------------------------------------------------------------------------------------------------------------------------------------------------------------------------------------------------------------------------------------------------------------------------------------------------------------------------------------------------------------------------------------------------------------------------------------------MLDIKYIRENAEKIKEAAINKNI-KV-DIDKLLQIDKRRRKLQTRLDNIRAKRNELAKSAKD----G--RPSEGQIKAGKKVKQEMIALEEGLKLINREYMDIMVKVPVVPSSDVPIGKSEKENVEIFRSQEPPEFNFKIKDHIEIGKDLDIIDMERGSKVAGYRGYYLKNEGVSLTMALMLFALEKLIQK-GFTPVIPPTLVREFALFGSGYFAGKNDEIYKIEntknKEDKFLIGTAEPALLAYHANETLDEKDLPIKYCGFSQCYRSEIGSYGKDVKGMYRVHEFMKVEQVCITTAKESDKLHQEMLEISKELHKELGLPYRVLQICTGDMSAGKYKMFDLEAWMPSRNAWGETGSATNFLDWQSRRLNVKYKTSE-GKSKHVFMLNNTALPSVRPLISILENYQEEDGSVKIPKALRKFMPGN----ASK-----------------------------------------------------------------------------------------MSRSLKKGPYVNERLLNKIKNL-KPGDKTVIKVWDRSCTVTPEMVGFTLGVHNGRQHQNVYIVENMVGHKLGEFAHTRKFVGHGGKAAKV--ARKEM--KAIHKSFDGIVVSVAMDKTIVARVDKVRVHSKYMKRFTVSRKYKIHDEMNKYKVGDKVSFVECRPMSKDKRWRVI--------P-LLVTGLGNPGEKYNKTRHNAGFIFLDKLATELNLTWTENkKLKCQI----IKDANLILVKPLTYMNNSGEAVQSVMSYYKMLPNNLLVIHDDLDILFNKYKFSTDSRAAGNNGVQSIINHLGTKNFKRLRLGIKTDLLQHTAKDFVLKRFSKEEQNNLDKLIDNIIK--------------------EYFL--MPKKTKYRKSHKGKRGGKASRKLTISFGSYALKTMEPCWVTSRQLEAARRVMTRYTKRGGKIWIRVFPDKPVTKKGGEIPMGKGKGALDHYVVVVKPGMIMFEMDGVEESVAKEAMRLAAYKLPVKCKIMVK---------MNIKKGDKVKILAGKDKGKTGKVLQVFPTRERASVEGLNLLIKHMRPSRE-GENGQRIEFPAPLNISNLILICPKCSKPTRIAHKITKGNKKFRVCKKCDQVVD-ISLHTIKPKVGSAVKRKRIGRGNAAGQGTYSGKGLKGQKCRSGVS-NLKRLGMKQVLLRTPKARGFKSH-RPKNQVINLHTISAEFK---DGSVISPLTLLDKGLIEDAKGGVKILAQGKLTKKLKFKKLKLSDSAVEEIKKAEGEI--L---MALY-NKLVQIWKARDLRNNILFVLAMLVIFRLAAHIPVPGVDTSALKDFF--ADNQMMGMLNMFSGGSMENFSIVMMGIAPYITSSIIFQLLGMIVPKLEEMQKE-EAGRAKISMWTRWLTVPMALMQSFGMITLLRNSP---AQILGDISAFNFATILIIITAGTVFLMWIGELITEKKVGNGISLLIFAGIVAGLPQAISNIIAGSTS----QETFTLIGFLAISIITVVGVIVITEGQRNIPIQYAKQIRGsR-TSGGTTSHLPLRVNMAGVIPIIFAISVVLFPTMIAQFFVNA--KTEWIAGFANWTiFANQLFYGVIYFLLVFAFTFFYTEVIFHPDQVAENLQKQGGFIPGIRPGRHTAEYLSNTTHKIILVGALFLGLIAVLPLIMKYFT-hIDALAIGGTSLLIVVAVVIETVKQIEAQLSMREYEGM----------------------------------------------------------------------------------------------------------------------------------------------------------------------------------------------------------------------------------------------------------------------------------------------------------------------------------------------------------MY-----DEILKQFTDFEKQMVDPAIVTNIKKLTEISKKHAEIKEAAENIKNYNQILTTIEDNQEIIKTEKDKELVEMAEEEIPSLKKESEELKIIIDKLLTPTDPNDKKNIIMEIRAGTGGDESALFAAELFRMYSRFAESKRWKVNILDTNHTGIGGYKEIIFEIKGAGAFSFFKFEAGTHRVQRVPETEKQGRVHTSAITVAVLPEAEEVDMEIKNEDLKIDVYSASGPGGQSVNTSNSAVRITHLPTGAVAQCQDQKSQQQNKVKAMQVLRSRVVAKIEAEKQAKEATERKDQVGTGDRSEKIRTYNFPQDRITDHRIKKSWSNIPGILDGAMDDIVASLQEASIA------KNS--M-NEYLVEKQSNFDQTIDFFKKDIMNLRTGRANPNVLDSVQAENYGAKTQLSAMASITVPDGQSILLAPWDKSVIKEIEKAIVEAGLGFGVVNEGDKIRLTVPKMTEENRIEIVKKLNEKQEHARVSLRKVRDEVKSAIEQAEKDKEVTEDDKFMFIKELDEEVTKQNNDLKEIRDKKEEEIMTI-----------------------------------------------------------------------------------------------------------------------------------------------------------------------------------MDFKELKKKSESELHKVLADSRAKLRELRFKDANKQLKNVRGIRTIKVVIAQVLTLLNTDKEE-RKDMNKqIAKNKRKARRKAKVRSIISGSSSCPRLSVYRSNSSIYLQLIDDKKGVTIASAHTKEKDVKNTEEGLGNKEKISLVGELIAKKGLEKKVKKVVFDRGSYLYHGRVKAAAEGARKGGLIF------------------------------------------------------------------------------------------------------------------------------------------------------------------------------------------------------------------------------------------------------------------------------------------------------------------------------------------------------------------------------------------------------------------------------------------------------------------------------------------------------------------------------------------------------------------------------------------------------------------------------------------------------------------------------------------------------------------------------------------------------------------------------------------------------------------------------------------------------------------------------------------------------------------------------------------------------------------------------------------------------------------------------------------------------------------------------------------------------------------------------------------------------------------------------------------------------------------------------------------------------------------------------------------------------------------------------------------------------------------------------------------------------------------------------------------------------------------------------------------------------------------------------------------------------------------------------------------------------------------------------------------------------------------------------------------------------------------------------------------------------------------------------------------------------------------------------------------------------------------------------------------------------------------------------------NAKYIFVVGGVMSGVGKGITTASIGRILQSKGFNVSAMKVDPYINVDAGTMNPIEHGEVFVTEDADECDQDIGNYERFLNKNIYRENYMTTGRVYQTVIQKERNLEYKGKCVQVVPHIPMEIRDRIERAVEKTKAEIMVIEIGGTVGEYENLLFLEAARFMKLEN-PGCVQFVAVSYLPIPSKVGEMKTKPTQHAIRSLNGAGIQPDFIVARSRLAIDEPRRKKIAIHCNVARDAVIAAPDIDSIYDVPLNFEKDKLGDRILDNFGLK-AKKDDLSEWAEMVKRSKSENGEVKIGIVGKYFSLSDSYISVIEAIKHACIANNCKANLTWVNTEEIEKNG-TNELDKYDGIIVPQGWGNRGSEGKIDTIKYCRENKKPYFGLCYGMQMAVIEYARNVLGLKDANSEEVNPGTPDPVIHIMPK----------QKEKKQYGGTIRLGGWPCQLKNNTHLAKAYAKKVVSERHRHRYEFNNKYREKLEKVGLTIAGTSPDNKIVEAVEITDHPFYIGVQFHPEYISRPLDPHPLFVEFVKVCLRLR-DKK---------------------------------------------------------------------------------------------------------------------------------------------------------------------------------------------------------------------------------------------------------------------------------------------------------------------------------------------------------------------------------------------------------------------------------------------------------------------------------------------------------------------------------------------SI-----------------------------------------------------------------------------------------------------------------------------------------------------------------------------------------------------------------------------------------------------------------------------------------------------------------------------------------------------------------------------------------------------------------------------------------------------------LMKNGIFASLNEQIDFDTVWLIGSELGLDIKKEEGTQDtTdeDKLKiLEKEDKKNLLARPPVIVVMGHVDHGKTKLLDSIRKSQVVEGEAGGITQHIGAYQIERK-KQKITFIDTPGHEAFTAMRSRGAKIADVAILVVAADDGVKPQTVEAFRIIEASKIPYVVAMNKVDKPDANIEKTKQELSNLGIVPEDWGGKIICSPISALKGDGVDELLDVVLLLAEAEDIKANPAAAAVGTIIESHLDKGAGPVATVLIQNGTLHVGDQLVFDDIIGKVKTLNNYQGKKIKQAGPANPAQIIGLKTLPNVGDIIQVGT----GKKIRHKRNRSMSQSS-------IVASGQQSDIENKDCQLVNLIIKADVLGSAEAVEESLEKINTKDTKIKIVKKGLGNITDGDIKQAEASNALIVGFNVKTSVGIEDLARERKVSINLYSIIYDLINDMKEALKKATVAKIVRKNQGIMKVKAIFKTGAKSQIVGGLILNDIIKQNSKAEILRDDSIIGFGEISTIRCGKEEVTEVVEDQECGVTYVGDPIIEVDDVLQFYATEEE---K---------------------------------------------------------------------------------------------------------------------------------------------------------------------------------------------------------------------------------------------------------------------------------------------------------------------------------------------------------------------------------------------------------------------------------------------------------------------------------------------------------------------------------------------------------------------------------------------------------------------------------------------------------------------------------------------------------------------------------------------------------------------------------------------------------------------------------------------------------------------------------------------------------------------------------------------------------------------------------------------------------M--SFRIKQINEQLLSELAHLVVENVIFK-DG--LITVTRVDTSPNLRQAKICISVLPE--NKTGSALTEIRKHNKDFNKILKRKLNLKFIPRLIWHMDEKIKYMNEIDEVLLQIKEEKQreK-------
>Parcubacteria_unclassified_unclassified_unclassified@Parcubacteria_bacterium_SCGC_AAA011-A09
--------------------------------------------------------------------------------------------------------------------------------------------------------------------------------------------------------------------------------------------------------------------------------------------------------------------------------------------------------------------------------------------------------------------------------------------------------------------------------------------------------------------------------------------------------------------------------------------------------------------------------------------------------------------------------------------------------------------------------------------------------------------------------------------------------------------------------------------------------------------------------------------------------------------------SAEADA------------------------------------------------------------------------LQRTLESKTDADSLR---LKRFLARPNLSRTPGSPINEMVESILKQPDFKEFDVIEVPEIVSVGIGFDLFDFPANHPSRSKSDTYYINDN------NILRTHTTVMWYYYLNDKNQSVGCFSFGKVYRKDEIDRRHMNVFHQMDGWYLQKIITTDDLKEVLASIARAVFGPEVKYRFNPDTFPYTDPSLEMEIE------------REGKWIEVLGSGVVKGSVLDKIGVDSKVYNGWAFGFGLERLAIVSMDLPDIRLLWSDDERVKRQLkLGH-------------------------------------------------------------------------------------------------------------------------------------------------------------------------------------------------------------------------------------------------------------------------------------------------------------------------------------------------------------------------------------------------------------------------------------------------------------------------------------------------------------------------------------------------------------------------------------------------------------------------------------------------------------------------------------------------------------------------------------------------------------------------------------------------------------------------------------------------------------------------------------------------------------------------------------I-KQRLRIKIKAYDSKIIDASCKQIVDIALRNGAEIVGPVPLPTEIHRYTVNRSTFVHKNSREQFEMRSHKRLIDILNPNPKIIDALMNLNLPAGVDVEIKM-ML---TPEDLLQAGVHVGHKKSKWNPKMAPFVFGVRNGLHIIDVTKTLEKLNQAIEFLKETVKNDGVILWVGARVQSRQLIEATAQDLNMPFVVGRWIGGLFTNYKIIKERIKYFNDLDHKFAAGELSQYTKKEQLNFERKLKKMRKEMGGIKDLQKLPQVLFITDLGVEKDAMLEAKKCGIKVVALADTSSNPELVDYAIPANNDAAASLEIIVGSIKKELL-----------------------PFKK-----------------------------------------------------------------------------------------------------------------------------------------------------------------------------------------------------------------------------------------------------------------------------------------------------------------------------------------------------------------------------------------------------------------------------------------------------------------------------------------------------------------------------------------------------------------------------------------------------------------------------------------------------------------------------------------------------------------------------------------------------------------------------------------------------------------------------------------------------------------------------------------------------------------------------------------------------------------------------------------------------------------------------------------------------------------------------------------------------------------------------------------------------------------------------------------------------------------------------------------------------------------------------------------------------------------------------------------------------------------------------------------------------------------------------------------------------------------------------------------------------------------------------------------------------------------------------------------------------------------------------------------------------------------------------------------------------------------------------------------------------------------------------------------------------------------------------------------------------------------------------------------------------------------------------------------------------------------------------------MAKKIKTVVKLQLPAGKANPAPPVGTALGPHGLNLQDFCSRFNAATAE-KGDNIIPVEITIFEDRTFELKYKTPPAADLLRKAAGVEKGAKDPLKNKIGQVTKEQVRQIAETKMPDLNADTVEQAMKIIEGTARSMGIEVK----------------------------------------------------------------------------------------------------------------------------------------------------------------------------------------------------------------------------------------------------MKKKIFSSHKYSFPLPNLLEVQINSYKWFIN----------KGLREIFDEISPITDYTENLELSFGEYYFDEPKYSQDESKDHFTSYEAPLRVKARL---------KNKRTGEIKEQEVYLGDFPLMTSRGTFIINGVERVIVSQLIRSSGVFFsvqN----TRNKNQFGAKIIPNRGAWLEFETDYEGVISVKIDRKRKVPITSLFRIFGLKTDEEIIQAFdky--------------------------------------------------------------------------------------------------------------dtdP----ETSYIKTTLAKDTAKVDSEAYIEVYKRIRPGDMATAENAKGLIDAM-FSSARYDISEVGRWKMEQRLRhirseevkkglqeIDLnkGQNDRVIHLCDMVAIVAEIIRLNNDPHRPDDIDHMGNRRVRAMGELVQQRLRLGLTRLERIARDRMSTLDINTITPAQLINARPLIAITKEFFASSQLSQFMDQVNPLXELEHKRRLSALGPGGLARERAGFEVRDVHTSHYGRICPIQTPEGPNIGLVEYFASYARLNDFGFIETPYRVVKNGK--ITDEIKYFNALEEEGYYIAHAGVGLDETGQLLDEFVQVRYRGEPTQVGISQVEAMDVSPQQIISIATSLIPFLEHDDANRALMGSNMQRQAVPCVMPQVPLVGTGAEERAVQDSGYVILAEEDGLVEAVDGRRIKIKYSmetvqIEKGEIVEYKLHNFIRSNQYTSLNQFPRVAKNQKIKKGDVLADGISTDQGALALGQNLTVAFMSWRGANFEDAIVLSEKMVQHDIFSSIHIESYTVDVRETKLGPEMTTPDIPNVSEEKLKDLDEEGIVRVGAELKQGDILVGKISPKGEADLTAEERLLRAIFGEKARDVKDSSLHLPHGKRGRVVGIKILMRD---------------------------------------------------------------------------------------------------------------KGDKLPAGVIKTIQVEVAEYRKVSVGDKLAGRHGNKGVISKILPEEEMPYMEDGVSVDVILNPLGVASRMNIGQILETHLGWAMKAQ-----------------------------------------------------GLRAVTPALAGATEDQIRAELKSAGLSADGKVSLYDGKTGEKFSQTVTVGVIYIMKLNHLVEDKIHMRSIGPYSLITQQPLGGKAQFGGQRFGEMEVWALEGYGAAYTLQEMLTIKSDDVVGRGHAYESIIKGEPIRTPNIPASFFVLVNEMKGLGLNVEL-IGSELPGPSE--QkitSNIKDFKAIRIKIASPEDILSWSYGEVTKPETINYRTQKPEKEGLFSEAIFGPTKDWECYCGKYRRIRYKGIICDKCGVEVTRSIVRRERMGHITLAAPVAHIWFLRGVPSKMGLLLDLGVQDLEKVIYFAAYIVTEVDearVKSLRRHKILSEAEYYD-LSVKYSE-IFKADIGAEAVKNIFEHIDLKKDIAGKVNNIENE---IDRKKILRRLRLAESLWRSGIRPEWMFMTIIPIIPPDLRPMVPLDGGRYATSDVNDLYRRVINRNNRLKKLIDLKSPEVIVRNEKRMLQEAVDSLLDNSAHRGTAAGGQKRALKSLADLLKGKQGRFRQNLLGKRVDYSGRSVIVVGPNLKLDQAGLPKRMALEIFKPFVIHKLIEKEAASNIRNASRLVEQELDVVWESLEEVIADKVILLNRAPTLHRLGIQAFKPLLIEGSAIQVHPLVCQAFNADFDGDQMAVHLPLSAEAQKEAREVMLSTENLLKPATGEAIVDPQKDMVLGIYWMTSEDKRAEQKGKTFGSANEAILAYDFREIDLRAKIKVRFQKSH----------GEFMETTVGRIIFNRILPDEVG-------------YLNETMNRKRLVKLTSEIIQKFPNEQVVQFLDDIKNLGFDFATRSGISWGMDDVIVPPEKDALIKIAQAEVDKIREHYLNGLLTLEERRYKSIAVWHKVKEQVSKMVPKNMLAA---------------NPVFMIFDSGARGNISQLTQMAGMKGVVINPAGETIELPIIPSFKEGFNVLEYFISTHGARKGTTDTALKTAAAGYLTRRLVDVAQDVVVREDDCGDTEGVVKYKI-DGDEIGVSLGDRLIGRVSLQELKDEQG-KVFIKKGNLINKEQGEKIDKMELAEFKIRTVMRCQSLKGICAACFGWNLGDNALAKRGDAVGIVTAQAIGEPGTQLTMRTFHVGGVAG--------------------------------------------------------------------------------------------------------------------------------------------------------------------------------------------GSDITQGLPRIEEIFEVRSPRGQAIVSEYDGAVED--SQGGQKIKIK----PQDDKVKEYSFPVGVGVFVAKGDLVVRGTQLTEGNLNLQELFEMSGQEAVERYIVKEVESIYVTQGASINEKYIEVIVRQMLSRVRVLDPGDTILLPGEVVEKWEIWNENAGLEEEKGKKATFEQMLLSITKVSLTTSSFLSAASFQETARSLINAAVEAKEDHLRGLKENVIVGRLIPAGTG--FRE---------------------------------MKFILGKKLGCLQLFNEKGEVTPVTLVGAEENIVIQIKTSEKDGYMAVQVGAGSKKENSISKSQRGHFKNL--GSFAQVKEFRVSDVS--AYKPGDKMDISVFAPGEKVSVSAQSAGRGFQGVVKRHGFRGGPASHGHRDVLRKPGSIGG-RFPQRVLKGKRMAGRMGHDRVTVKNLEVVRVDVATNILAVKGAVPGRKGSWVEVRT-----T---------------------------------------------------------------------------------------------------------------------------------------------------------------------------------------------------------------------AVKnRVTDVLISPIITEKALNLEA-ARNYVFKVKTSATKPAIKMAVEGLFGVNVEKVNVLNHKRRNKFLKGKWGTQTGFKKAIIRVKNGQK-IEAI--KS---KYYKPTSPSRRNMTGIEYRKVTAVKPVKALVSALKSQAGRNNSGRITVRHQGGGVKRMYRQVDFKQNFYGITAKVEAIEYDPNRTSFIARIIYKNGLRSYIQAPQNLNVGDEIASYKEGPLKPGSRMPLKYIPVGTAVYSVELNPGQGGKLGRSAGVFIGLSAKEGGFVNLIMPSGEVRKVLEMCSASVGELSNPEQKMVVIGKAGRSRHLGIRPTVRGTAMNPVDHPHGGGEGKQPRGLKRSKNYWGGGIRGVKTRNKKKPSRVFILSRRKK-------MKVTAKLNHLHISPRKVRSVVNLVRGLSAEEALAQLRFLPKRSAGPVFKLLQSAIANAEHNFSLSSEGLKIETLKVDGGPVFKRSRPSSRGRTAPRSKKTSHITLILEGE-RKMAHKINPVSFRLGIQKDWKSRWFTQ-KKFKEFLEEDFILRKYIISKLDKASLESTEIVRSANQIGLVIKSSRPGLIIGRGGKGLEELQQGLKNELNKKIKIDIEEIKKPELYAQLVARNVTEQLERRLPFRRVMKQTIEKVMEPMVKGIKIMAKGRLGGAEIARREHLSKGKIPLQKLRADIDYAQAEANTAYGVIGVKVWIYKGDVFADAQS------------KN--------------------MLKVADNTGAKKVQCIMVLGGSRKRYAQIGDTIVVSVKEAEPRKAVKRKEVLRAVVVRQRKEFKRADGTSVRFSDNAVVLVD-GKEPKGGRIFGPVPRELKEKGFDKIVSLAEEVVMSK-SLREKIKDKVIKELQSSLKIGNVLALPKIRSVVVNVGIGRAVAQSDIIKKVSAEITAITGQKPVVTKAKKAIASFKTRIGMPVGVKVTLHGNKMYDFLEKAVNVAFPRTRDFRGLDETKVDINGNFNVGIKDHTIFSEAAADA-SHTFGFEFTAVISGSDKKKSLEFLRRLGFPIRK---MTDPISDMLIRIKNAQAVNKETVGIPFSKLKQELARVLKQSGLILDYE--KKGRAIvKKLELKLKY-ENSFSAIAAVKRISKPGQRIYLKSREIFS--KKGSTIIVSTSRGLMTGDEARKAKLGGEVLCQISMSRIGKKTINLPEKVTLEVDDSLVTARGPKGELKHKLPRGLTILKQDNIINLVSAGNGKNKNALWGTTRSIIFNMITGVSQGYEKKLEIEGVGYKAQLQGDNLILNVGFSHPVEFKAPEGIDFKV-EKNVISVIGIDKTLVGEVAAKIRKIKKPEPYKGKGIHYRGEVIRRKAGKKASANTKSFSGP---rRREREVREYEEKVLEIDRVARVVKGGKRFKFRAAVAIGNRKGKVGFGVGKGVDVAQAVAKASHQAKKNIVEVPLGRG-TIPFEIKVKFNSAMIFLKPAPPGRGINAGGAVRAISELAGYKDIIAKILRSGNKINNARAALKAFKILA-----------------AKTK-MRIAGINIPDNKRVEVALTYIFGVGPTMSKKILGGTKVNPDKRAKDITPEEANKIKEYMEKNFKIEGELKREIIQNIKRKKDIASYQGTRHMRGLPVRGQQTKTNNRTRRGNARKTMG---SGDNK--kTAAASVRSANKIESGRVYVQASYNNTLVSLTDERGNLIAQASAGALGFKGPKKATPYAANRIIESLSEKIKKIGLRDVVVYVKGIGSGRESAVRGLVGQGLNIIAIKDITPTPHNGPKPPKPRRV--M----------KGKMYKFDASKEILGRLATKVAIILRGKDSAKFSPNNDLSVEVTVYNTDNIKVTGNKMEDKIYYHHSGYPGGIKSRSLKDYMARDSREVFRKAVYGMLPKNKLRDKWIRCLTLVKG-----------------GLAAKEHskRYFEAVGRRKRAVARIRISAAEGNFTVNEKKIGDYFFNEGLKETVFESLSKLKAADHFKVSAKVNGGGINAQAEAIRLGIARALVKFDLNFRKKLKKSGLLSRDPREKERRKYGLKKARRAPQFSKR------------------------------------------------------------------------------------------------------------------------------------------------------------------------------------------------------------------------------------------------------------------------------------------------------------------------------------------------------------------------------------------------------------------------------------------------------------------------------------------------------------------------------------------------MS------------DLVLGIDEAGRGCVIGPLFLAGFLIPEEEHLIdlGVNDSKLLLAKKRDELAKEIKKIAHSYKVLKVSPSDIDKFSINDLEIKFSAQLINHFA--PRRIYLDAPVAGAGIKRPSHKIIGGDSANVLVAAASILAKTEREKHVKILKHKYGDFG----SGYPSDPKTIKLKDWKKSSIVRKKWATLN----NFI---MIDIKKLRENPEYFKKGAERKGY-KV-DIDAVLDLDEKRRALIQEIDGLRREANKISG-IGKMVDT-------EAKEKGSQLKEKTRIKEKELEVVSNNFNEKFFEIPNPPSDDVPDGKNDADNKELRQVGEKPQFKFEPQDHLKICQRLGIVDFEAGAKVSGSQFYFLKNEGALLELALVNYALEVLRGC-GFNILFTPDVAREKFYLGTGYLPKGDEQTYQIA----DSDLGLIATAEITLAGYHADEILNEQDLPLRYVGWSHCFRKEAGAYGKYSKGLYRVHQFTKVEMFCYTAPEDSPKIHQELLKAEEKIFQGLEIPYRVLEICAGDLGAQAVKKYDLEAWLPGRGDWGEVTSTSNTTDYQARNLNIKLRRKN-GEVDFAHTLNGTAIATTRVMIAILENFQRADGKVSIPKTLHKYL-PFKI--ISG-MLKTKQKEKIIKEFQDHKEDTGSASVQVAILTEEIEKLALHLKKHSKDNHSRRGLLKMVAKRKGLLDYLSKSDEKKYGQVIRKLGLKK--RSLKKGPFVDEKLLKKIKA-AGLGSRQVIKTWSRSCTITPEMVGFTLGVHNGRVHVPVLVSEEMVGHKLGEFSLTRKFSRHGGKMQRE--LE--M----SKRILKGKVLSVKMTNTIVVAVETVKPHPKYQKRITVTKKYKAHYTGAELKAGDSVLLEESRPISKDKHWVVKEK----I--------------------------------------------------------------------------------------------------------------------------------------------------------------------------------------------------MLLPKKVKHRKWQRGRTRGLASRGNKLDFGSFGLKAMEAAWISSRQIEACRRAMTHHIQRGGKIWIRIFPYKPVTRKGAEVGMGGGKGSVDHFVFPLEIGRVIFEIDGVSDALAREALRLAAHKLPVKTRIVS---AH-----MKIIKGDEVKILSGKDKSRRGKVVRVLPRENKIVVEGLNLVKKHVRSKQA-EKKGEMISVAMPLATSKVMLICKHCAKTTRVGYQLSNDK-KARVCKKCGQA-L-MDLHQLKPTT-RKKKEKRIGRG-G-KRGTTSGRGTKGQKSRSGHRIRPAVRDLMMKIPQKRGI-GFK-IQSSVFAIIDLTVLENNFK---AGEKVSPKMLVHRGLVESKKGRVKVLGEGRLTKKLILEGLAVSRSAGERVLELGGEVR-QP----MD--KFFQIFKIPELRRKIIFILAMLAIFRLASTIPLPGIDRARLAEFF--ASNQLLGLVSLFTGGTLQNFSVLLLGLGPYITGSIIMQLLTMIFPNLRELYESGSEGRAKFNQFSRLLTVPLAALQSLGTVTLLRSQ-----GIIAQLSFFDLMTLIITVTAGSLFLVWLGELITEKGIGNGVSLLILAGIVSQLPTSIGQSLITFEPG----QIFTYLIFAAVAVIVIAGVVVVSEGQRNIPVAFAKRVRGrR-VYGGFSSHIPLRVNQAGVIPIIFALSILLFPGLIAQFLASS--KIVWLAAIARATfLQQPFIYAGLYFLLVAVFTYFYTAVTFDPKSIADNVQKQGGYVPGIRPGEPTAVFLNQTLNRITLAGAIFLGLIAVLPIITQNAL-gIRTLTLGGTALLIVVSVILETMRQINAQLSLREYDKF--------MQKFS-----LPQKPKIVKKEDGLAVIEVESLYPGYGTTLGNALRRVLLSSIPGSAITTVKIAGVDHEFSTMPDVMEDVIHILLNLKQVRFKLFK-DEPVTLKLSAKGEKKITAADFQASNDVEIINPEAHIATLTEKSSLEMEVEVSPGVGYEPVERRK---KEKQPVGSIAIDAIYTPIRQIKFSVENMRVGDRTDFDKLVFELKTDGSIQPEAAFKKAVEILDEHITILSEIEIPEIEEKAKAKGRVKK---------------------------------------------------------------------------SKNKTEE----MT-----------------------------------------------------------------------------------------------------------SSVIIEIRPGAGGDESGLFAADLFKMYRNYSLKKGLSCTVLDSNPSSVGGFKQIVFEISGNGAIDIFKHEAGVHRVQRVPKTEKNGRVHTSTVSVAVLPKATEKDVQINPADLRLEFFRSSGPGGQNVNKRETAVRIIHLPTGTVVTAQTERGQDANKQFAMSILRSKILENVRSKEHHHMQSERKSQIGTADRSEKIRTYNFPQDRITDHRLKKSWGRIEKIIDGDMEPIIKAFQKEET-------IPSAME----IADFKNKLKSVAEFLAIELAKIRSNRISPSLVEDIQVDYFGAKTPIKGLASISLLDARTVVIEPWDKSVLETIAKALGQAGLGSQPVVDGERIRFSLPALTQDRRQELVKMVSQKVEEAKIKSRQLRDEAVKDIQRE-----KSEDIKFRKKEEIEKAMKEHNQKLEDLKNKKEKELMN-L--SKEQKKKLVLEVGAALKNSSSIIFTDFAGLTMAEMTSIRKELKKQQVSYKVIKKSLLDLILIAS-GKKGLDSGHKGSLAVAYSSEDGAAMAKTINSFVVSTKKLNILGGFLMGGLVEANKVIFLAKLPSREILLTQIVQLLMSPISSLARVLDGISKK--------------EKVL-KTKELKLKNTAELNKSLKEEQAKLMQLRFKLSGSQIKEVHQLKVAKRNIARLLTILQEI----KI---M-INKRTANLRRKIRIRAKVIGAAERPRLAVFRSARHIYVQLIDDSAGRTLAALNDQKIVGAKTKTKNRKTVDAATVGKTMGAEILKKGYKKIVFDRGGYKYHGRVKALADGLRTAGLDF-----------------------------------------------------------------------------------------------------------------------------------------------------------------------------------------------------------------------------------------------------------------------------------------------------------------------------------------------------------------------------------------------MdTNKIRNFSIIAHIDHGKSTLADRMLEITKTVEARHMQNQYLDMMDLERERGITIKMQPVRMLYEPPRQSVFILNLIDTPGHVDFSYEVSRSLAAVEGVVLLVDGTKGIQAQTLAHLYQAQKQKLVIIPAINKIDLPNSRPEEIELELEKILG--EAEILRISAKEGTNVDKLLEKIVEKIPCPKPGLGHEGRALIFDSTYDDYKGVMAFVRVFDGSFKIGSKIKFIAQKKDAEIMEVGYFKPQLVSQKDLNQGEIGYIATGLKDPTLVRVGDTIITIADQADKALPGYEEPRPVVFASVFPKEGADFNVLREALNKLKLSDAALSFEPDSQEVLGRGYRCGFLGSLHMEIVLERLKREYNLSLIATTPSVIYELVLKNGENQTIFSAADVPTSDRYTEIREPWVALNILTPTRYLGGVLELVSWRRGVHTDTEYLSAERVQIKYEIPLAEIIVDFHDKLKGVSSGFASLSYEFLELRKGDLARLDILVAGELVTALSRLVPRDQAFEEGQRLVSKLKELLSRELFKVSLQAAVGGKIVAREDISALKKDVAGYLYGGDITRKMKLREKQKRGKKRMKASGRVNIPSSVFFELLK--R---------------------------------------------------------------------------------------------------------------------------------------------------------------------------------------------------------------------------------------------------------------------------------------------------------------------------------------------------------------------------------------------------------------------------------------------------------------------------------------------------------------------------------------------------------------------------------------------------------------------------------------------------------------------------------------------------------------------------------------------------------------------------------------------------------------------------------------------------------------------------------------------------------------------------------------------------------------------------------------------------------------------------------------------------------------------------------------------------------------------------------------------------------------------------------------------------------------------------------------------------------------------------------------------------------------------------------------------------------------------------------------------------------------------------------------------------------------------------------------------------------------------------------------------------------------------------------------------------------------------------------------------------------------------------------------------------------------------------------------------------------------------------------------------------------------------------------------------------------------------------------------------------------------------------------------------------------------------------------------------------------------------------------------------------------------------------------------------------------------------------------------------------------------------------------------------------------------------------------------------------------------------------------------------------------------------------------------------------------------------------------------------------------------------------------------------------------------------------------------------------------------------------------------------------------------------------------------------------------------------------------------------------------------------------------------------------------------------------------------------------------------------------------------------------------------------------------------------------------------------------------------------------------------------------------------------------------------------------------------------------------------------------------------------------------------------------------------------------------------------------------------------------------------------------------------------------------------------------------------------------------------------------------------------------------------------------------------------------------------------------------------------------------------------------------------------------------------------------------------------------------------------------------------------------------------------------------------------------------------------------------------------------------------------------------------------------------------------------------------------------------------------------------------------------------------------------------------------------------------------------------------------------------------------MEAK--------INKKAYFNYEILEKFEAGLKLLGHEVKSLKLNHYSLAGAYVSIRDGEAWLINATISPYQP-KNIGLYDPLRPRKLLLTKKELEYLRGKSQERGLTIVPLKVYNKH-GQIKLEIGLAKGKSRSDKREVLKKRITDREISRELRS-K------------------------------------------------------------------------------------------------------------------------------------
>Armatimonadetes_unclassified_unclassified_unclassified@Armatimonadetes_bacterium_JGI_0000077-K19
-----------------------------------------------------------------------------------------------------------------------------------------------------------------------------------------------------------------------------------------------------------------------------------------------------------------------------------------------------------------------------------------------------------------------------------------------------------------------------------------------------------------------------------------------------------------------------------------------------------------------------------------------------------------------------------------------------------------------------------------------------------------------------------------------------------------------------------------------------------------------------------------------------------------------------------------------------------------------------------------------------------------------------------------------------------------------------------------------------------------------------------------------------------------------------------------------------------------------------------------------------------------------------------------------------------------------------------------------------------------------------------------------------------------------------------------------------------------------------------------------------------------------------------------------------------------------------------------------------------------------------------------------------------------------------------------------------------------------------------------------------------------------------------------------------------------------------------------------------------------------------------------------------------------------------MPTINQLVRKGRRGAPKKSSAPALK-----------GNPFRRGVCLVVRTMTPKKPNSALRKIARVRLTNGIEVTAYIPGVGHNLQEHSVVMVRGGRVKDLPGVRYHVVRGTLDAAGTRDRKSSRSKYGTKRPK-MPRKGPARKRALNPDPVFGNVMAQRFINRLMLDGKKSVAERIFYGALEIAEKKAGKPGLEVFEQALKNVMPVIEVRPRRVGGSTYQVPVDVRPDRRVSLAMRWITTFARKRAGRTMEEKLAAELLDAANQTGASIKRREDNHKMAEANKAFAHYRWR-RTKVRIRLRAFDHRILDQSVEKIVDTARRTGARISGPVLLPTEKNIVCVNRGTTIDKESMEHFEMRTHKRLIDIQEPGAKTIDALMRLDLPSGVDIEIKL--MsSITMKELLEAGVHFGHQTRRWNPKMKRYIYGARNGIYIIDLHQTLKLFDAAQRFVQEIMLDGGSLLFVGTKKQAQDAIEEAAKRCRQYYVNQRWLGGMLTNYRTIQLRVKRLAELHEMEEKGILEKLTKKEAKGLLEERQRLERYLGGIKAMTRLPQAVFVVDLRKEHIAVAEARKLGIPVIAIVDTNCDPDVVDYVIPGNDDAIRAIKLICNKIADAVIEVKQDQWDREAEAPVT------SVEEVVPDIMTAPDIEEDSV--------------------------------------------------------------------------------------------------------------------------------------------------------------------------------------------------------------------------------------------------------------------------------------------------------------------------------------------------------------------------------------------------------------------------------------------------------------------------------------------------------------------------------------------------------------------------------------------------------------------------------------------------------------------------------------------------------------------------------------------------------------------------------------------------------------------------------------------------------------------------------------------------------------------------------------------------------------------------------------------------------------------------------------------------------------------------------------------------------------------------------------------------------------------------------------------------------------------------------------------------------------------------------------------------------------------------------------------------------------------------------------------------------------------------------------------------------------------------------------------------------------------------------------------------------------------------------------------------------------------------------------------------------------------------------------------------------------------------------------------------------------------------------------------------------------------------------------------------------------------------------------------------------------------------------------------------------------------VAKKVTAVVKLQIPAGKATPAPPVGSTLGPYGINMMEFIKSYNERTAQ-QVGSIVPVEITIFEDRSFTFVTKTPPAGDLIKKALGIASGSGTTGKTTVGTLTQEQLREIAQTKMPDLDANDIEAAMRIIAGTARSMGVAIEQ-RA-RHSKRFNALLKQTPQDELLSPEEALVKVKQLATAKFDETIEAAINLGVDPRHGDQVVRGTVNLPHGTGKSRKVAVFARGDRAEEARAAGADEVGAEELVERIQKGWTQFDLFVASPDMMSLVGRVGSIL--KQKMPNPKAGTVTPNVAQVVRDIKGARAEYRVERAGIIHCPIGKASFTPEQLTANLLTLVNALIKAKPAAAKGRYLKKITVAPSMGPGVGVDTT--LAQ---------------------------------------------------------------------------------------------------------------------------------------------------------------------------------------------------------------------------------------------------------------------------------------------------------------------------------------------------------------------------------------------------------------------------------------------------------------------------------------------------------------------------------------------------------------------------------------------------------------------------------------------------------------------------------------------------------------------------------------------------------------------------------------------------------------------------------------------------------------------------------------------------------------------------------------------------------------------------------------------------------------------------------------------------------------------------------------------------------------------------------------------------------------------------------------------------------------------------------------------------------------------------------------------------------------------------------------------------------------------------------------------------------------------------------------------------------------------------------------------------------------------------------------------------------------------------------------------------------------------------------------------------------------------------------------------------------------------------------------------------------------------------------------------------------------------------------------------------------------------------------------------------------------------------------------------------------------------------------------------------------------------------------------------------------------------------------------------------------------------------------------------------------------------------------------------------------------------------------------------------------------------------------------------------------------------------------------------------------------------------------------------------------------------------------------------------------------------------------------------------------------------------------------------------------------------------------------------------------------------------------------------------------------------------------------------------------------------------------------------------------------------------------------------------------------------------------------------------------------------------------------------------------------D--TILGKKIGMTQIFEEDGSVTPVSVIEAGPCIVTQLKSVETDGYTAVQVGFGAIREKLVNKPLKGHFRHPHVPLCRTLREVRTADVS--DYSVGQAITVDVLEVGDVVKVTGVSKGKGFAGVVKRFHFHGGDATHG-SMIHRKPQSSGA-TDAARTFKGTRKPGHMGSKTSTVRGLRVVRIDPERNLLLIRGAVPGANGGLLTIS------RI---MPEIPLYNMSGENVGTLSLPESVFGVSSNRPLVHQALVAEEANQRQGTADTKTRGEVRGGGRKPWRQKGTGRARQGSTRAPHWRHGGVVFGPHPRNYSLALPKKMRRGALRAALSEKIADGEVIGLEGVALERIQTRAIASMLSALPLER-EVLLVVPDYDPVLLKSCRNIPYLTLRYAPNFSVRDVVSAGRVVLAKDAIGKIEEVLR---MrDPYQIIERPLLTEKSMDQSH-VGKYTFRVALDANKIEIADAVQRIFKVEVLKVNTLRVRGKKRRVGRFEGRTSDWKKAIVTLKPGHT-ITMFEgL-MPLRPYKPTTPSRRFRSVSTFEEITATSPERSLTEPIKRSGGRNNQGKTTARFRGGGTKRLYRRIDFKRDKIGVPGKVATIEYDPNRSSRIALIVYADGEKRYILAPVGLKVGDTVVSGAEADIKPGNCLKLRNIPVGTVIHNVELSPGKGGQMVRSAGAGAQLMAKEGKYAQVRLPSSEVRRVLIECVATIGQVGNVEHENESAGKAGKTRWAGKRPHIRGVAMTPRDHPHGGGEGKSPVGRKGPATPSGKPALGYKTRR-NKATTKFIVRRR-GAESRLkpNQATATAKFIRVPPRKARLVMDAVRGKYVPDALATLKFVPNFAARAIEKVIGSAVANAENGRPFDAENLKLVSGRVDEGPRLKRVQPRAQGRAYRILKRMCHISVIVEEAePKLGQKVHPIGFRIGVIRDWESKWYAD-KGYAAGIKQDHEVRQWIRKNHANAAISRVEIERPGGTLRVTIYTAKPGILIGKGGKGIDDIRVALEKLTKAKVHVNIQEIKHPDIDAQLVADSIAQQLNKRIAYKRAMRQAVMRAIKLGVRGIRVSCSGRLGGSEMARREHMREGKIPLHTLRADIDYGFAEGATTYGNIGIKVWIYKGDVLPGAARLTEA--------EIVPRREALRAERGSRMIRPYTRLRAADNSGAREIMCVRVLKGSSSMDARVGDTIVGVVKSATPGQQVKKSDVVKAVVVRTRQPIRRPDGSVLRFDDNACVVLDNAGEPRGTRVFGPVARELRERNYMRIISLAPEVLAPKPRLKDVYREQVMPALTREFGYSNVMQVPRLQKIVLNMGVGQAGQDPKLLDNAMRDMTIIAGQKPHVTRAKKSISNFKIRAGARIGCKVTLRGDRMYEFLDRFVSTALPRVRDFQGISPNSFDGRGNFATGVREQLIFPEIEYDKIDKVRGMDIIICTSARTDEEARSLLKGLGVPFRER--TTDPVADLLTRIRNANRAYHESTEVSGSKLKLEIVKILQREGFIKGFEIIKDPKQD--RIKVFLRYGPKRERVLTDLKRISKPGLRVYADKTELPRVLRGLGLAILTTSHGVMTDKEARAKGIGGEVLCYVWMSRIGKRPIPLPAGVEIIKGAGEITVKGPKGSITKPISPQMIVDVEDGLLTVRRPTDSKLHRSLHGLTRTLLANMVEGVTNGYTRVLEVHGVGYRSGLSDRNLTLSVGFSHGIEIAPPEGIEFEAGAEQQVVVKGVDKELVGQTAAQIRKLRKPEPYKGKGIRYRGEQVRRKAGKAGAK----MARI------AADTLNLEERVVRTNKVQKTHKGGRTMSWNVLVVVGDRKGNVGAGLGKARAIPDAIRKGVEDAKKNMIEVPIAGT-TIPHEIIARHGAAEVLLKPASEGTGIVAGSSVRTILELAGISDVLGKSLGSSNAINIAWATMRALASLKRPEDVAKMRGKTVRELiPWYALARIAGVDLPRDKRIEYALPYIYGIGLSSARKIVAAAGIDPATRVRDLTESESSKLRELIERDYRVEGDLRREISLNIRRLVEIGCYRGLRHRRSLPVRGQRTKTNARVRKGPKRTIAGKKRAKGAS----TRQKPKEKKNIVQGVVHIKSTFNNTLITITDMRGDAISWASAGGIGFKGAKKSTPFAAQMAAESAARKAMEHGLRRVEVYVKGPGSGRETAIRSLQAIGLEVMLIRDVTPIPHNGCRPPKRRRV--MkTYSANPETIERTWWVLDAAGRPMGRLAADAARLLRGKHKPTFTPNVDTGDFVIVVNAAKVLLTGHKDDE-RLYRHSGWPGGLKSVTRAEELEARPENAVRRVVRGMLPHNKLGDSMINKLKVYAGPDHPHAAQQPVVWT---GPEVPTG--VSYYGTGKRKDAVARVWLVPGTGEIKVNDRPGDKYFGRLVLMRLINQPFEITETAGKFDVIATCSGGGISGQAGAVRHGISKALIEADPELRTTLRRLGYLTRDPRVKERKKYGRKRARRGFQFSKR---------------------------------------------------------------------------------------------------------------------------------------------------------------------------------------------------------SGKSP---LLGVAVVDKPGGMTSHDVVNLVRRRLGCRRVGHAGTLDPMATGVLVVCVGQATRVMEYLQTDPKAYEATVAFGIETDTLDITGTVTRRGDASHLTRAAVEDALARFRGTILQVPPMVSARHVGGERLYDLARRGLEVEREARAVTVHSLTLRGFSAEp-ppTADISVVCSAGTYVRTLAADLGAALGCGGALTALRRTRAGRFTLEEAQTPDGALT--------------LLPIEQALSTMPQVRLDDDTFARLRDGCAVACPPDLLv---sAEGPILVVC-DAARYAIVTR-DDRELRPVKVlnAAETTR--VSPEKNRPwrfeeaaRLRGFSLIGGMDEVGRGPIAGPVVAACVVLSRTAELP--EVRDSKLLTEAARNRACDAIMANAMAIGVGEASPAEIDQHNILRATHLAMRRAVERCDPTPEHVLVDG-LPVPLLPVSNEAIVRGDALCMSVAAASIVAKVTRDRMMARLDAAYPIYGFGRNKGYPTPDHLRALRAHGPCPIHRRSFAPVRECS-ASLFDP-LDIRLIREQPDFVKEGLRKVGA-DPaLVDQVIELDARRRTLETEASSLRAQRNAGSKEIGRLKDEA---EREARKAEMRAIGDRIASIEVDLKAAEADQQNLLLNIPNLPLPEVPYGADERENVVIKTVGEPRAFDFEPKPHWEIGAALGILDIERGTKLSGSRFYVLKGQGAALQRALISFMLDLHIRKhGYTEVYPPAVVKEHCLVGTGNLPKFGDNLYRDI----EDDLWLVPTAEVPVTNLHREEILDASDLPIRYVAYSPCFRRERMSAGRDVRGIKRGHQFDKVEMVKLCTPETSRAELDSLIADAEDVCQALEMPYRVVQMCTGDLSFVSAIKFDLELWAPACGEWLEVSSCACFTDFQARRAGIRYRPEPSARPEFVHTINGSGLALPRTLIAVLENYQNADGSVTIPEAVRPYMGGVERI-CAG-----------------------------------------------------------------------------------------MGRSLKKGPYADPKLLAKVEQMNKTGEKKAIKTWSRRSTIFPEFIGHTFMVHDGRKHVPVFVTENMVGHKLGEFAITRLFRGHAGQQVERR-TQAAP-ARGRRKVREGRVISDKMMNTVVVAIETRVRHALYGKIMRRTTKFKAHDPTNECGIGDRVEIMETRPISKEKRWRVVRILEKAK--------------------------------------------------------------------------------------------------------------------------------------------------------------------------------------------------MLMPKRVKYRKQHRGNRRGQAHSGNTVHFGDYGLQALESCWMTANQIEAARIAMTRYVRRQGQVWIRVFPDKPYTKKPAETRMGSGKGAPEGWVAVVKPGRILFEMRGVPEETAREAMRLASHKLPIDVKFVKREMEAEEA-KLRIKRGDEVEVIAGKDKGQRGRVLHAYPKVNKVLVEGLNIIVRHQKPRQT-GQEGGRIQKPAPLFVSKVMLVCQQCKRPTRVGYAYHEGEGKL----------ASMQIGDLGPARGARQRSKKVGRGIGSGKGKTCGRGHKGHLARGRPH--LGFEGGQTPLHRRLPQRGFKPVNRIEYAVINVGKLEALEA----GTEVTPQTMFALGFMRHENEPVKVLGDGELTKSLTVRAHKFSQAAIAKIQAAGGTAEEL------LLESLMQAFRIPELKKRIYFNLMMFAIFVLGAHIPVPGIDHDKLEALF--GAGGFMGLVDVFSGGALRKMTIFAMGITPYINASIIMQMLTLAIPQLEAMSKEGESGRKQIAKITRYLTIVLAFLQSIGFSVSFRDAA---------TTSIGLFQMALIMTAGTAFLLWIGEQVTEKGIGNGVSLVIFAGIMTSLPYQSSLVIRSVESG--LVTPLNVIMLLALFVGTIYGIVLITQGARRIPIQHVKRVVGmR-VAPAQASFLPIKVNTAGVIPIIFAISMVLFPAQILNSIPSK---AEWLKAIANSFsPGASWWAMVLYVVLIIVFTYFYTAVVMNVQDMADNLKKYGNYIPGIRPGKPTFDYLDRVVSRITLAGAVFLAAVATIQYVAPALTgvSSFTLIGGTSLLIVVGVAIETMQAIEAQLLMRNYEGFIKqSGVSAMEIAL-------PRIEKLEETESYGTFVVEPLERGYGVTLGNSLRRVMLSSIEGAAITSVKIEGVLHEFSEIPGLKEDTTELLLNLKNLNVKMEGqPEPQTIRIERTGAGRVTGADVECPPGVSVINQECYIATIDENATLSMEMVVEVGKGYVLPDKQE--qRPGQPIGVIPVGSAFTPVRKVNYTVEPRRVGFKTDFERLVLQITTNGSLKPSLAISRAAMILDRYFRHFMELAGAEEFAETDDL------LlrQAGDERIEEMDFSVRTSNCLKKANILTLGELIQATEADLMHLKNFGKKSLDEVKAKLEMRGLALRG-----SGTSSPSKD--------------------------------------------------------------------------------------------------------------------------------------------------------------------------------------------------------------------------------------------------------------------------------------------------------------------------------------------------------------------------MPINDLLTSAESKMAKSVEATRHEFTLIRTGRANPAVLEHVMVSAYGSELPLQQVASITVPDPRQLLVTPFDKNNLAAIEKGILKSDVNLTPVNDGTAIRLNIPPLTEERRREFIKQLHKKIELGHAAIRNVRHECLNQLRTLAKNKECGEDDEKRAQEKLQKLTDQYIAMIDKAGKVKEQELLEV----------------------------------------------------------------------------------------------------------------------------------------------------------------------------------A-KMERLRDLSDRELADELRKQRERLFSLRRENVTRQLENTAAIPETKKEIARILTLMRERALT-GGG--M-EKKFALRLKRHRRVRAKVRGTAERPRLCVYRSTKHIYAQLIDDDAGVTLTAASSVEAPLRG--QSGGNIAGAKAVGALIASKAQEKGIKAVVFDRGGFKYHGRVKSLADAAREGGLEF----------------------------------------------------------------------------------------------------------------------------------------------------------------------------------------------------------------------------------------------------------------------------------------------------------------------------------------------------------------------------------------------TYsQDHIRNFCIIAHVDHGKSTLADRILELTGAISERDMQDQLLDTMDIERERGITIKMTAVRLTYRAENGQAYELNLIDTPGHVDFTYEVSRSLAACEGAVLVVDAAQGVEAQTVSNVNLAYNHNLVIIPVINKVDLPAADPERTREDIESVLAVEAHDAVLASAKQGLGTREVLEQIVHRVPPPSGNPQAPLRALVFDSHFDTYLGVVCYVRVVDGMIRPGQQIRFMATGRDFEVNSVGIFRPQMEETESLRTGEVGFLTASIKKIGDANVGDTVTDAQRPASEPLPGYRKAKPMVFCGLYPVDNRDYPDLREALEKLQLNDAALSFEPETSAALGFGYRCGFLGLLHMEIIQERLEREFGLRLIATSPSVVFRVLRTDGTAMDVENPAHLPDPSQISVIEEPYVDATVFVPSAYIGAVMELARDRRGEFLHMEHITHDRVMLHYRLPLAEILLDFYDQLKSRTRGYASFDYEPSGYREGKLIKLDILVNGEVVDALSMITHRDKAYQRARALVEKMKEVVPRQQFEVRIQAAIGGKIIAAESVRPFRKNVTAKCYGGDITRKRKLIEKQKEGKKRMKQIGNVEIPQEAFLSVLKI-G-MtDRYDFRVIEPKWQARWEAESTFRADDESDRPRYYVLEMFPYPSGAgLSVGHCKNYAPADAYCRYKSMKGFEVLHPMGWDAFGQPAENEAIKRRRHPREMVPEYAANYRRTLKLIGASYDWSREINSSEPEYYRWTQWFFLLLYKRGLAYRATAPINWCPTCKTGLANEEVKEGRCWRCDTPVTKRPLPQWYFRITAYAERLLAGIESL-DWPTGIKLQQREWIGRSEGADVDFPIIGD----PRKIRVFTTRPDTLWGATFMVLAPEHPLVNDLTTPEHRANVDDYIQRAMSATEIERMSVDRPKTGVFTGAYARNPVNGEAIPIWIADYVLMGYGTGAIMAVPAHDQRDFEFARKYGIPIELVYTMVGGPQD-GDSMAQALPDGGYMRDKSPFAGRNSVETVREVIAWLEEHGAGEGRVNYRLRDWLISRQRYWGAPIPIVHCPSCGEVPVPEGDLPVLLPdvdEYQPSGTGESPLATIPEFVNTPCPSCGQPARRETDTMGGFACSSWYFLRFADPHNSEAFADRAKIDAWLPVDMYTGGAEHAVMHLLYARFWTMVMHDAGLVGFDEPFPRLRSQGAMLAYTPGRAPRIDEQSDSDEDGdqivd--wiplkPEEIATFPPDQIIWRWARMSKSKGNVVSPDAVVEKFGADSLRVFEMFVAPFEDNVRWNDEGVAGSLRFLQRLWRWMAPRLPQVrapQTSSGSAETDADRAIRRKLHQTIRKVTDDIEG-FRFNTAIAAIMELVNDLYLWSPAdrpANPGLLREIVTCLTLMVAPFAPHLADELWERLGHSGSTYRAAWPNWDPAIAADEEITIVVQVNGKLRDRLSVPPDTDEDHVKERALASAKVAEATAGKTVRKIVYVPGRLVNIVVG-------------------------------------------------------------------------------------------------------------------------------------------------------------------------------------------------------------------------------------------------------------------------------------------------------------------------------------------------------------------------------------------------------------------------------------------------------------------------------------------------------------------------------------------------------------------------------------------------------------------------------------------------------------------------------------------------------------------------------------------------------------------------------------------------------------------------------------------------------------------------------------------------------------------------------------------------------------------------------------------------------------------------------------------------------------------------------------------------------------RELFA--------------------------------------------------------------------------------------------------------------------------------------------------------------------------------------------------------------------------------------------------------------------------------------------------------------------------------------------------------------------------------------------------------------------------EAAGRRTIELPPNATVKDFAELVGVSASEVQKRLMAEGVLASLTLRLSPDVIKRLAALYGVKVEAKKDSVAaA--KPAT-KHRGPGGGPQPRPPVVTIMGHVDHGKTTLLDTIRNTNVVEGEFGGITQHIGAYQVDVEeKRKITFLDTPGHAAFTAMRARGASVTDIVVLIVAADDGVMPQTIEAINHARAAEVPIIVAVNKMDKPGASPDRIKTQLTEHGLVPRDYGGDVECVPISALKGDGIDELLEHILFAADLLELRADPSGGASGVIIEARQEVGRGAVATVLVQQGTLRVGDCVVAGVAYGKVKAMTNERGEKLQKATPGTPVEIIGLSAVPRAGDALEAVKNERAAREKCERRQERQRTERLGaGRRRVSLADFGRDIREGEAKELRLIVKADVQGSAEAIVGALNALPTDEVGLQIIHTGVGTIGENDIMLASSTGAVVLGFNVRADQQAQAAANREHVEIRTFQVIYELTEAVERAMKGMLAPVYEEIALGKAEVRATFRTPRGTVIAGCYVTEGKVVRNAEARLRRGREVVYQGKIDSLRHLKDDVREMAQGFECGIVMEGFGDYQVGDVIEAYEVRQV---V----------------------------------------------------------------------------------------------------------------------------------------------------------------------------------------------------------------------------------------------------------------------------------------------------------------------------------------------------------------------------------------------------------------------------------------------------------------------------------------------------------------------------------------------------------------------------------------------------------------------------------------------------------------------------------------------------------------------------------------------------------------------------------------------------------------------------------------------------------------------------------------------------------------------------------------------------------------------------------------------------------MSTVRQEQIARLMVEEISAMLLRDLKDPRLS--MVTITHAEISRDLRHARVYVSVMEP--DRQQEALDGLRSASGYIRGEFTRRARLRIAPEIDFRPDKGIEHGARIFELLKEIEAESR-tDSPVDS--
>Microgenomates_unclassified_unclassified_unclassified@Microgenomates_bacterium_SCGC_AAA011-B20
-------------------------------------------------------------------------------------------------------------------------------------------------------------------------------------------------------------------------------------------------------------------------------------------------------------------------------------------------------------------------------------------------------------------------------------------------------------------------------------------------------------------------------------------------------------------------------------------------------------------------------------------------------------------------------------------------------------------------------------------------------------------------------------------------------------------------------------------------------------------------------------------------------------------------------KnKLLSLKNEALGMIMDAHSSEELERLKIHYLGKNGQLAQIAHEIR------DPETGRVFNEVKGAIANAVGSNTQTSN--------PKSKINFDVPGRAMPVGLLHPITVVAREMNSIFQSLGFSVADGPELENDEFNFTRLNLPPDHPGRDLQDSLYVKEP-D----IVLRTHTSSVEAHILADHKPPYRFVFPGKSYRYENLSAANNMMFFQYQGIAVGEEITMANLKSTLNTFIKKFFGPERKSRFRCKYYPEVEPGVGVDIDCPFCKQkgcSVCKNRGWIEMLGAGMIHPNMFTKVGLDPKKISGFAWGMGLDRIVMARYGINDVRSLTNDDL-------IYT----------------------------------------------------------------------------------------------------------------------------------------------------------------------------------------------------------------------------------------------------------------------------------------------------------------------------------------------------------------------------------------------------------------------------------------------------------------------------------------------------------------------------------------------------------------------------------------------------------------------------------MPTVNQLVRFGRKRKNKKVRATALRrsfsgrkitsdMNPFKRGVVTLVKTMTPKKPNSALRKIARVRLSNKDEVTAYIPGIGHNIAEHGIVLVRGGRVKDLPGVKYHVVRGKYDAGGVQNRRQGRSKYGTKS--T--RSGPATKRLLSPDPVYQDILVTRIVNRVMKDGKKTVAEKQIYKMLDILSRKQEKDSVLFLKEVVESLKPQMEVRARRIGGAAYQVPSPVRGDRREALAIRWLINAANDRPNKTFAEKMVAELMDAVAGQGAAMKKKLDMHRMAEANKAFAHFRWMaKGRLRVKIKSFDHRVIDEAAAKILQTALATGAKVSGPVPLPTSRKIITVNASPHVDKNAREHFEMLVHKRLIDIIDPTEKTIDSLSRLDLPAGIDIEVKM----------------------------------------------------------------------------------------------------------------------------------------------------------------------------------------------------------------------------------------------------------------------------MFK-----------TVSQQISFPELEKDILKWWYESGVVDKYLHKNNSKTKFSFLDGPITANNPMAVHHAWGRSYKDLWQKYHTMKGDAGRYQNGFDCQGLWVEVEVEKELGFKSKKDiEVYGIANFVNKCKERVLKYSAIQTEQTKRLGNFMNWDHSYFTMSDENNYAIWKFIKTCSDKGWLYKGHESIPWCPRCETAISQHEILtnYKDVVHESVYLKLPIVG---------------KEGEFLLIWTTTPWTIPANIAVAVDKKIEYSLVKG----------MWVASGAVERLFGKV-----EPSKTCLGKDLVGLKYTGPF-DSLPAVqdsKFHTVVATDTITTTEGTGLVHTAVSAGEEDFKLGRKLGLPMIPVIADNADYFDSMGFLSGKNAKKHPELIIDFLKSENWVLKTEHYKHRYPGCWRCGTELVWKVADEWYIAMdkVTLREQMMEVTKKINWLPTFGLE-RELDWLKNMHDWLISKNRYWGLALPIYECK------CGNFEVMRDELKSRAVE----GWDKFEGnTPHKPWID-EVKi---eCkKCKSIITRINDVGNVWLDAGIV------PFS---TIPEG-WFPADFITESFGQFKNWFYSMIAMSTVLKKTNPFKTVLGYATVLAEDGRPMHKSWGNYIEFNEGADKIGADVMRWMYAKQQPVDNILFG----------YKKADETRRQFHLMIwniynffvtyanfDDFQPSKETKNLRQKTVLDQWILTRLNQTIEIVTKSLDKFDPYTASHNIEDFVN-DLSLWYVRRSRGR-------ED-KMSCHATLYHVLITLCKLMAPFMPYMTEEIYKNL-----TGEESVHLSDWPAVKTTARQAQLIE---DMKVVRKICEMGLAERKKAGiKVRQPLRALRI---KSQISNLKSQLVQLVKDELNVKEVKFE-KENelsvelDTkl---------------------------------ddqLIAEGKLRELIRSVQEKRKEL-----GARLDQKIVLTIN-------------------------------------EKFDKDLMGELSRQTLA-------------------------------------------------------------------------------------------------------------------------------------------------VGHMLDKIKEVNDAVIDLELRGNRADMFGLIGVARDISACFDTKLNLPEVAK-LPKtdPNISLLSIDKSIGKLVKRYIAIKLS-VK-VGPSPKWLKDRLETYGIPSVNNIVDVTNYVMVETSHPMHAFDADKINgGKLILRKAKENEKFETIQQGTLSLSKDDFVVSDTKRVHCL-NIIGGHISGVSNTTKNIILESAVYDSANCRRTARRLKVFTEGGSRHEKHQDPEGVYFTLARATYLMQQVAGAKILGEVSDYYpE-PIKPKVIDFDYSEVSRLSGMEVPTDDAKKILRALGFQVG------VNITVPTFRTDILQSADIVEEVVRLAGYDKIPETPLSGTM-PSPQTYESFSLQEKVRDFLVSLGLKETITMTIVENG---------------TVKLTNPPDPDKAYLRSEIRQDLISSAKKLVYRKQRYARVFEVGKVFKKSKDY------SEHLNLAICCCDE-E------------DIYTFKGIIQMFNSLLGKSlS-FTFGK-EDNIFWAEACLDSLVGKV---------PQYVDV---------------------------YDTVSKYSPIIEDVNV--KLTGDYENLVKKIMSFS-KLINKIDFVDVYEGK--------LTLRLTFHDKNKQLSTADIAPIRELVLRN----------LV-KKVKVILKLNLPAGEATPAPPVGPALGQHGVPIMEFVKQYNDKTKD-QKGNIIPAVITVFDDRSFTFITKLPPVSAMIKKVLGLKEASKKPGKEVAGTLTIDQVKKIAEDKIKDMNAASVEAAMNSVMGTARSMGIKV--SHI--RSKNYVSAKKKVELGKAYPITEALKLLKEVSLAKFDSTVEMHITL------AEKGINKELELPFAAHKSKKVAI--------------A----DDETIAKIEKGDVNFDILLASPAQMGKLVKLAKVLGPKGLMPNPKNGTVIADPEAKAKLLASSIVSLKCEKAPVIHLAIARLSHPEKNVTANIKAVLDALSAAH--------MRKVILKSTMSPSIKLA----I--------MQRNDRLYWGKTVKQLPQLDLIKVQSESWEWFLK----------DGIKEALAAASPIEDFTGNWNLEFITHSIEKPNLTSLQALKKGLSYSAALRVTAKL---------TNKQTGKTTTGDVFLGDIPQMTNRGTFIISGVERAIINQIVRSPGVYFgaeLD--IASGKVLHSAELRPVHGTWLEFEVSKNGVLSVRIDRRRKFVFSVLLRAMGIGDNERITSIFa------------------------------------------------------------------------------------------------------------------dVNNNPDVDYIAISLAKDITKTAEEALIEIYKKMRPGEPIQLDSAQKLMYDLFFNPRRYDLGKVGRYKINRRLG-------------LST--PLDQSVLVREDIISVVKYLISLQNGQGRVDDIDHLANRRIRRVGELVQTSFRVGLLRLDKAIREKMSLVSTEDITPAMLVNPRPVISSVNEFFRSSQLSQILDQVNPLSEIDHLRRLTVAGPGGITRERASFSIRDVNSSQYGRIDPVRSPEGPNIGLVTYLSLYARVNDYGFLETPYRKVIKGRmkISDEIVYLSADEEEKFHISHSDIHTDENGYITDELLAVRFQGEFTEGPVGNIDYVDVVARQVVGTSASLIPFLSNDAANRALMGANMQCQAVPLLLPSSPVVGTGMEFEVAKAMGWTVLARHEGMVVYADANKVTLKLEi---nDIKGDLETYYISKFKRTSQNTCYNQTPAVTIGQKIKKGQVVIDGPSCDKGELALGQNLLIAYASFDGLGYEDAIAISERLVKDDVLTSIYIDEQEADVVDTKLGPEELTRDIPNVGETFLANLDDSGIVTVGSEVGPNDILVGKIAPKGETELSAEERLLRAIFGEKARDVRDTSLRMPHGERGIVVEVQLLDRE---------------------------------------------------------------------------------------------------------------KGDELPPGTNQRVIVKIAQIRKITVGDKLAGRHGNKGVISKIVPAADMPHLADGTPVDILISPLSVLARMNLGQLLEARLGWAMSKI-----------------------------------------------------GNKVAVPVFEKVSETQISEIMKKADLPISGKTILIDGRTGMPYGEPSVVGIGYFLKLTHMVEDKIHARSTGPYSLITQQPLGGKAQMGGQRLGEMEVWALEAHKAAHTLQEMLTIKSDDVVGRAKAFEAIVKGLDIPSSSVPESFNVLVKELQSLGLQIIPQ--------GVLSQdplKNISDFSGLQIKIASPEIIKQWSRGEVTKPETINYRTLRPEKDGLFDERIFGPTKDWECYCGKYKRIRYKGIICDKCGVEVTQSRVRRERMGHLSLACPVVHVWYFKGAPSKISLLLDIAPKSLESVIYFAQFVVTSVElkqAESIRPGKVLSEEDYGR-LIDYEASAFFEVGMGAESILELVSHIDLGKLSSELREEVA-NSTGQKHLKATKRLRVVDGLRRAGINPSWMIVTILPVIPPDLRPMVQLSGGRFATSDLNDLYRRVINRNNRLKHLMDLGAPEIILRNEKRMLQEAVDSLIDSTQYASHRPDQARS--RSLSDMLRGKQGRFRQNLLGKRVDYSGRSVIVVGPELKLNQCGLPKEMALEMFKPFVLRQMIVQGLAPNVKSAKNILESRPPEVFDILENITREHPVLLNRAPTLHKLSIQAFYPVLVEGSAIRIHPCVCSGFNADFDGDQMAVHVPIGQESIDEIKLLMMAENNLRKPSDGVPASIPSKEMALGNYYLTSVDSRLTMSTSVYSNEQEAILAYHTGAISLRQPIKLFY--D------------AVINTTVGRVLFNEKLPEELR-------------YVNEAVKRSVVVSLFDKAFRVLSNERIVKMIDDLKDLGFWAGTVSGLSVSITDCEIFEGKDQIIAESNQKVAEINSNFSMGLITPEEKRRLSQGVWLETTDVLADKTWNLFADY---------------NPIKMMTDAQGKVSREQVKQISAMRGLVVDPTGKIVDLPVKSNYRQGFSTFEYVSAARGERKGLSDTAVRTADAGYLTRRLVDVAHDAIIRLEDCGSQSGLIIS---REGRRAKAFAARIFGRNAALE-IKTKSGKVLVAAGEIIDSAAVASIEAEKLTEVTVRSTLTCNARYGLCAKCYGWGLGAMAMAQIGDPVGVTAAQSIGEPGTQMTLHGKRGASAG---------------------------------------------------------------------------------------------------------------------------------------------------------------------------------------------GVDVTQGLPRIEELFEARTPKVTSPLAEISGKVEVTQTEEGF--TVRIrnTAVKPDEREYEISLTSELKVADGDLVVAGAQLSNGSLDIKDVLEVRGLRGAQEYLIEEIQMVYESQGVTIHDKHIEAIVRKMSDRVRINTQGDTTLLPGDIVDRSHFELENARVLAAGGEPATAQVIVLGITRAALKTGSWLSSASFQQTTSQLADAALEGAVDPLLGLKENVIIGRLIPTSAE--RATVNQN----------------------------K--ILFAKKTGMSRQFDSKGAVMPITTLKIFSMTSVGQKTTEKHGYIANIIKLGEKL----------------------VREFKNI---------EQSTKLEVAKIGDLVNIGGEVKGRGFTGVVKKFGFAGGPRTHGQSDRERAPGSSSSGTTLGRLMKGKKMAGRYGGHIKVVRNLEVISVDAENNIMTVKGSVPGSAQTLLKL-------VVLA-AL---TYTISGTKGENTTLPKSIFGIKADPALLAQAVKVYLSNQRSAKAKVKTRGEIDRTNHKIYKQKGTGGARHGSRAANVFVGGGVIFGPTSQNYKLELPTKMKRKALLGAISQKAEDKEVIVVTNASKSTGKTKQSFELFSKVGLKG-SVLLITSIPQSEFKRSCRNLPKTEVCQAGNLSAYTIIKHKNILITPEAIEEMEKLYVK--M------LNKPLITEKSLADAT-KGKYTFKVDKSTTKTEISQSVSDNFGVKVTSVHTQSMHGKSYRSKKGNKFQPDWKKAIVQLKPGQK-IDLFD-VKMALRIYKKTTPGRRLASGLDRSHLTKNKKQKSLSFIKKQRSGRNNDGRVTVRHQGGHHKQFYRVIDWKRNKKNMPGKVVSIEYDPNRTADIALIQYSDGVKSYILSPEGLTVGQFVQSGEMAPVTLGNALPLKAIPSGTLIHNIEILAGRGAQMVRGAGNSAIISGFEDKHALVKLPSGEIRRFDPECLATIGQLGNADWKNVNFGKAGRSRHLGIRPTVRGTAQNPHSHPHGGGEGRSGEGM-HPKTPWGKPARGNRTRSRKHYSNKLIISRRK----MD--QKIIAKAKFMKGSPRKIRLVADAVRHLSPAKAVTQLRFLPQNGAKTVLRVLSQAIANAKNNFKLSPEGLKISSIIVNEGPRFKRRDVHAHGARGTRHKKLTHVTVELK---YGMGQKVNPIGFRLPLTATWKSRWFATPRKYVAYLIEDVKLRKILMSKLAMAGITRVNIERSPKSVKIIVLVTRPGIVIGRGGAGIEDLRKFIVQFLSKNIDLQIEEVKEPDSNAYFVATKIAGQLEKRLPARRVAVKAIERSMQSGAKGIKVRLSGRVNGAEISRHELYNTGSVPLQTLRADIDYAHVPALTRSGYVGVKVWINRGE-------------------RK--------------MIQIRSILVPADNCGAKRLRVALVHGGSRRNYGSLGDIVTAIVDQADSEGVVKDSEVVKAVIVRVRKERRRKDGSYIRFDDNAAVIIDPKKEPRGTRIFGPIAREVKDKGFNKIASLASEVL--M-NLKQTYIETIVPKLMEEFSITNKMAIPKVHKVVLNIGLKEAAHDKGVLEKATQQLETIAGQKVKVTKAKLSIANFKLREGDPVGLTVTLRSERMYSFMSKLFQIALARIRDFQGVSLTAFDKQGNYTLGISEQIIFPEIDYSKIDKTRGLEITFVTKSPDVKIAKRLLELLGMPFKK--MVTDPISDLLTRIRNGYMSKAESITLPHSKAKEAIVKVLAQEGYLTSHS-VEKN-PL--TLVINLKY-DKKEPAISGIVRVSKPGSRVYTSIDSLPKVFSGLGTHIISTPKGVMGQKQARKLHIGGEVICKVWMSRIGKKPIDIIAGSNIKIESGTVTVSGPKGELTLKIPAGVEVKIENNQVLVASEQ-----SNMHGLIRSLINNMVTGVTTGWTKTLELSGTGFRSAVEGSNLNLALGFSHPVVVKAPAGITFEV-NENKITVRGIDKTLVGEIAAQIRKLRPADPYKAKGFKYEGEVVRRKAGKAAKAMNNYHSTI---------VKEFEERAVQINRISKKTKGGNKMRFAVLMVIGDKKGRVGMALSKAADVASAMRKSAAAAQRHLITVPMKGT-TIPHSIRFSMGAAEILMKPAPVGTGVIAGGAMRAVLELAGIKDVVAKIIGTRNKIANVHATLKALSKLKN----------------I---MPRISGIDIPENKKVSYSLRYIYGIGPANSLEILYKAGVNPDKRVLDLTAEEISKIQKLIDA-IKVEGDLRKEVSQNIVRLKEVGSYRGSRHAHGLPVRGQRTKTNARTKRGKRVTIGALKKEV-MT---------------HNGKIFITATFNNTLVSVTDASGNVVAWGSSGSSGFKGARKSTPYAATVAVEAAVRKAQNLGLKEAEVYVKGPGSGRDSALRAIKSVGIKMSLIADVTPLPHNGVRAKKRRRV-MK-TFTPKSSTVVRGWQIVDAKETVVGRVATKAAEWLMGKHKPAFARHVDCGDHVIVINMKFAKFTGKKEDQKLYARHSGFPGGMRKTTVAQQRVKDVSQIMIHAVSGMLPKNKLHDLMLKRLHIYPTNEHPYG-----------QHFNTLS-kQVSRAIGRRRTAVVSVYLHTGVGESTVNEKPISVYFAGAAPKIALAKPFLVTETEGKYWITAKAAGGGKASQQDALILAVARALIKVKPALRVSLRAAGLLTRDSRKRQRRMIGTGKARRQKQSPKRMNKIVFATTNSGKISEANNILG---IEVVPS----GLEIPEIQSIDPEKVALQKAADYFAQLKTPLLIEDVSLTFNSLNGLPGPYINDFS-----KALGNKGLIELIKGN---DRTATAMTTLVYCDK-DRNPHL-FQGIIQGKISTEERGSNGFGWDPIFIPDGTTKTFAEMTESEKNSLSMRKIALQKFKTWLDK-Q------------------------------------------------------------------------------------------------------------------------------------------------------------------------------------------------------------------------------------------------------------------------------------------------------------------------------------------------------------MDEVGRGALAGPLVAAGVVISNQLSVN--SLRDSKKLTAKQREEIHEQLINSNIIFAVEFISVEEINQFGIGWANKEIFVRLKQKLN--ADIYIADGNLKIN----GIKSVIKADDQIPEVMAASIIAKVTRDKHMSELEN---DYFWSENKGYGTRKHLDALKLIGPCPHHRTKFI-------RNILA------------------------------------------------------------------------------------------------------------------------------------------------------------------------------------------------------------------------------------------------------------LDKKDLPKKFFAFTHCFRSEVGSWGKDVRGIKRVHQFDKLEMDALTTEENSREMMEYLRSINEWLMQQLRLPYRIINKCSRDCGYNAYLQYDLEGWLPIQGEFIELGSNTDAWDYQARRMNITYKDED-NKKKFVHTVNDTGLPMGRMIIAVLDNYQNPDGSVTIPDVLRPYMG-KDKIeLKKMALTVDDKKTVIKKFAQGKGDTGSPEVQVALLTEKITKLAEHLKAHNKDVHSRRGLLSMVSKRRRLLSYLNKKDEKRYKEVIKKLGLSKMARSSKKGPYIDQNLQKKVERMKAAGTKSPIKTWNRSSQIPPEFVGYTFQVHTGNKFVDVFISEAMVGHRLGEFAATRTFRGHGAIVKRTT-DK--M------KIITGKVISNKVDQTVIVSIERSVKHPLYKKFVRKTTKIRAADEF-KSKVGDLVEIVETKPKSKTIFWKVIKK----I--MKIILGLGNPGVEYTNTRHNAGILFVDYLSSKLSSPYGWR-REKNK---MVFKTSELTLIKTSVFMNESGSITPSLTAEGRCDLSQFYLVHDDLDIKLGEYKIQKGVGPKLHNGVESVENALKTKDFWRIRIGIDNRTVPIPGEEYVLQKFSSEERKVLDEVFEEICNHLE-----------------TS--MLQPKRQKYRKQFRGSLSGISYRGANVDFGEFGLKAMGRGWLTARQIEAARKAITRYAQKGGKMWIRIFPDKSVTKKALGTRMGSGKGDIFEYVAVITPGRILFELAGVDEDTAKTAFARASSKIPFAVKLVTK--I------MKIHKNDTVLITTGKDSGRQGVVERVFPGDETVMITGVNQYKRHIKRRSK-DQPGEIVTLTRPMDVSKVALVCPKCKQPTRVGFRL-ENNKKIRVCRKCKSDI--MNLSNL--PKTTIRSKKRVGRGYGSGKGHTSGRGNKGQKARGSVP--LAFEGTKMKLIKRLPGKGKNKSINHKPQIVQRNQLLDWPK----ATPVTLENLIKREIVKPGTVRVKIIGKAELPHPLTFKVPVSSSPAKT-----------NEMWEKTK-KTLTQIWRAKDLRRKLGITLGLLFIYRLLAHIPIAGVDRSALQNLF--SGNQLLGLLDIFSGGTLANFSLIALGLGPYINASIIIQLLTVIFPKLEELSKEGEYGREIINQYTRLLTVPIAILQGFGMYALLKSQ-----NIIGNLNPIMLLVFVITITAGTMLAVWIGDLIGEYGVGNGTSLLIFAGIVGRLPLTLGQTLMTADT----LNPLSLLAFVLAGLALIAAVVFVNEASRNIPVQYARK-AG-Q-TTVNQASYLPLKVNQAGVIPIIFAISLVLMPSMVGQFLEKVsQVAAAARSVVAFM-SPNGMWYNLIYFILVISFTYFYTSVVFNPEKISDEMKKNGGFIPGIRPGEQTANYLTSILNHITIAGAVFLGVIAILPALAQSLF-qVSTLSLGGTGILIVVSVVLETAKALQAQMLVQSYDRFL-----------M----KPQFTIETKNTDANTSRFVFEPLPQGFGHTLGNSLRRVLYTSIRGAAITSVKIGGVSHQFSTIEGVREDVVHIILALKKVRISYVG-DEPAKISLSVKGVKVVTANDFDLTSGVSIANPELVIAEMDKSAKLDIEATVESGYGYRPAG--E---TINNVVGVIPVDATFTPVVRVNYTVEAARVGRVTNFDKLILEVTTDGTISATEALTFASNTLVEYFAMIVSPQVAGEQSKVSTKVGG------VGSSITIEELDLPTRIANALQKAGFDNVASLLSVPKVELAKIKNLGSKSVVVIEAALAEKNLQL-------S----------------------------------------------------------------------------------------------------------------------------------------------------------------------------------------------------------------------------------------------------------------------------------------------------------------------------------------------------------------------------------------------------------------------------------------------------------------------------------------------------------------------------------------------------------------------------A--VNPQKALRVAAMQELLSKAKSVAVVDYKGMNVSQATALRSEVKKVGGEVKVEKNTLFRIALSNQ-S-PVISDQLKGLSAFVFSNKDEISALKVVSDFIKKNNVLSFKFSVVGDKVLDASETIKLSQTASKEASVSKILYLLNYNMSKFVRTLDAIA----------------KARK---KDIAFLNKAELETKALALASQIAKTRLQLAAGKVKNFKEVANLRKQLAVVKTKIN------AI-NRY----QNSNEKRQARTKFKVLSKSGNPRLAVRKSNKYITVILIDDNVKNTICSIKGKDPV---------------KLGTEIAEKALKLKITKVSFDRGGYQYHGQIKAVADSARAAGLVF-------------------------------------------------------------------------------------------------------------------------------------------------------------------------------------------------------------------------------------------------------------------------------------------------------------------------------------------------------------------------------------------------MQSIRNFAIIAHIDHGKSTLADRLMEFTGTVSLRDSRAQLLDSNPIERERGITIKLAPVRMEYK-----GFLLNLIDTPGHVDFSYEVSRSLAACEGVLLLVDATQGIQAQTLAHYYQAKKLGLVIIPIINKIDVSTSEVEKTLEQMQEIFSFSAEEILKVSAKTGQGIEALINQIILKIPPPSNQNNQVTRALIFNSNFDSHLGVVAWVRVVDGEIKTGDKIFLIGSKAATTAIEIGVFVPQRKAINKLGPGEVGYVVTSLKDISQLTVGDTLSDK--LNSDLLPGYSPIKPVVFMSFFPTDGSEINLVRDALGKLKMTDAAMTFTAEHSPALGNGFRIGCLGLLHADIIQERLEREFGLSLIACAPSVSYEILKSDGQVINISKAGDLPDPSYVSEIREPIIKASIFTPETYVGAVMQLCQSHRAVLSDMVYVG-KQVSLIYEMPFSELIRQFYDQLKSASSGYASLDYEIMGYYAADLSKLDVLVNDEKVDAFSQIVPKVNINFIGKGLVEKLQEAIPRQQYEVTIQASVGSKVVARADIKAFRKDVIAKLSGGDQTRKDKLLKKQKKGKARMKSVGRVEIPQEAFLAILKV---------------------------------------------------------------------------------------------------------------------------------------------------------------------------------------------------------------------------------------------------------------------------------------------------------------------------------------------------------------------------------------------------------------------------------------------------------------------------------------------------------------------------------------------------------------------------------------------------------------------------------------------------------------------------------------------------------------------------------------------------------------------------------------------------------------------------------------------------------------------------------------------------------------------------------------------------------------------------------------------------------------------------------------------------------------------------------------------------------------------------------------------------------------------------------------------------------------------------------------------------------------------------------------------------------------------------------------------------------------------------------------------------------------------------------------------------------------------------------------------------------------------------------------------------------------------------------------------------------------------------------------------------------------------------------------------------------------------------------------------------------------------------------------------------------------------------------------------------------------------------------------------------------------------------------------------------------------------------------------------------------------------------------M-------------------------------------------------------------------------------------------------------------------------------------------------------------------------------------------------------------------------------------------------------------------------------------------------------------------------------------------------------------------------------------------------------------------------------------------------------------------------------------------------------------------KNRPPIVVILGHVDHGKTTLLDFLRKSNITASEAGGITQSTRAFQT--G-G--CTFIDTPGHAAFSGMRKRGHNLADIAILLVAADDGVMPQTKECINLLLESTANFIVAVNKCDLPTADVNKVFAQLAENQVFVEGFGGNVPVVQISAKTGKGVPELLEMINLLSSLTPPQADPNGSLEVIVLESRLDVRKGPMAMAIVKNGTLVRGTTLFTDHEVGKAKAL------SIDPAGPSAPVEILGLSEVIPVGQSVFSQKT--ETRAHVQKTSAKVR-------------------------GVIKIILKTDVLGSLEAILESL------DSQVEVIISGTGDVSESDILTAAPINIPIIGFNVKASNSVLKLAETEKVNIKIFDIIYELLDYVDVILQNTLNPHAHEKILGEAEVLAEFKIDG-VRVLGCKCLLGQITKADSLHIKRGEEILMDGRFKSIRLGKTDSQSVKSGQEFGGILSSNIDFKTGDRIIAFQ----------------------------------------------------------------------------------------------------------------------------------------------------------------------------------------------------------------------------------------------------------------------------------------------------------------------------------------------------------------------------------------------------------------------------------------------------------------------------------------------------------------------------------------------------------------------------------------------------------------------------------------------------------------------------------------------------------------------------------------------------------------------------------------------------------------------------------------------------MK-------ILNKFAKSDYEVYESVEAGIVLSGSEVKSVKLGQVDLSKGYIKIGQHEVWLFGVHIYPYQH-ADNAKYDPAHSRKLLLHQREILALESRMKQARLVVVPLSLYTKS-KNIKIELALARGKKKYEKREDIKKRDLAREM--------------------------------------------------------------------------------------------------------------------------------------------
>Microgenomates_unclassified_unclassified_unclassified@Microgenomates_bacterium_SCGC_AAA040-P11
---MRAKELRQKYLDFFISKKHKVIPSASVV-PDDESTLFTTAGMQSLVPYLKGKPHPEGNRLVNCQKCLRT----DDIDEVG-DAVHHSFFEMLGNWSLGDYFKDRSIKLSYEFLTQI--LKLDPKRLYVTCFNGDKDAAEIWKS-IGIPSERIYFYGKKENWWGAGTTGPCGPDTEIHYDVTQKA-CGPN--CRPGCPCGRFSEIWNNVFMEYNKTINGNFEPLKQKNVDTGMGLERILAIVNGYEDNFLTDLWQPAIKKLEMVTHRQYQNN---KREFRIIADHIRAIIFIISAQIKPSNKKHGYILRRLIRRVVVQLRQLGVTNDITNKISLVFINKMSDRYPELKNNKSMIQKVTKVEIEKFEKTLNLGIKKLNKLSN---------VDGEIAFNLFQTYGIPFEITQEILAKKGIKIDKKAFVKAMVSHQKKSRTASSG-------------------------------------MF---------------------------------KSGLISHS----------K----------I-----------------------AIKYHTATHLLHQALRDILGDHVHQAGSNITNERLRFDFTHDKSLSEKELVKVEEIINQKINAGLLVKKEEMPYQEAIKSGALAFFKQKYPKQVIVYSIGD-YSKELCAGPHVKNTSEIGKIKVDKQKSLGQGLRRIY-----------------------------------------------------------------------------------------------------------------------------------------------------------------------------------LKL---------------------------------------------------------------------------------------------------------------------------------------------------------------------------------------------------------------------------------------------------------------------------------------------------------------------------------------------------------------------------------------------------------------------------------------------------------------------------------------------------------------------------------------------------------------------------------------------------------------------------------------------------------------------------------------------------------------------------------------------------------------------------------------------------------------------------------------------------------------------------------------------------------------------------------------------------------------------------------------------------MPTINQLVRKKRKRLPKKVKASALRksfnsrrmvvsRNPQKSGVCLQVKTMTPKKPNSALRKIARVRLSNRQEVTAYIMGEGHSLAEHSIVLVRGGRVRDLPGVKYHVVRGTLDATGVVGRMSSRSKYGAKRS-T--RTKKAPKRKINKDPVYNSLLVSKIINSCMYDGKKAIAQRHVYDALKIIKEKTKGDELKILSEAIDNVSPQMEVRSRRVGGASYQVPMSIGSARKQTLAIRWLIQSARKKSNHTFASKLASELLEAHQNQGMSIKKKLDTHKMAEANRAFAHFRWD-QPRIRVRLKSFDHRVIDEAASKIIQTALVSGAKVIGPVPLPTRKKSIVITTSPHTDKDAREHYQILTHKRLVDIVSPTNKTIDSLQHLDLPAGVGIEIKM-DY-NIKVEDMALAGLYFGHRVSKRHPKMKPYIVGVKDHINIIDLEKTKELFIQALNFIKDFVKEEKTLLIVGTKLPTRKLVEDFAKECDLPYVTNRWLGGTITNFGIIKKRIDYFNELKDKRSKGELEKYTKKEQLEIDRKIEKLELKMGGIRDIKKIPDAIFVLDMKKDAIAIKEAKAQGVTIIAIAGTGADPSLVNYPIPANDSSLTSVKYILDKVKEVILKNKV-------------------KKV-----------------------------------------------------------------------------------------------------------------------------------------------------------------------------------------------------------------------------------------------------------------------------------------------------------------------------------------------------------------------------------------------------------------------------------------------------------------------------------------------------------------------------------------------------------------------------------------------------------------------------------------------------------------------------------------------------------------------------------------------------------------------------------------------------------------------------------------------------------------------------------------------------------------------------------------------------------------------------------------------------------------------------------------------------------------------------------------------------------------------------------------------------------------------------------------------------------------------------------------------------------------------------------------------------------------------------------------------------------------------------------------------------------------------------------------------------------------------------------------------------------------------------------------------------------------------------------------------------------------------------------------------------------------------------------------------------------------------------------------------------------------------------------------------------------------------------------------------------------------------------------------------------------------------------------------------------------------------------------------------------------------------------------------------------------------------------------------------------------------------------------SV-----------------------------TKFNQGKKTNTTELHINT------IETGIKGEVKLPHPTGKKQSIEIFSN------------------KTITQINAGKIKFDILLASPKDMPQLAKYAKILGPKGLMPSPKNGNLIPDPKKRLKELSEGTLTYKTEKFPIIHLTLGASTQNQTHLENNISALIKQIGIQK--------IKSIFLTSTQSPSIRLDF---S--------MFKQKRENWGNTKHKLPTLNLTEIQLNSYSDFLN----------TFIGESLSKLNPIKDFSGAFQFEFVSHKIGEPKINPKQALEKGITYDAPLWAVAKL---------TNLKTNKSQEKKVFLGDIPLMTTIGTFIINGVERVVINQLVRSPGVYFtkeMD--YQSGRLLHHAEIRPIHGSWIEIIVSKNDHLSVRINRRRKISVTTLLRAIGY-SNEEIKGLFa------------------------------------------------------------------------------------------------------------------dVDIDENHPYIATTLLKDVSSTTEEALLEFYEKIRPGEPAIIENAKNLLRQMFFDHRRYNLGSVGRYKINKKLTg-----------fLPS--QPETTTLTKDDLVATIKYLINLQNGKGKTDDIDHLANRRLRCVGELVQTALRRGLLSLERSIREKMSLAKPDEHTPASFVNPRPIVAAIAEFFRRNRLSAILDQVNPLSEIDTVRRITVMGPGGVSKERASFSMRDIHNSQYSRIGPIRSPEGPNIGLVTYLALYTKINKYGFLQSPYLKVKEGQmkVTDEIVYLTADDEEDFYITHAEV-KQKDGVITDKWVPCRYQGEFIEVDVHKIQYIDMVPRQVLSTSASLIPFVHHDDGIRALMGSHMQTQAVPLLRAESPIVGTGMEATVASAMGWVVKARHSGTVVSSDAKHVSIKISfkkdyGINSQIETYNIRKFFRTSQNTSYSQKPLVVPGDKVAVGDVIIDGPAAQNGELALGQNLLIAYMSFEGLGYEDAIVVSSRLLEKDLLSSIHISQHTAEIMDTKLGPEELTNDIPNVSEADLKYLGEDGIVVPGSVVGPRDILVGKIAPKGETELTAEERLLRVIFGEKAREVRDTSLRMPHGDQGIVVNVQILDRD---------------------------------------------------------------------------------------------------------------KGDELNPGVIKQVKVQVAQLRKITVGDKIAGRHGNKGVISKIVPKTDMPYLPNGRPIDIIISPLSVLARMNLGQLLEAQLAIGAEAK-----------------------------------------------------NKKIAVPVFERVSEDKINELLSQSNLPISGKMQLYDGRTGEKFLEKTAVGVAYILKLIHMVQDKTHARSTGPYSLVTQQPLGGKAQRGGQRLGEMEVWALEAHKAAHTLKEMLTLKSDDVIGRSKAFEAIVKGLPIPESTTPASFKVLIKELNALGLSVIPTDEVITPKVTP--M---KQNTSFSSLKIRLASADDIRSWSSGEVTKPETINYRTQKPEKDGLFCERIFGPTKDWTCYCGKYKRIRFRGIVCDKCGVEVTQSRVRRERMGHIELAAPVCHVWFFKGSPSKISLLLDLSPKNLTSVIYFSKYLVLSVDekrIKQIKVNDLLSDAEYQK-LVEHNISEWLTVGMGAEAVLEAIKKVNLEDLVASLQADLN-SNSVATRTKTVKRLQVAQGFLSSKVNPEWMILRVLPVMPPDLRPMVQLSGGRFAASDVNDLYRRVINRNNRLKHLIDLGAPEIIVRNEKRMLQEAVDSLLDSSQAKTSRRTRAGRTLKSLSDTLKGKQGRFRQNLLGKRVDYSGRSVIVVGPELTLNQCGVPKDMALEMFKPFVLHEIIKQDLAPNVRAAKDIIEKRQPEVFDILEKVTKKHPVLLNRAPTLHKLSIQAFWPVLVEGSAIRLHPVVCAGFNADFDGDQMAIHIPLTKKARKEAKKYMLPEQNLLKPSDGHPESIPDKEMAIGVYYLTSIDPLLTESTTIFSSPQEAENAYQTGVIHLRQPIQVRFPAA------------KLLKTTVGRIMFNKIIPQDWD-------------FINHGLTRKDIGALFENAIDHIDLKQVAKLIDNVKDLGFEAGTISGLSFAITDNELYPDKDKIIDSANLKAKEIEDNFKLGLITNEERKKLVIQMWMDTTESLTEKTWQAFSKD---------------NPVRLIIDTGGRITKNTIKQLSAMRGINVDPLGNFVELPTKGNFRQGLSIFEYVNAIRGSRKGLTDTALRTADAGYLTRRLVDVSHDAIIRADDCGTTDFITIE---SGNYSPSKFARKIIGRNTAKKIINPKTKKVIVKVGDSITEELAQQIISAKVKQVSVRSPLVCKLRHGICRACYGFNYATNKESVIGDPVGIIAAQSIGEPGTQLTMRTKHSGGVA---------------------------------------------------------------------------------------------------------------------------------------------------------------------------------------------GLDVTQGLPRVTELLEVRTPKVLSPIAEVAGKVKITKTDSGN--KVTItpQDAKEDAKEYLVPVTQILNVADNDLIGIGTQLASGGVDIKKLLQIKGLRAAQNYLIKEVQSIYESQGINIHDKHVEIIVKQMSDKVKIDSAGDTSLVPGEILSRGSYQQANEAVIAQGGEPASATTLILGTIKSSLYTESWLSAASFQDTTQVLTNASVQGKVDHLIGMKENVIIGRLIPTNKA--RASIENL----------------------------MINQIYATKMSMSQLFV-DGKRTPVTLLKVPVHTVIGECTLEKNGYRANIMGLGKKK-KSPNKSVLGLLKKNKISIFKYIREFHVDETT--DLKIGDTLNLDILTVDSLVNATGRSKGKGFTGTIKRWNFAAQPRTHGQSDRRRAPGSIGRGTTPGRVLPGKKMAGRHGNKLINVANLKIISYEPKTSKLIISGAVPGARNSLIKLTIHNKK-NA---IT--------------------SFHRSVSKQLLAQVFYVYQSNSHQNTSKVKTRGEVVASKRKIYKQKGTGRARHGALSAPIFVGGGVVHGPNIQAKRKKLTAKMKKIALLGALSILQEKKLLDLFTPPTGKQVKTKQVLKALPKKLENQ-SVTLVQHQFSTSLLKAFNNLKHIKIIPANQLNAYHVLQAQHLLFTPSALKYIENKLKA--------IIISPLISEKSTQETV-YNRYTFNVNPKANKHQIKEAIQQIFAVDVVKVRTVRSKPLLKKSRKTTIKIKGGKKAIVQLKPKQK-IDLFD-TS-------------------------KHKRHKKLYKLNPKHSGRNNSGKITVRHQGGRQKRFLRLIDWKRNQIDIPAKVTSIEYDPNRTANIALLVYSNGLKNFILAPKGLQVGDTVVSSASADIKVGNCIQLINIPVGTPIHNLEILPGKGAQIVRSAGNSAVIQSKEDGNILVKLPSGEIRAFKPNAKATIGSLSNQDHKHRKLGKAGRKRLMGIRPTVRGVAQHPGSHPHGGGEGRSGIGMSSPKSPWGKRTLGKKTRKKKKYSNKLIIRSRHQK--MK-kKNIIARSSHQSVTPRKANLVLKSIVGLSPQDAINKLKFVTKRASFPIIKLLKQSLGNASDQYKLTPDKLIIDQAYATKGRTLKFVRFGGRGRVKPYQKIASHLTIILKD--IS------------------------------------------------------------------------------------------------------------------------------------------------------------------------------------------------------------------------------------------------------------------------------------------------------------------------------------------------------------------------------------------------------------------------------------------------------------------------------------------------------------------------------------------------------------------------------------------------------------------------------------------------------------------------------------------------------------------------------------------------------------------------------------------------------------------------------------------------------------------------------------------------------------------------------------------------------------------------------------------------------------------------------------------------------------------------------MPRISGVNIPENKPVKISLTYIFGIGRKISSELLKTLAIDPLIRAKDLSSDQILKLQNEIKK-ITVEGELKKNIRNNIETLKRIKSYRGLRHAMGLPSRGQRTKTNSRTKKGKKKTVGAMT-KDTKK-----TTTKKTKKKSGQGRMYVMSTFNTTRVTFTDVNGNVVSWSSAGTCGFKGSKRSTPFAATTIIEEGLRRAKTAGLTSVAVYLKGPGTGKDAAIRVLKTSGLDISLLADITPIPHNGCRPKKPRRV-MK-TTILKAKQIRRNWYLIDLKDKILGRVATQIAFHLMGKNKPLTSHNLDNGDFVIAINSENIKVSGKKLKDKLYRRHSGYPGGFKEFTLEEMLSKDSRKVIEKAVRGMLPKNKLRDKRMRRLKVYKDATHPYEEQVSKNKTI--KK-MVTP-kKYVYALGRRRVAAARIRLFKSKQEILVNGKLASEYWPSKEQQARYLEPFILTNTLGQYTVTAKIKGSGKMGQVGAFVHGVARAFNKLDRDYRKVLKENGLLTRDSRMKETRKVGQGKARFKKQSPKR-----------------------------------------------------------------------------------------------------------------------------------------------------------------------------------------------------------MNS--sFEGIYLIDKPAGLTSHDVVKVVRKKFHIKKVGHAGTLDPLATGLLIVLVGRFTKQQSKFLKQDKQYLVTIKLGVETDSYDSDGQVVKISKLHKITRSDIVSVLNKFIGEI-----------------------------------------------------------------------------------------------------------------------------------------------------------------------------------------------------------------------------------------------------------------------------------------------------------------------------------------------------------------------------------------------------------------------------------------------------------------------------------------------------------------RQNKKSVARIRTTVKKILTKFNDLMLQIPNVPLEEVPIGKDESGNKKVKTFGKKQKFDFPAKDHMELGVSLNMLDLKRGSKVAGFRGYFLKNDGVLMQNALMQFALKKFVEK-GYTPIIPPIIIKQSAFVNSGHFPWGKTEAYKIAnseaQNEYFLAGTAETPLVSYYSGETFNEKDLPIKMIGYSPCYRREIGSYGKDTKGFYRVHEFTKAEQVVICKNEVSRKWHQKMLEFSEEILQELGLHYQVLLMCTGDMGEPQAKKYDIEVWMPGRNSYGEIGSDSIMTDFQSRRAKIKYKDKQ-GNTKFVHMLNNTALPSVRALIAVWETYQQKDGSIKVPSVLVPYM-GKKVInGQAMALKHKTKVQIINKFATSKKDTGSPRVQIALLTNQISQLTTHLKEHKKDNHSRRGLLKIISKRRRLLNYLSSKNQKDFRDLTKELKIS-MARSSKKGPFVNEKLAKKVAKLTSANKKEPIKTWARHSQIPPEFVGFTFLVHNGKVFNEVFVSENMVGHRLGEFSPTRTFRGHGRMTKK---IL---------------------------------------------------------------------------------------------------------------------------------------------------------------------------------------------------------------------------------------------------------------------------------------------------------------------------------------------------------------------------------------------------------------------------------------------------------------------------------------------------------------------------------------------------------------------------------------------------------------------------------------------------------------------------------------------------------------------------------------------------------------------------------------------------------------------------------------------------------------------------------------------------------------------------------------------------------------------------------------------------------------------------------------------------------------------------------------------------------------------------------------------------------------------------ML----QPNFQVTVNSGKDNSAQVIIEPLPKNFGHTIGNALRRVLLTSLSGGAPIRVKIDGISHQFSTLDGLQEDILEFILNLKELRFQIET-DDEVDLKLSVSGKKTVTASDLELPSGVTVSDPKKVLMKLTPKSKFSAVITVAKGIGYVPATEH-----VTDKIGEIPLDSSFSPVVNVTYTVESTRVGRRTDLDKVKLNIVTNGTIKPEEAVKKASKLLSAFFTQVHSPVSLPEPE------NEDAKK--ISPDGFVEDLELPTRTTNALKKGGYEKLQDLAEAKISDLNQVKNLGEKSVQEIVKRLAKKD----------IIIK---------------------------------------------------------------------------------------------------------------------------------------------------------------------------------------------------------------------------------------------------------------------------------------------------------------------------------------------------------------------------------------------------------------------------------------------------------------------------------------------------------------------------------------------------------------------------------------------------------------------------------------------------------------------------------------------------------------------------------------------------------------------------------------------------------------------------------------------------------------------------------------------------------------------------------------------------------RTR---------------------HNKKIPLPVFFPDATRAVLKTLDSEDIRNTKTNGILVNTFHLFLGLGKRVLKAHAGVGNFMNWQGAIISDSGGFQVMSIVKANEIIDAGVVYR-PFKKQRILFTPEKSIRFQSYLKSDMLITLDDFTPPDASYEQAKKTVDRTIAWARRSkkiYGTTSKN-KRPYLLAVVQGGKYLDLRKYCASELVKIGFDGFGYGGWPLKTNGDFDYQVAQTIADATPKNYLLYGLGIGKPDEIVNLVKMGYHIFDCVLPTRDARHQRLYVYTDKINLKKQKYYADTSPVSTACDCLLCTHYSKSYLNHLFKIGDPTAKRLATIHNLRFYSILMEKL-----------------------SSPSFP-M---NIRNFSIIAHIDAGKSTLADRFLEITNTVSGREMKKQLLDSNPIERERGITIKLAPVTMSYYSSYKSEIILNLIDTPGHVDFNYEVERALEAGEGAILLVDATKGVQAQTIANLRLAKKQNLQIIPAINKIDSPLADITSSKKQIQSLLGNDYVKPILVSAKTGENIEELLEQVVKSCPAPKVTNDKRLRALIFNSIYHPHLGAIAFIRVFQGSIGKNTTLKFLSTNKVFSPLEVGIFTPNRTPQKTLIAGQVGYIVTGFKDIRAIKIGDTISENQGKTINALPEYREIKPNVYQDIFPTDNTKYHELLDAMEKLKLNDASLTTEVTSSSVLGRGIKVGFLGLLHAEVIRERLEREFSVSVIGISPTVKYKAKLKTGKIISFSSPANFPDPNLTSQILEPFASIQIITPKKYLGAVMKLCQDLRGQLGNLTYID-QLAEITYQMPLMKVIGSLHDQLKSVSSGFASLDYQLSDWQPADLEKLSVLLNHEIFEPFSFICIRDEAEKRARQLAKKLKSAIPRQQFEIPIQIMMGGKVIARETVKAFRKDVTAKLYGGDATRRKKLLERQKRGKKRMKQFGSVQIPEEAFLVTI---K------------------------------------------------------------------------------------------------------------------------------------------------------------------------------------------------------------------------------------------------------------------------------------------------------------------------------------------------------------------------------------------------------------------------------------------------------------------------------------------------------------------------------------------------------------------------------------------------------------------------------------------------------------------------------------------------------------------------------------------------------------------------------------------------------------------------------------------------------------------------------------------------------------------------------------------------------------------------------------------------------------------------------------------------------------------------------------------------------------------------------------------------------------------------------------------------------------------------------------------------------------------------------------------------------------------------------------------------------------------------------------------------------------------------------------------------------------------------------------------------------------------------------------------------------------------------------------------------------------------------------------------------------------------------------------------------------------------------------------------------------------------------------------------------------------------------------------------------------------------------------------------------------------------------------------------------------------------------------------------------------------------------------MK---------------------------------------------------------------------------------------------------------------------------------------------------------------------------------------------------------------------------------------------------------------------------------------------------------------------------------------------------------------------------------------------------------------------------------------------------------------------------------------------------------------KQSNEFRPPIVTILGHVDHGKTSILDKIRSSNVQKGESGGITQSIGAYQVIHQ-NKTITFIDTPGHEAFQEMRSRGGQIADIAVLVIAADDSVKPQTKESIKHIKKAKIPYLVAINKIDTAGADVEKVKKDLGELGEYLEGFGGDIPFVEVSAKTGQRLDKLLELISLMADLENLEDTKYSPPQAIVIESRVHSQKGALATLLVKQGVFNVHDPLFLDTKIGKIKAITTSNGILIESAGPSQPIQILGFRTAPSIGDIISTKPS---------------------------------------------------------------------------------------------------------------------------------------------------------------------------------------------------------------------------------------------------D--MKILAIETSCDETSVAVIID-GVIKSNVVWSQIKLHKKWGGVVPSIAKRAHEDRIDEITKEALNKAE--VKETDFVAVTVGPGLAIALEVGILKAKELCKKWGVPLVPVNHLEGHILASMMEGSVPSQKSLGLVVSGGHTELVFIEKLGKYKVIAKTADDALGEALDKAGKMLGLGYPGGPVIEKKAQNGSLGRFKLPIPLKGREEGRFSYSGLKTAFLRLIEKEKLKgeLGEKTIQDLSASFQEACFEHLIRVVRVNIQPYKIKNLFVGGGVIFNKRLREKLIELGKEMDIEIHFPKEGLCGDNAGMIGLAGYQKVLRGEIvKEKDFDKVDRL-----PRWSL-----------------------------------------------------------------------------------------------------------------------------------------------------------------------------------------------------------------------------------------------------------------------------------------------------------------------------------------------------------------------------------------------------------------------------------------------------------------------------------------------------------------------------------------------------------------------------------------------------------------------------------------------M--SDRISQLNHLLRKEISNIILKREDFSRNI--LVTVSRVIVSPELSQAKVFVSTIPR--EKEEQVLNILKKNIYVIQQELNKKLFLKKVPKIVFYQEKQIEKANRIEELLLKIHEKDK--K-------
>Microgenomates_unclassified_unclassified_unclassified@Microgenomates_bacterium_SCGC_AAA011-L6
-------------------------------------------------------------------------------------------------------------------------------------------------------------------------------------------------------------------------------------------------------------------------------------------------------------------------------------------------------------------------------------------------------------------------------------------------------------------------------------------------------------------------------------------------------------------------------------------------------------------------------------------------------------------------------------------------------------------------------------------------------------------------------------------------------------------------------------------------------------------------------------------------------------------------------EeKIKKIITQAQEKLSSAKDQKGFNDLYIDFFGKNSSLNELTEEISKLGRNERPKAGKAINAAKQELEDLYQKKRSSLVVSQK-----ASYIDVTAQGKKQNLGHLHLVSQAIEEITEIFAKLGFSLQSYPEVDFDFYAFESLNMPAEHPARDDWETFFINADSDpkgkQVLTPHTSNGQVREMEGRQAPIRMINISRCYRRQI-DVSHTPMFHQFEGLLIDENVSIDQLKGTFDFFTTNFFGPKRVTRLRPHHFRFTEPSFEVDVLCDICDGrgcRICK-GGWLELGGAGMVHPNVLRSGKIDPDKYTGFAFGWGIERTISMKTKLPDIRMFYQNDLRFLEQF------M-LRDQIKKDLELALKSL-------KTGEVEVEVSRTSDSKNGDYSTNVALKVNKKTEQSAMEIAKKITDSMGSLPYIEKLEVKEPGFINFFIKSDFWQVEVEKVLKQ-DKLRLKV--TNKKLIVEFTDPNPFKEFHIGHLYSNIVGESISRLWESMGASVKRACYQGDVGMHVAKTIWGIPKILEQT-GETFDEQEKKPLSARVFFLGQAYSLGSKEFEASEDIKKEVADLNKKIFAMDEEIAKMYLTGRKWSLDYFEEIYKRLGTKFDFYYLESEVG-EV---GAKIVGEFLEKGVFIKSEGAIVFPGEKY----GLH-SRVFINSLGLPTYEAKELGLAPTKYKDFAYDESVIVTGNEINDYFKVLLAALAQVAPE-LAVKTRHISHGMVRMPGG----KMSSRLGNVLLGEWLLDEAKKRVMDQFKV---------S--DELGEIIGVGAIKYAFLKGNVGQDLNFTFEEAISLEGNSGP-YVQYTHARCKSVLARNPDRnsQKQETRKKQDFSDSAGEEEILLRTLGHFEEAVFDAAGGFAPNVLAGFIFEVSQRFNTFYNNLPILKAGE-KERGRRLFLTCATADLLKKGLWLLGIVAPQK----------------------------------------------------------------------------------------------------------------------------------------------------------------------------------------------------------------------------------------------------------------------------------------------------MaKGRIRVRLKAYDARVIDAACKDIINTALGTGAKISGPIPLPTAITKYTLLTSPHTDKNAREQFEMRTHKRLIDIIEPTNKTIDSLTHLDLPAGVDIELKM-IP---TMQELLEAGVHFGHQVRRWNPKMKGFIFGAREGVHVIDLSFTVSKLEEAADFVKKIAEANGTMIFLGSKKQARSIVIDAAKNSGAMFIAERWIGGLLTNFEQTSRNIKKLKDLKTKKENGEFSERTKKELLLIDRDIAKLTRYYGGVEAMDKMPDALFVIDVKREENACREALARGVPVVAICDTNADLALVNYPIPGNDDAIKSIEMITNTIAEAYREGMAIFTKKDDKQKIA-----lAGEKARELVKEEAAKGTK--MTNKK----------FPVSSQVNFPELEEKILKYWKDNKIFEKSLAKNPKSNSWTFLDGPPFVTGLPHYGSLLSSIPKDVFPRYKTMNGYYVRRVWGWDCHGLPAENKVEEKLQITRKKDeEKIGIKKFIDECKLYVNQVSGEWEWYVDHVGRWVDFKNAYRTMDLPYMETVMWVFKQMYDKGFIYKSLRVSLFCPHCSTPISNFEVAmnYKEITEPSNIYKYQLVG---------------EKDTYFLAWSTTPWNKIVTPALAVNPSINYVKIRQG------KENYILASSTLKIL----KDEPYKIILKFKGANLVGKKFVPH--YDFYKIegkKAFIIVGADFVTAQEGTGIVTIA-AYGEEDLALMQKENIQIVLHVDEEGMLKKEVPKWAGMYYLKVNKLVNEDLDKRGLLYKEENSTHTVPTCWRCHTRLFYAPQNAWYVNV--QLLKTKLKETNEAVHWFPSHFKYgRYLKSLENAPDWCISRSRYWGSPVPVWECPK-----CDEKIVPGSI-AELEKLS-gKKINDLHK-PEIDDVILK--------CpKCKGDAKRVPEVLDSWIEAGSApfaerhFPFDNKVDLNE-FFPPDFITEYTGQIRAWFYVLHVIATAIYGKQAFKNVLVTGVILGTDGRKMSKNYGNYPDPKELIQKYGGDALRLYLMGSPVAEDILISEESYRQQVRGLMLILWN-------Iynffi---tyaniDKWSPG--NNPQESKNILDLWILSRLAGNINNITKGYEKYDTQEIVGQFEIFT-KDLSLWYIRRQRDRVGPTVDDSQDKGWAHQTLWIILKTYTQVLAPLIPFLTEEIYTNL-----TGEESVHLSGWPILEKGLEDKELER---KMQLAIDLSSVIHAHRKLNNiKVRIPLR--VVEYSGPQ--ELPAEIAQIITSETNVYGLVYK-GKNklkyavNEppk-------------------------------agisNQD-------------------------------------------------------------------------LAGGEARDIIRQIQVAR-------------------------------------------------------------------------------------------------------------------------------------------------------------EMIFDIEVTTNRPDAFSVFGIAREAHAILTSNSQKSELAE-PKGmtSEKVTLDAQVLDPRLCPRFTAIVLE-VK-ISQSPALIKNRLAACGIRPINNIVDITNYIMLETGNPMHAFDFDKIEgAKMVLRQSRQYEKITTLDGVKRELPKGSIVIQDAKKLVDLCGIMGAENSQIGSRTKRAIFFVQAYNPQTIRKTTQALALRTDAAARFEKGIDLENILPTLSRSVYLAKNTASAKIISELIDIYpK-KPEVKTISLKFSKLNKYLGVELNPTKTIQILASLGFKSHLEI-SGIKATAPTWRNDIDLDVDLIEEVARIYGYHNLPSTLPVGQ--VPNRLDSELKKVIGLKKALKYLGLTEVITYSIISKEMLKTTGVSE----KKAVELVNPLTEDWQFMRPTLIPSLLDVISKNYHLKSD-ISIFEIAKTYIKQKSG--LP--RQDLYLTIVIDN--------------ADFYKIKGTCQNVFEVLGQKaS-YFKIKEEDILFETNQSAIAKIGDTPLGKLGILNSTVTACFKLEQQAAAVELNLSKIYNLPTIIKS-YHPISKFSPIIEDISAVFSINTPQSNIIAEIKKIS-TLVKNIKVIDIFEDPKLGELKKSVTLRLTYQKSTATPSQEEVNKERAKIIKALETNLRAKVRR-AKKIKAIVKLNVTGGQATAAPPVGPALSQHGLPIMDFVKAFNDKTQD-QKGTTLPVVVTVYEDRTFSFIV------------------------------------------------------------------------RK---GTKYQSVKKIV-EDKKYPLTEALALLPQTSYTKFDPTVEIHLNV------TEKNIKSSVNMPKTEKKEVKYLVFADKNTN--IKDQSI-IWADEKTIAEIEKGTIDFDLVIASPKFMPVLAKVAKILGPKGLMPNPKNGTVTENIEKFLESSQNTGLSIKSDTAPIIHTKIGKLSQKAAELEANLKALVVAIGLSK--------IQKATLTTTMSPAINLDTAtlK-----------------------------------------------------------------------------------------------------------------------------------------------------------------------------------------------------------------------------------------------------------------------------------------------------------------------------------------------------------------------------------------------------------------------------------------------------------------------------------------------------------------------------------------------------------------------------------------------------------------------------------------------------------------------------------------------------------------------------------------------------------------------------------------------------------------------------------------------------------------------------------------------------------------------------------------------------------------------------------------------------------------------------------------------------------------------------------------------------------------------------------------------------------------------------------------------------------------------------------------------------------------------------------------------------------------------------------------------------------------------------------------------------------------------------------------------------------------------------------------------------------------------------------------------------------------------------------------------------------------------------------------------------------------------------------------------------------------------------------------------------------------------------------------------------------------------------------------------------------------------------------------------------------------------------------------------------------------------------------------------------------------------------------------------------------------------------------------------------------------------------------------------------------------------------------------------------------------------------------------------------------------------------------------------------------------------------------------------------------------------------------------------------------------------------------------------------------------------------------------------------------------------------------------------------------------------------------------------------------------------------------------------------------------------------------------------------------------------------------------------------------------------------------------------------------------------------------------------------------------------------------------------------------------M-ATLLGIKQNMSTRFSREGFKIPVTFIVAEPNVVLISKD------ENIQIGLGKRK--KIKKTETAYVNAAGYTPR-YIRQVKTEKVSekKSKIGEKLTVGIFQVGDEVKVTGTTKGRGFAGGVKRWGFHGGPKTHGQSDRHRAPGSIGAGTTPGRVYKGKHMAGHMGASQLTVTGLEIIDIDKEKNLLIVKGAVPGAKNGLLIIEKTGKV-KGYVAGLTVQVFDITGKVTGSTTLPAKIFGIKPNKNLLTQALHVYFNNASTHLAHTKTRGEVRGGGRKPWKQKGTGNARAGSKRSPLWVGGGITFGPRSRDAKLELPRKMRKAALISALSQKASDGAIKVISGIEKIQPKTKIMVNLLTKLETKI-PTLMVLSQKNKNVGLATRNIPGASLETPANLNAFIVWQNNNILISKEALASLAE--SR--M-KINYVIKKALLSEKAYAQME-KGVYTFMVDKNASKNEIKKAVEEQFKTKVKKVNVLGKAAKRKKITGTEVLTGNGKKAIVYLVAGEN-IPML--SPMALKVYNPTSPGQRFKIALAFGEITKSKPEKSLVFRHNKTAGR-SLGTVTQRGKGGGHKRNLREIDFKRNKRDIQGIVAAIEYDPNRTANIALIYYKDGEKRYIIAPINLKVGDKVIAGDKTPVKPGNAMPLASMPIGTFVHNIELMPGRGGQIVRSAGVAAIVAAKEGNYVHLKLPSKEVRRVHATCYATIGQIGNIDWKNVSLGKAGKSRHMGRRPKVRGVAMDPNSHPHGGGEGKSGTGM-HPKTPTGKSAF-GKTRSKKKPSGRFILSRRNK-------MQVLAIANNIRVTPQKVRLVVAQIKKMKPTKALEILEFTPQKAATPLKKVISSAVANAKNNFNLDVDSLKFVEVNVGKGMVFKRFRPVSRGRAHSILKVTSNIRIVLEGQeAKMGQKVNPIGFRMGGIYTWSSRWFAKKGDYAKNLLEDNQIRKYLTENLKNAGISRIEIERFFDKRTISIHVSRPGVAIGRGGSGAEQIKAALVRRFKAKMEIKFEEIKVPDLDAYLVAVNVADQLQRRIPFRRVMNQSLERIKRSGAKGARIALAGRLGGSEIARRETVKDGAIPLQTLRAEIDFAKFDAKVKAGIVGIKVWIYKGE-------------------S---------------MVAPRSYLKSADNSGAKFLVVIGLGKGSGRRFARIGDVVTCTVRGAIPNSQVKDHEIVKAVIVRTKKEVRRKDGSYIRFSENAAVVIDNNNLPRATRIFGPIANEIKKRGYAKIASLAKEVI--MSNLQKVYNEQVAPALKEEFKLKNDLALPKVIKVVINVGAAEAITSKDVLEKIKEQVAIITGQKPRITLAKKSISTFKLKEKDPIGVMVTLRGKKAWDFLEKFGKIVAPRIRDFRGMSDDKFDKVGNYSFGMTEQSLFPQLEYSKIDKTRGMVITIVIRNGDKDKSKRLLELLGLPFKQN----NPIANMIVAIKNGYLAKKEQAILPYSKFTFEVAKALEKEGFIGKVA----KEGI--KLTITLSY-NATRPRLNEIKIVSKPGLRVYSKSKKIMSLKGGRGSYIISTPKGVMSGKDAKAKNLGGEVVCLAWMSKIGKMPITLPQGVTISVQNREVSVSGPKGTLTFEHRPEVTVTVAENIVKVERKDETKFAKSLHGLTRSLIANMVKGVADGHEKILELVGVGYRATKQGENLVLNVGFSHPVVISQLPGIQIDT-KENKIIVSGANKILVGETAAKIRRVRPPEPYKGKGIKYEGEYIKRKAGKA-LK-MARPGNN-----YYQEPREFEEKVISVNRVSKKTKGGNQMRFSVLVVVGDRKGRVGVGLGKSKDVSSAIRKAISLGKKHLITVPLVNG-TIPHDIYIKRGAAKVLLMPAPEGTGVIAGGAVRAVVEAAGIRNISSKVLGTKNQASNIHATLEALNNF------------------IK--MARIAGIDLPNDKRLEAALPYIYGVGLTLGKKILKDCSLDPDKRVKNLTEDEVSRLQKEVEK-YKVEGDLRREVQSNIKRLQEIGAYRGIRHTRNLPVRGQRTKVNARTKRGKKMTIGTVRKEV--MpkeVKKSKKTQQKKISHARAYVTATFNNTLVTLTDPTGNTIAWGSSGASNFKGARKSTPYAATTVVEGISKKAKEAGVSSIEIYLKGPGPGRDSSIRAFKAAGLNITMIADVTPIPHNGPRGTKRRRV-MK---SLKPKDIKKDWHLIDAKDKILGRLSSEIAMHLMGKNKATYSPNLDAGNFVVVINSEKIVLSGKKETQKIYYHHSGYPGGLYSKTAAQLRSSKPNDLIRNAVIGMLPKTKMGKIMLKKLHIYTDGTHPHKDK---------FINKKTNnkAYIYANGRRKEAVARVRLFTGKGETLVNNKPIAEYFSTEIAKSYYEKPFRLTKTESKYYATIRVDGSGKKGQLDAVVHGLSAALNIANQEYRPILKKAGLLTRDARVKERRKYGRQKARKGKQSPKRD--YIFITSNKNKASEILQILGS-GIKIKEL----DLDE--IQSLDIDKVIRAKAEAAYEIVKKPVIIEDISFEIKALKGLPGPFIKFFL-----MSIGTEGTVKLIGNN---PSNTTVTAAIGLFD--GQKLKI-FKGVVQGTLSKTNKGESGFGFDRIFIPAGYKKTYAQMDPKLKNKISHRAKALKKLKKYLD--PES-------------------------------------------------------------------------------------------------------------------------------------------------------------------------------------------------------------------------------------------------------------------------------------------------------------------------------------MTLPlevektlWNRGLEFIAGIDEVGRGSWAGPLVAAGVILPKNFKIP-tGLKDSKQLNRKQREVLDISIKNSAVAYSIVEVSHEKINSVGVGAVNQIAFRKIIKNLNPQPDFTIVDA-FRIKYFNSKQMAIKFGDAKCATIAAASIIAKVYRDKLMDKLSIIYPNYGFEKHKGYGTKIHQNAILKFGFCEIHRTNYN-------LNFLFTMLDIKFIRENPKLVTEKAKQKGY-DV-DVEKLLKVDEDRRKLIEEVDQIRSNRKKAAQDRDEK--------------KGQALKSELKDKENKLEKLQEEYYTLIREVPNMPLDDVPVGRDESENKSIRKWKEPQKFDFKVKDYHDLGENLNIIDTQTATKVSGSRFGYTKGELVILEFALIQFSLNLLTQEtEFIPVIPPVMIKPKIYDQMARLEPKEER-YYIE----KDDLYLIGSAEHTLGPMHIDQTLDEKDFPIRYIGYSPAFRRESGTYGKDTRGIFRVHQFNKLEIESFTLPEDSQKEQDFIVSIQEHLMQLLEIPYQVVAICTGDMGGPDARQIDLEAWFPAQDKYRGINSFGP---------------------------------------------------------------------PTS-----------------------------------------------------------------------------------------MARSSKKGPYVDPKLLKKVMAQKEGGQKTAIKTWARNSQIAPEFVNHNFSVHNGRTFINVFVSEPMVGHRLGEFSPTRTFRGHGKITEKATaK--MA------QTKTGKVISDKMEKTIVIKVVSKVKHPLYKKLITKSKNIKAHDELG-VKIGDKVKIQKTRPYSKTVHYKTVEVIK----Q----------------------------------------------------KNSSAVFMKPSTFMNKSGVAVSAVSNFFNIKNEDVMVAYDDVDLPFGKVRLAFNGLSAGHLGIESVISGLGSVDFGRLRVGIGRPEKTIQTADFVLEDFDQNQKKELGVVIAKCKDALDSYLADGIGATMNKFN-------LAPKRAKFRKQFRNKRGGVATRGNKLSFGSHGLKSQECGWVTARQIEAARRAMTHYTKRGGRIWIRIFPDKPVTKKAAETRMGSGKGDVDHFVAVVKPGTVLFEMGSIEDKVAREAMRLASHKLALKTILITR------M--FKFKVADEVLVTAGRDKGKKGKIEKVLEKENKIIVSGVNLYKRHKKATRS--QKSGIFDVTRPIPVASVAIVCPKCSKPTKVGFVL-EGKTKVRICKKCKG--RLP-------------NAKRLGRGPGSGKGKTSGRGTKGQNARGRLSTHSHFEGGQRPLIKRLPYRGKNSKMSKKPIVVNFDDLNTYTK----GEIVNIESLIKKGIIIKQKFGVKVLGDGTLKVALEFSV-PVSKSAAFKIEKAGGKIS-QP--MKYL-QYVLKIFKIKDLRKKILFTAFIFLVFRIFAQVPVPGVDIGKLKDIF--AQSQLLSLLDIFSGGTLANFSVLSLGLGPYINASIIMQLLQMVFPKLEELAKEGESGREKINQYTRYLTVPLATVQAFGIYILLQNS-----QILQAVTPLTLLSLVFSITAGTIFLMWLGELISEKGIGNGISMIIFAGIVGRLPISLFQQASLFDPS----QLKNLIIFIVMALLVVISIVIVTEARRPIQVHHSRRGQG-G-SVGTTASFIPLRLNQAGVIPIIFAVSLILLPATFARFFERSpLIANFTQSIQKAF-DPGSVVYNVSYFVLVIAFTFFYTTVAFNTKQISEMLMKQGSFLPGIRPGSPTKKYLDYISLRITLFGALFLGLIAVLPSIGQSLT-gIETLLVGGTGLLIVVSVVLETTKKVESQLTMSDYDSFLArRNK---LLDL-----SQIAVETEKETEDFGKFIIEPLDQGYGHTVGNSLRRVLLTSLSGAAVTHVKISGVKHQFTAVSGMSEDIVELILNLKKLRLKISG-DKPVKFTLDVKGPKEVKAKDITPSAGVEIINGDLVLAHLADKAKLSATILAENGSGYSLADERK-----TGEIGLIPVDANFSPVTKVNYHVEATRVGRVTNFDKLLLEISTDGTLKPAEALKAAAKILVDHFSTIYQPQPSPKKPKAEVPEAATAIT-dELLKTSLEELDLPVRLTNSLKSGKIETIGDFINRDKKELMKMKNMGPKSVTLVEEKLREKGIEI-------K--------DYLK------------------------------------------------QQIANLEEKIEEAKKLASL--DLSMAGLAQEEITKLEGEKASFQSGQSASSSSTSRNDGNSIILEIRSAAGGDEAGLFASDLYRMYTKYATNQGWKIEELDKNEGGIGNIKEVTVKFSGKHIYDKLKWESGVHRVQRVPQTESAGRIHTSTATVAVLPEVAPTQVVINPQDIDFEAFRAGGHGGQNVNKVSTAVRIKHIPTGIIVKAQTERSQAQNREIAMEILRARLYQLEEERNQSQVAGQRSDQLGTGDRSEKIRTYNYPQNRITDHRINKSWHNLEEIIEGKLDPIFDSIKEAAKQE-----E---MP----LADIQIKLQDVIAHLKGDLAQIRTGRANSSLVSDITVDAYDSKMMVKELGQITTPEPNVIIISPWDKAIITNIVGGIAKSSVGLNAVIDGDIIRIVIPPLTAERREEFIKQMHGTLEKFKVQIRQIRHETRESLKNQKEAGDISEDEEKRLEHELQKLHDEFIELIEVAGKNKEEQLREIK-SAREIKEDKIQSLTDKFQRAKTITFADYRGLTANQIATLRAKIKENGGEMLVEKNTLISLTLKAThKIDKSETLLTGPTATIIAYKDEIAPIKEIAQSAKTFGIPTFKFGFFNSDFLDAASVDKLSTIPGRDVLNAKVVGSLNAPIFGIVSVLSGNLKNLVYTLTAIKERKetNA-L---AELKNKSSQDLRKKAKDLQKELTNSILELKMGKTKNVHTGNSKRKDIARILTFLNINTQK-EKT--M------QRKIRHKRVKRHIENKA-LPRLVVFRSNKHIYAQVIDDQTSKTLAASSDVATK------KQGKLEKAKETGEAVAKLSVQKNVKKVVFDRAGYKYHGRVKALADGAREGGLVF----------------------------------------------------------------------------------------------------------------------------------------------------------------------------------------------------------------------------------------------------------------------------------------------------------------------------------------------------------------------------------------------FD-LNNIRNFAIIAHIDHGKSTLADRIMEICGAVSEG-HQEQMLDSLELEREHGITIKLKAIRLTYTLG-PNPYTLNLLDTPGHVDFAYEVSRSLESVEGAILVVDATQGIQAQTLANFNLSLEANLALIPVINKIDSPLANVAQTVEELTS-IGFTEAEIIKVSAKTGEGVEHLLDEIIKKIPSPQENSNEKAQGLIFDSSLDPYKGVIATIRMFGGTLKEGDEVFFVATGAKAQILQIGYLAPAPTFVKELTSGEVGFVVTNSKDLGKVKVGDTVTLPQNKA-GALPGYQEAKPVVFLSFYPTDPHDLGNLKTGLEKLKLSDASLTFTPESSLSLGQGFRLGFLGLLHAQITQERLEREYDLDIIVTSPSVNFQLDG-----KQINKPSDFDP--MAKDMKEPFAKVTIFAPAKYYGTISQLIYEKRGVQEGLENIG-VSQKIEAKIPLIEILIGFYDQLKTQTSGYASFDFEVTEYRPAKLVKLDILVNHEPVEGLAQIIPTEHAEEFGRKFVDKLKDAIPRQNIPIPIQAAIGGKIIARETVQAFRKDVTAKLYGGDVTRKNKLLEKQKKGKKRMRRFGSVDIPQEAFLAVLK--I--------------------------------------------------------------------------------------------------------------------------------------------------------------------------------------------------------------------------------------------------------------------------------------------------------------------------------------------------------------------------------------------------------------------------------------------------------------------------------------------------------------------------------------------------------------------------------------------------------------------------------------------------------------------------------------------------------------------------------------------------------------------------------------------------------------------------------------------------------------------------------------------------------------NTKVIFVSGGVISGIGKGVATSSIALLLKSRGFSVTAMKADPYLNVDAGTLNPIEHGEVFILDDGMECDQDLGNYERYLDQNLNSTNYMTSGQIFKTIIERERALGYEGKTVEFFQDPPREIIKRIHDCAKTNSAQIVVFEIGGTVGEYQNLLFLEANRQ-LVDIERKDVIHIHLTYLPIPSALGEMKSKPAQMSILQLAQAGIHADFVLARSQVAVDEKRKEKIAISCGIDPEGIISAPDVESIYQVPLNFENQKLSDKILKKLNTK-PKTSDISAWKVMVNNTLTAKNTAKIAMVGKYFSLADAYLSVIESIRHASSHYDIKPKIAWIDSAQIEKEG-ADILKDYDGIVVPGGFGSRAVEGIVSAIKFARGNKVPYFGLCYGLQQATVEFARHVCGFADANTTEIDPKTKHPVVHIMEN----------QKEIKNLGGTMRLGSWDWIAKKGTIFEKAYKSTTGADRHRHRYEFNNEYRKIFEEKGMVISATTKDGLLVEALELTNHPFFVGVQFHPELKSRPLHPHPLYMAFMEAVSKQ--K----M----VVVFNFGGQYAHLITRRVRELGVKCELVSPDIKIEELKKLSPDAIILSGSPYSVYEKNAPHPDPKIYGLNIPVLGICYGHQLIAYQLGGKVTPGKTKQFGKESLQTS-DTPLFKGLSKKEI-------VWFSHGDQIDTLPAGFECIASTKSAKLAGFQNLSRKIFGIQFHPEVTHSQKGITVLKNFLFDISKVKKDWDLGQVKDSIIKEIRQKVSREKIIMAVSGGVDSLVAATLIKVAAPNNLHLIFIDTGLMRKNEVREVEKIINTVGFKSFKTIDASKIFLKSLNGIVDPEKKEK---------------------------------------------------------------------------------------------------------------------------------------------------------------------------------------------------------------------------MQ-------------------------------------------------------------------------------------------------------------------------------------------------------------------------------------------------------------------------------------------------------------------------------------------------------------------------------------------------------------------------------------------------------------------------------------------------------------------------------------------------------------QKNQTENFRPPIVTIMGHVDHGKTTLLDAIRKSNVVAHEHGGITQHIGAYQVIFQ-GKPITFVDTPGHAAFEKMRSRGADVADIVVLVVDAGDGVKPQTVEAIKHIKSAGKPIIVAITKVDLPNINIEKAKKELEAKGVVIESYGGDAPVVEIAATKGQGINELLELIELVWQISPQQSLINEPLEAVVVESYMDKFKGSMVSVIIKKGILKVGQKIEVDKEIIAVKALTDDLGKNVKEAEPGKPVEILGFKKVLEVGSIIHDV--------ISTYQPQT---------QKQVSMEDIIAKSQEA-KDKFKVIIKADVSGSLEAVIANI------PEKIYVVSQSIGEVQPTDVNIAKVASAPILAFNVKISPSVKAQADREKVLIREYKVIYELISDLEDIADSFEAAKHELKIKGSAKIIASFEIDG-KKVAGSHISKGKIQTGDSVIVKSQKGDIKETRVVSIKKFKKDVESASAGQECGIAFSANIDFNIGDIIES---------L--MLILGIESTCDETGIALVKDGRTILRNEISSSVPLHKKYGGVIPEIAAREQIKIIIPLVEQVVSKDI--ITKIDAIAVSYGPGLIGSLLVGVETAKALAVAWDKKLIAVNHLVGHVYSNWLQSKPPVFPLVALVVSGGHTDLLFFDDHKNYQHLGGTNDDAAGEAFDKIARFLGLSYPGGSEIERLAAGYKELSFKFPRPMINSQDFNFSFSGLKTAVANLVHSS--Q--FTVHSREEIAFAFQEAICDVLVSKTVKAAKKYKAKSIVVGGGVAANSRLRSQLMKAGSSTGIETFFPPKYLSVDNGAMIAAAAFFN-----------------------QNFVD---------------------------------------------------------------------------------------------------------------------------------------------------------------------------------------------------------------------------------------------------------------------------------------------------------------------------------------------------------------------------------------------------------------------------------------------------------------------------------------------------------------------------------------------------------------------------------------------------------------------------------------------------------------------------------------------------------------------------------------------------------------------------------
>Omnitrophica_unclassified_unclassified_unclassified@Candidatus_Omnitrophus_fodinae_SCGC_AAA011-A17
--------------------------------------------------------------------------------------------------------------------------------------------------------------------------------------------------------------------------------------------------------------------------------------------------------------------------------------------------------------------------------------------------------------------------------------------------------------------------------------------------------------------------------------------------------------------------------------------------------------------------------------------------------------------------------------------------------------------------------------------------------------------------------------------------------------------------------------------------------------------------------------------------------------------------SDAIKN-VLDELEAQSSHRIEKVSDNVQLETLRIEYLGRKARLSLVLSSLGSLDKEERGSAGERANRLRRQIEEAIRQKAESLKGSA-----KKEGVDFTLPGVRRERGVTHPITATIREIARIFETLNFEWVAGREIETEFYNFTALNIPDDHPSRDSFDTFFTQGG------NLLRSQTSTVQIRVMEKRKPPLRIIAPGRVYRPDTVDASHSFMFHQIEGLMVDDRTTFADLKGVIHLFLRALFGKDSKIRFRPHFFPFTEPSVEVDVSCFICRAkgcSVCGQKGWLEVMGAGSVDPAVFQAVGYDPKKVQGFAFGLGVERICMLKHGINDIRLFYENDLRFLKQF-A-------------------------------------------------------------------------------------------------------------------------------------------------------------------------------------------------------------------------------------------------------------------------------------------------------------------------------------------------------------------------------------------------------------------------------------------------------------------------------------------------------------------------------------------------------------------------------------------------------------------------------------PTINQLIRLGRRNFKRKSKSPALA-----------NCPQRKGVCLIVRTQTPKKPNSALRKVARIKLTTGYEVTAYIPGVGHNLQEHSIVLVRGGRVKDLPGVRYHIVRGKLDASGVADRNKSRSKYGSKTPKA-MRRRRAPKRKILPDPKYRNPVIAKLINIIMERGKKSTAQRIVYTALDIVKEKTGKPAIDVFKQAIDNTRPLLETKSRRVGGATYQVPVEVRPERGSSLALRWIKIYSKAKKGQPMEVKLANEIIDAFNKTGSSIKKREDTHRMAESNKAFSHYRWV-HEKVRIKLRAYDHRLLDQSALEIVNTAKRTGAKISGPIPLPTKIERFTVLKGPTIDKKSREQFEMRTHKRLLDIIDPTARTVDALMKLDLPAGVDVEIKL--------------------------------------------------------------------------------------------------------------------------------------------------------------------------------------------------------------------------------------------------------------------------VTTQKnYKDTVNLPKTDFPMKGNLPVREPEALKQWKEGNLYERIRTRSKGKPKFVLHDGPPYANGNIHIGHALNKVLKDIIVKYKTMRGFDAHYVPGWDCHGLPIELQALKEMGKKKE----EVPQIEFRKKARDYAKRFMDIQREEFKRLGVFGDWDKPYLTMNYEYQAAIAESFLNLYGKGYIEQRLKPVPWCWDCETALADAEIE--YEDKADEAVYVKFLVDNEslksieipQ-Q-vENKEIYLLVWTTTPWTLPANVGAAVIPDIQYSFLIGE------DAALLVAAPLAERILKTIFTYWKGIVAGPEGKNLEGVEYFHPF-LDRRG-------KVILADYVSATDGTGIVHIAPGHGEEDYRCGLQNKLDIVSPVDSRGKFTKDFPEGAGLRVLKGNEKVIEILKEKCALLYSEKYSHSYPHCWRCKKPIIFRATKQWFLKIdeHGLRKQVSDEIKKINFYPEWGKN-RIGSMIETRPDWCLSRQRYWGVPIPVISCES-----CGKVFVSEEIIEQFREK----GADVWFE-KEPVEFLGNKKT----vC-CVSQKLKKETDIIDVWFDSGVS------HQSVLKKNTEL-SFPADLYLEGSDQHRGWFQVSLLTATALEGQSPFKSVLTHGFVVDGEGKKMSKSAGNVVAPQEVMRDFGADVLRLWVASCDYQFDVRLSKVILSQIVDSYRKIRNTFRYLLSNL-------------FDFDPKKDKMPFDKLHPLDQWAIVRTDNLALAMDKAYGGYDFHEAYQLIHDFCSVELSSYYFDVLKDTLYTACKHSFLRRSAQSALFYILSGLAKMAAPILAFTTDEVWRSF--PIEEGVASVHESSWNVDAKNKHYPAYQD-WVIIRHCRDAVTPFLEKKRAAG-LIGSSLDAKIFLKVEPEAARVLRENWKELTRIFIVSQLEAL-EQ--------Ar------------------------------------eGLEEASANIPFLEEPV-KFSI-----TVEKADGLKCERCWNYSISVGKESNHPTLCPKCVSALA------------E---------------------------------------------------------------------------------------------------------------------------------------------------------------------VESFLGLKDKVMEIEITSNRPDWLSHVGVAREIAAVSGGKLVYPEWQNlEKKgrDRKKILPIEIQDTQYCPYYSACLLENVV-FGESPDFIKKRLNAVGMRPINLIVDVTNYVLLELGQPLHAFDWDHLSqEKILVRRAREKESLRAINGTDYPLNTRDLLITDGARPIALAGVMGGLESEVSLKTKNILLESAYFSPAVIRRTSQRLGLSSDSSYRFERGVDPVGVDTGRERAIRLICQYAKSVGNVSVVFKGgRlPKKTGTIQFPLGEIRRILGVDIPSQKVSQYFRALGLSVKPAKkGTVTVGVPSFRQDLTRPVDLVEEAARLYGYDRITETLPDIEP-VYIEESCLRKTEEMARETALGSGLNETVTFSLISEKVFEKLAVPL----LAVTRVVNPQNKELTLMRPSLFPSLLEVVKTNFHSSSNDVRLFEIANVYGPEVNQ-aLP--KEELTFAVAVAGA-RNSHWLEK-GRKYTFFDVKGVFEEIFERLGIQ-E-IKFVPYENPFLEQAFSMEC--QGMALGVLGKVSNPVKSFYDISSDAFIGQISLEKIAHAARFERR-YKLLPKYPASRRDMALILGENVPAGEVIDHVRSLGFEFMRAIDLLDFYRGGQIPTGKKSLAFSIEYRSDEKTLTAEEVNDLHAKVVESVTRHFSAQLRS--------------------------------------------------------------------------------------------------------------------------------------------------------------------------------------------------------------------------------------------------------------------------------------------------------------------------------------------------------------------------------------------------------------------------------------------------------------------------------------------------------------------------------------------------------------------------------------------------------------------------------------------------------------------------------------------------------------------------------------------------------------------------------------------------------------------------------------------------------------------------------------------------------------------------------------------------------------------------------------------------------------------------------------------------------------------------------------------------------------------------------------------------------------------------------------------------------------------------------------------------------------------------------------------------------------------------------------------------------------------------------------------dwesirveddpdlddnirkia--------------------------------------------------------------------rvwgdeidelveerareidrakKGDELPPGVNKKVVVYVVSKKKLSVGDKMAGRHGNKGVIAKILPEEDMPFLPDGTPVQIVLNPLGVPSRMNVGQILETHLGWAAKAL-----------------------------------------------------GMYMETPVFSGCEEAEIKTMLKQAGLPEGGKTDLYDGRTGDKFDQKVTVGYIYMMKLAHLADDKIHARSIGPYSLVTQQPLGGKAQFGGQRLGEMEVWAMEAYGAAYTLQEFLTVKSDDVQGRTRIYEAIVKGEHSLQPGTPESFNVLVKELQSLALDIILEKNPKAREMELD-----FEINMFDSVSIKVASPETIRSWSKGQVRKPETINYRTLKPEKDGLFCERIFGPARDWECSCGKYKRIKHKGVVCDRCGVEVTQSKVRRERMGHIELVTPVSHIWFLKTMPSRIGNLLDLSVRALEKVLYYEEYIVIDPK---DTPLKKKSLLAEEEYQK-ALEQYGANGFVAKMGGDAVRTLLKEIELDKMVKKCQRQVNASKSKQGKARAIKSLKILDSFEKSGNKAEWMILECIPVIPPDLRPLVALDGGRFATSDLNDLYRRVINRNNRLKKLLDLKAPDIIIRNEKRMLQEAVDALFDNGRRGRPVLGAGNRPLKSLADMLKGKQGRFRQNLLGKRVDYSGRSVIV-GPELKIHQCGLPKKMALELFEPFIIRKLKERGHVHTIKSAKKMVERVKPEVWDILEEVISDHPVMLNRAPTLHRLGVQAFEPVLIEGKAIRIHPLVCSAFNADFDGDQMAVHVPLSVEAQMECRILMLAANNIFSPASGGPIATPSQDIVLGIYYMTKSQDGLKGEGITFADPEEAVLAFSDREVLLHTKCRLR---LK---------TGQIVDTTVGRILFNDVLPKDYP-------------FVNQVINKSKLSSIIADCYRRFGHHEVIQLLDRLKEVGFEEATKAGLSIAIDDVQIPLSKGEMLDEARKEVAAIEEQYQNGLITDGERYNKVIDIWTHTTDIVSDKMFEELSSF---------------NPIFMMADSGARGSKQQIRQLAGMRGLMAKPSGEIIESPITANFREGLTVLEYFISTHGARKGLADTALKTADSGYLTRRLVDVAQDVIIFEEDCGTLNGIFIEPVYEGEEIIVALKDKIIGRTALDNVVDVITDQMIVEVGQEITEDIAEKIEEAGIEKIRIRSVLTCEAKRGVCGKCYGRDLGTGRAVELGTAVGIIAAQSIGEPGTQLTMRTFHIGGTASrvieqsyfkaknagvlryqnlktvttkqgeivvlnrngevviqdssgrelerytipsgavinqkdgemvakdtifvk---------------------------------wdpytvpiltevsgkirfedikegvtmqeamdattglteneeilafypipsgahivvkegqavtggsliaktprkiakTRDITGGLPRVAELFEARKPKNPAIISEIDGIVEFGEVVKGQR-KIIV--KSSTGMSKEYLIPHGKHLNVYKGDKVIAGQQLVDGPIVPQDILRVSGEKQLQEYLVNEVQEVYRLQGVKINDKHVEIIVRSMLRKLRIDDPGDTEFLTGAQVDRIKFQEENEKMAKKGKQLAKATPILLGITKASLSTESFISAASFQETTRVLTDAAASGKRDYLRGLKENVIMGHLIPAGTG--FPNYRRVKLIRDEAGMPPLAGtsGQEKEAVAKSQG-MKGLLGRKVGMTQVFDENGQSIPVTVLEVGPCLVTGIRQKEKEGYVAVQLAFGEKKEKSATKAHLGFFKKLGLPAKKWLREIR-TDVT--GLKVGDELRADNFEEGNFVDVAGFSIGKGFQGVVKRHHFAGGPKSHG-SMFGRAPGSIGASSFPSRVVKGMRAAGHMGAERNTTQNLKVIKVDAENHLMAVRGAVPGVEDSLVIVREALKKnTYPWKRLKLPVYTKSGEKSGEVELNPAVFAQPVNERLLNMILTSYAANQRRGTADTKGRAEIRGGGKKPWKQKGTGRARAGSIRSPLWRGGGTVFGPTPRDYSKHIPQALKRKALISALSLKNKEENILVVEDSGVEQPKTRELVKMIRALKLDKtRTLCVVKSIDENLKRSFSNLREIRVVEAKYFNAYQVLRRKKLLIDKQSLPVIVS--RI--M-NLYDIISYPLITEKSTGQAE-KGKYAFRVHPKATKGDIKLAVEKAFNVNVVKINTLNVGGRIKRVRYQPGYTSDWKKAIVTLKSGQK-IEYV--K-MGLIKYKPTTPTRRHSSVSDFAELTTNKPYKPLTFPKRGTGGRNAHGHITSRHRGGGHKRRIRIIDFKRRKVDVPATVLTIEYDPNRSARIALIQYADGEKTYIVAPDGLKVGETLANGQNAEVKLGNHLPLRNIPPGTPVFNIELEPGQGGKMVRSAGSVAHILSKENDFAHIKLPSGETRMVSLNCSATIGQASNIDHENISYGKAGRYRWLGIRPQSRGVAMNPVDHPLGGGEGKSSGGR-HPVSPWGQKSKGLKTRRRSKPSNKYIVKDRRK-------MKARAVIKYLRIAPRKIRLVLDTVRNKPAREAMYRLSMLNKKGAKLAQEALKSAMANA-KVLKMDEDRLYVSEFKADGGPVLKRFMSRSMGRADRILKRTTHLTVVLEEAeAF--------------------------------------------------------------------------VIIGRRGSEIDKLRDEIGALTTNEVYIDIKEIKTPQTDAQLVAENIAQQLVKRVSFRKAMKKSVQLAMSKGALGIKVLCAGRLGGAEIARTDGYKEGKVPLGTFRADIDYGFAEAFTTYGCIGIKIWIYKGDVLVKKEQAQKVKEREqqamADADAGVKVAEESPAPMIQMRSILEIADNSGAKKAACIKVVGRAGRKYASIGDIITASVKEISPESAVKKGEVVKAVVVRTRNPVKRSDGSTIRFSSNAIVLIDAQKNPRGTRIFGPVARELRERDFTKILSLAPEVVAVAPRLYERYKKEIAPVLKEEFGYTHLLAIPRVSRIVVSMGVKEGASDIKILDQAAVELAAITGQKPKVCRAKKSIAAFKLREGAPIGLKVTLRRARMYEFLDRLVNVAMPRIRDFRGIPLKSFDGQGNYSFGIEEQIIFPEVEYDKILKTQGMNITFVTTAKTEQEAKRLLELLGVPFRK----MDSIGDFLTVIRNATKAGKEKLTVPSSKLKLKIAEILKKEGFIDAYKLIDQDKKQ--FMRVHLRYIHGRQPAIRAIHRVSTPGLRRYVGHRDVPKVLGGLGIAIVSTSRGLLTDKDARREKLGGEVLCKVWMSRIGKKPITVPSGVKVAVQNKKVSVEGPKGRLEFTPHLRMQVKFENNQILVERPTNQKLDRSLHGLTRTLISNMIKGVTDGYTKELEIEGVGFRAQLKGKMLSLALGFSHPIEYDIPEGIKIEVPKPERVIVRGIDKYLVGQVAAIIRKFYEPEPYKGKGVHYVGEVIRRKQGKT-VG----LAHKk--qEKPPLDPGAFEKVININRCAKVVKGGRRFHFSALVVIGNGKGEMGYGLGKANEVADAIRKGVQIARKHKFRITLKGT-TIPHEVIGRFGAGKVLLKPAGEGTGIIAGGAVRAVCEASGIKDILSKSLGSSNVINVLKATINGLQSMMLSRAAES----------QETGMPRIMGIDIPREKRIEIALTYIYGIGRVVSNRILAETHVNPDKRAKDLTDQEVAAISGVIQKSYKVEGDLKREFQQSIKRLMDIKCYRGTRHIKGLPVRGQRSHTNARTRKGPRKMVGIK--IN-VA------KKAKKIRGVSKGIAHIQATFNNTIVSITDEQGNVICWATAGSSGFKGSKKSTPFAAQIAADQAAKKALEQGLKEVEVYIKGPGSGRESAIRALQAAGLQINAIIDVTPIPHNGCRPPKRRRV-MK-TYNAKSEDIKPRWYAIDAKGQVLGRLAGRIARILIGKGKTLYTPYVESGDYVVVTNASEIRVTGKKLQDKIYDHYTGYPGGRKVYTLEELLARRPDEVLRRAVKGMLPKNRLGDRMLTHLLIYSGSAHKQQAQKPEIIT---V--LAETaeKAIVATGRRKQSIARVRLLDGEKGIFVNGQECDQYFKRDDLRMIIRQPLEAARMLDRFRFEVNVTGGGVAGQAGAVRHGISRALTLYDESLRAILRKGGFLTRDPREKERKKFGRKGARRSFQYSKRP--LIVASRNQKKVDELQAILAGTSIKAMTLTDLpGAPDVIEDGSTFEENAVKKAVAIALWSGKLALADDSGLCVDALDGAPGVYSARFAGKNQDDAKNCEKLLNALDNVPDNKRGAAFVCVIAIAAP-DGRVVGtSRGEYRGLIARDAKGGWGFGYDPVFIDPQSGKRFAELAPEVKNRISHRAKALGKAGDILA--AYAKNPIG--pMNGVLIVDKPVDWTSHDVCQFIRKKFSIAKVGHAGILDSTATGVLVVLLGLYTKLSDRFLNEAKEYEGVMELGAKTSTHDAAGEILKTSSWAHVDEAAVRSVMKSFKGEREQLPPMASAVKLGGVRLYKLARQGKEIDRPTKAVNIYDLIISRIELP----LIEFYCRVSKGTYVRTLANDIGEVLGTHAFLKVLRRMASGGFKIENSVTIEFLKSLKTTE----ELKPYLRHL-----------------------------------------------------------------------PHTESVSRPGQIRHSLysfeqkfWARGLNRVAGVDEAGRGPLAGPVVAAAVILDRSFKIP--GLNDSKQLSPGKRENLFAAILESA-AVGVGLVSEKEIDKINIFQAARLAMKQAIDRLPKSPDALLIDGRMKM-QTPCPCLEIVRGDALSASIAAASIVAKVVRDRIMMAYHEIAPEFRFNEHKGYGTESHLACLEKKGPSIFHRMSFRPIMQ---DPSGGLMLDLKFIKDNPDQVIKGVKNKGV-DL-SLDELLAQDEKRRQILQEAETLKRERNKANDEISALKRSG--KDATGKIESMKSISQKIGDLDTKVVDFERIILNLLLRIPNIPHSSVHVG-GPKDNRIIKEWGQKPTFVFTPKGHLELGENLGYFSFARAGKISGSGFALFTGPGARLERALINFMMDFHTAKhGYTEVLPPYLVNAASMTGTGQLSNLEEDMYRLK----NDDLFLIPTAEVPVTNIHRDEILEEDKLPVKYAAYSACFRREAGSYGKETKGLTRIHQFDKVELVKLAHPEKSFEELETLRRDAEEVLELLGLPYRVLLLASGDMSFSAAKCYDLEVWAPGTGKWLEVSSCSNFTDYQSRRINIRYRPKGGGKPALVHTLNASGVALPRTVIAILENFQQADGSVALPKVLEPYLK------SAFMPLTKDKKSEIIKKFQKKADDTGSSDVQIALLTQRINELTEHCKTHSKDRHTRYGLIKMVGQRRRLLNYLAETDRKRYTKILEELDLRKMGRSGSKGAFVDEHLLIKVQKARKENDRKPVKTWSRRSTISPEFVGLNFNVHNGRKFIPVYVTENMVGHKLGEFAPTRTFKKHSTSQDKAKaAAIQSeEHRYKKERVGVVVKDKMNKTRVVEVTRSYPHPLYQKVVRARKCYKVHDEKNETKAGDKVRIVETRPISKDKCWRVAEILKK-----------------------------------------------------------------------------------------------------------------------------------------------------------------------------------------------------VMPRRVKFRKLHRGRRRGIASRGCVMNFGEFGLKSLDRGWLTSHQIEAARVALTRHVKRGGKIWIRVFPDHPFTKKPAETRMGKGKGEPEYYVAVIKPGRILFEMEGIPEELAKAAMRLCAHKIPFATKFVRRE-N------MKLRKDDIVTVLKGKERGKKGKILKLDLAKLRAIIENVNMVKKHMRKTRD-NPKGGIIMRESPVRIPNLMLVCPRCSKPTRVGYILLTDGSKKRMCRKCKEI-L-P----------YKKKKKRVGRGPGSGHGKTACRGQKGQLSRSGEGHTAGFEGGQSPFIRRIPKRGFTHVFKKQYAVINLSTLGELKE-----KEISPEKLIERGIVKELGDGLKILGDGELKMAIIVRAHKFSAQAKEKIEKAGGKAL-LV-----MLQAYVNAFKIPDLRNKILFTLMIIVVYRIGTYIPTPGIDGQALSLFFTRMSGRLFGIMGMFSGGALQKATIFALGIMPYVSASIIMQLLTVVIPYLEKLGKEGEEGRRQLIQYTRYLTVGLSLIQTFFISLWLENPQAfnGVVVPYPGWGFRLMTMLTITTGTAFIMWLGEQIDQYGIGNGMSILITAGIIESVPTALWQTYILLSPARQQLSWWKFILMLFLFVGTVLGVILIIRGQRKIPVQYAKQIRGnR-VYGGQSTYIPLKVNQAGVIPIIFAQSVILFPATIAGFTH-----NVGLQKFMANL-SPGHLAYEIFYALFIIFFAYFYTAITFQPIQMAENLQKYGGFVPGIRPGKNTAEFLDYVMTRIVLSGAIFLALIAMFPSVVSSPKvlNIPFFFGGTGLLIIVGVVLDTMKTIESQLVMRHYDGFIKkRLKGRMGIRWkfeMPKRLECDSATLTPMQGKFIAEPFERGFGTTIGNSLRRVLLSSIEGAAVANIRIEGALHEFSSLDGVLEDVPQIVLNIKKLILRYHG-KGPKKITIDVKRKGAITAKDVQADETVEVINPDMHIATLTKEIRFFMEMEVARGRGFLPADRNK---QEDSPIGVIAIDSAFSPVTKVNYYVEETRVGQMTDYDRLILDVWTNGAISPEDAMLYASNILQRHLDIFVNYGEIPEEEEEEE--GEDKEF-lEMINKPISELELSVRSANCLSAANIRTIGDLVRKTEAQMLKYKNFGKKSLAEITGILVSMGLQLGMDv-esRLKKKKAGE------------------------------------------------------------------------------------------------------------------------------------------------------------------------------------------------------------------------------------------------------------------------------------------------------------------------------------------------------------------------------------------------------------------------------------------------------------------------------------------------------------------------------------------------------------------------------------------------------------------------------------------------------------------------------------------------------------------------------------------------------L-KVADIRALAPEEMREKVESLKRDLLNLRVDLRMGKLERHATIREVKKTIARLLTIIRETDS--EGGKVI--NREAGREKRHWRIRKRVNGTVERPRLSLHRSHQNIYLQLIDDIEQKTLASFSTQSKEFKGVYSKGGNIEAAKKLGELAAKAFKSKGYECIVFDRGGYLYHGRVKALADALRAGGLQFKKTFGFELLKKDvkTKARLGIVKTPRGKINTPAFMPVGTQATVKTFTPRELEELGAEIILSNAYHLYIRPGIDIIRRSGGLHLFMAWNKPILTDSGGYQVFSLAKLRKVTPEGAIFNSHFDGREIRFTPELVVEIQEALGSDIAMVFDECPPFTENKAQVAKSMEITLAWAKRS---KACHT-L-KGQALFGIVQGGFFQDLRKESLERTVEIGFDGYALGGFGIGEPEGKMDELLAEIGPVMPEDAPRYLMGIGMPLDILDAVSMGMDMFDCVNPTRYGRNGSAFTRHGRRVVRNGAYAEDTAPLDEKCGCYTCKNFSRSYLRHLFNADEILGPRLLSLHNVHFFLDLMRNIREAIAENRFDKFKRSFENHYDEeMR-----MnPEKIRNFSIIAHIDHGKSTLADRFLLHTGAISEREFRNQILDDMDLERERGITIKASAVRIHYK-----DYVLNLIDTPGHVDFSYEVLKSLAAVEGVLLLVDATQGVEAQTITNFLLAKESHLVIIPVVSKIDLPSAMPERMIDEVNDILKLNPDRIVFCSGKTGEGIEDVIQAVITQIPQPLGSENKPLKALIFDSKFDSYKGVIIYIRLVDGTLKVGDNIMLMRSGSTHEVTEIGIFNPRPQKIEELSAGEVGYIACNIKSVLDVKIGDTVTHEKAPAAEPLPGYKEVQPMVFCGLFPINTRDYAILRDALDKLRLNDASFVYEPETSASLGFGYRCGFLGLLHMDIIQERLEREFDLELLATAPNVVYRVIKTTGESFLLDNPTKLPPPQEIASLDEPFIRAKVIVPSDSMGAIMQMCQDKRGIYKSTEYLDTNRVLLLYELPFAEVLVDFYDKVKSMTRGYGSLTYDFIGYRKAELVRLDILINGDKVDALSSIVIKENARFRGKQLVAKLREVIPRQMFEVAIQAAIGSAIIARETISAMRKDVTAKCYGGDITRKRKLWDKQKEGKKRMKKVGRVDLPQEAFISILKVD---------------------------------------------------------------------------------------------------------------------------------------------------------------------------------------------------------------------------------------------------------------------------------------------------------------------------------------------------------------------------------------------------------------------------------------------------------------------------------------------------------------------------------------------------------------------------------------------------------------------------------------------------------------------------------------------------------------------------------------------------------------------------------------------------------------------------------------------------------------------------------------------------------------MPKYIFVTGGVVSSLGKGLASASIGKLIEAKGLKVAVQKLDPYINVDPGTMNPYQHGEVYVTDDGAETDLDLGHYERFTESVFGKPNNVTTGQLYYSVIAKERRGDYLGATVQVVPHITDEIKERIREVSKGKRVDVVIVEVGGTVGDIESLPFLEAVRQLRLEVGRDNAVNIHLTLVPFIRAAGELKTKPTQHSVGRLREIGIQPDILLCRTEKKLSKNLKDKIALFCNMENDAVIEARDVQSIYEVPLTLQEQGLDRVISRFLHLD-AKSGSLADWKKVVDIALHPKYMVRIAVVGKYIELPDAYKSIYEALRHGGIANNTGLIFKKIDAERLEKGKAEKHLKDCDGILVPGGFGTRGVEGKIKAIQYARGNKIPYFGICLGMQCAVIEFARNVLGMKGANSTEFNKKSPYPVISLLEE----------QEKVTDLGGTMRLGAYPCNLKKGSLALKAYKNEKISERHRHRYEFTNYYLDVFEKAGMKITGQCPQGNLVEVVELDDHPWFVACQYHPEFRSKPDAAHPLFREFIRHALDYR-ELR------------------------------------------------------------------------------------------------------------------------------------------------------------------------------------------------------------------------------------------------------------------------------------------------------------------------------------------------------------------------------------------------------------------------------------------------------------------------------------------------------------------------------------------VAPEV----------------------------------------------------------------------------------------------------------------------------------------------------------------------------------------------------------------------------------------------------------------------------------------------------------------------------------------------------------------------------------------------------------------------SQPAVAVAQTVIRVSMPITVGTLATVLKLRPSEMIKHLIEMGIFANVNQLLSDAIVFKVAGKIGIAVEKIEEEEI-L--TRMV--TDEDPKSLSFRPPVVTMMGHVDHGKTSLLDAIRKTNVADKEAGRITQHIGAYGVDIPgKGHVCFLDTPGHEAFTAMRARGANVTDVVVLVVAADDGIMPQTIEAIDHARAAGVPLVVAINKVDLPNANSMRVKKELQKLDLTPEEWGGKTICVEVSAKTQKGIPQLLEMLLLESEILELKANPNRPAEGTVLESKLTRSHGNVATVLVQKGTLHVGDFVVCGPFYGKIRAMHNDRGKSVKDAGPSFAVEILGISGAPGAGEIFTVVEDDKTARKIAEKRTLKLREKAMQgAKKHVSLDGLFSQIKEGALKELKIILKADVQGSIEALSDLLQKISSTKIELRIIHAGVGGINESDVVLAAASDAIIIGFHVQAESKAEVMAEKEGVELRYYNIIYEVVEEVKKAMEGMLEPTQKEVVQGRAEIRQIFKSSKAGNIGGAVVTQGRVSRTHRVRLIRNKIVVFDGKLASLKRFKDDVKEVQEGFECGVALEGHNDIQPRDIVEAYKIEKFAAKL--------------------------------------------------------------------------------------------------------------------------------------------------------------------------------------------------------------------------------------------------------------------------------------------------------------------------------------------------------------------------------------------------------------------------------------------------------------------------------------------------------------------------------------------------------------------------------------------------------------------------------------------------------------------------------------------------------------------------------------------------------------------------------------------------------------------------------------------MA---EQKVTTNRQARFNYLVFDKFEAGICLNGSEVKSIREGSVSLQDSFVRFDSGEAYVFNMHIKPYAY-S-RNHEEPTRMRKLLLNRAEIDKLEGRVTKKGFTCIPLSLYFNKrGRVKIEIALCQSKKLHDKREALKKRDDLREMDRAMKRrSKGG---KRTERVAELIKAELGTLILMKLKDPRLG--FVTITRVQVSPDLRHARVWYSVLKS-QPKPDHTTEALESARCFLQRELAAALTLRLTPVLSFELDHSVDHSMQIEAIIRQIHSNDDkkEE------
>Aminicenantes_unclassified_unclassified_unclassified@Aminicenantes_bacterium_SCGC_AAA252-J09
---MEAQKIRELFLDFFEKKNHKIVKSSSLYPKDDQSLLFTNAGMNQFKNIFLGLEKRSYTRSASVQKCLRVsgkhNDLEQVGKTNKHHTFFEMLGNFSFGDYFKKAAIEYAWQLVTEV--FKMEKDALYITVYNDDDEAFQIWSESIGISEDRIFRFGKKDNYWAMGETGPCGPCSEIHYDLGQEIQEGDP-ySLIEAGSDRFLELWNLVFMQYYQDEKGQIHSLPSPSIDTGMGLERVAAILQGKKNNYDTDLFLPLIETISNICSLEYPSNDDNNISMRIIADHIRAISFLLIDGIMPSNDGRGYVLRRLIRRAFRRGNVLGIHEPFLYKLVGVVSDIMKDAYPELLSSSNYVSKICLSEEKRFSLALSSGILTFNKYIADAKEsDKRIILGTKLFKLYDTYGFPLDLSQELAEEENIGVDKEGFFKEMDKQRQRARLSWKGETRQNGI-KTYGELKN--LIIRYIGYEDVRHEASVLAMLKEGKHVKELKNGDSGEVFLSKTPFYAEAGGQVGDSGILKNPHFSALVETTYYPIPNIISHKVKVISGMLKIHDTVEALVDVHKKKAISLNHTATHLLHASLRQILGDHIKQAGSLVSAERFRFDFTHFSSLNNSELRQVEFLVNEKIRENIKVKTRIVSLEEGIKEGAIAIFEEKYQEKVRMVTIGC-FSKELCGGVHIHNTGEIGLFKIISETSVAAGMRRIEAVTGEEALKYVQETHELLLEIQNVLNSPRENLTLQIGKLMKSLKQNEKESKSLRQKLANFKYGKKDSHIQKINGISVIIQKVEGLNDKEVRELADSLKQKIGSGIIILGAATEEKVFLVSVVTKDLTV-RIKADDIIRKIALMVGGGGGGRPDFAQAEGIKVNSLNQTLKKCSSILE-eMIKVMQKFQnRVETYKKSFDEASSLIKDENSLRELRNLYLSRRGYITLLFSELKALSQEEKPEAGRLLNSFKNYVLEKLQSTQKCLAVSKE----ATQKMDLTLPGKQKYLGSPHPILLFQREIEDIFLGMGFSIESGPEIETDYYNFEALNFPPHHPARDDWDTLYITDD------ILLRTHTSPVQIRVMEKKKPPIRIITPGKVFRKETPDPTHLPMFYQVEGLVVDYGITFAHLKGTLEYFLKALFHEKIKMRFRPSFFPFTEPSAEVDIECTVCGGkacRVCGGSGWIEILGSGMIDPQVFKNVNIDPERYSGFAFGLGIDRTAMFSYQISDMRFFYENDLRFIRQF-LQKMKE-LKLYLKEKIYKLLKDKYP------LEREELEITYTPQIKMGDLALAFPFLLAKKIKRQPRELALEIIPQLSSLKRVERIEAAGGGYINLYLDRRNF--FSKKILSSGN---TSLLPQEKKVIIEHTNINPNKAAHIGHLRNAVLGDTLARCLKFKGENVEIQNYIDDTGVQVVDIVFGFMDLEKKADIQKIKGKFDYYCWDLYTKVTSY-LESHPES------LKRKSEILKKIEKGENPEFKIAEYVSRRIINAHLQTMQRLGISYDVLPCESSIL-GLKF-WEKALNLLKKKNAISLSDGCWVMKLEDD-----PDKEKIIVRSDGTVTYVGKDIAYQLWKLGLLGKDLIYNVIDSRQSYLQKIVIQGLKSLKFIkEAEKSIHFSYEMVALMEE--KLEVSGRKGIGVKADDLLDRLEEKALVEVNKRnpQFSLDQK--SNAAHKIACGALRYFMLKFTNNSLIIFDFDEALNFEGETGV-YLQYTSVRINSIFRKLKEReiSPEKISFDDLPESEMSDFWDIVLQASKLDEEVLHSIRSLEFSHLAKYSFNLCQKINAYYHKYQILSEENREIKNIRILTIYYLKKILNQALSLMGIPQLERM-PTINQLVRKGRTKRNFKSKSPALE-----------SCPQKRGVCTRVFTTTPKKPNSAMRKVARIRLTNNIEVTGYIPGIGHNLQEHSIVLIRGGRVKDLPGVRYHVIRGPLDCEGVQERIKGRSKYGSKKPKRMPRRGAVKKSKLKPDHFYKSTIISKFINAVMKKGKKSLSEKIVYGSMEQVKKKTGQDPLKIFGKAVENVKPFLETKSRRVGGATYQVPIEVDINRSTSLAVRWILKYARDRSGKSMIDKLTAEIIDAGNHKGGAVKKREDTHKMAEA----------------------------------------------------------------------------------------------------------------LI-SVSMKELLEAGVHFGHQTKRWNPKMKDYIFGERNKIYIIDLQKTIKSFKEALEFIKSVAENGKDVLMVGTKKQAQDIIKDYAQKCESCYVNQRWLGGLLTNFNVIRGSVEKLLELEEMKSDGRWELLSKKEQSRQEKVFRKLSKNLGGIKSMLEMPGAMFVIDSCKEQIAILEAQKLNIPIVAIVDTNGDPENIDYPIPGNDDAVRAIELFTSKITEAIIEGKKNKIENELQEMEKesevtpDNQIPPSEEKPPAEANESTSMADIDnVKETLNLPKTSFSMKAKLAQKEPEILKKWEQIRLYEKIQKKRENCTSFVLHDGPPYANGNIHLGTALNKILKDFIVKTNNMQGYKAPYIPGWDCHGLPIEIKVDQLLGKKKE----SMSVIDIREECKKYALKFVDIQRKQFRRLGVFGQWDKPYLTMDPEYEGEVLRHLAAFFANGNVYKGKKPVYWCCHCRTALAEAEIE--YKDRKSPSVHVKFPVVSRlse--kfpElK---GKKVSVLIWTTTPWTLPANLAIAFHPNYEYAAFENG------EEVYIAARRLIPVISEVLGFREPRILTCFVGKEVEGLKARHPF-IDRES-------IFVLADYVTLDQGTGCVHTAPGHGQEDYLTGLKYNLDIYNPVDDEGKFISQVGRYAGMNVFDANEVIIQDMDKNGTLLGSSEIIHSYPHCWRCKNPVIFRATAQWFISMdkNDFRKKALEEVKKIKWIPGWGEE-RISNMIDARPDWCISRQRSWGVPIPAFYCQK-----CGYILANEEITQRVADIFsrEGSNSWFT-KKVEEILPLDTR-----CeCGSTEFSKENNILDVWFESGAS------HNI-LGKKKDL-PWPADIYIEGHDQYRGWFNSSLLIGLAAKKASPYRTCITHGFVLDEQGRGMSKSLGNFIEPEEIISRNGAEILRLWVAMLNYKEDARFGNETLQRLVEAYRKIRNTWRFILGNI-------------HDFSPDEDSTPIDKMELFDRWILEKCSRIGKRILNAYKNYEYHIVFHAVYNFFTVELSSFYLDVIKDRLYCSARDSVLRKSAQTALFNLLKTTLVLMAPILPFTTEEAWELI-pDFKDKDESIHLGLFPSFPQIWLGSDAFQDWKDLGIIREDVLKELELAREKK-LIGNSLEAGVKLKVPTTQKNLIEKYEKELPSLFIVSTVEIE--------------------------------------------------------------VHDGDIMEV-----EVSKAKGQKCQRCWNFSTYVGKSSKYPYFCRRCEEVVKKLD---------L----------------------------------------------------------------------------------------------------------------------------------------------------------------------------DDVILEIETYANRPDTLGHLGIARELAAVFGLTIKKQNWPLtEIE-eRTSENIDIQICDDKLCPRYCGIILKDIE-IGPSPLWLADKIKAMGLKPINNVVDASNYVLYSTAHPIHAFDLDKVAgKKIIIRRAKNKEVLRSLEGENIQLSDTDIVIADEKKPIALAGIIGGEETSISEYTHDVFIESAVFNPASIIKSRKKAGIQTDASFRFERGADISFPPTAALMVASILTQM-GGKATKGIMDIYpK-PRKNKTVVLRNHRIAALLGVEIDDAFVEKTLSSLEFEVSVQQkGIWQVKVPFFRIDIEREADLIEEIARFYGYDKIPSQLPPLTG-LEPVINQKRKILSKVRQMLLSYGFNEVVNLSFSDPEKENKFKNS-----RERIKIRNPISSKASLLKTTLIAGLLDNISWNKNRGAEGICAFEVGNIYFWEDDS---C--VEQLNLALIASGT-VGLTHWHTKTYETDFYHIKGTCEALMTHLRYE-P-FSFQEEDQSNYEEGQSLSLLFKGQRVGSLGLLKKEILDAFCLEENIWAAEIALGTLLEKQPQNFQ-YTPVTRYPRLNRDISFIADRKVSYQEIKEVLEKHSIPYLEKFELYDRFSGPSIPKGKISLSFRFVFRHFQRTLLAEEVDNIQKKIIKTLKDNFNFQLRE-----------------------------------------------------------------------------------------------------------------------------------------------------------------------------------------------------------------------------------------------------------------------------------------------------------------------------------------------------------------------------------------------------------------------------------------------------------------------------------------------------------------------------------------------------------------------------------------------------------------------------------------------------------------------------------------------------------------------------------------------------------------------------------------------------------------------------------------------------------------------------------------------------------------------------------------------------------------------------------------------------------------------------------------------YLTAWEEEKYNIAQANTLVDEKGFFQNEIVSARQGGNFKIIPREKIDYIDVSPKQLVSLSTSLIPFLEHDDANRALMGSNMQRQAVPLHKTEAPLVGTGIEHFIAKGSGDVIICKRSGIVEFVDSERIIIRVDeknakIYEVGTDLYLLTKFLRTNQNTCLNHRPIVKKGDKVVKGQILADSSCTDMGELALGRNVLCAFMPWRGYNFEDAIIVSEKLIKDDIFTSIHIIEESIEARDTKLGPEEITRDIPNVPEDLLHNLDENGIVRIGANVKSGDILVGKIAPKGETQLSPEEKLLKAIFGEKALDVKDASLYCSPGIEGTIIDVRVFSRRekgprakaiekdeiarmirnlddeisilggekwrkvksiikgqllekdqnlsg----qqlkkgtkltedlsklrikedpererkindikkkvkrqiealrsvqkekidtlkKGDELAPGVIQAIKVYIAMKRKLSVGDKISGRHGNKGIVAKIVPEEDMPRLPDGRPVEIVLNPLGVPSRMNVGQILETHLGWAAKKL-----------------------------------------------------GIWISTPVFDGISEKEIKDLLKKADLPSSGKISLYDGITGELFDSEITVGYIYIMKLFHLVDDKIHARSTGPYSLITQQPLGGKAQFGGQRFGEMEVWALEAYGAAYTLQEMLTVKSDDVEGRAKIYEAMVKGDLDFKPGLPESVNVLIRELQSLCLNVEL-EKAEKDDILPHSA---SPRIDFDQVRISIASPERIKNWSWGEVTKPETINYRTFKPEKDGLFCAKIFGPINDYECLCGKYKRMKYRGIICERCGVEVTRSKVRRERMGHIQLASPVAHIWFFKGAPSRIGLVLDLSIKDLEKVLYFESYIVINPG---ETPLHERQLLTEEE-NKdAQEKYG-DEFEASIGAEAIKKLLERIDINKESERLRKLMKEETSQQRKLRHAKRLRVFKALKISGNHPEWMILDIIPVIPPDLRPLVRLDGGRFATSDLNDLYRRVINRNNRLKKLIELKAPELIIRNEKRMLQEAVDALFDNGKRGRIHLGANRRPLKSLSEALRGKQGRFRQNLLGKRVDYSGRSVIVVGPELKLNQCGLPKKMALELFKPFIFHKLEKEGLVPSVKVAREWHEQEKPEVWDYLEEVVKEHPILLNRAPTLHRLGIQAFEPLLVEGKAIQIHPLVCAGFNADFDGDQMAVHVPLSVEAQIEAQTLMLSTNNILSPANGMPLAVPSQDMVLGCYYLSLEMKGQKGEGRMFSSADEVLLALESKEVGLQANIKMKFNGHFMNL----STFNGIIETTPGRIILNGILPD--RIPF-----------INGNLKKKGIERLVYYVYLKQGSESTVKTLDEMKTLGFHYATMAGFSLGIDDFIIPKEKSVFVEKAQEEVQHIENLYREGVVSARERFNRVVEIWGSLTDRISIAMIENMRKVsle--------sgklNPLFVMSDSGSRGNKQQIRQLAGMRGLMSKPSGEIIETPIISNLREGLNVLQYFISTHGARKGLADTALKTANSGYLTRKLVDVSQEVIVDEYDCGTLKGINVSAIVENGELVEPFVDRIFGRISLETVSCPDTNEVIVNVNEEITGKIAQKLENLGIEKMKIRSVLACGSKKGVCQLCYGRDMASGSLVELGVAVGVIAAESIGEPGTQLTMRTFHVGGIAMgsaekskieakndgvikfnnlkyvkneegtiivvnrnaniaildhrgrevehyqvpygakivvddgkevkkrqefaewdpfntfiiseeng------tvnfhdvvlgitmeevqdeftglitqviinpkdekmqpqiklvdkvsldnnnkprmlrkyflpsganlevkdkdtvhtgtvlakipreaarTKDITGGLPRAEELFEARHPKVPSIISEIDGVVKFGGLVRGHR-KLTVhnERGG--EREYFIPKGAHLSVGEGERVMAGTPLMDGPVDPHDILKVLGEKELAEYLLREVQEVYRLQGVAINDKHIEIIIRQMLHWVKVEEVGDTEFLVDEQVDRFVFQEENEKVIKNGGKPAKARPLLLGITKSALSTESFIAAASFQETTRVLTEASLYGKIDHLRRLKENIIMGRLIPAGTGykYYRNVELEEEKEEETGLEIDTqvEK----------------------------------------------------------------------------------------------------------------------------------------------------------------------------------------------------------------------------------------------------------------------------------------------------------------------------------------------------------------------------------------------------------------------------------------------------------------------------------------------------------------------------------------------------------------------------------------------------------------------------------------------------------------------------------------------------------------------------------------------------------------------------------------------------------------------------------------------------------------------------------------------------------------------------------------------------------------------------------------------------------------------------------------------------------------------------------------------------------------------------------------------------------------------------------------------------------------------MIQAETILKVADNSGARKILCITPLGGGIGKTATIGDIISASVKEAEPESKIPKGNVIQAVIVRTKKEIRRRDGSYVRFEDNAAVIINRQGEPVGTRVFGPVGRELRERKFMKIVSLAPEVL--MSRLRKKYLKEIVDELGKDLSIENRMAVPRLEKIVINVGVGEAIQNIKILDVVKKELSLITGQWPAVGRAKKSISAFKLRSGQAIAVYVTLRGRRMYEFFDRLVNIVLPRVRDFRGLSPRSFDRRGNYTLGIKDQLVFPEIDYTKVEKSRGMNITIVTSAQNDKEAYALLKKMGMPFSEAMTLTDPIADILTRIRNATMIKKKEIDIPSSHMKVEIARIMKDEGYIKNFRVIDDKLQG--ILKVYIKYTKNNVSVISGLKKISKPGCRIYCKRGSIPKVLGGLGIVIISTSQGILTGRRCEELGIGGEVLCHIWMSRVGRMPVVIPEGVKVNILSDKIEFNGSKGKLYSPLFSGIKAEFKNNQIILTRKDDSGQLPAFHGLCRTLANNAAVGVSSGFSRKLEIIGVGYRARIDNNKLELNLGYSKPVIYIIPEDIEVILEKPTLIVLKGIDKQRVGQEAYRIRSFRKPDPYKLKGIRYVGERLIKKERKAGVS--VVEKRVi--kQVEEEEEELKDQVISIRRTTKVVKGGKNLSFSALVAVGNENGLVGVGKGKAREVPPAIAKAVQDAKKNLIEVPLKET-TIPHFVKGIHCGGVVVLRPASKGTGVIAGGAVRIIMQLAGIKDILAKSLRSNNPGSVAHATIKALKSLKDSKKVSEDREKEED---VIWQ-----------------------------------------------------------------------------------------------------------------------------------------------------------------------------------------------------------------------------------------------------------------MkTFIPKKKDIEKKWWLIDAEGKILGRLATEIAVLLRGKRKPEFVDFLDCGDFVVVINADKVKVTGNKMEQKKYYSHTGYPGGIKEKSLKDLLEKKPEEAIRKAVWGMIPKNKLGRSVYKKLKVYSGPNHPHEAQKPQEHQI-----LSLI---QYYGTGKRKTAVARVFLRPGKGDITVNKRPFNEFFNSNSQKHIIKEPLLLTGTENKFDLFIRINGGGISGQAEAVRLGIARALIEFNMELKPSLKKAGFLTRDSRIKERKKYGLLGARKAPQYHKR-----------------------------------------------------------------------------------------------------------------------------------------------------------------------------------------------------------------MDGIILVHKPPGITSHDVVEKIRKILNEKKVGHYGTLDPMATGLIVIALGKATRLFQFFSKENKVYKGQIRLGYSTNTYDSSGTKTSVEINNFPSRDKILEEMRKFEGEILQVPPVFSAKKFRGKPLYVLARENKEVKLVPSKISIYFFHLKNYNPP----IIDFEVKCSSGTYIRSLAHDLGQSLGCGAHISQLLRISSGNFNLKDSFQLEKIEELTMEG----KTEEFILPLKILLPEIPKVIVNDTCLSLVKNGNMIFPENILKvskreKKNIYKIFSSDGSLLAFAKMIDENNFHPFI---VIDP---------------------------------------------------------------------------------------------------------------------------------------------------------------------------------------------------------------------------MLDSKFVQDNPDLVLKKTASRGT-KI-SLDKFIKLSQEKKGCLQEIEVLRAELNKASKLIGQMKKEG--KDASTIILQMKKVSDEAKQGEEKFKKIEEKLKRILLAVPNIPHESVPEGRSSDDNLEVASFGRKPKFSFPVKPHWEIGKRLGILDFDRASKIVGARFAVYLGVGAMLERALINFMLDIHIEK-GYKEILPPFIANKASLIGTGNLPKFEDDLFKLR----SHSWYMIPTAEVPLVNLYREEILDADLLPKRFVAYTPCFRREAGSYGKDIRGLIRQHQFNKVELVSFTLPENSYKELEKLVEDAGDVLQKLGLHYRVVVLCTADLGFAGAKTYDLELWMPHRNSYIEISSCTNCESFQARRANIRFRRNPKSKPEFVHTLNGSGVALGRTVSAILEVYQQKDGSVTIPELLRPYMHGLDRIsI---VLTKGEKTSIINDNRINPKDTGSPEVQVALITSRINYLSEHFSIHKKDYHSRTGLMKMVGRRKRLLEYIKNQDVKRYQNLIKKLKLRK------------------------------------------------------------------------------------------------MkNQGKRTTKVGIVIANKMKKTVTVNVERQIRHPLYKKIVKKKKKFFAHDEYEKCKVGDLVRIVETRPLSKTKRWSVEEIV---GLL-WAVVGLGNPGKRYSRTRHNAGFLFLKRVAKEWQVRLKKR-MYSSKTNIVENKHGKILLAVPQTYMNNSGLAVMQILEGRKVMPGQLVIVYDDLDIPLGEIRVRKEGGAGTHKGMNSIIHEINTTQFPRIRIGIGPLTPNVNATDFVLSSFDGGEMVKLEEGMMKAKDALDLILSGKIEKAMNLFNI-KINS-MMPKKVKFRKQQRGRMRGKALRGGTLIFGEYGLQAMEPCWMTARQIEAGRITISRHAKRKGKVWIRVFPWKPITKKPTEVRMGKGKGDPELWVEVIKPGRIIYEIEGVTESVAKEAMRLAANKLPIRTRFISRGNKGLRG-KMMLKKNDEVIVIKGKDKGKKGKILVVFPRKNRVIVEKVNFSKEFIRRDQSkNIQGGIMEKEAPIDGSNVMIYCSECGQGVRVRRKKLADGEKIRVCSKCEMS-LEMNLSNLHPAKNSRKNKRRVGRGPGSGRGKTAGRGTKGQKSISGYSRKRGFEGGQMPLNRRLPKRGFTNIFRKEYSEVNLNSLSKISK-----DKINPKDLVDARIIKKETELIKILGDGDISGAKTVYAHKFSKSAQKKIENAGGKTI-II------LGSIRNIFSIPDLRKRVIFTLMILAVYRIGAQIPNPGLDGNALAEFWEMQKGTIFGMVDLFTGRNMSRMTIFALGIMPYISSSIILQLLQVVWPYLERLSKEGELGRKKITQYTRYGTLIICVIQSFGISLFLQALKSpgAPVVPNPGIGFQFMTMLTLTTGTVFIMWLGEQISERGIGNGISLIIFAGIVVGLPSGMQSLVSGLQTGDM--DPLRLIFLGILMLSVI-----------------------------------------------------------------------------------------------------------------------------------------------------------------------------------------------------------------A-------------------------------------------------------------------------------------------------------------------------------------------------------------------------------------------------------------------------------------------------------------------------------------------------------------------------------------------------------------------------------------------------------------------------------------------------------------------------------------------------------------------------------------------------------------------------------------------------------------------------------------------------------------------------------------------------------------------------------MVKDVLKELKKRMDVSVEHFRKDISKLRTGRANITLFEDIKVDYYGTLTPINQVATLGVPDPTLIAIHPWDPSYLGPIDKAIRTADLGLNPINNGKTLKVPIPPLDEDRRKEIVKHIKSIMEEEKTALRIMRRDAKEDIEELEKNKEITEDDKFWGYEKLQEITDDHIKNIEELATAKEKEILEL-----------------------------------------------------------------------------------------------------------------------------------------------------------------------------------MKTSELRELSDGELASRESELKDQLFKLKFKHELGQLENAMKLKSIKKEIAIIKTILREKSKG-ME-VVL---KKKAKKRIRKRIQKKLKGTLERPRIYVNKSNRYIYLQVIDDTKAAVLATASTLMKEFKDKNKKTKNMEAAKTVGELLVKRLKQKKINKVIFDRGIYPYQGRIKTLAEALRKGGIIF----------------------------------------------------------------------------------------------------------------------------------------------------------------------------------------------------------------------------------------------------------------------------------------------------------------------------------------------------------------------------------------------ML---SIRNFSIIAHIDHGKSTLADRFIQASGMVSQREFRDQILDTMDIERERGITIKSHTITLPYTDKNGEDYSLNLIDTPGHVDFSYEVSRALASCEGVILIVDASQGVEAQTVANLYMAMEHDLTIIPVINKIDLISADIDRTKEQIENELGLDSNMAILCSAKKGTGINDVFEAIVKYIPPPKGSPDKQLKALIFDAHYDSFRGTIIHCRIFDGSVKAGDIIRLLSNGSTHKVEEVGLFHLETKPRDILSAGEVGYIIAGIKKLGDTRIGDTITLDSNPTIEPLSGFKEAKPVVFSSIYPISSDEYQFLREALDKYELNDAAFSYQKDSSAALGQGFRCGFLGLLHLEIFQQRLEREYDLSIIMTVPSVRYRLTLKNDEIIIIDNPQYYPDPSLIKSTSEPYIKASLLFPDKYMGVVMKLCLSRRGSNPRTSYPTPGRIELIIDMPLAEVIYDFYDTLKTITQGYGSFDYELIDYRESDLVRLDILVNGENVDALSLIVHRDKSREWGVKICSRLKDEIPRHQFKIAIQGAIGGKIISRSTVSPYRKDVTAKLYGGDVTRKQKLLKKQKKGKKRMKMVGSVMIPQSAFISVLKTENK----------------------------------------------------------------------------------------------------------------------------------------------------------------------------------------------------------------------------------------------------------------------------------------------------------------------------------------------------------------------------------------------------------------------------------------------------------------------------------------------------------------------------------------------------------------------------------------------------------------------------------------------------------------------------------------------------------------------------------------------------------------------------------------------------------------------------------------------------------------------------------------------------------------------------------------------------------------------------------------------------------------------------------------------------------------------------------------------------------------------------------------------------------------------------------------------------------------------------------------------------------------------------------------------------------------------------------------------------------------------------------------------------------------------------------------------------------------------------------M----------------------------------------------------------------------------------------------------------------------------------------------------------------------------------------------------------DVKRFIEEKVEEVKSTVGSEKAISALSGGVDSSVCTIIAHRAIGENLKVVFIDDGLMRENEPQDVSQIF-SSLEIDIEIIDAQKEFFDSLKCKFDPEEKRKAFRNTFYSVFGRAVLKSG-ARFLVQGTIAPDIIETKG-------GVKTQHNIGIDPEKYGFKVIEPIKELFKPEVREVAREAGLPESIYQRMPFPGPGLATRVVGEVTPERVSLVRKATQIVEKQLSPL----RPFQAFAVLLNDKGTGIDGGKRKFGNIIIVRSVESKDAMTAEATEVPWEILKKVSRRIITEIPEVVRVAYEITTKPPATIEY-MKTQS-----------------------------------------------------------------------------------------------------------------------------------------------------------------------------------------------------------------------------------------------------------------------------------------------------------------------------------------------------------------------------------------------------------K----TKPAKSTKKPVDESLKKFQLTEGMNIKEISEKMDIKAKDLLEKLRKKNYFVSVSDIINKSLAKTVSQILNVEIELISFEEE-A--RKF---AESQKKELVPRPPVVTIMGHVDHGKTTLLDSIRQSNLVKKESGGITQHIGAYRVLHN-NRPITFIDTPGHEAFTKLRARGANLTDIVILIVAADDGVMPQTKEAINHAKAANVPILVAINKIDKPEVDVNKVKQQLSKEGLIIEEWGGDTVSIDISAKEKTNLKELLDMILLLSDIIEIKTNLKVPAQGVILDARLDSKKGAIATVIIQHGILNQGEAFISGTCFGKARALFSENRTILKKTEPSMPVEILGFSDVPKAGDLFQVVSNLETAKKISQYRLSQSQKKIPQ-MTEHLTLDQLFEKIEEGKMKELHLIIKADVQGSVEVLSDTLPNLSTDNIKINIIHSATGNITESDILLASASNAIVIGYNIKPNQNILDFSKEEKVEIRSYNVIYQLIEDIKKAMVGMLEPVVKETYLGRAEIKRLFRIPHVGIIAGCLVTDGKITRNSEVRLIRENEVIHQDKISSLKHIKNNVTEVKKDYECGIRLANYKDIQEGDIIESFIKEKVR--P--MIILGIETSCDETSASAVTDGFKILSSVVLSQDKIHAPYGGVVPELASRQHITSITYVVDESLRRANLKLEDIDAFAVTQGPGLIGSLLVGLSFAKGLSYYFEKPLVPIDHLEAHIQSVFLEHSNIPFPALALLVSGGHTSLYFLKKKLDYKVIGRTRDDAAGEALDKIAKFLDLGYPGGQIVDRLAESGDPGKFSFAIPHMTDKSLDFSFSGLKTAALRKIKEHNIT--KNHPLFIDFLASFERAVIRALLSNMSKAIQDYSPESLLLCGGVASNKKLRKHLAELAQKHRLKSYVPSPQFCTDNAAMVAALALEKIKSGEKcFVLDLNAYP-------RFI--MLDQLSERLQKVMKFIRGEGKITERNMTEVLKMLRMAFLEADVNYKVVKDFEAKIRANALDEKVLQSLTHSQHVVKIVKEELTSILGQESHKLDFSSRKPSVFMLVGLQGSGKTTTCGKLAKWVSDIHKNPLLFSF-DLKRPAAQEQIKMIAQILRLPFYESEQMATPEDCLKGIVKYTVIHGFDPLIIDTAGRLHIDDELMEELRMIRDIINPTEVIYVGDSMTGQDAVKSARLFEEKIGLTSIILTKLDADARGGAALSIVSVTGKPIKFIGTGEKFDKFEVFHPD-----------------------------------------------------------------------------------------------------------------------------------------------------------------------------------M----RIIAKNKKAFFNYEILEKYETGISLLGSEVKSIREGRISLKESYAEIKRGEIFLINCHINPYEA-ANRFNHDPLRERKLLLHRREIKRLTGKVKEKGLTLIPTKVFISNqGKVKVEISLGKGKKAYQKREIIRERDRDREMRAELKN-WH--SESRRQKRIASLIKKDLSLLLIETIQDSSSC--LITITGIEMSKDLKTARILLSIFPD--REKEAILELINKRTGYLRKTIASKTKLKYNPLLIFSLDPSPDYEQRIDKLIGNIKNDE---K-------
>Marinimicrobia_unclassified_unclassified_unclassified@Marinimicrobia_bacterium_SCGC_AAA257-N23
--F-----------------------------------------------------------------------------------------------------------------------------------------------------------GKKDNFWEMGSTGPCGPCSEIHFYKGPNPETQNR--KYVNADHPDYIELWNLVFIQFNRDEKGNLHDLPKKHVDTGAGLERIVASLQNKQSNYETDLFIPIIRHIESITGAEYSEN--DGMPHRVISDHVRMLSFAIADGGMPSNDGRGYVIRRILRRAARFGRMLNMHDPFIFKLVDTVGEMFSDIFPEVNEAKKHIVEVIRREEESFGETLDRGLELFSKIIADLEMeGLKVIPGEDVFKLYDTFGFPFDLTHLLAEERGMSIDDHGFSVAMEKQRERARASTNFKLEIVDDsSDWHHLSEG-EDSEFLGYDELESDAKIRRYL---------IKNDKIYIVLDRTPFYAESGGQIGDIGIIEREDFEIGIENTLK-SDASIVHIGHFKHGQIDNSTEVHVTVDLEHRLKVKSNHTATHLLHAALRQVLGTHVHQAGSLVSSERLRFDLTHYTKVSDEDLIKIEDIVNSKIRANIKVVSSVEDFDKAKKRGAMALFGEKYSERVRVIQIED-YSLELCGGTHVNRTGDIGYFRIVSESSVAAGIRRIEALTGARAIELDRKDDQRLRSLESITGVDRDNLVKVIDRLQKDYKSLKRSLSEKEDLSLGEVVRDAIKDAEVIDNLRVMTKLLEVSDINELKKAGDIIREEIENGVGVIAAVIGGKPQLLVSIPDKTIEYGLNAGAIIRPLGKMLGGGGGGKPHMATAGGKDIGMVDKVFSEAKKIIE-eIVN------------------------------------------------------------------------------------------------------------------------------------------------------------------------------------------------------------------------------------------------------------------------------------------------------------------------------------------------------------------------------------------------------------------------------------------------------------------------------------------------------------------------------------------------------------------------------------------------------------------------------------------------------------------------------------------------------------------------------------------------------------------------------------------------------------------------------------------------------------------------------------------------------------------------------------------------------------------------------------------------------------------------------------------------------------------------------------------------------------------------------------------------------------------------------------------------------------------------------------------------------------------------------------------------------G--QTIRISLKAYDHNLLDKSTKKIVNTAKATGAVISGPIPLPTHRTIYTVLRSPHVDKKSREQFQTKIHKRLIDILNSTSKTVDALMKLDLPAGVDIEIKV----------------------------------------------------------------------------------------------------------------------------------------------------------------------------------------------------------------------------------------------------------------------------------------------------------------------------------------------------------------------------------------------------------------------------------------------------------------------------------------------------------------------------------------------------------------------------------------------------------------------------------------------------------------------------------------------------------------------------------------------------------------------------------------------------------------------------------------------------------------------------------------------------------------------------------------------------------------------------------------------------------------------------------------------------------------------------------------------------------------------------------------------------------------------------------------------------------------------------------------------------------------------------------------------------------------------------------------------------------------------------------------------------------------------------------------------------------------------------------------PLAKVGTVLPGG-FKIKPAVIRGEKSYGMLCAEDELGISD--DHSGIMILKDDAKVGKELSEYFERYGFNLDIDLTPNRPDCASHIGVARDLSVLTGNVLKIPDVKI-DESnsPVENDIEIEIINKQGCPRYAARVVKGVK-IGPSPEWLVNYMQSIGGRSINNVVDAANYVLMETGHPLHTFDLNYIEgRKIIVRSAQDGELVQTLDEEERELSRDVLLICDAKKPVAIAGIMGLLNSEISDDTTDILIESAYFDPPTIRRGSKYLGLSTEASYRFERGADHEGVIYAVNRVTQLIKELAGGEISKGILDCY-PrKIEPVRVKIRFQRIDDLLGINVNREWIQKIFRRLGCDILNVDdVSIELISPTWRPDLVREVDYIEEVVRVYGMEKIPISKRISIH-PAREYNPEYKFIEKVRSNLCGYGFYELYCNSLVHERH-THFTFSD----IKPVKISNPLSRDMTFLRTSLIPGILNSVKQNINRRNFDLKLFELGYIQAVEIKS-vTT-aREMLRAAVVVTGN-LEEQHWNQTTRVSDIFILKGVLEDLIRRFNVG-N-VLYKNYKHRYFGNIVKTEI--NGKPLAHFGELDIEYLKEWSIEVPVFAMEVDLEMLFKASNFEFQ-YTPLPAFPAIKRDISLTVNLETTVDTVKRKIVDKGGKLLKEVKFYDLYKGKNIDKELKSLTFNLVFQDSSRTLTDEEIDSLMSKIHKSLIKDLNAKLR---------------------------------------------------------------------------------------------------------------------------------------------------------------------------------------------------------------------------------------------------------------------------------------------------------------------------------------------------------------------------------------------------------------------------------------------------------------------------------------------------------------------------------------------------------------------------------------------------------------------------------------------------------------------------------------------------------------------------------------------------------------------------------------------------------------------------------------------------------------------------------------------------------------------------------------------------------------------------------------------------------------------------------------------------------------------------------------------------------------------------------------------------------------------------------------------------------------------------------------------------------------------------------------------------------------------------------------------------------------------------------------------------------------------------------------------------------------------------------------------------------------------------------------------------------------------------------------------------------------------------------------------------------------------------------------------------------------------------------------------------------------------------------------------------------------------------------------------------------------------------------------------------------------------------------------------------------------------------------------------------------------------------------------------------------------------------------------------------------------------------------------------------------------------------------------------------------------------------------------------------------------------------------------------------------------------------------------------------------------------------------------------------------------------------------------------------------------------------------------------------------------------------------------------------------------------------------------------------------------------------------------------------------------------------------------------------------------------------------------------------------------------------------------------------------------------------------------------------------------------------------------------------------------------------------------------------------------------------------------------------------------------------------------------------------------------------------------------------------------------------------------------------------------------------------------------------------------------------------------------------------------------------------------------------------MIGIIGKKIGMSQIFDENGGMIPVTVVEAGPCIVTQVKTVKKDGYSAVQVGYSEKPERFVKKPEKGYFDSIKVKPLKYLKEFRGFPSE--NSKVGKAITVEMFQVGDTVKTTGTSKGKGFQGVMKRYGFSGGPRTHGQSDRSRAPGSIGQSAYPSRVIKGLKMAGRTGGKKITTRSMRIAKIDKDNNLLYIKGAVPGAKNSIVTIRR-----YES--SVKFQIYRQNGTKDGKLVIKNPAFDIEPHDHAIYHAVRTEMANARQGTASSKTRSDARGGGKKPWRQKGRGAARAGTRRSPIWVGGGKAFGPKPHDFSKKIPKKLKKIARKSALAYKYHEGMIIVLEDLKFEEAKSKNIRDLIRALEIENkSVLLLVNELTENIYLSSRNFHNILLVEAEKASTYDMLRCEVILVEKSGLEKLNSRLLMIKG----TIIYEPILTEKMNILQESERKYGFRVHPLANKLEIKKAVEKKFGVKVTSVRTMNRKGKTKQMSVRSGKRSDWKKAIVTLQRGEK-IDLYQgETMGIRKIKPITPGQRFKTVDTFEDVTASRPEKSLIIPMKKSGGRNNKGRLTIRHRGGGHKRAYRLIDFKRDKYGIEAVVKSIEYDPNRSARIALLVYKDGEKRYILAPNDLKTGDKVLSGEEAPIKVGNSLPLKNIPAGTTVHNIEMKPLKGGQIARGAGTGAQIMAKEGNYVTLRMPSGEMRLILDRCFATIGEVGNVEHENITLGKAGRTRWMGRKPKVRGVAMNPVDHPMGGGEGRSSGGR-HPSTPWGKPTKGYRTRKKRNPSDKFIIKRRTK-------MEARAIKRYIRQSPRKVRQVVDLVRGEEVEKALNVLHFSPKKASVSIEKTLRSAVSNTEHGSGVNPEDLYVKTMFVDEGPTVRRWRAGAMGRASIIRRRSSHLTVVVAEKtDGLGQKTHPIGFRIGFNKEWSSNWFDE-KNYTEKLTEDLKLRKYILKRLPNAGISKVNIHRTPKKITVSINTSRPGIVIGRKGEEVDFLKLELQRLTNNDVQINVNEIKRPELDATLVAKNIAAQLEKKVSYRRAVKKSIQATMRMGADGIRIQLGGRLGGAEMSRSETHREGRVPLHTLRADIDFASITAHTTYGCIGVKVWICNGESFKK---------------VAR-------------MIQQETRMVVADNTGAKQVMCIRVLGGSGRRYASVGDVMIVTVKQAAPNSMVKKGDTSKAVVVRTKKEIRRKDGSYIRFDDNAAVLIDNQLEPKGTRIFGPVARELREKNYMKIVSMAPEVLKYIPRLFKQYNKKCVPALMKKFGYKNRMQVPKLEKIVFNIGVGKTKEDPNLLKKAQEDLMTITGQHPIITKAKKAISNFKIRAGDPVGCSVTLRRDRMYEFLDRLINTAVPRIRDFSGLPDKSFDGRGNYSMGIKEQIIFPEIDYDKVDKIRGMNITIATTAKNDEEAFELLSLFGFPFKRRMSVTDPIADYLTRIRNAYSANHRWVDIPSSNLKKKMSLILKHEHYINDFMLIKDKKQG--LLRIFLRYTKEGKPVIDGIKRISRPGRRVYVSSNKVPRVIGGLGIAIISTSQGILTDKVARKMKAGGEVICYVW-SRIGKKPIPIYDNVKVLIKDSSISVEGPKGKLSWDFPSDLTVKKEGQEILVTRPDDSKTNRSLHGLTRVLIANMVEGVSNGFSKTLEIKGVGYSAEMKGKSLFLNIGFSHPVLVTPPNDVNIEIPSNLKVKVSGINKQRVGQIAAKIRSISPPEPYKGKGIRYEGEYVRRKAGKT-VG-LKAINPH--------ELELLEEKVIKINRVAKVVTGGRRFRFNALVAVGDGNGHVGIGLGKAKEVTSAVAKGKENAKKNLVRIPIVNG-TIPHSVFGKHGAGKVILKPASPGTGVIAGGPIRAIMEELGVHDILAKTIGSRNYHNVVKATMAALMKLMDPYHVARKRDMTVQEIfSS--LARIAGVDLPRNKKVKIGLTYIYGIGRTAALKILEKAKVDPEIRVNDLTDNQVRDIRNIISADEKVEGALRTEVQMNIKRLMDIGCYRGLRHRRGLPVNGQRTKTNARSRKGPKRTVGRKKKLG-LAk-rPSSKKKRKTRVDAEGIAYIKATFNNTMISLTDNFGNVISWSSAGKVGFKGSRKNTAFAAQQAAQRAAKEAMDLGLNQVEVRVSGPGSGREAAIRALSIEGLKVSAIKDVTPIPHNGCRPPKRRRV---------------------------------------------------------------------------------------------------------------------------------------------------------------------------------------------------------------------------------------------------------------------------------------------------------------------------------------------------------------------------------------------------------------------------------------------------------------------------------------------------MTESW---NNRILNIYKPVGITSYSVVRQIKNLTGLKKVGHGGTLDPFAEGVLLILTGQSTKKMRDILELSKSYEAILVLGESTQTGDNTAEVNCRKEVPEITSGMLQDVKSKFMGEILQVPPMYSAKKIDGKRLYKYARSGITVQREPVKIKIYDFDLSLISSS----EIEIKVTCSKGTYIRVLGEDIAKLLGTVGHLRYLKRTCIGNYSADDSLKLDAV-------------------------------------------------------------------------------------------FPRAES-------------------------------------------------------------------------------------------------------------------------------------------------------------------------------------------------------------------------MLDIKKIRKDPEKFREGLRAKGA-ED-KLDSLIELDAERRQRVTEVDELKSVRNRVSEEIGNLKRSG--ESAEDKILEMRNLGDQIKSIDAGIADIDESIKDIMISLPNIPHNTVKVGFTPEENEVVKIWAEKPDYDFQLKDHYELGESLGIMDFPRASKISGSGFPMYVGLGAKLERAVINFMLDYHVSKhGYKEIFPPFLTNRNSAFGTGQLPKLEDDMYVTK----EDDLFLIPTAEVPVTNIHRDEILNEKMLPLKYTAYSACFRREAGSYGKD---------------------------------------------------------------------------------------------------------------------------------------------------------IGEMTLTTKRKQEIVEKFGEKPADTGSVKVQIALITERIIELREHFEKHSKDHHSRRGLLKLVGKRRRLLDYLMKKDYKAYKELIKELKIRKMSRSLKKGPYIDAKLLKRIEQLDRSGKKKVLKTWARRSTIPPEFVGHTFAVHNGNKFIPIFVTENMVGHKLGEFAPTRTFRGHAGEKRKGT-R-MTD--KGIRKTQIGKVVSNKMEKTIVVLVERIVKHQQYGKYIKLTSKFMAHDPDNKCHIGDTVKIVESRPMSRRKRWSLVDILKT-RV-------------------------------------------------------------------------------------------------------------------------------------------------------------------------------------------------MLSPRKIKHRKQHRGRMKGMASRGNEVCFGHYGLKALEPGWITSRQIEAVRVAITRKVRKHGKMWIRIFPDKPITKKPAETRMGKGKGAPEYWVAVVKPGRILFEVEVPDEKIAKEAFTIGAHKLPVKTKMVSRREVGV---MFRIRKGDTVQIISGNYRGKKGRVLKVFPKKERAIVEGVNFIKRHTRPNQQ-NPQGGIIEKEAPIHVSNLRLSL--DNQPVKVGYKFLKDGKKVRYSKGTSELIDKMDLGSLKYASNSRKNRKRLGRGKASGHGKTCGRGHKGYGSRSGSKSRAYSEGGQMPIHRRLPKRGFKNINREEYQIVNLSTLDNLGL-----PDINIEILAEKGIVKSVKKPVKILANGKLKKPITISANAFSQTAKEKIEAAGGKAEIV------MREQFQSIFRIPELRKRIVFTLGILVVVRLGAHIPVPGIDSEVLGAAIENFSNTLFGLYDLFAGGAFKKATLFALGIMPYISASIIIQLMGAVVPYFQRLQKEGEEGRKKITQLTRYGTVLIAALQSFGVAQFLMSPQMsaRPVVPHPGMGFTLMTMLTLITGTILIMWFGERITERGIGNGISLIIMIGILARFPNVVLTEISLIREEV--RGIFTEVLLLALMFVIVGFVVLLTQGQRKIPVQYAKRVVG-RkIYGGQATHIPLRVNTAGVMPIIFAQSIMFIPSTIATLFP----SSDFIQGIMRFF-SIQSPVYWIIFGTLIVFFTFFYTAIAFNPVEVADNMKKYGGFIPGIRPGKRTSEFIDNILTKVTLPGSFFLAFVAIFPYILMKVMgyDLASFFGGTSLLIIVGVALDTLQQVESHLLMRHYDGFLKsKLKSRIDQNQ-----ILAKVVMDVSNDTFGRFSVQPLEKGFGITLGNALRRVLLTYVPGAAISSIKIEGIQHEFSTISGVIEDVANIVLNLKNVKIKLND-PKPDKVNLNLKGPGKWLAGQIENTTQFTILNPDLHICTMNDVADFNIELRISSGKGWVSAERNK---TIDYPLGTIFIDSIFTPVENVTYKVVNLPGTAKEVLEKLTIEIKTDGSITPESALSFVAKLLQEYFGLFSTIETEPVELPREEANEDIIKV-rKLLKRTIDEMELSVRAHNCLQAANIKTIADLVSKDESEMLKFKNFG--------------------------------------MKEKIRELNERYEEVSEELFKPEVINDQNRYRELAKEHKELQPIVEKGNEYLNICSRIDEDREILKG-TDHELKEIVKDEIETLEEAEKRIMDELKMLLIPRDPNDDKNAIVEIRAGSGGDEAAVFAADLFRMYSKYAEQNSWTIEELSSNTIGIGGFKEIVFLLSGSSVYGTLKFESGVHRVQRVPVTEASGRIHTSAASVAVLPEAEDVDVQIDQDDLKIDTYRASGAGGQHVNKVESAIRITHIPSGLVVTCQDEKSQYKNKTKAMKILRSRLLDLRRSEHDAKIAEERRSMVGSGDRSVKIRTYNYPQGRVTDHRIGLTLYKLDSIMEGHIDELVESLKVAHNLELLK--VSSL----------------------------------------------------------------------------------------------------------------------------------------------------------------------------------------------------------------------------------------------------------------------------------------------------------------------------------------------------------------------------S----KYDDMSVEELKVQLQDSMLSLENLRFQKALQQLENPLRIRQTRREIAQIKTILHEHELGiRGEKIQ--LKKKTLTRRKLQIRKSIRGTAERPRLAVYRSLRHIYAQVVDDSAGKSLFTMSDLSQSVKSKKDKMTKTELGALVGQAAAEKALSMKIQTVVFDRGGHKYHGRIKSLADAARKAGLKF---MNFKITSKDrsTLARTCSFETDHGKIETPIFMPVGTHGIVKALTPAELDDCSAQIILGNTYHLYLRPGLDVIEGAGGLHKLISWQKPILTDSGGYQVFSLSHLGKVTEREVTFRSHIDGSLHKLSPEVSMDIQRKLGSDIVMSFDECTPYPCEYEAAKVSLHRTHEWEKRS---KEHFEGG-HKQSLFGIVQGSTYLDLRQKSIEELGKLDFDGYAVGGLAVGEPKEQMFTILKEITPDLPENKPHYLMGVGKPEDIVRAIELGIDMFDCVLPSRNGRNGTLYTWNGRVVLKQTKYKMDYSPPDESCNCYTCRNFSKAYLRHLYMNGEMTGLRLNTLHNIHFFLELTSRIREAIKKGIFSELKEQFFSSYPI-EADHWE----------------------------------------------------------------------------------------------------------------------------------------------------------------------------------------------------------------------------------------------------------------------------------------------------------------------------------------------------------------------------------------------------------------------------------------------------------------------------------------------------------------------------------------------------------------------------------------------------------------------------------------------------------------------------------------------------------------------------------------------------------------------------------------------------------------------------------------------------------------------------------------------------------------------------------------------------------------------------------------------------------------------------------------------------------------------------------------------------------------------------------------------------------------------------------------------------------------------------------------------------------------------------------------------------------------------------------------------------------------------------------------------------------------------------------------------------------------------------------------------------------------------------------------------------------------------------------------MSPFQHGEVFVLDDGSETDLDLGHYERFIDVNMTTANSNTAGQIYYEVINRERRGEYLGATIQVIPHITDEIKRRIVNVNRNSDFDVVISEIGGTVGDIEGLPFLEAIRQFCIEVGRGNFINIHLTLVPYLELSGEIKTKPTQHSVMRLREIGIQPDILLCRTKLPLTDEVRKKIALFCNVPQDAVVEALDAETIYDIPLIFDRQKLGEKVTDLLELE-DREPDYKHLNEFVTRVKNPSCVLTIGVCGKYTTLHDAYKSIIEAFVHAGVENDVRVEIKWLDAEDLESMSTREFLSNVHGLLIPGGFGDRGVEGKILATQYARENKLPFFGICLGLQCAVIEFARNVCKLDGANSTEFDSDTPYPVIDLMED----------QKRISKKGGTMRLGSYSAELGENTKAFQAYGKKEINERHRHRYEFNNDYRDSLESKGMIISAANRDLDLVEMVELMDNPWFLCCQFHPELKSRVGKAHPLFREFIRAALKYSkKET------------------------------------------------------------------------------------------------------------------------------------------------------------------------------------------------------------------------------------------------------------------------------------------------------------------------------------------------------------------------------------------------------------------------------------------------------------------------------------------------------------------------------------------NTKERq-kRIFEIAKELNISHIEILKYLKKEGIPCKTIMTAVDESTYEKILEEFAKEKSIVERFRKERARKEAESKRKAEEQAIKEA-EEeRRKIDDEIFSIARNLIDG-----------AFStvydfvlineVIEREKVTdvlpkipiegVIEHHEAEK------------------------------GSTEGEpsqtkrkiearleqDAK------------------------------------------------------------------------------------------------------------------------------------KSKKE----------------SEID--------Kkkve-esirRTIAQIDEKTRR-----KKKKQEVHKEDEEDKKKIRVSEYTTVENLAHLMTIDPADIIQKCIQMGLFVTINQRLEFETIAVIADEFEFVVEQLEQYGE-E-lLKIQ-ETEEDIKNATPRPPVVVIMGHVDHGKTSLLDYVRSGNVVAGEAGGITQHIGAYEVQLRnKKRITFLDTPGHEAFTAMRARGAQVTDIVVLIVAADDGVMPQTVEAINHAKAAEVPIVVAINKIDKPDADIEKVKRGLSENGILVEDWGGAIQAAEISAKSGEGIAHLLDLILLEAEMLELKANENTAGRGTVIESKIDKRHGPVATILIQKGTLNVGNTFVCGMTSGHIRAIFNERGMKRKEAKPSDPVQIIGFDSVPEPADIFAVVGDDREARKIAGERQRIKREQQQT-QVKEWSLDLISAQIAEGKVKQLNIVLKGDVDGSVEAISETLSELGNEEVSVSINHRAAGEITETDVLLAKASQAIIIGFNVTENLKAREVAKRENVEIRHYNVIYELVDEVKLALEGLLSPEKVEEHIGEADVRDIFKVPKLGNIAGCYMIEGKVHRAAKARVKRDDTAIYEGSIGSLKRFKDDVKEVMEGFECGIGVVGFADFKLGDHIEFFEIKSIKRTS---------------------------------------------------------------------------------------------------------------------------------------------------------------------------------------------------------------------------------------------------------------------------------------------------------------------------------------------------------------------------------------------------------------------------------------------------------------------------------------------------------------------------------------------------------------------------------------------------------------------------------------------------------------------------------------------------------------------------------------------------------------------------------------------------------------------------------------------------------------------------------------------------------------------------------------------------------------------------------------------------------M-GKIRLHRISDELKRLLSEILLRDFPVSQYG--LITVTNVDCSPDLGQAKIYISVYNKdENLSEKTLQKIKYRASRIRSELSHKIVLKKMPKLLFIRDETQDYAEKIEKLIRKIHEDDNsdD-------
>Latescibacteria_unclassified_unclassified_unclassified@Candidatus_Latescibacter_anaerobius_SCGC_AAA252-E07
---MTSGEIRERFLMYFESHGHRRVTSSPVIPWGDQTLMFTNAGMNQFKDVFLGREKREYSRATTCQKCIRAggkhNDLEEVGHTTRHGTFLEMLGNFSFGDYFKKEAIGFAWGFMTNE--MGLSPDELYVSVYTTDDEAYGIWRDTIGVPEERILRFGDEENFWSMGSVGPCGPCSEIYIDRGPEYGPDDP-yEALAGDSPRFLELWNLVFMQFSRDESGKMKPLPQPSIDTGLGLERMAMIKQGKDNIFETDILGSLIKRLEEFTGKTYREA--TGMPFRVAADHVRTLTFALADGAVPSNEGRGYVLRRILRRASRYLRELDVHKPVLYKLVSDAVDSMGDAYPEISERAEYISMVIKSEEERFLNTLDQGVELFERLVEELRFkRQSIISGEDAFKLYDTYGFPVDLTRLMAEEINITVDMESFDKAMKIQRERAREASVFVSARDIG-SPWIPVGDEKVASLFVGYDEDSIDASLVRYR--------MGEKGTVELVFDRTPFYALSGGQVSDTGTVVSRDGSLSVRDVFASPEAGIVHICKIEEGEFSIKDGAVLAIDAERRRDTERNHSSTHLLQAALQKVLGAHVRQSGSFVDSERLRFDFNHFTGTKPEEIEEVEKIVNRNIMEDYPVEVSEKTIDDARALGAMSLFEEKYGETVRVVKMGD-VSLELCGGTHVSGTGQIGTLRILSESSVAAGIRRIEAVTGMRAYEMAKTERVLVQAISKDLNIPPDGILERIGGLTVKIREMEKEIKRLKTGGAFGGGEDILSNEVTVNGIKVVFGRMEAGDTNELKAMADTIRAKIKSGVGVLGATINGKVSIVATVTDDVIERGLKAGDIVKELAKLVGGTGGGRPHFAMAGGKNTEQLDSALESAPSTIS-qLTG----------------------------------------------------------------------------------------------------------------------------------------------------------------------------------------------------------------------------------------------------------------------------------------------------------------------------------------------------------------------------------------------------------------------------------------------------------------------------------------------------------------------------------------------------------------------------------------------------------------------------------------------------------------------------------------------------------------------------------------------------------------------------------------------------------------------------------------------------------------------------------------------------------------------------------------------------------------------------------------------------PTISQLIRSGRKVQKKRSSAPALK-----------NCPQKRGVCTRVYTATPKKPNSALRKIARVRLSNSIEVTAYIPGEGHNLQEHSIVLVRGGRVKDLPAVRYHIVRGTIDTVGVEGRHKSRSKYGVKKPKS-PRRRKPQKRELLHDPKFKSTLVTKFVNNLMRKGKKSVAESIFYDAIDYIEEHTEQNGLEVFQRAVENVKPIVEVKSRRVGGATYQVPVEIRQNRQLALSIRWLISFAKARAEETMAERLAMEFDQASKNQGASIKKREDTHKMAEANKAFAHYRWA-GQKIRIKLKAYDHASLDRSSDEIVRTAKRTGARISGPVPLPTKRSIYTVLRSPHIDKKSREQFETRIHKRLIDIYDSNSQTVDSLMKLDLPAGVDIEIQV--------------------------------------------------------------------------------------------------------------------------------------------------------------------------------------------------------------------------------------------------------------------------KSVFN-----------AVPSKPDFPSIENEISEFWKSDGTFMESVKFREGGNEFVFYDGPPFANGLPHYGHILTGYVKDVVPRYKTMRGFHVPRRFGWDCHGLPAEMEMEKEARIHGRQQiIKYGIESFNKGCRTLAMKYIDVWETVVTSQGRWVDFKNDYRTMDIDFMESVLWAFKTLYDKGLVYEGSRVLAYCSRCETNISNFETRmsTRPKQDPSITVLFKLKDN--------DrL---PENTFLLVWTTTPWTLPSNLAVAVGRYIKYVLYREG------NTHYIIAEDRVETFKNQLK--NAEKVKSLEGEDLVGLNYIPLFdY--FLDt-pNAFVIMAGDFVSTEEGTGIVHIAPGFGEDDQNICDANGIPTIAPIDYQGKFDERVPDYKGRLVFDTNKDIIKRLKDEGKLVRHDTIEHNYPFCWRCDTPLIYRAFPSWYVNV--AEIKNRMLEVNQEINWIPEHIRDgQFGRWIEDARDWSISRNRFWGTPMPVWECE-------NHQCDYQAVYGSIADI----ERDFEVKiTDLHRPFLDELTr---vCpHCGGTVRRIDDILDCWFESGSMpfaqvhYPFENKDWFES-NFPADFIVEYIAQTRGWFYTLIVLSTALFDKPAFLNSICHGVVLDEKGQKLSKRFRNYTPVEEVFENHGSDTLRWLLMNNPI---LKGMNFQIDKQG---KIIPLAQKGALSPLwnsyy---flvlyANIDGYRPLLRCDSTNEMDIYILSKLSESIAKITVLMDEYDIPSACVIVEEFMEI-LTNWYIRRNRRRFWKSESDTD-KMDAYDTLYTVLVTVCRMTAPLLPFITEYIYKNL-----TGERSVHLSDWPDTGEIILDEDILE---SMDTVRRVCSLGHAVRHQNRiRVRQPLREVILAGKDSH---LAEKYKDIIQNELNVKKVSFT-DDVgvmqeiVVdarslgprlgkkmkdv-----lkavksgeceiredgilLADEKILPEDFELRIIAEEGH-----ACMSDGGLFTCLDLQINRELELEGLARDVIRFVQNARREADFVPDdr-isLGIKAEGDIKEAIEKHT------------------------------------------------------------------------------------------------------------------------------------------------------------------------------------------------------------------------------------------------------------------------------------------------------------------------------------------------------------------------------------------------------------------------------------------------------------------------------------------------------------------------------------------------------------------------------------------------------------------------------------------------------------------------------------------------------------------------------------------------------------------------------------------------------------------------------------------------VAKKEIATIKLQLPAGKANPSPPVGPALGAHGVNIMEFCKTYNARTQQ-QTGTIIPVVITVYSDRSFSFITKTPPASTLLIKAANVEKGSGMPNRDKVGTVSMKQVKEIAEIKMKDLNASSVENAMKIIMGTARSMGILVE---M-KRGKNYEEAIGQVDRLKYYPLEEAIELLLQLPKARFDETLECAVRLGVDPRHADQMVRSTVVLPNGTGKTVRVLVFAKGEHETEAKEAGADYVGAEDLVEKIQGGWLEFDVAIATPDMMKIVGRLGKILGSRGLMPNPKSGTVTSDISGAVSASKAGKIEFRVDKAGNLHVPVGKMSFDKDKIRGNILAFVDAVVRAKPSASKGTYIKNIVISSTMGPGLKIDR---ISL-----------------------------------------------------------------------------------------------------------------------------------------------------------------------------------------------------------------------------------LCXLxvsedhieklkn--------------------------------------------------------------------------------------------nkvktlrvldynRDKD--SMVLENTLSKDPTSNDEEALFRIYSLLRPGDPPNTETARGLIERMFFSEKRYNLGDVGRYRLEQRLG-------------IPG--DKETTVLTREDFIAIIKYLIGLCEDKEYTDDIDHLGNRRVRSVGELLSNQFNVGLSRLARTIKERMSLQNEEKMTPHDLINARSVSTVIASFFGSSQLSQFMDQINPLSELTHKRRLSALGPGGLSRERAGFEVRDVHHTHYGRICPIETPEGPNIGLISYLATHARVNEFGFLETPYRKFEKGR-iT-KKIEYLSADIEDKYTIAQANAPLNPDGTFERNVIKARKRDDYPLVSPDDVDYMDVSPKQLVGVAASLIPFLEHDDANRALMGSNMQRQGVPLLRPEAPIIGTGMEHKVAVDSGSMLICNVHGTVVNVSAERIVVRKDespelIFDSNTRVYNLTKFKRSNQNTCINQRPLVLVGDRVKPGTILADGHATDRGDLALGANVLVAFLPWYGYNFEDAIVISERLVKKDIFTSIHVEEFELQVRDTKRGTEELTKELPNVSEDAVKDLDENGIIRIGAEATAGDILVGKVTPKGESELSPEERLLKAIFGEKAGDVRDASLKVPPGIEGVVIDTRVFSRKerdektrrrdkeaiegikkefyekirrirelrtqeltkilstksgsdiidvlesgktftkkilslvdkvmttgswskdknvservekiidaagneirileekldreiekiqRGDELNPGLAQLVKIRISRKRKLQVGDKMAGRHGNKGVVAKIVPEEDMPFLKDGTPVDIVLNPLGIPSRMNLGQVLETHLGWAGSKL-----------------------------------------------------GKYYSTSVFDGASWEEIQKEISEAGLPLNGKTTVYNGRTGEKFDHTVTVGNIYFIKLLHLVSDKIHARSIGPYSLVTQQPLGGKAQFGGQRFGEMEVWALEAYGAAHILQEMLTVKSDDVQGRSRIYESIVKGENPPEPGTPESFNVLIKELQSLGLDIQLLKDDV--VVE-TST---AKNFDFNAIRIQLASPKRIRDWSFGEVTKPETINYRSFKPEREGLFCERIFGPVKDWECQCGKYKRIRYRGVVCDRCGVEVTQSKVRRDRMGHIDLAVPVAHIWYLKSLPSRISYLLDIRVRDIERIIYYEAYVVIDPGdteK---AIGDLLTDEEFLE---LEESGNKFDAEMGAEAIKKLLKSIDIGELSAKLRAQVKIETSAQLKQESLKRLKVVEAFRQSNNNPEWMCLDAVPVIPPDLRPLVPLEGGRFATSDLNDLYRRVINRNNRLKKLIEIKAPDVILRNEKRMLQEAVDALFDNGRRTRAVRGDGNRALKSLSDLLKGKQGRFRQNLLGKRVDYSGRSVIVVGPELKIHQCGLPKSMALELFKPFIIKKLSQYDDKVTIKHAKRLVERASSEVWDILEELCKDHFVLLNRAPTLHRLGIQAFLPVLIEGKALQLHPLVCAAFNADFDGDQIAVHLPLSFEAQIEANVLMLASHNILSPASGKPIVVDKQCIVLGIYYLTKPSGDTRGEGRIFSNMDEAKLAFERDIISLNTMVKIRIN-G------------NILNTTVGRIIFNDILPEETE-------------FINATINTGILKDIVAKIYRKKDAQTTVVFLDKLKDLGFRHATYSGISIGIEDIIIPEEKHRLVDEATKRVDYIREQYNMGIISDGERANKTIDEWSHTTSRVAMTVFETLRQAed-----------gfNPLFVMADSGARGSQDQIKQLAGMRGLMQKPQGDFIEAPITSNFCEGLSVLEYFISTHGSRKGLADTALKTAEAGYLTRRLVDVAQDAIIVEEDCGTIVGIEMTALKEGEQIVEHLGDRVFGRIPLEDIIDPETEKVICNVDKLINEDMVKEINDSTIDTILIRSVLTCETQNGLCANCYGLNLAKGKMVNIGEAVGVIAAQSIGEPGTQLTLRTFHIGGAGSrlteqseikvkkggkvvfndlktvqydknikvvtgrngeisiedknnriistykvpygakmvvangdviddgatiymwepnhtlivt-------------dktgfaqfenilegmtfryevdsetghkqrfvidqrnrsitphidildkkgnklrsyflsvgsrimvndndelkagetlailqkerfkTRDITSGLPRVAELFEARKPKDPAIISEIEGIVEIGGLVRGSR-KIIV--KGENEFVREYLIPYGKHLLVFDGDYVHAGERLTEGSVNPHDILKINGIHRVQEYLLNEIQEVYRLQGVKINDKHIEIIVRQMLQKVQIVDPGDTNFLEGSQVDKFKVAEVNQRVQDESGEPATYEPLLLGITKASLFTESFISAASFQETTRVLTEAAIQGKVDKLRGLKENVIIGHLIPAGTG--MRRYHGIIVTPDDEFEELFKQeqPAEDISEGITED-MIGLIGKKIGMTQIYKDNGVLCPSTVIEIGPCPVVQVKTGDKDGYNAVKLGYWES--KKISKPEKGVCEKAGVSPMKVTHEFKVDNVE--EYSVGTVLNADVFEVGEKVMVTGRTKGRGFAGVIKRYNFKGGDDTHG-CRSNRIPGSIGASSDPSRVVKGKKMPGHYGARKETVKGLEVIMVDDKNNVIYVQGAVPGSRKGIVYVTK-----QP---KA-VTVYSHDGSETGSVDLPKEIFGIEPSVTAIYQVVKAHLANKRQGNASAKSRSEVRSVKSKPYRQKGTGRARAGSANSPLWVGGGVAFGPKPHSFRQKINRKIRRLGLKSAYSIKASEDSVMVVEDFTQSVPKTREVANVLKAIGVDGrKIMFIIQDKDEILYKSTRNIPNLTIEMAENANTYDVMNADILIFTRISIDRVKEYFQKKGN---KHILRRPIITEKANWMKDNSNKYVFEVDKHCNKIEIRKAVEEQFNVTVKDIHTYSTHGKIRSRGRFKGKRADWKRAIVQLRDGDT-IEFFEgA-MGVKTYKPVTPSRRFMTTSDFSEITSAKPEKSLLMPLKKSGGRNSKGRISVRRRGGGHKRFYRIIDFKRDKTGIPARVDSVQYDPNRSARIALLVYADGEKRYILSPDGLVHGDKLMSGTEAEIRVGNSLPLHKIPVGTMVHAIEIKPGKGAQVARSAGAACQIVAREGGIVTLKMPSSEVRLFNDKCMATIGQVGNFEHSNLVLGKAGKSRWIGKRPKVRGVVMNPHDHPHGGGEGRSSGGR-HPVTPWGVPTKGYKTRRVNKHSDKLIVRRREK-------MQAIAKARFLRGSARKMRQVLDNVRGKNVESAINILHLTHKKSALDLEKVVRSAVANALNVYGSDPNQLTITEATCDEGPIMKRIRARAMGRAFRIRKRTCHLKIVVSSE-E-LGQKTHPTGFRLGISKTWSSKWFSE-KLFYKNLEEDLMLRRYVNTRLDRAGVSLIEIERTANQVTVNIHTARPGVVIGRKGMEVDKLRDELKLLTKKDVFLNIIEVKHPELEAKLIADNVARQLEQRVSHRRAMKKAVTSALRLGAEGIRIICSGRLGGAEMARTERYLVGRVPLHTLRADIDYATSVSYTTYGTIGVKVWVSKGEILDSHEI------------SK--------------MIQEYSILNVADNTGARRIMCFRILGGTRRKFASIGDVVVCSVKDATPQGQLKKGQIVRAVVVRTKKPVRRKDGSYIKFDDNAAVIIDTTKEPRGTRIFGPVARELREKQYMKIISLASEVL-MVPRLKEKYIKEITPELMKEFKYKSPMQIPKLSKVIVNIGVGEAVQDIKNLDAAINDLSVITGQKPIIRRAKKSISNFKLRTGMPVGCMVTLRHDRMYEFVDRLLNFAIPRIRDFRGLPGRSLDGRGNYSIGIKEQIIFPEIDIDKIEKTRGMNITFVTTAKRDEEAKALLKALGMPFRD-MGMTDPVADMLTRIRNGSKAGKKWVDIPASRIKKEVAKILTDEHFIKKYHVVDDNKQG--ELRVFLKYDNEEKPIIRGIKRISKPGLRKYVNADKLPRVFNGLGIAVVSTSSGVMTDRDARKKGVGGEIICYVW-SRIGKQPIEIPNGVSVSIAGQIVSAKSTKGELQVPFSKKIKVTIDESKITVTPASDEKKIAALWGLTRALLNNAVKGVDTGWEKILELRGIGYRAQLKGKNLDLQVGQSHPIEVEPLNGITFETSQENVIKVKGIDKKLVGDAAAKVRAFKPPEPYKGKGIRYRGEYVRKKAGKTTG-------LQ----RKPEKETELIENVIHINRVAKVIKGGRRFSFSAIVSVGDNHGSIGIGLGKASEVSEAIRKGTENARKNMVSIPVENG-TIPHAVTAKFSAARVLLKPAAPGTGIIAGGAVRAVLEPAGIRNILAKSLGSSNPHNVVKATMKGLMELRDIHIISKFRDLPINKI-R---VARIAGVELPKEKRTEIALTRIFGIGHSLAKIICEKSGIPEDLRVKNLTEDHLNKLRHYIEEEYKVEGMLRSEVTMNIKRLLEIGSYRGLRHRRGLPSRGQRTRTNARTRKGPKRTVAGKKK--VAS--pKRRTRKKDKKVDPNGVAHIKATFNNTVVTITDQYGNTISWASAGKVGFKGSRKSTPFAAQTAAEATAKDAIAQGVRKVEILVKGPGVGREAAVRSLQAAGLDVTAIRDVTPIPHNGCRPPKRRRV-------------------------------------------------------------------------------------------------------------------------------------------------------------------------------------------------------------------------------------------------------------------------------------------MKLVIATSNTGKISEISALLENSGIELLSLGDYpDMPDIIEDDSTFMENALKKARETSSYTGSLSLADDSGLMVDALDGRPGVMSARFA---PTTEARNNKLLTLMKHVPDEQRTARFVCALALAGP-DGFEWS-TTGICEGMITRTPHGKGGFGYDPVFYYEPLGKTFAEIPLETKNQISHRGIVLRNFQNAV---IRD--LSD---FNGILVVDKPSGWTSHDVVKKTKILLNGTKVGHTGTLDPFATGVLILLVGKSTKYAQLFEKDEKRYLAEITFGYATDTYDITGSVTSQGDPDKVDIEVLRAAIKRFEGESEQYPPMYSAIKVGGKKLYQLARAGKTIDRQPRKIFIRFIEATVTNFP----RINLDIKCSKGTYIRSIADQLGREVGCPSHLSSLRRTEAGKYTIAEAIDFLSIVESNDRN----TLKSLINPI-----------------------------------------------------------------------Q-----AEKLRIKQEKlaietrlFAGGKNLIAGVDEAGRGPLAGPVVAAAVIFQEKVNIP--GIDDSKKLTAHKREELYKLITKQAKAWGIGMVDNEEIDELNILEASMKAMRCAVANLKMTPEIVLIDG-NHSPETGYEERLIIDGDANCRSIAAASIIAKVTRDRIMVEMEGIFPGYGFAKHKGYGTSEHVEALCTLGPCAIHRFSFKIVPA---RSPDGTMLDIRFIRENPELVKEGARKKRI-PV-DIDRLLEVDEKRRKLLQESENLKAEKNTASQEIARLR--G--EEKTAAIAEMKSVAERIKSIDSELESILIEYNALMLQVPNPPDEDVPEGEDDQDNVELRRVGELPKFDFEPRDHVELGELLDIIDIPRGVKLAGARSYILKNEGVLLEYGILMYALKKMVEL-GFTPMIVPHLVKDIAMIGTAYFPGGEEQAYTCE----RDNLHLIGTAEVPVTSYHYDEILDEKSLPRYYCGISSCYRREAGTYGKDTKGLYRIHQFQKVEQVIICKADESAEKHEFITRNSENLVKDIGVPYRVVLVCSGDLGQPQKRKYDIECWMPSRGSYGETHSSSKFFDFQARRLKLRYRDSG-GNVTYCHTLNNTFIASPRILISILECNQQRDGSVVVPEILRSYLGGIEVIeKK-MAITKEQKREYAVKYGSDEKNTGDSKVQISIMTHRILELTEHLKTNQKDYHTRLGLMKLVGKRRRLLNYLERKDIESYRKLIKDLGIRKMARSVKKGPFVDDHLLKKIKDMNKRGEKRVIQTWSRRSTITPEFIGYTIAVHNGNKFIPVYITENMVGHKLGEFSPTRTYRGHSGK------IV-MTvERKKRKVRSGKVTSDAREKTITVEIERLVRHPIYNRVVRKRAKLMAHDEQNDAHIGDLVEVMETRPLSKTKHWRLTKVIERAK-L--TIVGMGNPGPAYRKTRHNAGFMLLDGIFEGNYIKFGSRsTFKKTSIEGELSGKRFLLVKPTTYMNESGKAFASLITRGIIKHSELLVIVDDVDLDVGSIRLRKKGSAGGHNGLKSVITHLGTNEFARLKIGVGPRPEGSEIVHYVLSSFQVEELELLNKSLLQASEVVEDWITGGYESAQNKI-------MLMPKRVKHRKEQRGKRRGIAYRGGTISFGEYGLMAMEVGWITDRQIEAARVAITRHMKRSGKVWIRIFPSKPITIKPAETRMGKGKGSPDHWVAVVKPCRIMFEIEGVAEEIAKEAMRLAGHKLSIKTKFVVRKEY---M--KKICKGDRVIVVSGEDRGKEGIILKVDPAHNRSIVEGINFVKCHQKPTQK-SPQGGIVEKEAPVHNSNLMVICGKCNAGVKTRNIQLADGGKVRACKKCGEMITSVKLNDLQPKEVTTKSTKRLGRGPGTGQGCTSGKGHKGQRSRSGGGVRRGFEGGQMPLIRRVPKRGFFNIFRKTYEIVNLSDITGKEL----GGEITPDILKTAGLVNKSDTKVKVLGSGEINKALNIKAHAFSKSAREKIEKAGGTVEV-------MFQNFHSLVKIPDLRRRILFVLAMCIVYRVGGMIPVPGINAQALLSYMSNLNNTLFGMYDMFVGGSFKKMSIFALGIMPYISSSIIIQLLGSVVPFFQRLSKEGEEGRKKLTQYTRYGTVLLAAAQAFGISKWLEAQQPagFPIVPNPGIGFTFLVMITIVSGTIFIMWLGEQMTEYGIGNGISLIIFIGIIARFPFAIKMQIAELRAGT--MSIFTGVFLVVLMIFVVAAVVLLTQGQRRIRVQYPKKVVG-RkIYSGQSTYIPLRVNTAGVIPIIFAQAIMFVPGTLATLI-----PWEFLRFATNYF-QMTHPVYWFFYGLLIIFFTYFYTAIVFNPVDLADNLKKYGAVIPQKPPGKKTAEYIDRILTRITLPGSVFLALIAIMPFFIGRFMkvNMEFFFGGTGLLIVVGVALDTLQQIEAKMVERHYEGLLKgSRVRGFMKWKslhLPKSVEVEEDTLIDTYGKFEIQPLERGFGITLGNALRRVLLSSIQGAAIDSIRIEGIHHEFSTLPGVVEDIPEIILNIKEIDVKLHS-DEQVEASIEVKGPKKLVAADFSVDPRFEIMNPDHYIAEIDADGVFKADFIINQGRGYIPADEKN---RASLPVDTILIDSIYSPIRNVVFHVSNARVGHRTDYDKLTIEIWTNKCIPPADALAYAAKVLTDHLKLFINFEEEFEEVEEDVFDEEKLRI-aRLLDTPVEEMELSVRSSNCLKAAGIKLIRDLVVRTEADMLKYRNFGRKSLSELNEVLREMGLSFGID----ATIYDEELE----------------------------------------------------------------------------------------------------------------------------------------------------------------------------------------------------------------------------------------------------------------------------------------------------------------------------------------------------------------------------------------------------------------------------------------------------------------------------------------------------------------------------------------------------------------------MNKEQKAQVIKEFLGIF-GEPGVYLLDFKGLNVAEITELRSKLRAANVSMRVVKNTLAKRALKEG-GIQGLSDFFIGPTSVVWSNQDSIMPARQLVEFLKKYKKGTIKAGLVDGVIVKDSEIETLSKLPNKQELYAKLAATLNAPIVKLAMVLNAVPQKFVRIVDALRESK--Q---MKSHDIREKMLDEVKNDLLAAEENLRTIRFQLVTSQLENHSALRKAKKEIARLKTILREHELGkHTLYPK-KIKTTQRQRRAVRVRKKVFGTIERPRLTVFRSLNNVYVQLIDDLKGVTILGLSSSGPEIKKMKVSGSKIDVSKTVGKLIAEKAKKQGIKKVVFDRSGYLYHGRVKAVAEGAREGGLEFTGNFSFEVVRTCpvTGARAGVLTTPHSVVETPVFMPVGTQATVKTMSQQELEAIDVRIILGNTYHLYLRPGPDLVREAGGLHEFMGWKRSLLTDSGGFQVFSLNDLRKIDREGVTFRSHIDGSSHLFTPERVMEIEHDLGADIIMAFDECIPYPATREYVTKSCLTTGEWAERCs-gTHAKLND-GSQVLFGICQGSVYPDLRENVARRLVDMDFWGYAIGGLAVGEPKKHMFEMIEVTNAVLPRKKPRYLMGVGFPDDIVEAVSRGVDMFDCVMPTRNARNGTVFTRHGKVVLKNAHQARKFVPIDPECQCPVCRNYTKAYIRHLFQTGEILAPRLATLHSIYFYVTTMREMRKAIIENRFPEWREEFLSTYRNeKSDEF--------------------------------------------------------------------------------------------------------------------------------------------------------------------------------------------------------------------------------------------------------------------------------------------------------------------------------------------------------------------------------------------------------------------------------------------------------------------------------------------------------------------------------------------------------------------------------------------------------------------------E-AKYDHISIEKKWRERWKERGDFTIDLIHARRPFYNLMMFPYPSAEgLHVGNVYAFTGSDIYGRFMKMNGYDVFEPIGFDAFGMHSENFAIKKGVHPASLVPQNIAHFRRQLKMLGFMFDWSRQVDTTDPLYYKWTQWIFVQLFKNGLAYQKKEPLNWCPSCMTVLASEQVIGGECERCSTKVEQKEMIQWFFRITDYAQKLLDNLAEI-DWSEITKSAQRIWIGRSEGADIDFGIDGL----DEKLRVFTTRPDTIFGATYMVLAPEHPLVEKITSPEQKKAVENYVRETMEKSEEERIDEAGTKTGVCTGGYSINPANGKKIPIWVADYVLIGYGTGAIMAVPAHDERDFEFAQAFNLPIIEVISPDGKEHE----LTEAYTGEGVMIHSETFNGIDSLEAIPQITRWFEDRGLGKKAVNFRLHDWCISRQRYWGPPIPIIHCDTCGPQAVPEKDLPVLLPd-mEDFQPDGSKSPLARSDEFVTTTCPKCGGPAKRETDVMDNFLDSAWYFFRYPSTEFDDRPFDSDRTRKWLPVDMYIGGNEHAVLHLLYTRFITMALKDMGFIEFEEPFKTFRAHGLIIKDG---------------------------------------------AKMSKSRGNVVNPDDFITRYGADCFRTYLMFLGPYTQGGDFQDKGIMGIRRFYDRIYRLVCAGN----------MAPGMPDDKGLVTLVHKTARDVTFNIKN-LEYNTAIAFMMEFLNGMTGADTI--------YKKPVEILIRLMAPFSPHLAEELWERLGNEGNIFNAGWPEWDDSKIVYDTFQLVAQVNGKVRGTMEAPTDISKDDAIAMAQSNENVGRFTEGKNIVKTIYVPQKLVNIVV--------------------------------------------------------------------------------------------------------------------------------------------------------------------------------------------------------------------------------------------------------------------------------------------------------------------------------------------------------------------------------------------------------------------------------------------------------------------------------------------------------------------------------------------------------------------MDR-ENKITVIDFGGQYAHLIAKRFRYLGTYADIKHPDDTIEKL--GNPKGIILSGGPSSVYSENAPDFNSEMLNVEIPVLGLCYGMQLIAYLLGGKVKRFDRHEYGRSELEKIGDSPLFKGLNNKEQ-------VWMSHGDSVTHPPAGFDIIGSTADCSVAAIGDEKRNIYGLQFHPEVKDTPMGDHILENFL-KICDAEKDWSVEGYIEEKMNEMRARVGDRNVFLLVSGGVDSTVAFTLLNRALGDRVLGIHIDNGFMRKNETAAVKHALGKLGFHNLIVVDRSEDFLKAVENLTDPQEKRRAIGDEFMYVKDRELEALDEKWMLGQGTLYPDIIESGG--SRHADIIKTHHNRTDMIKEMVAKVIEPLDQLYKDEVRMVGERLGLPHELVWRHPFPGPGLGVRILCGKGGESSGDFSELHDLVAEKARLSGY-------DSMILPVRSVGVQGDSRTYDHPAAV------------EGSLDWEKLEMLSTDITNFIQGVNRVVYKI---------------MenkRVYQVAKEFHVSSVALISMLNDLNFSVKNHMSIINESMLKAIQKQFKKQEGEALKD--IQKKKKISEAIDKKSTLKEVR-AEpEKKQN---KKKKHPPKPKDiGN-EQ---EK--------------QK--------------------------------------------------------LKRehpes----rkpsrKVK-------------------------------------------------------------------------------------------------------------------------------------V----------------------QdsfkktlAS--------iTTDTKTKSK---K----GRNKHTAEEFVSDDTQAVRVSEFVSVNELAIQMGVPVTTLITKCMDLGMMVSINQRLEMDSIVLLADEFGYNVEKIGEYAE-DmlKEKY-KENHKGAKLIPRPPVVTVMGHVDHGKTTLLDYIRRTAVVNTESGGITQHIGAYSVKLRnKQRITFIDTPGHQAFTAMRARGAKVTDIVIVIVAADDGVKPQTIEAINHAKAAEVPIIIAINKIDLEGADPEKIKGELSRNNILVEDWGGSIQCQEISAKKGTNTHDLLEKVMLESEMLELKADPTKKANGVVIESHIDRGRGTVATILVQNGTLKIGEPFIAGMISGNVRAMIDEHGKRVNSAGPSMPVQIMGMHGIPKAGDSFYIVDSEIEAREIAQQRRIMKREQDFR-RIKRVTLDDLYDNIKDGSIKELNLIIKADVDGSVEALSDSLSQITHDEVCINVIHSGVGGINENDVLLAAASGAIIIGFHVRPMPQAKTLAQSEDVEIKYYNIIYEVIEDVKKALSGLLKPTIKENVIGTVEVRDVFKVPKMGNIAGSYVMNGNVKRGSNIRLIRDNVEIHEGKVGSLRRFKDDVTEVGQGYECGIGIEGYNDIKTGDIIEVFELLKEARKI--------------------------------------------------------------------------------------------------------------------------------------------------------------------------------------------------------------------------------------------------------------------------------------------------------------------------------------------------------------------------------------------------------------------------------------------------------------------------------KLANYLHKKGRKAIVSSV-DVHRPAAIEQLKILADTHNITFFGSDNTRDPQKIAREALNEFRNNDYDVLIMDTAGRLHIDVEMMSELSSIKEILKPHHVLFVADGMTGQDAVNAVQGFMNYVEFDGVILTKMDGDARGGAALSIREVTGKPIIFVGNGERIEAFDQFYPDRFASRILGMGDIVSLVEKAQDVVDEKKAKILQEKMLSAS-LTLEDFLEQLRQIKKMGPLDQIMGMIPGIGkAMK--NFNFQDDTSLKHIEAIICSMTKSERLRPHIIDGSRRKRISQGSGTSLQEVNNVLKQFHAMQKMMKKMSR---MnGPMKLFq--gmKIPI-------------ME--NIKVIAKNKKSRHNYFILSIYETGIVLQGTEVKSLRENRLNLMDSYARIKDGELWLIGMHISPYEK-ANIFNHDPLRPKKLLMHSREIERLRRDTEEKGLTLVPLSIYIKN-GKVKVELGLAKGKHLYDKRETKASREAKREVERALKK-DM--NKFKRSDRVSSLIQREISNIIEIELRDRIIG--MVTVTGVEVSRDLKNARVYVSVLCD-KNDVEESIVLLNNASSYIRGRLGENIDLRNTPAIKFYYDSSTVNGMRMDKLLDEIKKE----P-------
>Gracilibacteria_unclassified_unclassified_unclassified@Gracilibacteria_bacterium_JGI_0000069-K10
-MQYTSTEIRQKFLDFFKSKNHAIIPSAPVVPENDPTVLFNTAGMQPLVPYLLGEKHPSGDKLASSQKCIRT----GDIEEVG-DNSHLTFFEMLGNWSLGDYFKKESINYSWEFLTSKdwLALDPKKIAVTVFERDEESAKIWAEA-GMPKFRISYLDKNENWWAAGDTGPCGPDSEIFYWVGDSEFPPEG--SNVGNDEDNWMEIWNNVFMEYNKQADGTLEKLPNQNVDTGMGLERIVATLNGEKTVYNTDMFDYIIDKINSTIGVEYNEK--NLKSIRIIADHTRTATIMISDGVVPSNVDQGYVLRRLMRIAIRQAHKLGFKGLFLSEVSAVIIEKLGIAYPHMIDKKSEILEEIVREEKQFVETLEKGLKEFEKLVKGFESkKIDTIAGVKAFKLYDTFGFPLEMTVELAEEKGLKVDTEGFKEAEKKHQELSRAGSAGK-------------------------------------F---------------------------KGGLAND-G------------------------------------------------EETTALHSATHLMLAGLNEVLGGGIDQKGSNITPERLRFDFNFDRKVVREELDQIEEYVNNAISKACEVELVEMDKNEAKQSGVRGSFWEKYPDTVKVYTFKDvYSKELCGGPHVENTKTMGTFKIKKEEASSRGVRRIKAVL--------------------------------------------------------------------------------------------------------------------------------------------------------------------------------IKD-----QnRLENLKIEFLENLENIKSEEKLKELELNYLGKKGKLKEILSGIRDLNIEEKKTIGAFTNELKKFFSDKLIKKSIKIEEDYFNGLEEKESIDVSLEFPIKEAGHRHPISITTELLEEIFISLGFKIEDGPQIEDETYNFDKLNIPANHPARDVWDTFWISDNINnkkkNLLRTHTSPVQIRTMMKGELPIKIIVPGRVFRYEQEDARHTSNFYQLEGLIVGEGVNFGNLKWTLETVMQKLLGEKTKLRFRPSIFPFTEPSAEIDVSCQICSGtncKMCSGTGWVELLGAGMVHPTVLEGVGIDPEKYSGFAFGMGIDRIAAQRFGVNSSRMFYQSKLKLNEQF--------MQNQIIEILKNTIKEKYS------IEVGDIKLSNPPKGVDGDFSVNVGF-LARDLKKNPKIIAEELAEEIKNNEVIENISYLN-GFINIKLSESIFTKQFLEHLKPHPNLLSGEGNNGKTIIIDYIGANIGKPLHIGHMCTPNLGQSMINIYRKLGYNVIGDNHLGDWGIIFGKLIFAYKYFGEKK---------EELEKSPIEYLLKLYIDITSEAEEKPELEEGFRETFQKLSSGDKNYIELWKDFTSYSVSDLRIQLKRLNVKPDFNIGESFFE-GLNLgMKCVVKELIKEGIATNTDNSVGVEFEEK----TKIPSCILQKRDGTHGYLASDLAAVKYRKQNWNPEKIIYFTDSRQQLHFRQLFEISANANFI-EKEKLFHGFNGFISLKDG----AMSTRKGRIIKLDVLLDEAEARAKKIILEK--RDDLDENelIELSRIIGIGAIKYGYLKKNRETDVIFDWDEFMSFEGNSGP-YIQYAYVRALRLLEKSPNL---IS-PKREVTAVLKEKEEIDLIKKILEYKSILIETTKNNYPHILANYAYELTKLFNSFYNNIHIISEKDDQLKNLKLALVSEFSKTIKDAFELLAIEMPERMMPTINQLLKRNRKTPSKKSKSPALQvtrnsqvaisgGCPQKRGVCVKVYTATPKKPNSALRKVARVRLTNGYEVNAYIGGEGHNLQEHSVVAIKGGRVKDLPGVRYHIVRGVLDTEGVSDRKQSRSKYGAKKPK-------------------TEALLLKFTNYVMLDGKKSLAQRLMNETFEVIKSKGQKKPKEIFMKALENVMPKVEVRPKRVGGSIYQVPQEVKPTRQLFLAAKWMLEITRKKKGANFPILLAGELIDAANETGDAVRKKLEVYKMAEANKAFARF--KaSKKIRISIKSFDHRLLDEAVKKIVLLAKDSGVSVVGPVPLPTKIQKITVNRSTFVNKDAREQFEIRRHRRIIEILEPNAQTLEFLQNVNIPSGVGIEIS-E---------------------------------------------------------------------------------------------------------------------------------------------------------------------------------------------------------------------------------------------------------------------------MYK-----------KVNPKQSFPKLEEEVLAFWNENKIFEKSVETRKDSEEFNFYDGPPFATGTPHYGHLLAGTLKDVIPRYQTMKGKRVDRVFGWDCHGLPIENIVEKKLEISGRDDiMKVGVHNFNEECRVNVDGYVDVWKQSVNRLGRWVDMENAYKTMDTNFMESVWWVYKELYDKGLIYEGHRVVPYCPRCTTPLSNFEVNqgYKDKQDKTLSVKFKVVG---------------NENKYILAWTTTPWTLMANLGLAVGADIDYVELLDKD----nNETYILAKDLVKNYYKQPKTKEYTIIREYPGTCLEGIKYEPIF-DDFKIKlgkNVYSVVIGHHVTTESGTGIVHIAPAYGEDDFIIGEKNDLGFVSHIDDSGNVSNTLSD-NGKYVFDYNNDVIEELKKRGDIFKMSTIDHSYPHCWRCDTPLIYRGISAWYVAV--EKIRDKMVANNQDINWTPEVIKNgRFGKWVENARDWNISRNRYWGSAIPVWQSED-----KKTEVCIGSVKEMY-ELNkeSGGKYFYTnTN---------KevklkDpKTGVELKRIPEVLDCWFESGAMpyaskhYPFQNKESF---KFPADFIAEGLDQTRGWFYTLLILGTALFDKAPMKNVIVNGIILAEDGKKMSKSLKNYPDPTLIFDKYGADALRFYLMNSPV--------VEAQEFRFSEDGVQEVVKKVILPLwntfyffykvtpvKNSKLY-KLPNYKKSNKLDKWIISELNKLILEVSNGFDTYKLNESTRPIVKFMDN-LTNWYIRRSRKRFWKSENDGD-KIEAYNTLNDILIELSKVISPFMPFTSEHIFKEL-----TGKQSVHLELYPETNPGFIFEELNN---DMAQTQNFITLGLSARANEKlRVRQPLSYAKIGA------NLEDYYKEILKEELNVKEIKVF-SLEempkicKPngrtigpkfgkdvkfitkplsgilspsqekeatnkefiLEKGDFEIVLESNSDSKNKDE-----VLESGFGTAVSISTELNSELIAEGLSRDLVRQIQEARKDAEFNVEdrieiSIYGLDKVVSKFKDYIE------------------------------------------------------------------------------------------------------------------------------------------------------------------------------------------------------------------------------------------------------------------------------------------------------------------------------------------------------------------------------------------------------------------------------------------------------------------------------------------------------------------------------------------------------------------------------------------------------------------------------------------------------------------------------------------------------------------------------------------------------------------------------------------------------------------------------------------------A--AIKGYIKLQINGGQANPAPPVGPALGQYGVPIQEFTKAFNDQTKD-KMGVKLPVVITVFEDRTFTFVVKQPPMSTLIMQKANIKKGSGVPQKDKVAHLTFDQVKEVAESKMPDLNAKDLAGAMKIAQGTARQCGVT---S-----------------------------------------------------------------------------------------------------------------------------------------------------------------------------------------------------------------------------------------TAIGSLYDIKGRHYFTDDTSIAGFPDLLEVQLESYNSFLT----------EGLDKVFHNAFPIEDFSEKVSIYYKGVKIEEPKYSIEECVRKNLNYEAPMKCKLEM---------LNKETGEIKEQEVYMGGVPLMTEDAKFIVNGIERVIVNQIIRSTGIFF--tR------NEGIYSLKVIPAKGSWFEIDIEKKGIINVKIDKKRKLPISVLLRAFGLESNAEILDMFfs---------------------------------------------------------------------------------------------------------------eevI-----VKHIAPTLEKDKTTNRLEALHTLYKLLRPGDLATDERVEELFDVTFRDEKRFDLGEIARMKMQNKLGie---------tkYT---DDDGKFLSLNDLVTALKYYLNLREGNKETDDIDHLANRRIRSVGELVGDKIKVGIARMERIAKDRMTILELDDATPGTFINSRPVVAILKEFFGSSQLSQFMDQSNPLSEIAHKRRITAMGPGGLTRERASFEVRDVHPTQYGRICPIATPEGPNIGLVLHMATYAKVDKYGFMITPFREVVRGY--LAQSFEYFDAEAEKVLTIAEANTKIDEYGNFTKTRLPARHKSEPTLSYVREVTHIDVSPKQIMSIETSLIPFMEHDDATRAEMGSNMMRQAVPLVRPEAPIVGTGMERIIGERSGYVVVAEDDGEVIGVDAKHVSVLYK-------SGEKKLYELKTFGRSTHDMIVHQKPMVSRGDKFKKGHLLTDGQAIDKGELAVGRNLTIAYMPWKGFNFEDAIIISEKVIQGDYYTSVHIKEYSTDVRETKLGAEQTTDDIPNVSSIKLKDLGADGVVRIGANVEGGSILVGKITPKGEQDLTPEERLLRAIFGDKSKDVKDSSLRLPAGQGGKILNVEVLRKE---------------------------------------------------------------------------------------------------------------NGDNLPTGVFMQVKVFVAATRKLEVGDKMAGRHGNKGIVSKIVPVEDMPFDKDGEPVDIILNPLGVVSRMNIGQILEVHTGAAAKKL-----------------------------------------------------GITVATPILNGISVEQVDDLLIKAGLESDGKLQLFDGETGEAFKERTVVGQKYMLKLHHLVEEKIHARNVGPYSMVTQQPLGGKAQNGGQRWGEMEVWALEAYAASNILQEMITIKSDDVAGRTQAYEAIIKGAPIKKPNIPESFNVLIKELQAIGLDVDL-LDKEELASKEKSNflnDKITDFDGIALGITSPEKIREVSHGRVLISETINYRTQKPERGGLFCQQIFGPMKNYECACGKYKRIKYKGVVCERCGVEVTKTSARRERMGHIDLYAPVAHVWFMKSVPSRIGLLLDLPVKKLEQVVYFASYIITDVYekrLKSLTETEVVGELEYRV-LNEKFPH-VFDGGTGAEYLQKLLSRIDLKQFIHDRQVELKSATA-IKQKKLMQKIKLASNLLKSGQKPEWFILNALPILPPDLRPMIQLDGGRFASSDLNDLYRRVINRNNRLKKLIDLGAPDVILKNEKRMLQESVDMLITGETRTNF-VTANKKKLKSLTEILKGKQGRFRQNLLGKRVDYSARSVIVVGPNLKMDECGIPRKMALILFKPFIIAKLIEDGVVYNIKHAEKLIDHGDKQVWDALDEVIEDKYVLMNRAPTLHRLSVQAFRPVLIDGKAIQLHPLTCGAFNADFDGDQMAVHLPITPKAQAEARELMVTSKNLLAPSSGEPIVSPSQDMILGAYYVTAIRKGAKGEGQVFSSILDVIQAYEAEAVEMKSLIRVRVNG-------------EIIETSYGRLLFNEIVPTELG-------------FINETLKKKVLQRILSESFELLGSEKTALFVDQIKNFGYKYSTISGLSISKNDMLTPENKDKLLGEAEEKVKIIGKRAWSGFLTSEEKTTQSVRVWAAVKKEIEAEMKVLFPDE---------------NHIFNFIDSGARGNIGNLTQLCGMKGLVASASGDTIELPIKSNLKEGFSTLEYFIATHGGRKGKADTALKTAQSGYLTRRLVDASQNIIVKEDDCKTVHSKQVNRN-ETEGVNESFENRLFSHTVAIAIKDTSG-NTIVEEGIVIDKKILEIINNNKIDSVNLRSVLTCESEGGVCRKCYGLDLGLSHDVEIGTPVGVIAAQSIGEPGTQLTMRTFHSGGVAQ-------------------------------------------------------------------------------------------------------------------------------------------------------------------------------------------eGGDMTQGLARVEELFEARIPKLEAEIVDIDGSIKIDYKVTSDE-I--VrkDDEIPRSYEYVFPLGKNLLVNDGDEVKAGDKLTSGALNISKLMQVAGVVKAEQYIVNEIKSIYSSQGQTVNSKHIELVTRQMFSKVRILDKGDSEFFPGDIIDIITYKRTADEL---DGKKAPFERLLLGITKISLYTESWLSAASFQETVRVLVEGSVSAKIDKLKELKENVIIGRLIPAGKQ--YRKLAGRE---------IESDniSEEYFNAEDLEE-MAGILARKLEMTRIVKG-DKFIPVTLLEIPTMKVVGFKTTEKDGYEALIVGILGKKAEGNLKEGKTTLSKN---DFSVIKEFPINDADkeKFKVGEEITLDILDGVESVNLVGKSKGKGFTGAMKKHNFHGGPGGHG-SKFHRALGSIGN-RKPTKVHKGKKMHGHHGDIVVHIKKVPVELINKDIKVIGVRGAVPGARNSLVNI-------IF----MEIKMYAQNGKEKGTIELNDSVFGLESNENIVHRALVYQLANARLNVAHTKTRGERRGSTRKIYRQKGTGRARMGSNRSPIRKKGGVAFGPRNRNFTLSMNKKERRLAINVLLSDKVRNNKLVVLDKLSLKEIKTSEMVKVFNALPEHN-KILLALKEKDEVIMKSANNLPNVKNLLLAYLNVKDLLKYDTLVLLKDSIEELNTRAK---M-RLYRLIKKPIVTEKTSNLELTNNTYVFTVDKRATKIDVKKAIFELYGVEVSDVNMLITREKFKQGKKGQMRRRSTKKAYVKLRNSEDkIDF---SI-GIKKFKPTTPGRRGMTVVSYEEITTTKPYKPLTIKLKKHAGRNNTGRITVRHQGGGHAQKYRLIDFGTDKSGIPAKVETIEYDPYRTAFISLICYKDGERRYVLAHTEMKVGDIVLTDEKAELVSGNRMLISNIPTGLKVYNVELIVGQGASAVRTAGAVATIVSQEGEYTQVKLPSGEIRLINKKCYATLGQVSNPDHNQVVIGKAGRSRWMGKRPTVLGKSMNPVDHPHGGGEGHSPIGMKAPKTPWGMPALGYKTRKRKNTTNRWILKTRKGK---M-----KAYGKNIRISPKKLRVVASIIRGMKVEEALQFLKFAPKKGADILYKIVHSAAANAQNNDGQKIETLIIDMISVNKGIVYKRGNPVSRGRMHPILK---------------MGHKVSPISFRIPYIKTWKSAWFANKKDYKTELSLDLTIRQILDKELTGIPVGDTLISIEQDMIQVDIYTIKASLVLGKTGENLEKIIALLSKKTGKKVSVDVREIKNGALNAKIVGFDVKTQIEKRMPYKRAIKQAIQKSMEKGAKGIKIKIGGRLNGAEIARKETFKEGNIPTQTIRSDIDYTTVRAETVYGTLGIKIWIYKGDVYKKS--------------K---------------MIQTESRLSVTDNSGAKEVLCIKVLGGSHRRYASVGDIIVCTVKKADPNGQIKKKKVVKAVVVRTAKEVRRKDGSCLRFDDNACVIIDDNGTPKGTRIFGPVARELRAKGYQKIVSLAPEVL--M-SLREKYLKEVAPKLQKDLGIKNVMEIPKLEKVVLNMGIGTYVRANKDFSSLKEHLDLIAGQTSTVRYAKKAISNFKLRAGMPVGLSVTLRGEKMYDFLDKLVNVVLPRVRDFRGINKKGFDKQGNYNFGIKEHTIFLEVPQNDVIKTHGLQITIKSTAKNKESGKILLTELGFPFSK--MIIDPIADLLTRIRNAYMARLIELNVPFSTIKANILKVLKKNKYISDFEII-EGEGNkKSIKVSLND-VKVTKYIPTLKRISKPGQRIYISALDIKKSKNGKGIFIVSTPKGVITGYEARSLNVGGELLCEVFMSRIGKAPVELSDKIDATISDNNIKIKGPLGELSFDFRADVEVKKEENQIIVTPLDE--KYSAMWGTTRAVINNMVIGVTEGYKKSLEINGVGYKFEAQGSKLILSIGFSHKVEMEVPSELKVALDKKNVLHISGIDKQLVGEFASKIRAKKKPEPYKGKGIKYVGEHIRRKAGKTG--NPRRGGGK-----FQKPRKEFREELLAIDRVTRVTAGGRQLRFRAVMLLGDGKGRVALGTGKSWEVVDAIAKAVSNAKKNMVTVTMENG-TVPYDIKAKFKAAQVMVHPASEGTGIIAGGAARKVLMVAGYKNVLAKRYGSTNLINNAKAMIKALTSFK-----------------K---MARIAGVNLPNGKHVEIALTYIYGIGRATAQKMLDKVGIARNLKIETLTEDQLDIIRDEIKAEKTVEGDLRRLVTSNIKRLREIRCYRGLRHKVGLPVRGQSTKTNARTRKGKSSAIAGKKK----MakaTVKRSKKTRKVIEVGQAHIQASFNNTIVSITDEKGNVLTWATGGAAGFKGAREATPYAAQVIAEQATAKATLHGLKEVTVYVKGIGVGREQAIRGLLSGGLEIKAIFDITPVPHNGCRKKKVRK--MK-TIMPKPKGNERKWYIVDAKGLTLGRLATKIAVILKGKNKVDFAPHVDNGDYVIVLNADKFTVTGKKMSDKIYYRHTGYLGGLKETPLEDMLVKKPLRALELAVSGMLPKNKLRKDMISRLKGFTGTEHTFTAQKPVKIKL--------M-sKYTYSVGKRKTASAQIRLFEGKGKDMINGKEIKEYVSRTDLFDVIYTALKVTKLKEKFYFEVKVAGSGESAQAQAIRHGISRALVLKDESLRPVLKEAGLLTRDARKVERKKPGRHKARKAMQWSKR-----------------------------------------------------------------------------------------------------------------------------------------------------------------------------------------------------------------MNKFYLIDKPIGISSFDIIRNLRKKLNIKKIGHTGTLDPLATGGVILAVGNYTKLIPYLEKDRKTYEFTVNIDGITDSFDLAEKIEQKKYKKEITKEKLEEILKKFTGEITQIPPKYSALKINGQRAYKLAREGKEIVMKSRNITIFRIELLDYNYP----KITLSAEVSAGTYIRSIAMELGEILGTGGYITELRRTKIGELDINLSQKLDYFDEN------------NILDIKKLFKNKNFINLENNILEKINNGMSVFGDFNFP-----KFEDLFVF-------------------------KGKDIK--------MY--------------KIGIDEAGRGPWLGPVVACALTFNPNNLLDneKLNDSKKLSEKNRNELFKQLIEPKIFFGVGVVDNFIIDEINIKQANREAMKRALIELNEKINSVVIDGNDNYEELKKDPIFIIGGDAKVKEIGAASIIVKVFRDKLLITYSTIYPDLGIENHKGYGTKKHRDNLQEKDITGIHRLSYKPVKKVLePKLLLHMLDIKIIRNNPESVKDNIKKRCL-NL-DLDKFLEIDKEKLDLIVKVDELRAIKNKVSKEIPTLSN----EERPAKIAEMKKLGSDLEVLEEKQKQVEKAWKQLYYQIPNLLDPTASVGETDEDNIVEETFLEPTKFDFKPKAHYEIGEKKDWIDIEKGSEVSGSRFWYLKGDIVMLQFAIINFVMSKLMAK-GFTPILPPVMVKEKAMFGTGFLADQTDGLYRVNp--dDDDLHLVGTSEVPVTSYHSGETLDLEK-PKMYVAYSPCFRKEAGSAGKDTRGILRGHQFDKVEMVVFCKAGESQKIHDFMVSVEEEIWQELKIPYNKLNVCSGDLGNPAMKKYDLEAWMPGQEKYREVTSCSNVGEYQSRRLAIKYKDEN-GKSQYAHTLNGTITALGRTMIAIIENYQTAEGDVKIPDVLKPFMGGKEII----MAVTKDQKAKLVEEFA-GKGNSGAPEAQIAILTNEIENLKNHLQTHKKDNHSRRGIMLMVAKRRKMLSYLKKINPSKHAEILEKLGIRKMARSLKKGPYIDERLLKKVVTMNESGKKTVIKTWSRSCTVIPEFVGHTFGVHNGKAHTPVFVTEEMVGHKLGEFSMTRTFKGHSGN------K---M------RTIKGVVVSNKMDKTCVVSVDTYKSDPKYKKRFRVTKKFHAHDENNSANIGDVVTISESRPLSKLKRWVLVT-----D--MRLIVGLGNPGKQYEKTRHNIGFMFLDFFASKENFSFKNEtKFKGEISEGIFKCEKTILLKPGTYMNLSGESIRKIVNFYKIDLEEITIIYDDLSLEFGKLRFRETGSAGGHNGIKSIISHFS-KNFKRIKIGIGFNSN-YEVSDWVLSKFTSNEVDNFEG---------------------------DIFEMLQPKKTKYRKTFRGRLKGKAIKGSTIAFGDYAMKAVTRGYITSRQIESARRAMVRYIKRGGKIWIRIFPDKAYTSKPLEVPMGGGKGSLDGYRAPVKPGRIMFEITGVTPEVAKEAFRLASYKLPVKTKILV---D------MKIRTGDKVKVLSGKDKGVINEVLKVFKDKNKLIVKEVNVVTRHVKKMGT--TPGQIVKFEKAIDASNVMLICPFTDKPTRIGFVTIEEKGKTKKFRFSK---NALSLNNIKPNAGSNKTSKKVGRGNGSGKGTFCGRGMNGQNCRSGGGVPDWFEGGQTPLFRRLPKKGFSNKFKKHFNIINLSDLEILAS--kNVTDVTFEVLLENGMISKKIKAVKLLAKGELTKKINISIDKASTSAVSAVEKAGGKIELI------MIQSLKSVFEVKHIRKKIIVTLLLVLVYKILSVIPVPGADTTRLASIFSTESNTGLSFFSALMGGGLKNFSIILMGLSPYINAVIIIQLLGVIIPKIGDLQKEGEQGQKVITKWTRRLTLPLAFAQSYGMIILMNNLAG--QPIIDTNNFSVILSAMMIISAGTMFLMWLGEIMTESGIGNGISIIITAGVLAAAPQTIMGYIDKG-------DYPFFIGILLATLVIILVIIKFTEGNRRIPVIYTRT--G-----REEKSYFPIRINQAGMIPIIFAVSLVTFPSILGQLLTKStNAQSIGKFFETYLmNSPTWTLVGFYFLLVVAFSFFYVSITFNTDQVAESIQKRGGYIPGIRPGTDTANYLAKVSNHLNLFGGSFLALIAVLPYIVSLIRgeSVNFIISGAGLIIIVSVILDLIRKVDTEVKMFDYSKF---K----ELIGV-------PKISQNSIGNHTSLFEVGPLPRGYGVTLGNSLRRVLLSSIPGTKITGIKVKGVSHEYSNLPGVKDSVLDMILNLKDLVIEKKE-EGIEWIKLNKNKAGVVKAGDIESPSGIKILNKDLYITEIDKDGELDIEIRIEKNVGYKSIEDLK---EIEDDVNVLLIDANFSPVLNVKYEIEKTRSGDISNLENIKIEILTNGAITPVDAIKFSSNMLMSYFSLFNEDGLQVEGEFISDVKDLLEKEkeKETYTPIEIMGLSPRTLNALINGNILSVEQLTKCTETKLGSIKGFGKKAMTEIRDALGERSLGL-------LGDD--------M-KFNLDSLVEEFEELEKKLSDPEIFKDQKKVREVSSRKKQITEAVNLYKEYKSLNEALEENKQMLSDEKDEEMKDMLKEEIKDIEVNIPEIEEKLTLSLLPQDPNDDKNIMVELRAGAGGDEAALFAGELARAYITFAESEGYKVEIIEQNAPETGGVKEMVFEVKGEGAYSRFKYESGVHRVQRIPETENKGRVHTSAITVAIMPEVDELDFKLNMDEIEMKFTRSGGPGGQHANKADSAVHLKHLPTGIIVLCSDGRSQHKNREKAFNIMRSKLQILAEEQRAKEVGEARATQVGSGDRSEKIRTYNFPQDRVTDHRIGQNFSGLPQIMMGKLGPIIDACAVADEQAKLEA-AGKG-M----LTKVNDGVKKAINHLDLEFSKLQLGRANPALVEGIMIEQYGSFQALKNVASVSCLDAQTLNIKPWDKSVIGTIAKAISDEGLGLNPQTMSDSIMIKIPALTEERRIELTKVAKKMAEEAKIGVRNARGDSLKAIKKAEDDKEISEDQVKDLEKDLQKIIDEANKSIEEKLKKKNEDIMKV----------------------------------------------------------------------------------------------------------------------------------------------------------------------------------E--NAELRKLDSKSLKSELTEKSKKLYELSMKKNLGELKQTHLITALRKYIAKVHTIAREN----DFN-ML--AKVLKRIRRHARVRSQISGTATRPRLAIFRSNSNIYAQLIDDVNRVTLGSASDLKMK-----KEGTKTEMSKKVGEEIAKVAAKLKITDVVFDRGGFAYHGRVKALAEQARETGLKF--MFEFKLKNTD--GKARAGEFFTEHGSFKTPVFMPVGTKATVKGLSIEELDDMGAEIILANTYHLYLRPGQDVVKHFGGVHLFQNYKKPILTDSGGFQVFSLGKLVKITEDGVHFRSFIDGSKHFYNAENNMDLQSNLGADIIMAFDECAPGDSSHEYATAAMNRTHRWAERCvnkKRKENGE-YLQALFPIAQGVIYDDLRKTSAEFMGKLDCPGVAIGGLSVGESKEDMYRTMDVIEPVLPKNKPRYLMGVGTPEDVIEGIYRGIDMFDCVLATRLGRHGVAFSSKGNIKIKNLKHKLSKEPVDPNCNCKICKNYTRGYIRHLIAEKEMLGQQMLSYHNLYLLIHLAKNARVAIIENKYSEFRDNFWKLYDP-ENKMHR---------------------------------------------------------------------------------------------------------------------------------------------------------------------------------------------------------------------------------------------------------------------------------------------------------------------------------------------------------------------------------------------------------------------------------------------------------------------------------------------------------------------------------------------------------------------------------------------------------------------------------------------------------------------------------------------------------------------------------------------------------------------------------------------------------------------------------------------------------------------------------------------------------------------------------------------------------------------------------------------------------------------------------------------------------------------------------------------------------------------------------------------------------------------------------------------------------------------------------------------------------------------------------------------------------------------------------------------------------------------------------------------------------------------------------------------------------------------------------------------------------------------------------------------------------------------------------------------------------------------------------------------------------------------------------------------------------------------------------------------------------------------------------------------------------------------------------------------------------------------------------------------------------------------------------------------------------------------------------------------------------------------------------------------------------------------------------------------------------------------------------------------------------------------------------------------------------------------------------------------------------------------------------------------------------------------------------------------------------------------------------------------------------------------------------------------------------------------------------------------------------------------------------------------------------------------------------------------------------------------------------------------------NNNSA--------------------------------------------------------------------------------------------------------------------------------------------------------------------------------------------NKTseerqknqkgglrkNSA-------------------------------------------------------------------------------------------------------------------------------------TGNFNKnk------trGRFKFYDN--------Kpvd--tsftRSNKIDKKPK-EE----KKIEDIKQTLISKKGETVIVSDVFSLKEFSEKIGIPLIKLIAEFMKNGMMVNINSKIDFDSASIIAEVFEIKLKRDNSTGV-SviA--DlLIEDDKSKLIERPPVISIMGHVDHGKTSLLDQIRKSKITDGEAGGITQSIGAYQVEHN-DKKLTFLDTPGHEAFTVMRSRGARATDIAILVVAADEGVKPQTIESISHAKEAGIPVIVAINKMDKEGANPDHLKGQLSEHGLTPEDWGGDTPMVPVSAKTGFGIDELLEIVLLVAEMKELKANPERAGVATVIESHLDSKLGPVATVLINTGIINKGDNIVCNESFGKIRTIKNFENLGVVKALPGDPVLIIGLDKVVSGGDIIQVVANQNIARTKAAEYSEIMAN--AK-KNQISGLDILMSRIKAGNLQQLKVLVKADTNGSLEAIKASISKLSTDDTNVAIIHSGVGNITEGDVLMVSSSEAILIGFNVDIIASAKKVLDRTNVEYISSKIIYHITERLEKIVTGMLNPKEIEISLGKPKVGGIFYTDKTFMIVGLILKEGKIEKDCLVRVIRKDKKIAEGKIPSLKQGIEEVKELEGPIECGVKFEGKGEIMQGDIFELYKII-----I-------------------------------------------------------------------------------------------------------------------------------------------------------------------------------------------------------------------------------------------------------------------------------------------------------------------------------------------------------------------------------------------------------------------------------------------------------------------------------------------------------------------------------------------------------------------------------------------------------------------------------------------------------------------------------------------------------------------------------------------------------------------------------------------------------------------------------------------------------------------------------------------------------------------------------------------------------------------------------------------------------------------------------------------------------------------------------------------------------------------------------------------
>Gracilibacteria_unclassified_unclassified_unclassified@Gracilibacteria_bacterium_JGI_0000069-P22
-----------------------------------------------------------------------------------------------------------------------------------------------------------------------------------------------------------------------------------------------------------------------------------------------------------------------------------------------------------------------------------------------------------------------------------------------------------------------------------------------------------------------------------------------------------------------------------------------------------------------------------------------------------------------------------------------------------------------------------------------------------------------------------------------------------------------------------------------------------------------------------------------------------------------------------------------------------------------------------------------------------------------------------------------------------------------------------------------------------------------------------------------------------------------------------------------------------------------------------------------------------------------------------------------------------------------------------------------------------------------------------------------------------------------------------------------------------------------------------------------------------------------------------------------------------------------------------------------------------------------------------------------------------------------------------------------------------------------------------------------------------------------------------------------------------------------------------------------------------------------------------------------------------------------------MPTINQLVKKSRKTAKKKSASRALQvtknsqvsipkGCPQKRGVCVKVYTATPKKPNSALRKVARVRLTNGFEVNAYIGGEGHNLQEHSVVAIRGGRVKDLPGVRYHVVRGVLDCEGVNDRKQGRSLYGAKKPK-------------------TKAIYNKFINFVMLDGKKTVAIKIMKDTFEIIKSKGQKDPMGVFNKALENVLPKIEVRPKRVGGSIYQVPQEVNSKRQVFLASKWIIDAARKKKGTQFSKFLANELIDAANEAGDAFKKKLEVYKMAEANKAFARF---------------------------------------------------------------------------------------------------------ME-KKVLNNMFEKLLHIGNKANHWNPKMKEFIYGSTNGVHVVNLVKTAEKIEEVKKELAELAKAGKKVLFVATKLQAREAFAKLAEETNNFYVNEKWVPGLLTNLKTMRSRISTYLKLIKESTSGALDVLPKKEKATKLLELEKLDRAFKGLKEMKKLPDVIFVVDAAYEIQAVKEANSLKLPVYAMASTNSDPDLLTNLIPANTNAVKSIEYIANELKSVVKSSGTTAKKGNFKKFEDkkvvakKSIKKDKIKKEEK-----------------------------------------------------------------------------------------------------------------------------------------------------------------------------------------------------------------------------------------------------------------------------------------------------------------------------------------------------------------------------------------------------------------------------------------------------------------------------------------------------------------------------------------------------------------------------------------------------------------------------------------------------------------------------------------------------------------------------------------------------------------------------------------------------------------------------------------------------------------------------------------------------------------------------------------------------------------------------------------------------------------------------------------------------------------------------------------------------------------------------------------------------------------------------------------------------------------------------------------------------------------------------------------------------------------------------------------------------------------------------------------------------------------------------------------------------------------------------------------------------------------------------------------------------------------------------------------------------------------------------------------------------------------------------------------------------------------------------------------------------------------------------------------------------------------------------------------------------------------------------------------------------------------------------------------------------------------------------------------------------------------------------------------------------------------------------------------------------------------------------------------------------------------------------------------------------------------------------------------------------------------------------------------------------------------------------------------------------------------------------------------------------------------------------------------------------------------------------------------------------------------------------------------------------------------------------------------------------------------------------------------------------------------------------------------------------------------------------------------------------------------------------------------------------------------------------------------------------------------------------------------------------------------------------------------------------------------------------------------------------------------------------------------------------------------------------------------------------------------------------------------------------------------------------------------------------------------------------------------------------------------------------------------------------------------------------------------------------------------------------------------------------------------------------------------------------------------------------------------------------------------------------------------------------------------------------------------------------------------------------------------------------------------------------------------------------------------------------------------------------------------------------------------------------------------------------------------------------------------------------------------------------------------------------------------------------------------------------------------------------------------------------------------------------------------------------------------------------------------------------------------------------------------------------------------------------------------------------------------------------------------------------------------------------------------------------------------------------------------------------------------------------------------------------------------------------------------------------------------------------------------------------------------------------------------------------------------------------------------------------------------------------------------------------------------------------------------------------------------------------------------------------------------------------------------------------------------------------------------------------------------------------------------------------------------------------------------------------------------------------------------------------------------------------------------------------------------------------------------------------------------------------------------------------------------------------------------------------------------------------------------------------------MAGILAKKLEMTRVIKG-DKFVPVTLLEVPQLKVVGMKTVEADGYEALIVGILEGKEGKLGEDKK----TLNKSDFTQIKEFPLNEGDseKFKVGEDITLDSLEGVENVNIVAFSKGKGFTGAMKKHNFHGGPGSHG-SKFHRALGSIGN-RKPTRTHKGKKMHGHHGDIKVNLRSVPVELINKELGVIGVRGGVPGGRNTIVDI-------IF----MEIKIYNQEGKASGTIELNESIFAVVVNENLIHRALVYQLANARLNVAHTKTRGERRGSTRKIYRQKGTGRARMGSNRSPIRKKGGVVFGPKNRNFTLSMNKKERRLALFSVLTSKLNSNNLVVVDGVSFEAPKTKEADKFYKALPYEK-NILFGLAEKNEGIEKSSSNLPYVKTILVNYLNIKDLLKYNTLVLEKSALDNLANL-VK--M-RLYRILKKPITTEKSSNLEITNNTYVFEVSEDATKIDIKKAILELYDVSVSRVNILNTRMKFKFG-RKQIRKRTTKKAYVTLADAKAkIDV---TL-GIKKFKPTTNGRRGMTGLTYEELTTNTPYKPLTIKLAKHSGRNNLGRITIRHQGSGHAKKYRIVDFVYDKKDIVAKVETIEYDPYRSAFIALVCYKDGERRYVLAHKDMKVGDKIVTSEAAPLKSGNRMEVGNIPTGLQVYNVELIVGNGSNSVRSAGSFATVVSQEGEYTQIKMPSGEIRLVHKKCYATLGQVSNLDHSQVVIGKAGRSRWMGKRPEVRGKAMNPVDHPHGGGEGRSPIGMKAPKTPWGMPALGYKTRSRKKTTSRWILKTRSGK---M-----KAYGKNIRISPKKLRVVAEIIRGEDVEKALSFLKFAPKKGAGILYKILFSAVSNAENNDSQKASDLFIKTVSINKGIVYKRSNPVSRGRAHKILKRTSNVILELQ---VKMGHKVSPISFRIPYIKNWYSTWYSDKKSYKSDLSVDLKVRGILKKELKGIPVGDIIVSKEQNNLRVTIFTAKTSLILGKTGENLERITSILSRKTGMNVKIDVKEIKNPDLNAKVVGFEISSQIEQRMPYKRAIKMAISKSIEKGAKGIKVKVGGRLNGAEIARKETFREGNIPTQTIRSDIDYCTVRAETVYGTIGLKVWIYKGDVYK----------------K---------------MIQSESRLVVTDNSGAKEVLCIKVLGGSHRRYASVGDTIVVTVKKALPDGKIKKKKVVKAIIVRTTKEIRRPDGSYVRFDDNACVIVDDNGSPVGTRIFGPVARELKTKGSQKIMSLAPEVL--M-SLKEKYIKDVFPALQKELSISNVMEVPKLEKVVLNMGIGTYVRNGKDFSSLQEHLALIAGQAPTVRYAKKAISNFKLRAGMPVGLTVTLRGEKMYDFVERLVNIVLPRVRDFSGISKKSFDGEGNYNFGIKEHTIFPEVPHDDVIKTHGLQITVKTSAKSKDAGRALLNGLGFPFKK--MIIDPIGDLLTRIRNAYMARIEEIKVPYSRIKSDILRILKKNKYIIDFETIEED--GkKFIRVTLNN-LKITKYLPNFKRISKPGQRIYVGSSDIKKSKNGKGIYIVSTPKGVITGYEARSLNVGGELLCEVFMSRIGKSPVTILDKVEVKVDGNMVIVKGPLGELNFNFHEKVNVSVSDNEVTVTKNDES--ANALWGTTRSIINNMVIGVSSGFKKSLEILGVGYKFEVSGSKLILSIGYSHKVEMEIPSNLKVVLDDKKKLHISGTDKQAVGEFAAKVRAKKKPEPYKGKGIRYLGEQVRRKAGKTG--KGKGGKGK-----FAKKKSNLREELLSIDRVTRVTSGGRQLRFRAVMVVGDGKGKVALGTGKSWEVVDAIAKAMTDAKKKLTEVTIDNG-TVPYEIKVKYKAAQVMVHPASKGTGLIAGGAMRKVLMVAGYTDVLAKRYGSTNKINNARATIKALSSFK-----------------K------------------------------------------------------------------------------------------------------------------------------------------------------------------------------------------------------------------------------------------------------------------KQI-------DAADRKWFIVDAKGQTLGRLATKLSVILKGKHKVNFAPHVDNGDYVIVINADKFAVTGKKMTDKTYYRHTGFLGGLKEISLEDLLSKKPTRALELAIKGMLPKNKLRKNMLSRLKLFSGTEHKYNAQQPEEIKL--------M-aKYIYSVGKRKTASAQVKLFEGAGKDMINGKVVSEYVTRSDLFDVLYTAIKLTKLKDKVYFDVKVAGSGESAQVEAINYGIAKALLEKDSSLRSVLKQAGLLTRDARKVERKKPGLHKARKAMQWSKR------------------------------------------------------------------------------------------------------------------------------------------------------------------------------------------------------------------------------------------------------------------------------------------------------------------------------------------------------------------------------------------------------------------------------------------------------------------------------------------------------------------------------------------------------------------------------------------------------------------------------------------------------------------------------------------------------------------------------------------------------------------------------------------------------------------------------------------------------------------------------------------------------------------------------------------------------------------------------------------------------------------------------------------------------------------------------------------------------------------------------------------------------------------------------------------------------------------------------------------------------------------------------------------------------------MTRSLKKGPYIDEKLLKKIHKMNESGKKGVIKTWARACTITPDFVGHTFGVHNGRKHFPVFVTEDMVGHKLGEFSMTRTFKGHSGN------K---M------RTKKGVVTSTKMNNTIVVSVHTYKIHPKYKKSYRVTKKFYAHDEGNTCKEGDNVVIKESRPLSKLKRWVLLEKL---S--------------------------------------------------------------------------------------------------------------------------------------------------------------------------------------------------MLQPKKTKYRKVFRGRLKGKAIKGSSIVFGDYAIKAVTRGYITSRQIESARRAIMRYIKRGGKLWIRIFPDKAYTSKPLEVPMGGGKGSLEMYRAPVKPGRVLFEMTGVTPEVAREAFRLASYKLPVKTKILV---D------MKIRKGDTVQVMSGKEKGVKAEVLAVNTSNNKIIVKGVNVVTRHIKKQGT--NPGQIIKMEKAIDASSVMLVCPFTDKPTRVGFVKIEEKKKFRFSKKA----LKITLNNLKSNKGSRKKSTRVGRGNGS-KGTYCGRGMNGQNCRSGGGVPDWFEGGQTPLFRRLPKKGFSNRFMTKYNVINLSDVELLAS--kGITEINKEVLLENKVIRRKKFGIKLLGNGELKAKVTISVNGASKVAVEAIEKAGGKIEII-----------------------------------------------------------------------------------------------------------------------------------------------------------------------------------------------------------------------------------------------------------------------------------------------------------------------------------------------------------------------------------------------------------------------------------------------------------------------------------------------------------------------------------------------------------------------------------------------------------------------------------------------------------------------------------------------------------------------------------------------------------------------------------------------------------------------------------------------------------------------------------------------------------------------------------------------------------------------------------------------------------------------------------------------------------------------------------------------------------------------------------------------------------------------------------------------------------------------------------------------------------------------------------------------------------------------------------------------------------------------------------------------------------------------------------------------------------------------------------------------------------------------------------------------------------------------E--ISKLISLSKDELKKEISESMKNLFVLRMKKEKGELKQTHLIKFLRRYIARVKTIANMK----VD--MS--KTKSPRLRRQIRIRAKISGTASRPRLSIFRSNTNIYAQLIDDTTGKTLAAASDLKMK-----KEGTKVEMSKKVGAEIAKIAKDNKITTVVFDRGGFAYHGRVKALADSAREAGLQF---------------------------------------------------------------------------------------------------------------------------------------------------------------------------------------------------------------------------------------------------------------------------------------------------------------------------------------------------------------------------------------------------------------------------------------------------------------------------------------------------------------------------------------------------------------------------------------------------------------------------------------------------------------------------------------------------------------------------------------------------------------------------------------------------------------------------------------------------------------------------------------------------------------------------------------------------------------------------------------------------------------------------------------------------------------------------------------------------------------------------------------------------------------------------------------------------------------------------------------------------------------------------------------------------------------------------------------------------------------------------------------------------------------------------------------------------------------------------------------------------------------------------------------------------------------------------------------------------------------------------------------------------------------------------------------------------------------------------------------------------------------------------------------------------------------------------------------------------------------------------------------------------------------------------------------------------------------------------------------------------------------------------------------------------------------------------------------------------------------------------------------------------------------------------------------------------------------------------------------------------------------------------------------------------------------------------------------------------------------------------------------------------------------------------------------------------------------------------------------------------------M--QKLLVIDYGSQYTHLITSRFRHLGIYTEIVPAEKLREEISSGILKGIILSGGPNSVYAEDTLTLPKEFFEIGVPILAICYGHQLTHHVNGGEIKGGDTEEYGEANLKINKSSKLFEGFESDEI------iVWMSHGDSVVKMAPGFKVIGATDDCEFGATEDQNKNIYTLQFHPEVSHTQNGIRILENFA-NICEIKRDWSMEKFLDAELEELKKQIGEKNVFLFISGGVDSTVAYFLINKAIGDRIYPVFVDTGFMRKDEAKKVKSLLETAGVKNLQIIDAKKEFLSDLEGIVEPETKRKIIGNKFIEIQARITKELGKNWLLAQGTIYPDTIESGG--TKNAQTIKTHHNVLEIQKMIDAGLVEPLEKLYKDEVRAIGRLLGIGSDLIDRHPFPGPGLSLRILCNEDEPSSNFSQREKDSYEEKINKYLKEKSKGDLKGKILEVKSVGVQGDNRSYKHPLSINLEEG--------KEIDWEELNEVSTSITNNFNSVNRVLLNL------------------------------------------------------------------------------------------------------------------------------------------------------------------------------------------------------------------------------------------------------------------------------------------------------------------------------------------------------------------------------------------------------------------------------------------------------------------------------------------------------------------------------------------------------------------------------------------------------------------------------------------------------------------------------------------------------------------------------------------------------------------------------------------------------------------------------------------------------------------------------------------------------------------------------------------------------------------------------------------------------------------------------------------------------------------------------------------------------------------------------------------------------------------------------------------------------------------------------------------------------------------------------------------------------------------------------------------------------------------------------------------------------------------------------------------------------------------------------------------------------------------------------------------------------------------------------------------------------------------------------------------------------------------------------------------------------------------------------------------------------------------------------------------------------------------------------------------------------------------------------------------------------------------------------------------------------------------------------------------------------------------------------------------------------------------------------------------------------------------------------------------------------------------------------------------------------
>Euryarchaeota_Thermococci_Thermococcales_Thermococcaceae@Palaeococcus_ferrophilus_DMJ__DSM_13482
[truncated: 4,431,372 more chars]
