# Supplementary material for: Global metagenomic survey reveals a new bacterial candidate phylum in geothermal springs
Source: Nat Commun. 2016 Jan 27;7:10476. doi: 10.1038/ncomms10476 (PMC4737851; doi:10.1038/ncomms10476)
Supplement: Supplementary Data 13 — Concatenated protein phylogenetic tree. [file ncomms10476-s14.txt]

#Maximum likelihood concatenated protein phylogenetic tree for Supplementary Fig. 4


((((((Parcubacteria_bacterium_SCGC_AAA036-E14_2264867136:0.5674381,Parcubacteria_OD1_AGG_ACT_2547132501:0.5878691)100:0.19622202,(Parcubacteria_bacterium_SCGC_AAA011-A09_2264867138:0.7752973,Parcubacteria_bacterium_SCGC_AAA255-P19_2264867004:0.6039934)100:0.13031337)100:0.13397956,(Candidatus_Saccharimonas_aalborgensis_2554235420:0.9379394,((Gracilibacteria_bacterium_JGI_0000069-P22_2265129013:0.25291777,Gracilibacteria_bacterium_JGI_0000069-K10_2265129012:0.2166288)100:0.57539016,PER_bacterium_JGI_0000068-E11_2264867094:0.8504207)100:0.19003886)95:0.10635806)70:0.06367704,(Microgenomates_bacterium_SCGC_AAA011-L6_2264867156:0.78466487,(Microgenomates_bacterium_SCGC_AAA011-B20_2264867151:0.6844463,Microgenomates_bacterium_SCGC_AAA040-P11_2264867155:0.79772496)100:0.2668116)100:0.2644947)100:0.075396545,(((Dehalococcoides_mccartyi_BAV1_640427111:0.33023554,Dehalogenimonas_lykanthroporepellens_BL-DC-9_648028022:0.30560255)100:0.3543012,(((Herpetosiphon_aurantiacus_DSM_785_2508501111:0.3566941,Chloroflexus_aggregans_DSM_9485_643348527:0.30302563)100:0.1984013,Thermomicrobium_roseum_DSM_5159_643348582:0.503763)98:0.061796997,(Caldilinea_aerophila_STL-6-O1__DSM_14535_2540341085:0.46032053,(Thermoflexus_hugenholtzii_JAD2_2140918011:0.33635828,Anaerolinea_thermolimosa_2561511051:0.4420818)100:0.11606642)100:0.10443781)100:0.068483554)100:0.09781325,(((((Acidothermus_cellulolyticus_11B_639633001:0.25396037,(Propionibacterium_acnes_ATCC_11828_2511231219:0.41934645,Streptomyces_albus_J1074_2541047081:0.25476596)81:0.066183835)100:0.076428115,Salinispora_arenicola_CNS-991__DSM_45545_2516143022:0.3125953)100:0.24304196,(Acidimicrobium_ferrooxidans_ICP__DSM_10331_644736322:0.52206206,(Ilumatobacter_coccineum_YM16-304_2545824624:0.3494649,Candidatus_Microthrix_parvicella_Bio17-1_2565956803:0.36818388)100:0.16807951)100:0.17702766)100:0.22178054,((Deinococcus_radiodurans_ATCC_BAA-816_637000092:0.43136004,Truepera_radiovictrix_RQ-24__DSM_17093_646564586:0.3885536)100:0.09071444,(Thermus_aquaticus_Y51MC23_645058872:0.26518172,Oceanithermus_profundus_506__DSM_14977_649633077:0.22640127)100:0.16177984)100:0.39758757)82:0.07021288,(((Atribacteria_bacterium_SCGC_AAA252-M02_2527291521:0.5429973,Candidatus_Caldatribacterium_californiense_OP9-cSCG_2527291510:0.54313815)78:0.12553011,(Candidatus_Acetothermum_autotrophicum_2540341180:0.8388076,((Dictyoglomus_turgidum_DSM_6724_643348543:0.049988005,Dictyoglomus_thermophilum_H-6-12__ATCC_35947_643348542:0.038967375)100:0.5328745,Caldisericum_exile_AZM16c01__NBRC_104410_2513237181:0.82153493)79:0.084373735)52:0.041735947)59:0.045258857,((((Ammonifex_degensii_KC4_646311904:0.34445462,Carboxydothermus_hydrogenoformans_Z-2901__DSM_6008_637000060:0.284276)100:0.12029297,(Megasphaera_cerevisiae_DSM_20462_2518645616:0.55061,((((((Entomoplasma_lucivorax_ATCC_49196_2540341223:0.33272952,Spiroplasma_apis_B31_2563366575:0.28316295)100:0.49668232,Clostridium_spiroforme_DSM_1552_641736169:0.378319)100:0.12924275,(Haloplasma_contractile_SSD-17B_2562617192:0.29686162,Acholeplasma_axanthum_ATCC_25176_2523533587:0.6041304)76:0.07005502)100:0.0803209,((Streptococcus_salivarius_JIM8777_651053074:0.3066913,Lactobacillus_acidophilus_JV3179_2509276050:0.3995892)100:0.17766552,Bacillus_cereus_ATCC_10987_637000016:0.2475707)49:0.039503098)100:0.13651085,Alicyclobacillus_acidocaldarius_acidocaldarius_104-IA__DSM_446_644736325:0.47748497)100:0.09409917,((Ruminococcus_bromii_L2-63_650377966:0.52928436,(Eubacterium_rectale_DSM_17629_650377936:0.5331868,Clostridium_pasteurianum_BC1_2509276060:0.36540443)100:0.13032061)100:0.07016941,(Caldanaerobacter_subterraneus_tengcongensis_MB4T_637000318:0.29382414,Caldicellulosiruptor_saccharolyticus_DSM_8903_640427106:0.36525005)100:0.060710177)100:0.06901572)56:0.024046151)76:0.03481069)100:0.07573356,((Fervidibacteria_bacterium_SCGC_AAA471-D06_2527291515:0.6417331,((Armatimonadetes_bacterium_JGI_0000077-K19_2264867143:0.37678295,Chthonomonas_calidirosea_T49__DSM_23976_2524614646:0.30906007)100:0.17769685,(Armatimonadetes_GBS:0.43244913,Fimbriimonas_ginsengisoli_Gsoil_348_2558860198:0.6282675)100:0.09740298)100:0.122769505)100:0.12512739,(Gloeobacter_kilaueensis_JS1_2558309063:0.31506667,(Prochlorococcus_marinus_NATL1A_640069325:0.5158178,(Synechocystis_sp__PCC_7509_2517572074:0.15862706,Anabaena_variabilis_ATCC_29413_646564504:0.1337746)100:0.13493946)100:0.11941488)100:0.4629326)63:0.046632245)31:0.027063642,(((Coprothermobacter_platensis_DSM_11748_2522572051:0.94606686,(((Thermosipho_africanus_TCF52B_643348583:0.21573123,Fervidobacterium_nodosum_Rt17-B1_640753026:0.25998718)100:0.11602803,(Thermotoga_hypogea_NBRC_106472_2558309119:0.18416691,Thermotoga_thermarum_LA3__DSM_5069_2503508007:0.18334763)100:0.18832055)100:0.08041878,(Marinitoga_piezophila_KA3_2508501120:0.4030322,(Kosmotoga_olearia_TBF_19_5_1_644736379:0.16474299,Mesotoga_prima_MesG1AG4_2_2510065086:0.35967687)100:0.20118453)99:0.051343244)100:0.28473967)79:0.09406941,(Anaerobaculum_hydrogeniformans_OS1__ATCC_BAA-1850_647000209:0.32077444,(Thermovirga_lienii_Cas60314__DSM_17291_2505119043:0.2876532,((Aminobacterium_mobile_DSM_12262_2541046969:0.26221532,(Dethiosulfovibrio_peptidovorans_SEBR_4207__DSM_11002_2501533205:0.22778249,Pyramidobacter_piscolens_W5455_647000302:0.33654314)100:0.13972841)100:0.08401146,(((Aminomonas_paucivorans_GLU-3__DSM_12260_2502790015:0.17411213,Thermanaerovibrio_acidaminovorans_Su883__DSM_6589_646311961:0.20591368)100:0.08627934,Cloacibacillus_evryensis_158__DSM_19522_2510065052:0.3546696)100:0.08168351,Aminiphilus_circumscriptus_DSM_16581_2541046957:0.28308818)100:0.04737365)97:0.034744732)100:0.058386367)100:0.36285853)44:0.052709278,(((((Thermodesulfatator_indicus_CIR29812__DSM_15286_2505119042:0.2421131,(Thermodesulfobacterium_geofontis_OPF15_2506520012:0.13510756,Thermodesulfobacterium_hveragerdense_DSM_12571_2524023142:0.15191847)100:0.23449515)100:0.25482097,(Calescamantes_bacterium_JGI_0000106-G12_2527291514:1.0289699,(Thermovibrio_ammonificans_HB-1__DSM_15698_649633104:0.4196059,((Persephonella_marina_EX-H1_643692030:0.17178296,(Sulfurihydrogenibium_sp__YO3AOP1_642555165:0.09567141,Sulfurihydrogenibium_subterraneum_DSM_15120_2558860995:0.10899045)100:0.12736155)100:0.20388249,(Hydrogenobaculum_sp__SN_2507262044:0.41353497,((Hydrogenobacter_thermophilus_TK-6__DSM_6534_650377953:0.19218865,Thermocrinis_ruber_DSM_12173_2512875013:0.179803)100:0.10237675,Aquifex_aeolicus_VF5_637000010:0.22586699)100:0.06723538)100:0.1720975)100:0.15714234)100:0.099153794)66:0.063722804)71:0.07172836,(((((Helicobacter_pylori_26695_2522572170:0.41214666,Campylobacter_jejuni_jejuni_NCTC_11168-BN148_2540341152:0.32843018)100:0.6630665,((((Sutterella_wadsworthensis_HGA0223_2541047009:0.32011822,Burkholderia_cepacia_GG4_2521172695:0.21327688)100:0.12032483,Neisseria_gonorrhoeae_NCCP11945_642555143:0.321126)100:0.12280934,(Coxiella_burnetii_CbuK_Q154_643348532:0.4338191,(Pseudomonas_aeruginosa_PAO1_637000218:0.25651616,Vibrio_splendidus_LGP32_643348587:0.33194542)100:0.08929718)100:0.06763195)100:0.23116533,((Rickettsia_japonica_YH_2511231062:0.602854,Candidatus_Pelagibacter_sp__HTCC7211_2503283017:0.65928406)100:0.07877034,(Magnetospirillum_magneticum_AMB-1_637000155:0.2864254,(Caulobacter_crescentus_CB15_637000061:0.3964591,(Roseobacter_denitrificans_OCh_114_639633056:0.37635776,Brucella_canis_ATCC_23365_641228480:0.28898105)79:0.055134088)100:0.07475467)100:0.110217094)100:0.22495578)100:0.07993156)72:0.06754214,(Geobacter_metallireducens_GS-15_637000119:0.4213523,(Myxococcus_xanthus_DK_1622_637000186:0.48590422,(Haliangium_ochraceum_SMP-2__DSM_14365_646311933:0.5730759,Bdellovibrio_bacteriovorus_HD100_637000030:0.6711922)61:0.08945783)100:0.10250754)100:0.07324549)52:0.03678121,(Nitrospina_gracilis_3_211_2531839654:0.56550646,(Desulfurispirillum_indicum_S5__DSM_22839_649633038:0.50900835,((Flexistipes_sinusarabici_MAS10__DSM_4947_2505679008:0.2746776,(Calditerrivibrio_nitroreducens_Yu37-1__DSM_19672_649633026:0.27807772,Deferribacter_desulfuricans_SSM1__DSM_14783_646564525:0.21934825)47:0.04104058)100:0.042263143,(Geovibrio_sp__L21-Ace-BES_2524614676:0.25724727,Mucispirillum_schaedleri_ASF457_2558309149:0.39022198)90:0.04353639)100:0.26538193)100:0.07496185)42:0.047211286)35:0.029796887,((Candidatus_Methylomirabilis_oxyfera_2540341099:0.55752116,((Aminicenantes_bacterium_SCGC_AAA252-J09_2264867184:0.016185535,Aminicenantes_bacterium_SCGC_AAA252-F08_2527291520:0.005166891)100:0.71227133,((((Bryobacter_aggregatus_DSM_18758_2562617048:0.28140086,Candidatus_Solibacter_usitatus_Ellin6076_639633060:0.22268853)100:0.1900699,Candidatus_Koribacter_versatilis_Ellin345_637000001:0.3708685)100:0.1341729,Candidatus_Chloracidobacterium_thermophilum_B_2512047033:0.5311847)100:0.07638418,(Holophaga_foetida_TMBS4__DSM_6591_2509601028:0.15453543,Geothrix_fermentans_DSM_14018_2523231062:0.13806915)100:0.6063002)47:0.049342074)100:0.1015744)33:0.04296793,((Thermodesulfovibrio_yellowstonii_DSM_11347_643348581:0.070888326,Thermodesulfovibrio_thiophilus_DSM_17215_2523533630:0.0964806)100:0.41855574,(Candidatus_Nitrospira_defluvii_649633030:0.47441354,(Leptospirillum_ferrooxidans_C2-3_2540341086:0.25556946,Leptospirillum_ferriphilum_ML-04_2519103101:0.23095787)100:0.47649577)100:0.1291079)97:0.078831784)43:0.03989589)69:0.031656083)100:0.05110438,(((((Chlamydia_trachomatis_A_5291_2565956551:0.5138927,(Simkania_negevensis_Z__ATCC_VR-1471_650716085:0.3485948,(Waddlia_chondrophila_WSU_86-1044_646564588:0.24558082,Parachlamydia_acanthamoebae_UV7_650716071:0.23932616)100:0.10051164)99:0.08435532)100:0.4303434,((Lentisphaera_araneosa_HTCC2155_640963040:0.5573509,Victivallis_vadensis_ATCC_BAA-548_650633000:0.52007663)100:0.19421284,((Pedosphaera_parvula_Ellin514_645058870:0.41708404,(Methylacidiphilum_fumariolicum_SolV_2537562046:0.61613995,(Chthoniobacter_flavus_Ellin428_642791618:0.28299385,(Verrucomicrobium_spinosum_DSM_4136_641736179:0.29109553,Akkermansia_muciniphila_ATCC_BAA-835_642555104:0.4086695)100:0.12928109)100:0.104090884)87:0.054735523)90:0.057555147,(Coraliomargarita_akajimensis_DSM_45221_646564524:0.34142035,Opitutus_terrae_PB90-1_641522643:0.32473037)100:0.2994615)100:0.10778722)91:0.099000625)100:0.07881366,((Candidatus_Kuenenia_stuttgartiensis_642555116:0.5811022,(Phycisphaera_mikurensis_NBRC_102666_2561511149:0.82117224,((Zavarzinella_formosa_DSM_19928_2548877000:0.26148006,Gemmata_obscuriglobus_UQM_2246_641736268:0.27288404)100:0.26327133,(Isosphaera_pallida_IS1B__ATCC_43644_649633058:0.44145483,(Planctomyces_maris_DSM_8797_640963032:0.4402833,(Porphyra_umbilicalis_P_um_1-endophyte07873_2509276002:0.28395504,((Rhodopirellula_baltica_SH_1_637000236:0.3409389,Porphyra_umbilicalis_P_um_1-endophyte10645_2509276000:0.2865227)76:0.043040846,(Pirellula_staleyi_DSM_6068_646311948:0.2561989,Blastopirellula_marina_SH_106T__DSM_3645_638341020:0.26414454)92:0.047017302)100:0.069161646)100:0.15832362)100:0.08291449)100:0.05837267)100:0.11560726)100:0.09412706)100:0.15900898,Candidatus_Omnitrophus_fodinae_SCGC_AAA011-A17_2264867162:0.66481704)87:0.042224403)100:0.08803561,((Gemmatimonas_aurantiaca_T-27T_643692024:0.7994162,(((Fibrobacter_succinogenes_succinogenes_S85__ATCC_19169_646311927:0.65026593,candidate_division_TG3_bacterium_ACht1_2565956826:0.6884614)100:0.14069815,Candidatus_Latescibacter_anaerobius_SCGC_AAA252-E07_2264867254:0.65093654)95:0.08994942,((((Marinimicrobia_bacterium_SCGC_AAA160-I06_2527291527:0.7066705,Marinimicrobia_bacterium_SCGC_AAA257-N23_2264867232:0.44940928)100:0.13867223,Caldithrix_abyssi_LF13__DSM_13497_2561511127:0.40533063)100:0.057685785,((((Flexibacter_litoralis_Fx_l1__DSM_6794_2509276059:0.3870922,(Chitinophaga_pinensis_UQM_2034__DSM_2588_644736340:0.38655767,((Prevotella_copri_CB7__DSM_18205_2562617166:0.21364488,Bacteroides_fragilis_NCTC_9343_637000024:0.1392794)100:0.21013564,Polaribacter_irgensii_23-P_638341152:0.34760416)100:0.08469302)66:0.046569925)100:0.28725347,(Rhodothermus_marinus_R-10__DSM_4252_646311949:0.21412227,Salinibacter_ruber_M31__DSM_13855_637000250:0.36241293)100:0.20709181)100:0.0812188,((Prosthecochloris_aestuarii_SK413__DSM_271_642555149:0.15908286,((Chlorobium_limicola_DSM_245_642555121:0.12035333,((Chlorobium_ferrooxidans_DSM_13031_638341060:0.08800322,Chlorobium_chlorochromatii_CaD3_637000072:0.15064874)100:0.031173095,(Chlorobium_phaeovibrioides_DSM_265_640427130:0.10244295,Pelodictyon_luteolum_DSM_273_637000205:0.09564549)100:0.060438752)100:0.025103906)100:0.04844192,(Chlorobium_tepidum_TLS_637000073:0.051543143,Chlorobaculum_parvum_NCIB_8327_642555120:0.04895705)100:0.105633795)100:0.047678147)100:0.16027276,Chloroherpeton_thalassium_ATCC_35110_642555123:0.22775094)100:0.32858005)100:0.053097766,((Melioribacter_roseus_P3M_2517093030:0.2246497,Ignavibacterium_album_Mat9-16__JCM_16511_2513237218:0.21490131)100:0.18123241,(Candidatus_Thermokryptus_mobilis_JGI-1:0.06845405,(Candidatus_Chrysopegis_kryptomonas_JGI-23:0.0565663,((Candidatus_Kryptonium_thompsoni_JGI-12:3.65973E-4,(((Candidatus_Kryptonium_thompsoni_JGI-11:8.839485E-4,(((Candidatus_Kryptonium_thompsoni_JGI-13:0.0095985215,Candidatus_Kryptonium_thompsoni_JGI-14:2.771596E-4)60:9.5233734E-4,Candidatus_Kryptonium_thompsoni_JGI-8:6.406254E-5)25:3.452113E-4,(((Candidatus_Kryptonium_thompsoni_JGI-15:9.814369E-4,(Candidatus_Kryptonium_thompsoni_JGI-16:0.0010746522,Candidatus_Kryptonium_thompsoni_JGI-9:0.0016984433)61:4.5451545E-4)22:9.390532E-7,Candidatus_Kryptonium_thompsoni_JGI-4:9.390532E-7)33:1.145213E-4,((Candidatus_Kryptonium_thompsoni_JGI-7:0.0010926916,Candidatus_Kryptonium_thompsoni_JGI-17:7.9311477E-4)31:1.4864649E-4,Candidatus_Kryptonium_thompsoni_JGI-5:9.390532E-7)16:9.390532E-7)0:9.390532E-7)7:9.390532E-7)6:9.390532E-7,Candidatus_Kryptonium_thompsoni_JGI-6:0.0039674575)20:9.390532E-7,Candidatus_Kryptonium_thompsoni_JGI-10:9.390532E-7)21:8.716395E-4)100:0.056561586,(Candidatus_Kryptobacter_tengchongensis_JGI-2:0.0033246423,((Candidatus_Kryptobacter_tengchongensis_JGI-24:0.015156594,(Candidatus_Kryptobacter_tengchongensis_JGI-20:0.0045497213,(Candidatus_Kryptobacter_tengchongensis_JGI-22:0.0023513637,Candidatus_Kryptobacter_tengchongensis_JGI-25:0.0043498618)37:9.198782E-4)53:0.0010398795)53:7.291225E-4,Candidatus_Kryptobacter_tengchongensis_JGI-3:0.0017556128)100:0.0045540836)100:0.050223693)100:0.018119143)99:0.022363754)100:0.32473117)100:0.09640709)100:0.058601454)100:0.08946384,((Cloacimonetes_bacterium_SCGC_AAA252-D03_2527291516:0.42162302,(Candidatus_Cloacamonas_acidaminovorans_642555115:0.011329278,Cloacimonetes_bacterium_JGI_0000039-G13_2527291525:0.014102038)100:0.5214665)100:0.23518783,Zixibacteria_RBG1:0.5209499)73:0.06248483)72:0.03452884)35:0.029773062)100:0.049099337,Hydrogenedentes_bacterium_JGI_0000039-J10_2527291518:0.7588104)22:0.04562106)7:0.027194312,(((Borrelia_burgdorferi_B31_637000036:0.62008554,(Spirochaeta_thermophila_Z-1203__DSM_6578_2506381022:0.35162854,Treponema_succinifaciens_6091__DSM_2489_2504557012:0.48942018)79:0.06935826)100:0.3815976,(Brachyspira_pilosicoli_B2904_2519103103:0.67863303,Leptospira_wolbachii_sv__Codice_CDC_2531839092:0.77470726)100:0.085592054)23:0.115088485,Elusimicrobium_minutum_Pei191_642555127:0.90555525)18:0.044640098)36:0.041988593)36:0.03822469,((Aerophobus_bacterium_SCGC_AAA252-L23_2264867061:0.41637734,Aerophobetes_bacterium_SCGC_AAA255-F10_2264867058:0.56036323)100:0.3362162,(((Leptotrichia_wadei_DSM_19758_2515154120:0.12339629,Leptotrichia_goodfellowii_LB_57__DSM_19756_2506520045:0.09186846)100:0.06396723,Streptobacillus_moniliformis_9901__DSM_12112_646311956:0.28824344)92:0.057987694,Sebaldella_termitidis_ATCC_33386_646311952:0.17297354):0.57223696)100:0.053956103)31:0.035105918)9:0.021064734)9:0.059551906)13:0.051752083)34:0.044169933)34:0.086401895)40:0.9508398,(Diapherotrites_archaeon_SCGC_AAA011-E11_2264867067:0.97098774,((((((Desulfurococcus_kamchatkensis_1221n_643348540:0.5649095,(Sulfolobus_acidocaldarius_N8_2524023197:0.5443487,Caldisphaera_lagunensis_IC-154__DSM_15908_2510065009:0.59121895)45:0.099848464)100:0.17199056,(Thermofilum_sp__1910b_2554235458:0.5577333,Pyrobaculum_islandicum_DSM_4184_639633053:0.69249177)100:0.10635544)100:0.08038835,Candidatus_Korarchaeum_cryptofilum_OPF8_641522611:0.88587815)100:0.080191925,((Candidatus_Caldiarchaeum_subterraneum_2504643023:0.45983502,(Aigarchaeota_archaeon_SCGC_AAA471-A16_2527291508:0.29509068,Aigarchaeota_archaeon_SCGC_AAA471-E14_2527291512:0.3439085)100:0.19337676)100:0.2666581,(Candidatus_Nitrososphaera_gargensis_Ga9-2_2510065023:0.3127998,((Nitrosopumilus_maritimus_SCM1_641228499:0.09452256,Candidatus_Nitrosoarchaeum_limnia_SFB1_651324018:0.10781174)100:0.11486132,Cenarchaeum_symbiosum_A_641522613:0.27853364)100:0.2783689)100:0.53923875)100:0.15634161)100:0.1163754,((Palaeococcus_ferrophilus_DMJ__DSM_13482_2501025505:0.13168745,(Pyrococcus_yayanosii_CH1_650716080:0.057559174,Pyrococcus_furiosus_DSM_3638_638154515:0.08175344)100:0.06468028)100:0.39973176,(((Methanobrevibacter_smithii_PS__ATCC_35061_640427121:0.29709294,Methanosphaera_stadtmanae_DSM_3091_637000163:0.30062196)100:0.34917095,Methanopyrus_kandleri_AV19_638154507:0.6541157)100:0.07865677,(((Methanocorpusculum_labreanum_Z_640069317:0.6285972,((Methanoflorens_stordalenmirensis_2518645542:0.544972,(Halobacterium_salinarum_R1__DSM_671_641522631:0.73542607,Methanocella_conradii_HZ254_2512564055:0.37659428)100:0.08987913)70:0.044165105,Methanosaeta_thermophila_PT_639633038:0.43694612)56:0.04874708)100:0.08464882,(Archaeoglobus_fulgidus_VC-16__DSM_4304_638154502:0.22122502,Archaeoglobus_profundus_Av18__DSM_5631_646311906:0.17599966)100:0.3152615)100:0.104600914,((Aciduliprofundum_boonei_T469_646564501:0.37585762,(Ferroplasma_acidarmanus_Fer1_638341092:0.40359902,Thermoplasma_acidophilum_DSM_1728_638154521:0.34461755)100:0.37104148)100:0.14718384,(Candidatus_Methanomassiliicoccus_intestinalis_Issoire-Mx1_2554235424:0.30597925,Candidatus_Methanomethylophilus_alvus_Mx1201_2540341115:0.40453804)100:0.28125867)100:0.16052628)100:0.07256926)100:0.05487643)100:0.060213342)100:0.081445105,((Aenigmarchaeota_archaeon_SCGC_AAA011-F07_2264867064:1.0196149,(Aenigmarchaeota_archaeon_JGI_0000106-F11_2264867062:0.6501314,Candidatus_Aenigmarchaeum_subterraneum_SCGC_AAA011-O16_2264867065:0.6893724)76:0.06183394)99:0.13553327,Nanoarchaeum_equitans_Kin4-M_638154511:1.0384644)97:0.09324241)98:0.11815489)100:0.15776266);
