# Supplementary material for: Global metagenomic survey reveals a new bacterial candidate phylum in geothermal springs
Source: Nat Commun. 2016 Jan 27;7:10476. doi: 10.1038/ncomms10476 (PMC4737851; doi:10.1038/ncomms10476)
Supplement: Supplementary Data 14 — Predicted carbohydrate-active enzymes identified in Ca. Kryptonia. All predicted proteins were search against the CAzy (http://www.cazy.org/) database and only significant HMM matches with an e-value of {less than or equal to} 1e-5 were considered. [file ncomms10476-s15.xlsx]

## Sheet: Supplementary Data 14
Supplementary Data 14. Predicted carbohydrate-active enzymes identified in Ca. Kryptonia. All predicted proteins were search against the CAzy (http://www.cazy.org/) database and only significant HMM matches with an e-value of ≤ 1e-5 were considered.
Gene ID	Module/Class Name	Family ID	E-value	Genotype	Gene Locus Tag and Description
2599796511	Auxiliary Activities (AAs)	AA1	7.7e-06	JGI2	JGI2_01597 nitrous oxide reductase apoprotein [Kryptonium sp. JGI-2 Ga0063198 : JGI2_Kryptonium_JGI_2_Jinze_NODE_2458_len_5316_cov_2_64695_ID_4915.163]
2600399811	Auxiliary Activities (AAs)	AA1	7.7e-06	JGI20	JGI20_01534 nitrous oxide reductase apoprotein [Kryptonium sp. JGI-20 : JGI20_Kryptonium_JGI_20_NODE_91_len_7130_cov_52_8178_ID_181.91]
2601851165	Auxiliary Activities (AAs)	AA1	3e-06	JGI23	JGI23_01435 nitrous oxide reductase apoprotein [Kryptonium sp. JGI-23 : JGI23_115]
2601855148	Auxiliary Activities (AAs)	AA1	6e-06	JGI25	JGI25_01607 nitrous oxide reductase apoprotein [Kryptonium sp. JGI-25 : JGI25_1173]
2599798182	Auxiliary Activities (AAs)	AA1	7.7e-06	JGI3	JGI3_01609 nitrous oxide reductase apoprotein [Kryptonium sp. JGI-3 Ga0063199 : JGI3_Kryptonium_JGI_3_Gongxiaoshe_NODE_33_len_213661_cov_24_1711_ID_65.6]
2601844119	Auxiliary Activities (AAs)	AA1	6.7e-06	JGI9	JGI9_00160 Cytochrome C oxidase subunit II, periplasmic domain [Kryptonium sp. JGI-9 : JGI9_1004]
2601846353	Auxiliary Activities (AAs)	AA3	3.2e-06	JGI10	JGI10_00340 UDP-galactopyranose mutase [Kryptonium sp. JGI-10 : JGI10_1010]
2601848848	Auxiliary Activities (AAs)	AA3	3.2e-06	JGI11	JGI11_01276 UDP-galactopyranose mutase [Kryptonium sp. JGI-11 : JGI11_1035]
2601856327	Auxiliary Activities (AAs)	AA3	3.2e-06	JGI12	JGI12_01101 UDP-galactopyranose mutase [Kryptonium sp. JGI-12 : JGI12_1029]
2601858732	Auxiliary Activities (AAs)	AA3	3.2e-06	JGI13	JGI13_01400 UDP-galactopyranose mutase [Kryptonium sp. JGI-13 : JGI13_1043]
2602015761	Auxiliary Activities (AAs)	AA3	3.2e-06	JGI16	JGI16_100517 UDP-galactopyranose mutase [Kryptonium sp. JGI-16 : JGI16_1005]
2601850664	Auxiliary Activities (AAs)	AA3	2.9e-06	JGI23	JGI23_00932 UDP-galactopyranose mutase [Kryptonium sp. JGI-23 : JGI23_108]
2599798778	Auxiliary Activities (AAs)	AA3	2.4e-32	JGI3	JGI3_02205 Choline dehydrogenase and related flavoproteins [Kryptonium sp. JGI-3 Ga0063199 : JGI3_Kryptonium_JGI_3_Gongxiaoshe_NODE_138_len_75555_cov_7_06201_ID_275.12]
2599801119	Auxiliary Activities (AAs)	AA3	3.2e-06	JGI4	JGI4_02140 UDP-galactopyranose mutase [Kryptonium sp. JGI-4 Ga0063200 : JGI4_Kryptonium_JGI_4_Dewar_Creek_draft_1000127.10]
2600394283	Auxiliary Activities (AAs)	AA3	3.2e-06	JGI5	JGI5_00142 UDP-galactopyranose mutase [Kryptonium sp. JGI-5 : JGI5_Kryptonium_JGI_5_NODE_3_len_69538_cov_1191_57_ID_5.3]
2601842728	Auxiliary Activities (AAs)	AA3	3.2e-06	JGI8	JGI8_00981 UDP-galactopyranose mutase [Kryptonium sp. JGI-8 : JGI8_110]
2601844257	Auxiliary Activities (AAs)	AA3	4.3e-07	JGI9	JGI9_00298 NAD(P)-binding Rossmann-like domain [Kryptonium sp. JGI-9 : JGI9_1007]
2599793201	Auxiliary Activities (AAs)	AA4	1.9e-33	JGI1	JGI1_00604 FAD/FMN-containing dehydrogenases [Kryptonium sp. JGI-1 Ga0063176 : JGI1_Kryptonium_JGI_1_GBS_scaffold00003.3]
2601847643	Auxiliary Activities (AAs)	AA4	1.1e-34	JGI11	JGI11_00070 glycolate oxidase, subunit GlcD [Kryptonium sp. JGI-11 : JGI11_1001]
2601855752	Auxiliary Activities (AAs)	AA4	1.1e-34	JGI12	JGI12_00526 glycolate oxidase, subunit GlcD [Kryptonium sp. JGI-12 : JGI12_1008]
2602032894	Auxiliary Activities (AAs)	AA4	1.1e-34	JGI14	JGI14_10096 glycolate oxidase, subunit GlcD [Kryptonium sp. JGI-14 : JGI14_1009]
2602007500	Auxiliary Activities (AAs)	AA4	1.1e-34	JGI15	JGI15_10952 glycolate oxidase, subunit GlcD [Kryptonium sp. JGI-15 : JGI15_1095]
2602016276	Auxiliary Activities (AAs)	AA4	1.8e-29	JGI16	JGI16_10432 FAD/FMN-containing dehydrogenases [Kryptonium sp. JGI-16 : JGI16_1043]
2599795639	Auxiliary Activities (AAs)	AA4	5.6e-32	JGI2	JGI2_00724 FAD/FMN-containing dehydrogenases [Kryptonium sp. JGI-2 Ga0063198 : JGI2_Kryptonium_JGI_2_Jinze_NODE_1143_len_10878_cov_1_91843_ID_2285.48]
2601850510	Auxiliary Activities (AAs)	AA4	3.4e-36	JGI23	JGI23_00778 glycolate oxidase, subunit GlcD [Kryptonium sp. JGI-23 : JGI23_107]
2601853985	Auxiliary Activities (AAs)	AA4	7.9e-32	JGI25	JGI25_00434 FAD/FMN-containing dehydrogenases [Kryptonium sp. JGI-25 : JGI25_1017]
2599798354	Auxiliary Activities (AAs)	AA4	7.9e-32	JGI3	JGI3_01781 FAD/FMN-containing dehydrogenases [Kryptonium sp. JGI-3 Ga0063199 : JGI3_Kryptonium_JGI_3_Gongxiaoshe_NODE_37_len_208343_cov_23_9641_ID_73.7]
2599800937	Auxiliary Activities (AAs)	AA4	1.1e-34	JGI4	JGI4_01957 glycolate oxidase, subunit GlcD [Kryptonium sp. JGI-4 Ga0063200 : JGI4_Kryptonium_JGI_4_Dewar_Creek_draft_1000056.8]
2600394261	Auxiliary Activities (AAs)	AA4	1.1e-34	JGI5	JGI5_00120 glycolate oxidase, subunit GlcD [Kryptonium sp. JGI-5 : JGI5_Kryptonium_JGI_5_NODE_2_len_74679_cov_657_024_ID_3.2]
2600397662	Auxiliary Activities (AAs)	AA4	1.1e-34	JGI6	JGI6_01438 glycolate oxidase, subunit GlcD [Kryptonium sp. JGI-6 : JGI6_Kryptonium_JGI_6_NODE_50_len_15217_cov_1297_31_ID_99.50]
2601840998	Auxiliary Activities (AAs)	AA4	1.1e-34	JGI7	JGI7_01579 glycolate oxidase, subunit GlcD [Kryptonium sp. JGI-7 : JGI7_127]
2601841759	Auxiliary Activities (AAs)	AA4	1.1e-34	JGI8	JGI8_00010 glycolate oxidase, subunit GlcD [Kryptonium sp. JGI-8 : JGI8_101]
2601844089	Auxiliary Activities (AAs)	AA4	1.1e-34	JGI9	JGI9_00130 glycolate oxidase, subunit GlcD [Kryptonium sp. JGI-9 : JGI9_1003]
2601854540	Auxiliary Activities (AAs)	AA5	6.1e-16	JGI25	JGI25_00990 Kelch motif/von Willebrand factor type A domain/Immune inhibitor A peptidase M6 [Kryptonium sp. JGI-25 : JGI25_1060]
2599793201	Auxiliary Activities (AAs)	AA7	1.5e-11	JGI1	JGI1_00604 FAD/FMN-containing dehydrogenases [Kryptonium sp. JGI-1 Ga0063176 : JGI1_Kryptonium_JGI_1_GBS_scaffold00003.3]
2601847643	Auxiliary Activities (AAs)	AA7	3.3e-16	JGI11	JGI11_00070 glycolate oxidase, subunit GlcD [Kryptonium sp. JGI-11 : JGI11_1001]
2601855752	Auxiliary Activities (AAs)	AA7	3.3e-16	JGI12	JGI12_00526 glycolate oxidase, subunit GlcD [Kryptonium sp. JGI-12 : JGI12_1008]
2602032894	Auxiliary Activities (AAs)	AA7	3.3e-16	JGI14	JGI14_10096 glycolate oxidase, subunit GlcD [Kryptonium sp. JGI-14 : JGI14_1009]
2602007500	Auxiliary Activities (AAs)	AA7	3.3e-16	JGI15	JGI15_10952 glycolate oxidase, subunit GlcD [Kryptonium sp. JGI-15 : JGI15_1095]
2602016276	Auxiliary Activities (AAs)	AA7	7.7e-15	JGI16	JGI16_10432 FAD/FMN-containing dehydrogenases [Kryptonium sp. JGI-16 : JGI16_1043]
2599795639	Auxiliary Activities (AAs)	AA7	1.4e-14	JGI2	JGI2_00724 FAD/FMN-containing dehydrogenases [Kryptonium sp. JGI-2 Ga0063198 : JGI2_Kryptonium_JGI_2_Jinze_NODE_1143_len_10878_cov_1_91843_ID_2285.48]
2601850510	Auxiliary Activities (AAs)	AA7	3.1e-15	JGI23	JGI23_00778 glycolate oxidase, subunit GlcD [Kryptonium sp. JGI-23 : JGI23_107]
2601853985	Auxiliary Activities (AAs)	AA7	1.5e-14	JGI25	JGI25_00434 FAD/FMN-containing dehydrogenases [Kryptonium sp. JGI-25 : JGI25_1017]
2599798354	Auxiliary Activities (AAs)	AA7	1.5e-14	JGI3	JGI3_01781 FAD/FMN-containing dehydrogenases [Kryptonium sp. JGI-3 Ga0063199 : JGI3_Kryptonium_JGI_3_Gongxiaoshe_NODE_37_len_208343_cov_23_9641_ID_73.7]
2599800937	Auxiliary Activities (AAs)	AA7	3.3e-16	JGI4	JGI4_01957 glycolate oxidase, subunit GlcD [Kryptonium sp. JGI-4 Ga0063200 : JGI4_Kryptonium_JGI_4_Dewar_Creek_draft_1000056.8]
2600394261	Auxiliary Activities (AAs)	AA7	3.3e-16	JGI5	JGI5_00120 glycolate oxidase, subunit GlcD [Kryptonium sp. JGI-5 : JGI5_Kryptonium_JGI_5_NODE_2_len_74679_cov_657_024_ID_3.2]
2600397662	Auxiliary Activities (AAs)	AA7	3.3e-16	JGI6	JGI6_01438 glycolate oxidase, subunit GlcD [Kryptonium sp. JGI-6 : JGI6_Kryptonium_JGI_6_NODE_50_len_15217_cov_1297_31_ID_99.50]
2601840998	Auxiliary Activities (AAs)	AA7	3.3e-16	JGI7	JGI7_01579 glycolate oxidase, subunit GlcD [Kryptonium sp. JGI-7 : JGI7_127]
2601841759	Auxiliary Activities (AAs)	AA7	3.3e-16	JGI8	JGI8_00010 glycolate oxidase, subunit GlcD [Kryptonium sp. JGI-8 : JGI8_101]
2601844089	Auxiliary Activities (AAs)	AA7	3.3e-16	JGI9	JGI9_00130 glycolate oxidase, subunit GlcD [Kryptonium sp. JGI-9 : JGI9_1003]
2599798778	Auxiliary Activities (AAs)	AA8	1.9e-06	JGI3	JGI3_02205 Choline dehydrogenase and related flavoproteins [Kryptonium sp. JGI-3 Ga0063199 : JGI3_Kryptonium_JGI_3_Gongxiaoshe_NODE_138_len_75555_cov_7_06201_ID_275.12]
2599797661	Carbohydrate-Binding Modules (CBMs)	CBM16	1.6e-07	JGI3	JGI3_01087 Por secretion system C-terminal sorting domain [Kryptonium sp. JGI-3 Ga0063199 : JGI3_Kryptonium_JGI_3_Gongxiaoshe_NODE_27_len_241734_cov_24_3649_ID_53.4]
2599794626	Carbohydrate-Binding Modules (CBMs)	CBM20	9.2e-26	JGI1	JGI1_02031 Por secretion system C-terminal sorting domain [Kryptonium sp. JGI-1 Ga0063176 : JGI1_Kryptonium_JGI_1_GBS_scaffold00019.19]
2601846483	Carbohydrate-Binding Modules (CBMs)	CBM20	2.2e-23	JGI10	JGI10_00470 Por secretion system C-terminal sorting domain [Kryptonium sp. JGI-10 : JGI10_1015]
2601849421	Carbohydrate-Binding Modules (CBMs)	CBM20	2.2e-23	JGI11	JGI11_01849 Por secretion system C-terminal sorting domain [Kryptonium sp. JGI-11 : JGI11_1074]
2601856261	Carbohydrate-Binding Modules (CBMs)	CBM20	2.2e-23	JGI12	JGI12_01035 Por secretion system C-terminal sorting domain [Kryptonium sp. JGI-12 : JGI12_1025]
2601857687	Carbohydrate-Binding Modules (CBMs)	CBM20	2.2e-23	JGI13	JGI13_00354 Por secretion system C-terminal sorting domain [Kryptonium sp. JGI-13 : JGI13_1007]
2602034613	Carbohydrate-Binding Modules (CBMs)	CBM20	1.6e-23	JGI14	JGI14_11471 Starch binding domain [Kryptonium sp. JGI-14 : JGI14_1147]
2599795789	Carbohydrate-Binding Modules (CBMs)	CBM20	4.4e-20	JGI2	JGI2_00874 Por secretion system C-terminal sorting domain [Kryptonium sp. JGI-2 Ga0063198 : JGI2_Kryptonium_JGI_2_Jinze_NODE_1293_len_9588_cov_2_13836_ID_2585.63]
2601850951	Carbohydrate-Binding Modules (CBMs)	CBM20	3e-26	JGI23	JGI23_01219 Por secretion system C-terminal sorting domain [Kryptonium sp. JGI-23 : JGI23_112]
2601851913	Carbohydrate-Binding Modules (CBMs)	CBM20	2.1e-22	JGI24	JGI24_00201 Por secretion system C-terminal sorting domain [Kryptonium sp. JGI-24 : JGI24_1005]
2599798542	Carbohydrate-Binding Modules (CBMs)	CBM20	3.9e-22	JGI3	JGI3_01969 Por secretion system C-terminal sorting domain [Kryptonium sp. JGI-3 Ga0063199 : JGI3_Kryptonium_JGI_3_Gongxiaoshe_NODE_76_len_123482_cov_22_8119_ID_151.9]
2599799390	Carbohydrate-Binding Modules (CBMs)	CBM20	2.2e-23	JGI4	JGI4_00409 Por secretion system C-terminal sorting domain [Kryptonium sp. JGI-4 Ga0063200 : JGI4_Kryptonium_JGI_4_Dewar_Creek_draft_1000016.2]
2600394835	Carbohydrate-Binding Modules (CBMs)	CBM20	2.2e-23	JGI5	JGI5_00696 Por secretion system C-terminal sorting domain [Kryptonium sp. JGI-5 : JGI5_Kryptonium_JGI_5_NODE_13_len_44289_cov_186_877_ID_25.13]
2601840651	Carbohydrate-Binding Modules (CBMs)	CBM20	5.7e-12	JGI7	JGI7_01232 Por secretion system C-terminal sorting domain [Kryptonium sp. JGI-7 : JGI7_117]
2601842919	Carbohydrate-Binding Modules (CBMs)	CBM20	1.3e-22	JGI8	JGI8_01172 Por secretion system C-terminal sorting domain [Kryptonium sp. JGI-8 : JGI8_114]
2601844702	Carbohydrate-Binding Modules (CBMs)	CBM20	2.2e-23	JGI9	JGI9_00743 Por secretion system C-terminal sorting domain [Kryptonium sp. JGI-9 : JGI9_1023]
2599793960	Carbohydrate-Binding Modules (CBMs)	CBM32	1.4e-09	JGI1	JGI1_01365 F5/8 type C domain [Kryptonium sp. JGI-1 Ga0063176 : JGI1_Kryptonium_JGI_1_GBS_scaffold00008.8]
2601848496	Carbohydrate-Binding Modules (CBMs)	CBM32	3.4e-08	JGI11	JGI11_00924 FlgD Ig-like domain/F5/8 type C domain [Kryptonium sp. JGI-11 : JGI11_1021]
2601855606	Carbohydrate-Binding Modules (CBMs)	CBM32	3.4e-08	JGI12	JGI12_00380 FlgD Ig-like domain/F5/8 type C domain [Kryptonium sp. JGI-12 : JGI12_1006]
2601858114	Carbohydrate-Binding Modules (CBMs)	CBM32	3.4e-08	JGI13	JGI13_00782 FlgD Ig-like domain/F5/8 type C domain [Kryptonium sp. JGI-13 : JGI13_1017]
2602033117	Carbohydrate-Binding Modules (CBMs)	CBM32	3.4e-08	JGI14	JGI14_101419 FlgD Ig-like domain/F5/8 type C domain [Kryptonium sp. JGI-14 : JGI14_1014]
2602007441	Carbohydrate-Binding Modules (CBMs)	CBM32	3.4e-08	JGI15	JGI15_10871 FlgD Ig-like domain/F5/8 type C domain [Kryptonium sp. JGI-15 : JGI15_1087]
2602016233	Carbohydrate-Binding Modules (CBMs)	CBM32	3.4e-08	JGI16	JGI16_10394 FlgD Ig-like domain/F5/8 type C domain [Kryptonium sp. JGI-16 : JGI16_1039]
2600399905	Carbohydrate-Binding Modules (CBMs)	CBM32	2.9e-07	JGI20	JGI20_01628 FlgD Ig-like domain/F5/8 type C domain [Kryptonium sp. JGI-20 : JGI20_Kryptonium_JGI_20_NODE_104_len_5734_cov_21_8477_ID_207.104]
2601853596	Carbohydrate-Binding Modules (CBMs)	CBM32	2.8e-07	JGI25	JGI25_00045 FlgD Ig-like domain/F5/8 type C domain [Kryptonium sp. JGI-25 : JGI25_1002]
2599798864	Carbohydrate-Binding Modules (CBMs)	CBM32	2.7e-07	JGI3	JGI3_02291 FlgD Ig-like domain/F5/8 type C domain [Kryptonium sp. JGI-3 Ga0063199 : JGI3_Kryptonium_JGI_3_Gongxiaoshe_NODE_157_len_67015_cov_23_5475_ID_313.13]
2599800394	Carbohydrate-Binding Modules (CBMs)	CBM32	3.4e-08	JGI4	JGI4_01414 FlgD Ig-like domain/F5/8 type C domain [Kryptonium sp. JGI-4 Ga0063200 : JGI4_Kryptonium_JGI_4_Dewar_Creek_draft_1000019.5]
2600395991	Carbohydrate-Binding Modules (CBMs)	CBM32	2.1e-08	JGI5	JGI5_01853 F5/8 type C domain [Kryptonium sp. JGI-5 : JGI5_Kryptonium_JGI_5_NODE_59_len_14146_cov_6326_97_ID_117.59]
2600397692	Carbohydrate-Binding Modules (CBMs)	CBM32	2.9e-08	JGI6	JGI6_01468 FlgD Ig-like domain/F5/8 type C domain [Kryptonium sp. JGI-6 : JGI6_Kryptonium_JGI_6_NODE_53_len_14828_cov_768_925_ID_105.53]
2601840367	Carbohydrate-Binding Modules (CBMs)	CBM32	3.4e-08	JGI7	JGI7_00948 FlgD Ig-like domain/F5/8 type C domain [Kryptonium sp. JGI-7 : JGI7_111]
2601844637	Carbohydrate-Binding Modules (CBMs)	CBM32	3.4e-08	JGI9	JGI9_00678 FlgD Ig-like domain/F5/8 type C domain [Kryptonium sp. JGI-9 : JGI9_1021]
2599794439	Carbohydrate-Binding Modules (CBMs)	CBM48	1.7e-08	JGI1	JGI1_01844 Alpha-amylase/alpha-mannosidase [Kryptonium sp. JGI-1 Ga0063176 : JGI1_Kryptonium_JGI_1_GBS_scaffold00014.14]
2599794440	Carbohydrate-Binding Modules (CBMs)	CBM48	6.6e-06	JGI1	JGI1_01845 Por secretion system C-terminal sorting domain [Kryptonium sp. JGI-1 Ga0063176 : JGI1_Kryptonium_JGI_1_GBS_scaffold00014.14]
2601846485	Carbohydrate-Binding Modules (CBMs)	CBM48	9.5e-07	JGI10	JGI10_00472 Por secretion system C-terminal sorting domain [Kryptonium sp. JGI-10 : JGI10_1015]
2601846486	Carbohydrate-Binding Modules (CBMs)	CBM48	3.2e-09	JGI10	JGI10_00473 Alpha-amylase/alpha-mannosidase [Kryptonium sp. JGI-10 : JGI10_1015]
2601849423	Carbohydrate-Binding Modules (CBMs)	CBM48	1e-06	JGI11	JGI11_01851 Glycosidases [Kryptonium sp. JGI-11 : JGI11_1074]
2601856258	Carbohydrate-Binding Modules (CBMs)	CBM48	3.2e-09	JGI12	JGI12_01032 Alpha-amylase/alpha-mannosidase [Kryptonium sp. JGI-12 : JGI12_1025]
2601856259	Carbohydrate-Binding Modules (CBMs)	CBM48	9.5e-07	JGI12	JGI12_01033 Por secretion system C-terminal sorting domain [Kryptonium sp. JGI-12 : JGI12_1025]
2601857689	Carbohydrate-Binding Modules (CBMs)	CBM48	9.5e-07	JGI13	JGI13_00356 Por secretion system C-terminal sorting domain [Kryptonium sp. JGI-13 : JGI13_1007]
2601857690	Carbohydrate-Binding Modules (CBMs)	CBM48	3.2e-09	JGI13	JGI13_00357 Alpha-amylase/alpha-mannosidase [Kryptonium sp. JGI-13 : JGI13_1007]
2602034271	Carbohydrate-Binding Modules (CBMs)	CBM48	3.2e-09	JGI14	JGI14_10772 Alpha-amylase/alpha-mannosidase [Kryptonium sp. JGI-14 : JGI14_1077]
2602016716	Carbohydrate-Binding Modules (CBMs)	CBM48	6.3e-09	JGI16	JGI16_10901 Alpha-amylase/alpha-mannosidase [Kryptonium sp. JGI-16 : JGI16_1090]
2599796429	Carbohydrate-Binding Modules (CBMs)	CBM48	2.6e-07	JGI2	JGI2_01515 Alpha-amylase/alpha-mannosidase [Kryptonium sp. JGI-2 Ga0063198 : JGI2_Kryptonium_JGI_2_Jinze_NODE_2297_len_5667_cov_2_55217_ID_4593.149]
2600399560	Carbohydrate-Binding Modules (CBMs)	CBM48	3.9e-06	JGI20	JGI20_01283 REJ domain/Alpha amylase, catalytic domain/Domain of unknown function (DUF2223) [Kryptonium sp. JGI-20 : JGI20_Kryptonium_JGI_20_NODE_64_len_10562_cov_20_787_ID_127.64]
2600399561	Carbohydrate-Binding Modules (CBMs)	CBM48	1.5e-07	JGI20	JGI20_01284 Alpha-amylase/alpha-mannosidase [Kryptonium sp. JGI-20 : JGI20_Kryptonium_JGI_20_NODE_64_len_10562_cov_20_787_ID_127.64]
2600399562	Carbohydrate-Binding Modules (CBMs)	CBM48	7.9e-06	JGI20	JGI20_01285 Por secretion system C-terminal sorting domain [Kryptonium sp. JGI-20 : JGI20_Kryptonium_JGI_20_NODE_64_len_10562_cov_20_787_ID_127.64]
2601851915	Carbohydrate-Binding Modules (CBMs)	CBM48	6.8e-06	JGI24	JGI24_00203 Por secretion system C-terminal sorting domain [Kryptonium sp. JGI-24 : JGI24_1005]
2601851916	Carbohydrate-Binding Modules (CBMs)	CBM48	2.6e-07	JGI24	JGI24_00204 Alpha-amylase/alpha-mannosidase [Kryptonium sp. JGI-24 : JGI24_1005]
2599798544	Carbohydrate-Binding Modules (CBMs)	CBM48	7.4e-06	JGI3	JGI3_01971 Por secretion system C-terminal sorting domain [Kryptonium sp. JGI-3 Ga0063199 : JGI3_Kryptonium_JGI_3_Gongxiaoshe_NODE_76_len_123482_cov_22_8119_ID_151.9]
2599798545	Carbohydrate-Binding Modules (CBMs)	CBM48	2.6e-07	JGI3	JGI3_01972 Alpha-amylase/alpha-mannosidase [Kryptonium sp. JGI-3 Ga0063199 : JGI3_Kryptonium_JGI_3_Gongxiaoshe_NODE_76_len_123482_cov_22_8119_ID_151.9]
2599799392	Carbohydrate-Binding Modules (CBMs)	CBM48	9.5e-07	JGI4	JGI4_00411 Por secretion system C-terminal sorting domain [Kryptonium sp. JGI-4 Ga0063200 : JGI4_Kryptonium_JGI_4_Dewar_Creek_draft_1000016.2]
2599799393	Carbohydrate-Binding Modules (CBMs)	CBM48	3.2e-09	JGI4	JGI4_00412 Alpha-amylase/alpha-mannosidase [Kryptonium sp. JGI-4 Ga0063200 : JGI4_Kryptonium_JGI_4_Dewar_Creek_draft_1000016.2]
2600394832	Carbohydrate-Binding Modules (CBMs)	CBM48	3.2e-09	JGI5	JGI5_00693 Alpha-amylase/alpha-mannosidase [Kryptonium sp. JGI-5 : JGI5_Kryptonium_JGI_5_NODE_13_len_44289_cov_186_877_ID_25.13]
2600394833	Carbohydrate-Binding Modules (CBMs)	CBM48	9.5e-07	JGI5	JGI5_00694 Por secretion system C-terminal sorting domain [Kryptonium sp. JGI-5 : JGI5_Kryptonium_JGI_5_NODE_13_len_44289_cov_186_877_ID_25.13]
2601840648	Carbohydrate-Binding Modules (CBMs)	CBM48	3.2e-09	JGI7	JGI7_01229 Alpha-amylase/alpha-mannosidase [Kryptonium sp. JGI-7 : JGI7_117]
2601840649	Carbohydrate-Binding Modules (CBMs)	CBM48	9.5e-07	JGI7	JGI7_01230 Por secretion system C-terminal sorting domain [Kryptonium sp. JGI-7 : JGI7_117]
2601842916	Carbohydrate-Binding Modules (CBMs)	CBM48	3.2e-09	JGI8	JGI8_01169 Alpha-amylase/alpha-mannosidase [Kryptonium sp. JGI-8 : JGI8_114]
2601842917	Carbohydrate-Binding Modules (CBMs)	CBM48	9.5e-07	JGI8	JGI8_01170 Por secretion system C-terminal sorting domain [Kryptonium sp. JGI-8 : JGI8_114]
2601844704	Carbohydrate-Binding Modules (CBMs)	CBM48	9.6e-08	JGI9	JGI9_00745 Domain of unknown function (DUF2223) [Kryptonium sp. JGI-9 : JGI9_1023]
2601845220	Carbohydrate-Binding Modules (CBMs)	CBM48	3.2e-09	JGI9	JGI9_01262 Alpha-amylase/alpha-mannosidase [Kryptonium sp. JGI-9 : JGI9_1054]
2599792682	Carbohydrate-Binding Modules (CBMs)	CBM50	7.1e-29	JGI1	JGI1_00084 FOG: LysM repeat [Kryptonium sp. JGI-1 Ga0063176 : JGI1_Kryptonium_JGI_1_GBS_scaffold00001.1]
2599794173	Carbohydrate-Binding Modules (CBMs)	CBM50	2.9e-09	JGI1	JGI1_01578 Cytochrome c554 and c-prime/LysM domain [Kryptonium sp. JGI-1 Ga0063176 : JGI1_Kryptonium_JGI_1_GBS_scaffold00010.10]
2599794322	Carbohydrate-Binding Modules (CBMs)	CBM50	8.5e-13	JGI1	JGI1_01727 Transglycosylase SLT domain/LysM domain [Kryptonium sp. JGI-1 Ga0063176 : JGI1_Kryptonium_JGI_1_GBS_scaffold00012.12]
2599794870	Carbohydrate-Binding Modules (CBMs)	CBM50	3.9e-06	JGI1	JGI1_02275 hypothetical protein [Kryptonium sp. JGI-1 Ga0063176 : JGI1_Kryptonium_JGI_1_GBS_scaffold00030.30]
2601846444	Carbohydrate-Binding Modules (CBMs)	CBM50	8.8e-07	JGI10	JGI10_00431 hypothetical protein [Kryptonium sp. JGI-10 : JGI10_1013]
2601846951	Carbohydrate-Binding Modules (CBMs)	CBM50	8.6e-28	JGI10	JGI10_00939 FOG: LysM repeat [Kryptonium sp. JGI-10 : JGI10_1040]
2601855660	Carbohydrate-Binding Modules (CBMs)	CBM50	1.8e-27	JGI12	JGI12_00434 FOG: LysM repeat [Kryptonium sp. JGI-12 : JGI12_1007]
2601856226	Carbohydrate-Binding Modules (CBMs)	CBM50	8.5e-12	JGI12	JGI12_01000 Transglycosylase SLT domain/LysM domain [Kryptonium sp. JGI-12 : JGI12_1023]
2601857286	Carbohydrate-Binding Modules (CBMs)	CBM50	8.7e-07	JGI12	JGI12_02062 hypothetical protein [Kryptonium sp. JGI-12 : JGI12_1128]
2601857744	Carbohydrate-Binding Modules (CBMs)	CBM50	1.8e-27	JGI13	JGI13_00411 FOG: LysM repeat [Kryptonium sp. JGI-13 : JGI13_1008]
2601859156	Carbohydrate-Binding Modules (CBMs)	CBM50	8.5e-12	JGI13	JGI13_01824 Transglycosylase SLT domain/LysM domain [Kryptonium sp. JGI-13 : JGI13_1079]
2602033265	Carbohydrate-Binding Modules (CBMs)	CBM50	8.7e-07	JGI14	JGI14_101827 hypothetical protein [Kryptonium sp. JGI-14 : JGI14_1018]
2602033319	Carbohydrate-Binding Modules (CBMs)	CBM50	8.5e-12	JGI14	JGI14_102020 Transglycosylase SLT domain/LysM domain [Kryptonium sp. JGI-14 : JGI14_1020]
2602006405	Carbohydrate-Binding Modules (CBMs)	CBM50	8.9e-07	JGI15	JGI15_101411 hypothetical protein [Kryptonium sp. JGI-15 : JGI15_1014]
2602032256	Carbohydrate-Binding Modules (CBMs)	CBM50	1.8e-27	JGI17	JGI17_11352 FOG: LysM repeat [Kryptonium sp. JGI-17 : JGI17_1135]
2599795004	Carbohydrate-Binding Modules (CBMs)	CBM50	7.9e-27	JGI2	JGI2_00087 FOG: LysM repeat [Kryptonium sp. JGI-2 Ga0063198 : JGI2_Kryptonium_JGI_2_Jinze_NODE_590_len_21011_cov_2_53596_ID_1179.4]
2599796196	Carbohydrate-Binding Modules (CBMs)	CBM50	7.5e-11	JGI2	JGI2_01281 Transglycosylase SLT domain/LysM domain [Kryptonium sp. JGI-2 Ga0063198 : JGI2_Kryptonium_JGI_2_Jinze_NODE_1929_len_6641_cov_2_76359_ID_3857.112]
2599796216	Carbohydrate-Binding Modules (CBMs)	CBM50	7.7e-07	JGI2	JGI2_01301 hypothetical protein [Kryptonium sp. JGI-2 Ga0063198 : JGI2_Kryptonium_JGI_2_Jinze_NODE_1948_len_6584_cov_1_89887_ID_3895.114]
2600399376	Carbohydrate-Binding Modules (CBMs)	CBM50	7.5e-11	JGI20	JGI20_01099 Transglycosylase SLT domain/LysM domain [Kryptonium sp. JGI-20 : JGI20_Kryptonium_JGI_20_NODE_47_len_13134_cov_23_798_ID_93.47]
2600399554	Carbohydrate-Binding Modules (CBMs)	CBM50	6.4e-27	JGI20	JGI20_01277 FOG: LysM repeat [Kryptonium sp. JGI-20 : JGI20_Kryptonium_JGI_20_NODE_63_len_10579_cov_57_0671_ID_125.63]
2600400166	Carbohydrate-Binding Modules (CBMs)	CBM50	7.7e-07	JGI22	JGI22_00223 hypothetical protein [Kryptonium sp. JGI-22 : JGI22_Kryptonium_JGI_22_NODE_16_len_10145_cov_1151_2_ID_31.16]
2600400375	Carbohydrate-Binding Modules (CBMs)	CBM50	9.4e-11	JGI22	JGI22_00432 Transglycosylase SLT domain/LysM domain [Kryptonium sp. JGI-22 : JGI22_Kryptonium_JGI_22_NODE_44_len_5958_cov_21_0689_ID_87.44]
2601850138	Carbohydrate-Binding Modules (CBMs)	CBM50	1.5e-26	JGI23	JGI23_00406 FOG: LysM repeat [Kryptonium sp. JGI-23 : JGI23_103]
2601850992	Carbohydrate-Binding Modules (CBMs)	CBM50	4.1e-06	JGI23	JGI23_01261 hypothetical protein [Kryptonium sp. JGI-23 : JGI23_112]
2601852308	Carbohydrate-Binding Modules (CBMs)	CBM50	8.8e-11	JGI24	JGI24_00597 Transglycosylase SLT domain/LysM domain [Kryptonium sp. JGI-24 : JGI24_1019]
2601853030	Carbohydrate-Binding Modules (CBMs)	CBM50	6.5e-27	JGI24	JGI24_01319 FOG: LysM repeat [Kryptonium sp. JGI-24 : JGI24_1068]
2601853856	Carbohydrate-Binding Modules (CBMs)	CBM50	7.8e-27	JGI25	JGI25_00305 FOG: LysM repeat [Kryptonium sp. JGI-25 : JGI25_1011]
2601854012	Carbohydrate-Binding Modules (CBMs)	CBM50	7.5e-11	JGI25	JGI25_00461 Transglycosylase SLT domain/LysM domain [Kryptonium sp. JGI-25 : JGI25_1019]
2601854903	Carbohydrate-Binding Modules (CBMs)	CBM50	7.6e-07	JGI25	JGI25_01361 hypothetical protein [Kryptonium sp. JGI-25 : JGI25_1111]
2599797575	Carbohydrate-Binding Modules (CBMs)	CBM50	7.6e-07	JGI3	JGI3_01001 hypothetical protein [Kryptonium sp. JGI-3 Ga0063199 : JGI3_Kryptonium_JGI_3_Gongxiaoshe_NODE_26_len_244187_cov_23_0937_ID_51.3]
2599798046	Carbohydrate-Binding Modules (CBMs)	CBM50	6.5e-27	JGI3	JGI3_01473 FOG: LysM repeat [Kryptonium sp. JGI-3 Ga0063199 : JGI3_Kryptonium_JGI_3_Gongxiaoshe_NODE_33_len_213661_cov_24_1711_ID_65.6]
2599798753	Carbohydrate-Binding Modules (CBMs)	CBM50	7.5e-11	JGI3	JGI3_02180 Transglycosylase SLT domain/LysM domain [Kryptonium sp. JGI-3 Ga0063199 : JGI3_Kryptonium_JGI_3_Gongxiaoshe_NODE_115_len_86677_cov_22_1475_ID_229.11]
2599799171	Carbohydrate-Binding Modules (CBMs)	CBM50	8.7e-07	JGI4	JGI4_00190 hypothetical protein [Kryptonium sp. JGI-4 Ga0063200 : JGI4_Kryptonium_JGI_4_Dewar_Creek_draft_1000010.1]
2599799297	Carbohydrate-Binding Modules (CBMs)	CBM50	8.5e-12	JGI4	JGI4_00316 Transglycosylase SLT domain/LysM domain [Kryptonium sp. JGI-4 Ga0063200 : JGI4_Kryptonium_JGI_4_Dewar_Creek_draft_1000016.2]
2599800314	Carbohydrate-Binding Modules (CBMs)	CBM50	1.8e-27	JGI4	JGI4_01334 FOG: LysM repeat [Kryptonium sp. JGI-4 Ga0063200 : JGI4_Kryptonium_JGI_4_Dewar_Creek_draft_1000019.5]
2600394961	Carbohydrate-Binding Modules (CBMs)	CBM50	8.5e-12	JGI5	JGI5_00822 Transglycosylase SLT domain/LysM domain [Kryptonium sp. JGI-5 : JGI5_Kryptonium_JGI_5_NODE_16_len_42508_cov_174_94_ID_31.16]
2600395789	Carbohydrate-Binding Modules (CBMs)	CBM50	1.8e-27	JGI5	JGI5_01651 FOG: LysM repeat [Kryptonium sp. JGI-5 : JGI5_Kryptonium_JGI_5_NODE_46_len_19944_cov_1499_41_ID_91.46]
2600395857	Carbohydrate-Binding Modules (CBMs)	CBM50	8.7e-07	JGI5	JGI5_01719 hypothetical protein [Kryptonium sp. JGI-5 : JGI5_Kryptonium_JGI_5_NODE_49_len_18576_cov_918_938_ID_97.49]
2600396266	Carbohydrate-Binding Modules (CBMs)	CBM50	8.5e-12	JGI6	JGI6_00040 Transglycosylase SLT domain/LysM domain [Kryptonium sp. JGI-6 : JGI6_Kryptonium_JGI_6_NODE_1_len_83465_cov_1181_62_ID_1.1]
2600396392	Carbohydrate-Binding Modules (CBMs)	CBM50	1.8e-27	JGI6	JGI6_00166 FOG: LysM repeat [Kryptonium sp. JGI-6 : JGI6_Kryptonium_JGI_6_NODE_3_len_66878_cov_1623_19_ID_5.3]
2600396434	Carbohydrate-Binding Modules (CBMs)	CBM50	8.7e-07	JGI6	JGI6_00208 hypothetical protein [Kryptonium sp. JGI-6 : JGI6_Kryptonium_JGI_6_NODE_4_len_63129_cov_1220_88_ID_7.4]
2601840655	Carbohydrate-Binding Modules (CBMs)	CBM50	1.8e-27	JGI7	JGI7_01236 FOG: LysM repeat [Kryptonium sp. JGI-7 : JGI7_118]
2601840796	Carbohydrate-Binding Modules (CBMs)	CBM50	8.7e-07	JGI7	JGI7_01377 hypothetical protein [Kryptonium sp. JGI-7 : JGI7_121]
2601841386	Carbohydrate-Binding Modules (CBMs)	CBM50	8.5e-12	JGI7	JGI7_01968 Transglycosylase SLT domain/LysM domain [Kryptonium sp. JGI-7 : JGI7_143]
2601842255	Carbohydrate-Binding Modules (CBMs)	CBM50	8.5e-12	JGI8	JGI8_00508 Transglycosylase SLT domain/LysM domain [Kryptonium sp. JGI-8 : JGI8_104]
2601843006	Carbohydrate-Binding Modules (CBMs)	CBM50	1.8e-27	JGI8	JGI8_01259 FOG: LysM repeat [Kryptonium sp. JGI-8 : JGI8_116]
2601843780	Carbohydrate-Binding Modules (CBMs)	CBM50	8.7e-07	JGI8	JGI8_02034 hypothetical protein [Kryptonium sp. JGI-8 : JGI8_153]
2599793317	Carbohydrate-Binding Modules (CBMs)	CBM61	2.9e-06	JGI1	JGI1_00721 hypothetical protein [Kryptonium sp. JGI-1 Ga0063176 : JGI1_Kryptonium_JGI_1_GBS_scaffold00004.4]
2599793379	Carbohydrate-Binding Modules (CBMs)	CBM67	6.2e-07	JGI1	JGI1_00783 Glycosyl hydrolases family 2, sugar binding domain/Glycosyl hydrolases family 15 [Kryptonium sp. JGI-1 Ga0063176 : JGI1_Kryptonium_JGI_1_GBS_scaffold00004.4]
2601847235	Carbohydrate-Binding Modules (CBMs)	CBM67	2e-07	JGI10	JGI10_01224 Glycosyl hydrolases family 2, sugar binding domain/Glycosyl hydrolases family 15 [Kryptonium sp. JGI-10 : JGI10_1067]
2601848418	Carbohydrate-Binding Modules (CBMs)	CBM67	1.7e-06	JGI11	JGI11_00846 Glycosyl hydrolases family 2, sugar binding domain/Glycosyl hydrolases family 15 [Kryptonium sp. JGI-11 : JGI11_1018]
2601857224	Carbohydrate-Binding Modules (CBMs)	CBM67	3.2e-08	JGI12	JGI12_02000 Glycosyl hydrolases family 2, sugar binding domain [Kryptonium sp. JGI-12 : JGI12_1113]
2601857503	Carbohydrate-Binding Modules (CBMs)	CBM67	1.7e-06	JGI13	JGI13_00169 Glycosyl hydrolases family 2, sugar binding domain/Glycosyl hydrolases family 15 [Kryptonium sp. JGI-13 : JGI13_1003]
2602016603	Carbohydrate-Binding Modules (CBMs)	CBM67	2.6e-07	JGI16	JGI16_10769 Glycosyl hydrolases family 2, sugar binding domain/Glycosyl hydrolases family 15 [Kryptonium sp. JGI-16 : JGI16_1076]
2599795389	Carbohydrate-Binding Modules (CBMs)	CBM67	1e-06	JGI2	JGI2_00473 Glucoamylase and related glycosyl hydrolases [Kryptonium sp. JGI-2 Ga0063198 : JGI2_Kryptonium_JGI_2_Jinze_NODE_936_len_12975_cov_2_20478_ID_1871.27]
2599795687	Carbohydrate-Binding Modules (CBMs)	CBM67	4.5e-06	JGI2	JGI2_00772 Glycosidases [Kryptonium sp. JGI-2 Ga0063198 : JGI2_Kryptonium_JGI_2_Jinze_NODE_1181_len_10504_cov_2_57878_ID_2361.52]
2600398918	Carbohydrate-Binding Modules (CBMs)	CBM67	5.2e-06	JGI20	JGI20_00640 Glycosidases [Kryptonium sp. JGI-20 : JGI20_Kryptonium_JGI_20_NODE_19_len_24972_cov_998_316_ID_37.19]
2600399444	Carbohydrate-Binding Modules (CBMs)	CBM67	6.1e-07	JGI20	JGI20_01167 Glycosyl hydrolases family 2, sugar binding domain/Glycosyl hydrolases family 15 [Kryptonium sp. JGI-20 : JGI20_Kryptonium_JGI_20_NODE_52_len_11992_cov_581_274_ID_103.52]
2601850903	Carbohydrate-Binding Modules (CBMs)	CBM67	1.4e-06	JGI23	JGI23_01171 Glycosidases [Kryptonium sp. JGI-23 : JGI23_111]
2601852516	Carbohydrate-Binding Modules (CBMs)	CBM67	5.2e-06	JGI24	JGI24_00805 Glycosidases [Kryptonium sp. JGI-24 : JGI24_1029]
2601852556	Carbohydrate-Binding Modules (CBMs)	CBM67	5.9e-07	JGI24	JGI24_00845 Glycosyl hydrolases family 2, sugar binding domain/Glycosyl hydrolases family 15 [Kryptonium sp. JGI-24 : JGI24_1031]
2601854035	Carbohydrate-Binding Modules (CBMs)	CBM67	5.8e-07	JGI25	JGI25_00484 Glycosyl hydrolases family 2, sugar binding domain/Glycosyl hydrolases family 15 [Kryptonium sp. JGI-25 : JGI25_1020]
2601854464	Carbohydrate-Binding Modules (CBMs)	CBM67	5.2e-06	JGI25	JGI25_00914 Glycosidases [Kryptonium sp. JGI-25 : JGI25_1053]
2599796883	Carbohydrate-Binding Modules (CBMs)	CBM67	5.8e-07	JGI3	JGI3_00307 Glycosyl hydrolases family 2, sugar binding domain/Glycosyl hydrolases family 15 [Kryptonium sp. JGI-3 Ga0063199 : JGI3_Kryptonium_JGI_3_Gongxiaoshe_NODE_3_len_528056_cov_23_5693_ID_5.1]
2599798600	Carbohydrate-Binding Modules (CBMs)	CBM67	5.1e-06	JGI3	JGI3_02027 Glycosidases [Kryptonium sp. JGI-3 Ga0063199 : JGI3_Kryptonium_JGI_3_Gongxiaoshe_NODE_76_len_123482_cov_22_8119_ID_151.9]
2599800000	Carbohydrate-Binding Modules (CBMs)	CBM67	1.7e-06	JGI4	JGI4_01020 Glycosyl hydrolases family 2, sugar binding domain/Glycosyl hydrolases family 15 [Kryptonium sp. JGI-4 Ga0063200 : JGI4_Kryptonium_JGI_4_Dewar_Creek_draft_1000018.4]
2600395535	Carbohydrate-Binding Modules (CBMs)	CBM67	4.3e-08	JGI5	JGI5_01397 Glycosyl hydrolases family 2, sugar binding domain [Kryptonium sp. JGI-5 : JGI5_Kryptonium_JGI_5_NODE_35_len_24942_cov_639_381_ID_69.35]
2600398204	Carbohydrate-Binding Modules (CBMs)	CBM67	2e-07	JGI6	JGI6_01980 Glycosyl hydrolases family 2, sugar binding domain/Glycosyl hydrolases family 15 [Kryptonium sp. JGI-6 : JGI6_Kryptonium_JGI_6_NODE_102_len_6711_cov_6_44201_ID_203.102]
2601839647	Carbohydrate-Binding Modules (CBMs)	CBM67	1.7e-06	JGI7	JGI7_00228 Glycosyl hydrolases family 2, sugar binding domain/Glycosyl hydrolases family 15 [Kryptonium sp. JGI-7 : JGI7_103]
2601843238	Carbohydrate-Binding Modules (CBMs)	CBM67	1.7e-06	JGI8	JGI8_01491 Glycosyl hydrolases family 2, sugar binding domain/Glycosyl hydrolases family 15 [Kryptonium sp. JGI-8 : JGI8_122]
2601845230	Carbohydrate-Binding Modules (CBMs)	CBM67	1.7e-06	JGI9	JGI9_01272 Glycosyl hydrolases family 2, sugar binding domain/Glycosyl hydrolases family 15 [Kryptonium sp. JGI-9 : JGI9_1055]
2599794073	Carbohydrate-Binding Modules (CBMs)	CBM9	3.1e-24	JGI1	JGI1_01478 Domain of unknown function (DUF1083) [Kryptonium sp. JGI-1 Ga0063176 : JGI1_Kryptonium_JGI_1_GBS_scaffold00009.9]
2601846658	Carbohydrate-Binding Modules (CBMs)	CBM9	3.1e-21	JGI10	JGI10_00645 Domain of unknown function (DUF1083) [Kryptonium sp. JGI-10 : JGI10_1023]
2601847635	Carbohydrate-Binding Modules (CBMs)	CBM9	5.6e-20	JGI11	JGI11_00062 Domain of unknown function (DUF1083) [Kryptonium sp. JGI-11 : JGI11_1001]
2601848059	Carbohydrate-Binding Modules (CBMs)	CBM9	3.1e-21	JGI11	JGI11_00487 Domain of unknown function (DUF1083) [Kryptonium sp. JGI-11 : JGI11_1008]
2601857241	Carbohydrate-Binding Modules (CBMs)	CBM9	1.1e-19	JGI12	JGI12_02017 Domain of unknown function (DUF1083) [Kryptonium sp. JGI-12 : JGI12_1117]
2601858816	Carbohydrate-Binding Modules (CBMs)	CBM9	2.4e-21	JGI13	JGI13_01484 Domain of unknown function (DUF1083) [Kryptonium sp. JGI-13 : JGI13_1049]
2601859081	Carbohydrate-Binding Modules (CBMs)	CBM9	1.4e-21	JGI13	JGI13_01749 Domain of unknown function (DUF1083) [Kryptonium sp. JGI-13 : JGI13_1072]
2602032637	Carbohydrate-Binding Modules (CBMs)	CBM9	3.1e-21	JGI14	JGI14_100331 Domain of unknown function (DUF1083) [Kryptonium sp. JGI-14 : JGI14_1003]
2602032902	Carbohydrate-Binding Modules (CBMs)	CBM9	1.4e-21	JGI14	JGI14_100914 Domain of unknown function (DUF1083) [Kryptonium sp. JGI-14 : JGI14_1009]
2602006992	Carbohydrate-Binding Modules (CBMs)	CBM9	3.1e-21	JGI15	JGI15_10462 Domain of unknown function (DUF1083) [Kryptonium sp. JGI-15 : JGI15_1046]
2602007276	Carbohydrate-Binding Modules (CBMs)	CBM9	4.1e-21	JGI15	JGI15_10686 Domain of unknown function (DUF1083) [Kryptonium sp. JGI-15 : JGI15_1068]
2602016017	Carbohydrate-Binding Modules (CBMs)	CBM9	4.1e-21	JGI16	JGI16_10209 Domain of unknown function (DUF1083) [Kryptonium sp. JGI-16 : JGI16_1020]
2602016464	Carbohydrate-Binding Modules (CBMs)	CBM9	3.1e-21	JGI16	JGI16_10614 Domain of unknown function (DUF1083) [Kryptonium sp. JGI-16 : JGI16_1061]
2600398837	Carbohydrate-Binding Modules (CBMs)	CBM9	2.3e-20	JGI20	JGI20_00559 Domain of unknown function (DUF1083) [Kryptonium sp. JGI-20 : JGI20_Kryptonium_JGI_20_NODE_15_len_25644_cov_1130_75_ID_29.15]
2600399387	Carbohydrate-Binding Modules (CBMs)	CBM9	7.3e-22	JGI20	JGI20_01110 Domain of unknown function (DUF1083) [Kryptonium sp. JGI-20 : JGI20_Kryptonium_JGI_20_NODE_48_len_12931_cov_67_3961_ID_95.48]
2601850425	Carbohydrate-Binding Modules (CBMs)	CBM9	2.9e-19	JGI23	JGI23_00693 Domain of unknown function (DUF1083) [Kryptonium sp. JGI-23 : JGI23_106]
2601850517	Carbohydrate-Binding Modules (CBMs)	CBM9	1.1e-20	JGI23	JGI23_00785 Domain of unknown function (DUF1083) [Kryptonium sp. JGI-23 : JGI23_107]
2601852037	Carbohydrate-Binding Modules (CBMs)	CBM9	7.3e-22	JGI24	JGI24_00325 Domain of unknown function (DUF1083) [Kryptonium sp. JGI-24 : JGI24_1008]
2601852832	Carbohydrate-Binding Modules (CBMs)	CBM9	3.1e-20	JGI24	JGI24_01121 Domain of unknown function (DUF1083) [Kryptonium sp. JGI-24 : JGI24_1049]
2601854082	Carbohydrate-Binding Modules (CBMs)	CBM9	2.7e-14	JGI25	JGI25_00531 Por secretion system C-terminal sorting domain [Kryptonium sp. JGI-25 : JGI25_1023]
2599797321	Carbohydrate-Binding Modules (CBMs)	CBM9	3.1e-20	JGI3	JGI3_00747 Domain of unknown function (DUF1083) [Kryptonium sp. JGI-3 Ga0063199 : JGI3_Kryptonium_JGI_3_Gongxiaoshe_NODE_14_len_345580_cov_23_691_ID_27.2]
2599798347	Carbohydrate-Binding Modules (CBMs)	CBM9	4.6e-22	JGI3	JGI3_01774 Domain of unknown function (DUF1083) [Kryptonium sp. JGI-3 Ga0063199 : JGI3_Kryptonium_JGI_3_Gongxiaoshe_NODE_37_len_208343_cov_23_9641_ID_73.7]
2599800929	Carbohydrate-Binding Modules (CBMs)	CBM9	4.1e-21	JGI4	JGI4_01949 Domain of unknown function (DUF1083) [Kryptonium sp. JGI-4 Ga0063200 : JGI4_Kryptonium_JGI_4_Dewar_Creek_draft_1000056.8]
2600394253	Carbohydrate-Binding Modules (CBMs)	CBM9	4.1e-21	JGI5	JGI5_00112 Domain of unknown function (DUF1083) [Kryptonium sp. JGI-5 : JGI5_Kryptonium_JGI_5_NODE_2_len_74679_cov_657_024_ID_3.2]
2600394972	Carbohydrate-Binding Modules (CBMs)	CBM9	3.1e-21	JGI5	JGI5_00833 Domain of unknown function (DUF1083) [Kryptonium sp. JGI-5 : JGI5_Kryptonium_JGI_5_NODE_17_len_40473_cov_2390_96_ID_33.17]
2600396544	Carbohydrate-Binding Modules (CBMs)	CBM9	3.1e-21	JGI6	JGI6_00318 Domain of unknown function (DUF1083) [Kryptonium sp. JGI-6 : JGI6_Kryptonium_JGI_6_NODE_6_len_47875_cov_446_893_ID_11.6]
2600397652	Carbohydrate-Binding Modules (CBMs)	CBM9	4.1e-21	JGI6	JGI6_01428 Domain of unknown function (DUF1083) [Kryptonium sp. JGI-6 : JGI6_Kryptonium_JGI_6_NODE_50_len_15217_cov_1297_31_ID_99.50]
2601840990	Carbohydrate-Binding Modules (CBMs)	CBM9	4.1e-21	JGI7	JGI7_01571 Domain of unknown function (DUF1083) [Kryptonium sp. JGI-7 : JGI7_127]
2601841751	Carbohydrate-Binding Modules (CBMs)	CBM9	4.1e-21	JGI8	JGI8_00002 Domain of unknown function (DUF1083) [Kryptonium sp. JGI-8 : JGI8_101]
2601843314	Carbohydrate-Binding Modules (CBMs)	CBM9	3.1e-21	JGI8	JGI8_01567 Domain of unknown function (DUF1083) [Kryptonium sp. JGI-8 : JGI8_124]
2601844081	Carbohydrate-Binding Modules (CBMs)	CBM9	4.1e-21	JGI9	JGI9_00122 Domain of unknown function (DUF1083) [Kryptonium sp. JGI-9 : JGI9_1003]
2601844320	Carbohydrate-Binding Modules (CBMs)	CBM9	3.1e-21	JGI9	JGI9_00361 Domain of unknown function (DUF1083) [Kryptonium sp. JGI-9 : JGI9_1009]
2599793193	Carbohydrate Esterases (CEs)	CE1	4.7e-16	JGI1	JGI1_00596 Dipeptidyl aminopeptidases/acylaminoacyl-peptidases [Kryptonium sp. JGI-1 Ga0063176 : JGI1_Kryptonium_JGI_1_GBS_scaffold00003.3]
2599793233	Carbohydrate Esterases (CEs)	CE1	2.6e-06	JGI1	JGI1_00636 2-hydroxymuconate semialdehyde hydrolase (EC 3.7.1.9) [Kryptonium sp. JGI-1 Ga0063176 : JGI1_Kryptonium_JGI_1_GBS_scaffold00003.3]
2599793300	Carbohydrate Esterases (CEs)	CE1	4.4e-06	JGI1	JGI1_00704 Dipeptidyl aminopeptidases/acylaminoacyl-peptidases [Kryptonium sp. JGI-1 Ga0063176 : JGI1_Kryptonium_JGI_1_GBS_scaffold00004.4]
2599793380	Carbohydrate Esterases (CEs)	CE1	4.6e-48	JGI1	JGI1_00784 Predicted esterase [Kryptonium sp. JGI-1 Ga0063176 : JGI1_Kryptonium_JGI_1_GBS_scaffold00004.4]
2599794138	Carbohydrate Esterases (CEs)	CE1	1.7e-14	JGI1	JGI1_01543 Dipeptidyl aminopeptidases/acylaminoacyl-peptidases [Kryptonium sp. JGI-1 Ga0063176 : JGI1_Kryptonium_JGI_1_GBS_scaffold00010.10]
2599794630	Carbohydrate Esterases (CEs)	CE1	2.8e-58	JGI1	JGI1_02035 Predicted esterase [Kryptonium sp. JGI-1 Ga0063176 : JGI1_Kryptonium_JGI_1_GBS_scaffold00020.20]
2599794697	Carbohydrate Esterases (CEs)	CE1	1.3e-13	JGI1	JGI1_02102 Dipeptidyl aminopeptidases/acylaminoacyl-peptidases [Kryptonium sp. JGI-1 Ga0063176 : JGI1_Kryptonium_JGI_1_GBS_scaffold00022.22]
2599794877	Carbohydrate Esterases (CEs)	CE1	1.5e-08	JGI1	JGI1_02282 Predicted hydrolases or acyltransferases (alpha/beta hydrolase superfamily) [Kryptonium sp. JGI-1 Ga0063176 : JGI1_Kryptonium_JGI_1_GBS_scaffold00030.30]
2601846224	Carbohydrate Esterases (CEs)	CE1	3.6e-16	JGI10	JGI10_00211 Dipeptidyl aminopeptidases/acylaminoacyl-peptidases [Kryptonium sp. JGI-10 : JGI10_1005]
2601846242	Carbohydrate Esterases (CEs)	CE1	5.1e-13	JGI10	JGI10_00229 Dipeptidyl aminopeptidases/acylaminoacyl-peptidases [Kryptonium sp. JGI-10 : JGI10_1006]
2601846341	Carbohydrate Esterases (CEs)	CE1	7.7e-58	JGI10	JGI10_00328 Predicted esterase [Kryptonium sp. JGI-10 : JGI10_1009]
2601846415	Carbohydrate Esterases (CEs)	CE1	7.4e-09	JGI10	JGI10_00402 proline-specific peptidase, Bacillus coagulans-type subfamily [Kryptonium sp. JGI-10 : JGI10_1012]
2601846490	Carbohydrate Esterases (CEs)	CE1	3.6e-06	JGI10	JGI10_00477 Predicted hydrolases or acyltransferases (alpha/beta hydrolase superfamily) [Kryptonium sp. JGI-10 : JGI10_1015]
2601846566	Carbohydrate Esterases (CEs)	CE1	2.4e-10	JGI10	JGI10_00553 Dipeptidyl aminopeptidases/acylaminoacyl-peptidases [Kryptonium sp. JGI-10 : JGI10_1018]
2601847042	Carbohydrate Esterases (CEs)	CE1	7.1e-15	JGI10	JGI10_01030 Dipeptidyl aminopeptidases/acylaminoacyl-peptidases [Kryptonium sp. JGI-10 : JGI10_1047]
2601847236	Carbohydrate Esterases (CEs)	CE1	6.5e-47	JGI10	JGI10_01225 Enterochelin esterase and related enzymes [Kryptonium sp. JGI-10 : JGI10_1067]
2601847584	Carbohydrate Esterases (CEs)	CE1	4e-07	JGI11	JGI11_00011 proline-specific peptidase, Bacillus coagulans-type subfamily [Kryptonium sp. JGI-11 : JGI11_1001]
2601847633	Carbohydrate Esterases (CEs)	CE1	8.2e-16	JGI11	JGI11_00060 Dipeptidyl aminopeptidases/acylaminoacyl-peptidases [Kryptonium sp. JGI-11 : JGI11_1001]
2601847733	Carbohydrate Esterases (CEs)	CE1	7.1e-15	JGI11	JGI11_00160 Dipeptidyl aminopeptidases/acylaminoacyl-peptidases [Kryptonium sp. JGI-11 : JGI11_1002]
2601848006	Carbohydrate Esterases (CEs)	CE1	2.4e-10	JGI11	JGI11_00434 Dipeptidyl aminopeptidases/acylaminoacyl-peptidases [Kryptonium sp. JGI-11 : JGI11_1007]
2601848027	Carbohydrate Esterases (CEs)	CE1	9.5e-08	JGI11	JGI11_00455 2-hydroxymuconate semialdehyde hydrolase (EC 3.7.1.9) [Kryptonium sp. JGI-11 : JGI11_1007]
2601848417	Carbohydrate Esterases (CEs)	CE1	8.4e-47	JGI11	JGI11_00845 Enterochelin esterase and related enzymes [Kryptonium sp. JGI-11 : JGI11_1018]
2601848901	Carbohydrate Esterases (CEs)	CE1	4.3e-46	JGI11	JGI11_01329 Putative esterase [Kryptonium sp. JGI-11 : JGI11_1038]
2601849170	Carbohydrate Esterases (CEs)	CE1	1.3e-15	JGI11	JGI11_01598 Dipeptidyl aminopeptidases/acylaminoacyl-peptidases [Kryptonium sp. JGI-11 : JGI11_1055]
2601849233	Carbohydrate Esterases (CEs)	CE1	3.8e-14	JGI11	JGI11_01661 WD40-like Beta Propeller Repeat/Prolyl oligopeptidase family [Kryptonium sp. JGI-11 : JGI11_1059]
2601855487	Carbohydrate Esterases (CEs)	CE1	1.1e-13	JGI12	JGI12_00260 Dipeptidyl aminopeptidases/acylaminoacyl-peptidases [Kryptonium sp. JGI-12 : JGI12_1003]
2601855591	Carbohydrate Esterases (CEs)	CE1	7.7e-58	JGI12	JGI12_00365 Predicted esterase [Kryptonium sp. JGI-12 : JGI12_1005]
2601855615	Carbohydrate Esterases (CEs)	CE1	1.3e-15	JGI12	JGI12_00389 Dipeptidyl aminopeptidases/acylaminoacyl-peptidases [Kryptonium sp. JGI-12 : JGI12_1006]
2601856805	Carbohydrate Esterases (CEs)	CE1	9.5e-08	JGI12	JGI12_01580 2-hydroxymuconate semialdehyde hydrolase (EC 3.7.1.9) [Kryptonium sp. JGI-12 : JGI12_1057]
2601856850	Carbohydrate Esterases (CEs)	CE1	3.6e-06	JGI12	JGI12_01625 Predicted hydrolases or acyltransferases (alpha/beta hydrolase superfamily) [Kryptonium sp. JGI-12 : JGI12_1061]
2601856880	Carbohydrate Esterases (CEs)	CE1	3e-06	JGI12	JGI12_01656 Prolyl oligopeptidase family [Kryptonium sp. JGI-12 : JGI12_1064]
2601857223	Carbohydrate Esterases (CEs)	CE1	7.3e-47	JGI12	JGI12_01999 Enterochelin esterase and related enzymes [Kryptonium sp. JGI-12 : JGI12_1113]
2601857261	Carbohydrate Esterases (CEs)	CE1	7.8e-09	JGI12	JGI12_02037 proline-specific peptidase, Bacillus coagulans-type subfamily [Kryptonium sp. JGI-12 : JGI12_1122]
2601857504	Carbohydrate Esterases (CEs)	CE1	2.3e-46	JGI13	JGI13_00170 Enterochelin esterase and related enzymes [Kryptonium sp. JGI-13 : JGI13_1003]
2601857695	Carbohydrate Esterases (CEs)	CE1	3.6e-06	JGI13	JGI13_00362 Predicted hydrolases or acyltransferases (alpha/beta hydrolase superfamily) [Kryptonium sp. JGI-13 : JGI13_1007]
2601858105	Carbohydrate Esterases (CEs)	CE1	1.3e-15	JGI13	JGI13_00773 Dipeptidyl aminopeptidases/acylaminoacyl-peptidases [Kryptonium sp. JGI-13 : JGI13_1017]
2601858239	Carbohydrate Esterases (CEs)	CE1	7.7e-58	JGI13	JGI13_00907 Predicted esterase [Kryptonium sp. JGI-13 : JGI13_1021]
2601858304	Carbohydrate Esterases (CEs)	CE1	9.5e-08	JGI13	JGI13_00972 2-hydroxymuconate semialdehyde hydrolase (EC 3.7.1.9) [Kryptonium sp. JGI-13 : JGI13_1023]
2601858565	Carbohydrate Esterases (CEs)	CE1	7.1e-15	JGI13	JGI13_01233 Dipeptidyl aminopeptidases/acylaminoacyl-peptidases [Kryptonium sp. JGI-13 : JGI13_1034]
2601858956	Carbohydrate Esterases (CEs)	CE1	1.1e-13	JGI13	JGI13_01624 Dipeptidyl aminopeptidases/acylaminoacyl-peptidases [Kryptonium sp. JGI-13 : JGI13_1060]
2601859398	Carbohydrate Esterases (CEs)	CE1	4.9e-06	JGI13	JGI13_02066 proline-specific peptidase, Bacillus coagulans-type subfamily [Kryptonium sp. JGI-13 : JGI13_1118]
2602032869	Carbohydrate Esterases (CEs)	CE1	7.4e-09	JGI14	JGI14_100825 proline-specific peptidase, Bacillus coagulans-type subfamily [Kryptonium sp. JGI-14 : JGI14_1008]
2602032903	Carbohydrate Esterases (CEs)	CE1	8.2e-16	JGI14	JGI14_100915 Dipeptidyl aminopeptidases/acylaminoacyl-peptidases [Kryptonium sp. JGI-14 : JGI14_1009]
2602033050	Carbohydrate Esterases (CEs)	CE1	7.7e-58	JGI14	JGI14_101231 Predicted esterase [Kryptonium sp. JGI-14 : JGI14_1012]
2602033126	Carbohydrate Esterases (CEs)	CE1	1.3e-15	JGI14	JGI14_101428 Dipeptidyl aminopeptidases/acylaminoacyl-peptidases [Kryptonium sp. JGI-14 : JGI14_1014]
2602033211	Carbohydrate Esterases (CEs)	CE1	7.1e-15	JGI14	JGI14_10179 Dipeptidyl aminopeptidases/acylaminoacyl-peptidases [Kryptonium sp. JGI-14 : JGI14_1017]
2602033658	Carbohydrate Esterases (CEs)	CE1	1.1e-13	JGI14	JGI14_103315 Dipeptidyl aminopeptidases/acylaminoacyl-peptidases [Kryptonium sp. JGI-14 : JGI14_1033]
2602033749	Carbohydrate Esterases (CEs)	CE1	9.5e-08	JGI14	JGI14_10384 2-hydroxymuconate semialdehyde hydrolase (EC 3.7.1.9) [Kryptonium sp. JGI-14 : JGI14_1038]
2602034275	Carbohydrate Esterases (CEs)	CE1	3.6e-06	JGI14	JGI14_10776 Predicted hydrolases or acyltransferases (alpha/beta hydrolase superfamily) [Kryptonium sp. JGI-14 : JGI14_1077]
2602005870	Carbohydrate Esterases (CEs)	CE1	7.4e-09	JGI15	JGI15_100161 proline-specific peptidase, Bacillus coagulans-type subfamily [Kryptonium sp. JGI-15 : JGI15_1001]
2602006339	Carbohydrate Esterases (CEs)	CE1	9.5e-08	JGI15	JGI15_101212 2-hydroxymuconate semialdehyde hydrolase (EC 3.7.1.9) [Kryptonium sp. JGI-15 : JGI15_1012]
2602006359	Carbohydrate Esterases (CEs)	CE1	2.4e-10	JGI15	JGI15_101232 Dipeptidyl aminopeptidases/acylaminoacyl-peptidases [Kryptonium sp. JGI-15 : JGI15_1012]
2602007098	Carbohydrate Esterases (CEs)	CE1	1.1e-13	JGI15	JGI15_10543 Dipeptidyl aminopeptidases/acylaminoacyl-peptidases [Kryptonium sp. JGI-15 : JGI15_1054]
2602007275	Carbohydrate Esterases (CEs)	CE1	8.2e-16	JGI15	JGI15_10685 Dipeptidyl aminopeptidases/acylaminoacyl-peptidases [Kryptonium sp. JGI-15 : JGI15_1068]
2602007473	Carbohydrate Esterases (CEs)	CE1	2.5e-26	JGI15	JGI15_10911 Putative esterase [Kryptonium sp. JGI-15 : JGI15_1091]
2602015779	Carbohydrate Esterases (CEs)	CE1	9.5e-08	JGI16	JGI16_100614 2-hydroxymuconate semialdehyde hydrolase (EC 3.7.1.9) [Kryptonium sp. JGI-16 : JGI16_1006]
2602015974	Carbohydrate Esterases (CEs)	CE1	1.1e-13	JGI16	JGI16_10175 Dipeptidyl aminopeptidases/acylaminoacyl-peptidases [Kryptonium sp. JGI-16 : JGI16_1017]
2602016018	Carbohydrate Esterases (CEs)	CE1	8.2e-16	JGI16	JGI16_102010 Dipeptidyl aminopeptidases/acylaminoacyl-peptidases [Kryptonium sp. JGI-16 : JGI16_1020]
2602016257	Carbohydrate Esterases (CEs)	CE1	2.4e-10	JGI16	JGI16_10419 Dipeptidyl aminopeptidases/acylaminoacyl-peptidases [Kryptonium sp. JGI-16 : JGI16_1041]
2602016604	Carbohydrate Esterases (CEs)	CE1	6.4e-38	JGI16	JGI16_107610 Predicted esterase [Kryptonium sp. JGI-16 : JGI16_1076]
2602016720	Carbohydrate Esterases (CEs)	CE1	3.6e-06	JGI16	JGI16_10905 Predicted hydrolases or acyltransferases (alpha/beta hydrolase superfamily) [Kryptonium sp. JGI-16 : JGI16_1090]
2602017175	Carbohydrate Esterases (CEs)	CE1	1.9e-15	JGI16	JGI16_11812 Dipeptidyl aminopeptidases/acylaminoacyl-peptidases [Kryptonium sp. JGI-16 : JGI16_1181]
2602032007	Carbohydrate Esterases (CEs)	CE1	3.6e-06	JGI17	JGI17_10804 Predicted hydrolases or acyltransferases (alpha/beta hydrolase superfamily) [Kryptonium sp. JGI-17 : JGI17_1080]
2602032279	Carbohydrate Esterases (CEs)	CE1	2e-07	JGI17	JGI17_11421 proline-specific peptidase, Bacillus coagulans-type subfamily [Kryptonium sp. JGI-17 : JGI17_1142]
2599795388	Carbohydrate Esterases (CEs)	CE1	2.5e-49	JGI2	JGI2_00472 Predicted esterase [Kryptonium sp. JGI-2 Ga0063198 : JGI2_Kryptonium_JGI_2_Jinze_NODE_936_len_12975_cov_2_20478_ID_1871.27]
2599795712	Carbohydrate Esterases (CEs)	CE1	2.9e-07	JGI2	JGI2_00797 2-hydroxymuconate semialdehyde hydrolase (EC 3.7.1.9) [Kryptonium sp. JGI-2 Ga0063198 : JGI2_Kryptonium_JGI_2_Jinze_NODE_1208_len_10269_cov_1_99566_ID_2415.55]
2599796061	Carbohydrate Esterases (CEs)	CE1	4.2e-11	JGI2	JGI2_01146 Prolyl oligopeptidase family [Kryptonium sp. JGI-2 Ga0063198 : JGI2_Kryptonium_JGI_2_Jinze_NODE_1674_len_7660_cov_2_7114_ID_3347.93]
2599796308	Carbohydrate Esterases (CEs)	CE1	1.4e-08	JGI2	JGI2_01393 proline-specific peptidase, Bacillus coagulans-type subfamily [Kryptonium sp. JGI-2 Ga0063198 : JGI2_Kryptonium_JGI_2_Jinze_NODE_2114_len_6045_cov_2_00338_ID_4227.128]
2599796435	Carbohydrate Esterases (CEs)	CE1	4.9e-14	JGI2	JGI2_01521 Prolyl oligopeptidase family [Kryptonium sp. JGI-2 Ga0063198 : JGI2_Kryptonium_JGI_2_Jinze_NODE_2299_len_5658_cov_2_22998_ID_4597.150]
2600398375	Carbohydrate Esterases (CEs)	CE1	1.5e-08	JGI20	JGI20_00096 proline-specific peptidase, Bacillus coagulans-type subfamily [Kryptonium sp. JGI-20 : JGI20_Kryptonium_JGI_20_NODE_2_len_55516_cov_285_857_ID_3.2]
2600398526	Carbohydrate Esterases (CEs)	CE1	2.7e-60	JGI20	JGI20_00247 Predicted esterase [Kryptonium sp. JGI-20 : JGI20_Kryptonium_JGI_20_NODE_5_len_37681_cov_890_272_ID_9.5]
2600399110	Carbohydrate Esterases (CEs)	CE1	1.1e-14	JGI20	JGI20_00832 Dipeptidyl aminopeptidases/acylaminoacyl-peptidases [Kryptonium sp. JGI-20 : JGI20_Kryptonium_JGI_20_NODE_30_len_17544_cov_769_622_ID_59.30]
2600399386	Carbohydrate Esterases (CEs)	CE1	1.4e-15	JGI20	JGI20_01109 Dipeptidyl aminopeptidases/acylaminoacyl-peptidases [Kryptonium sp. JGI-20 : JGI20_Kryptonium_JGI_20_NODE_48_len_12931_cov_67_3961_ID_95.48]
2600399445	Carbohydrate Esterases (CEs)	CE1	2.7e-49	JGI20	JGI20_01168 Predicted esterase [Kryptonium sp. JGI-20 : JGI20_Kryptonium_JGI_20_NODE_52_len_11992_cov_581_274_ID_103.52]
2600399621	Carbohydrate Esterases (CEs)	CE1	3.4e-10	JGI20	JGI20_01344 Dipeptidyl aminopeptidases/acylaminoacyl-peptidases [Kryptonium sp. JGI-20 : JGI20_Kryptonium_JGI_20_NODE_70_len_9445_cov_19_8356_ID_139.70]
2600400252	Carbohydrate Esterases (CEs)	CE1	7.1e-13	JGI22	JGI22_00309 Dipeptidyl aminopeptidases/acylaminoacyl-peptidases [Kryptonium sp. JGI-22 : JGI22_Kryptonium_JGI_22_NODE_26_len_7999_cov_1433_96_ID_51.26]
2600400348	Carbohydrate Esterases (CEs)	CE1	2.7e-07	JGI22	JGI22_00405 2-hydroxymuconate semialdehyde hydrolase (EC 3.7.1.9) [Kryptonium sp. JGI-22 : JGI22_Kryptonium_JGI_22_NODE_40_len_6149_cov_154_765_ID_79.40]
2601850069	Carbohydrate Esterases (CEs)	CE1	7.7e-14	JGI23	JGI23_00337 Dipeptidyl aminopeptidases/acylaminoacyl-peptidases [Kryptonium sp. JGI-23 : JGI23_103]
2601850175	Carbohydrate Esterases (CEs)	CE1	3.5e-08	JGI23	JGI23_00443 proline-specific peptidase, Bacillus coagulans-type subfamily [Kryptonium sp. JGI-23 : JGI23_104]
2601850321	Carbohydrate Esterases (CEs)	CE1	2.4e-15	JGI23	JGI23_00589 Dipeptidyl aminopeptidases/acylaminoacyl-peptidases [Kryptonium sp. JGI-23 : JGI23_105]
2601850493	Carbohydrate Esterases (CEs)	CE1	4.4e-10	JGI23	JGI23_00761 Dipeptidyl aminopeptidases/acylaminoacyl-peptidases [Kryptonium sp. JGI-23 : JGI23_106]
2601850518	Carbohydrate Esterases (CEs)	CE1	4.7e-16	JGI23	JGI23_00786 Dipeptidyl aminopeptidases/acylaminoacyl-peptidases [Kryptonium sp. JGI-23 : JGI23_107]
2601850820	Carbohydrate Esterases (CEs)	CE1	5.2e-16	JGI23	JGI23_01088 Dipeptidyl aminopeptidases/acylaminoacyl-peptidases [Kryptonium sp. JGI-23 : JGI23_110]
2601850870	Carbohydrate Esterases (CEs)	CE1	1.3e-54	JGI23	JGI23_01138 Predicted esterase [Kryptonium sp. JGI-23 : JGI23_110]
2601851639	Carbohydrate Esterases (CEs)	CE1	7.3e-07	JGI23	JGI23_01910 2-hydroxymuconate semialdehyde hydrolase (EC 3.7.1.9) [Kryptonium sp. JGI-23 : JGI23_135]
2601851921	Carbohydrate Esterases (CEs)	CE1	1e-05	JGI24	JGI24_00209 Predicted hydrolases or acyltransferases (alpha/beta hydrolase superfamily) [Kryptonium sp. JGI-24 : JGI24_1005]
2601852036	Carbohydrate Esterases (CEs)	CE1	1.4e-15	JGI24	JGI24_00324 Dipeptidyl aminopeptidases/acylaminoacyl-peptidases [Kryptonium sp. JGI-24 : JGI24_1008]
2601852373	Carbohydrate Esterases (CEs)	CE1	1.8e-08	JGI24	JGI24_00662 proline-specific peptidase, Bacillus coagulans-type subfamily [Kryptonium sp. JGI-24 : JGI24_1022]
2601852432	Carbohydrate Esterases (CEs)	CE1	1.3e-12	JGI24	JGI24_00721 Dipeptidyl aminopeptidases/acylaminoacyl-peptidases [Kryptonium sp. JGI-24 : JGI24_1025]
2601852557	Carbohydrate Esterases (CEs)	CE1	2.7e-49	JGI24	JGI24_00846 Predicted esterase [Kryptonium sp. JGI-24 : JGI24_1031]
2601852875	Carbohydrate Esterases (CEs)	CE1	3.4e-10	JGI24	JGI24_01164 Dipeptidyl aminopeptidases/acylaminoacyl-peptidases [Kryptonium sp. JGI-24 : JGI24_1053]
2601852891	Carbohydrate Esterases (CEs)	CE1	1.3e-07	JGI24	JGI24_01180 2-hydroxymuconate semialdehyde hydrolase (EC 3.7.1.9) [Kryptonium sp. JGI-24 : JGI24_1054]
2601852913	Carbohydrate Esterases (CEs)	CE1	1.3e-15	JGI24	JGI24_01202 Dipeptidyl aminopeptidases/acylaminoacyl-peptidases [Kryptonium sp. JGI-24 : JGI24_1056]
2601853605	Carbohydrate Esterases (CEs)	CE1	1.3e-14	JGI25	JGI25_00054 Dipeptidyl aminopeptidases/acylaminoacyl-peptidases [Kryptonium sp. JGI-25 : JGI25_1002]
2601854036	Carbohydrate Esterases (CEs)	CE1	2.7e-49	JGI25	JGI25_00485 Predicted esterase [Kryptonium sp. JGI-25 : JGI25_1020]
2601854165	Carbohydrate Esterases (CEs)	CE1	1.3e-12	JGI25	JGI25_00614 Dipeptidyl aminopeptidases/acylaminoacyl-peptidases [Kryptonium sp. JGI-25 : JGI25_1028]
2601854360	Carbohydrate Esterases (CEs)	CE1	2.7e-07	JGI25	JGI25_00810 2-hydroxymuconate semialdehyde hydrolase (EC 3.7.1.9) [Kryptonium sp. JGI-25 : JGI25_1044]
2601854740	Carbohydrate Esterases (CEs)	CE1	5.1e-10	JGI25	JGI25_01190 Dipeptidyl aminopeptidases/acylaminoacyl-peptidases [Kryptonium sp. JGI-25 : JGI25_1083]
2601854809	Carbohydrate Esterases (CEs)	CE1	1.3e-15	JGI25	JGI25_01259 Dipeptidyl aminopeptidases/acylaminoacyl-peptidases [Kryptonium sp. JGI-25 : JGI25_1094]
2601854854	Carbohydrate Esterases (CEs)	CE1	1.6e-08	JGI25	JGI25_01305 proline-specific peptidase, Bacillus coagulans-type subfamily [Kryptonium sp. JGI-25 : JGI25_1101]
2599796884	Carbohydrate Esterases (CEs)	CE1	2.7e-49	JGI3	JGI3_00308 Predicted esterase [Kryptonium sp. JGI-3 Ga0063199 : JGI3_Kryptonium_JGI_3_Gongxiaoshe_NODE_3_len_528056_cov_23_5693_ID_5.1]
2599797004	Carbohydrate Esterases (CEs)	CE1	2.8e-07	JGI3	JGI3_00429 2-hydroxymuconate semialdehyde hydrolase (EC 3.7.1.9) [Kryptonium sp. JGI-3 Ga0063199 : JGI3_Kryptonium_JGI_3_Gongxiaoshe_NODE_3_len_528056_cov_23_5693_ID_5.1]
2599797018	Carbohydrate Esterases (CEs)	CE1	3.4e-10	JGI3	JGI3_00443 Dipeptidyl aminopeptidases/acylaminoacyl-peptidases [Kryptonium sp. JGI-3 Ga0063199 : JGI3_Kryptonium_JGI_3_Gongxiaoshe_NODE_3_len_528056_cov_23_5693_ID_5.1]
2599797128	Carbohydrate Esterases (CEs)	CE1	2.7e-60	JGI3	JGI3_00553 Predicted esterase [Kryptonium sp. JGI-3 Ga0063199 : JGI3_Kryptonium_JGI_3_Gongxiaoshe_NODE_14_len_345580_cov_23_691_ID_27.2]
2599797349	Carbohydrate Esterases (CEs)	CE1	1.3e-12	JGI3	JGI3_00775 Dipeptidyl aminopeptidases/acylaminoacyl-peptidases [Kryptonium sp. JGI-3 Ga0063199 : JGI3_Kryptonium_JGI_3_Gongxiaoshe_NODE_14_len_345580_cov_23_691_ID_27.2]
2599797873	Carbohydrate Esterases (CEs)	CE1	1.6e-08	JGI3	JGI3_01300 proline-specific peptidase, Bacillus coagulans-type subfamily [Kryptonium sp. JGI-3 Ga0063199 : JGI3_Kryptonium_JGI_3_Gongxiaoshe_NODE_28_len_232275_cov_22_8083_ID_55.5]
2599798156	Carbohydrate Esterases (CEs)	CE1	1.7e-15	JGI3	JGI3_01583 Dipeptidyl aminopeptidases/acylaminoacyl-peptidases [Kryptonium sp. JGI-3 Ga0063199 : JGI3_Kryptonium_JGI_3_Gongxiaoshe_NODE_33_len_213661_cov_24_1711_ID_65.6]
2599798346	Carbohydrate Esterases (CEs)	CE1	1.4e-15	JGI3	JGI3_01773 Dipeptidyl aminopeptidases/acylaminoacyl-peptidases [Kryptonium sp. JGI-3 Ga0063199 : JGI3_Kryptonium_JGI_3_Gongxiaoshe_NODE_37_len_208343_cov_23_9641_ID_73.7]
2599798549	Carbohydrate Esterases (CEs)	CE1	1e-05	JGI3	JGI3_01976 Predicted hydrolases or acyltransferases (alpha/beta hydrolase superfamily) [Kryptonium sp. JGI-3 Ga0063199 : JGI3_Kryptonium_JGI_3_Gongxiaoshe_NODE_76_len_123482_cov_22_8119_ID_151.9]
2599798855	Carbohydrate Esterases (CEs)	CE1	8.3e-15	JGI3	JGI3_02282 Dipeptidyl aminopeptidases/acylaminoacyl-peptidases [Kryptonium sp. JGI-3 Ga0063199 : JGI3_Kryptonium_JGI_3_Gongxiaoshe_NODE_157_len_67015_cov_23_5475_ID_313.13]
2599799077	Carbohydrate Esterases (CEs)	CE1	7.7e-58	JGI4	JGI4_00096 Predicted esterase [Kryptonium sp. JGI-4 Ga0063200 : JGI4_Kryptonium_JGI_4_Dewar_Creek_draft_1000010.1]
2599799397	Carbohydrate Esterases (CEs)	CE1	3.6e-06	JGI4	JGI4_00416 Predicted hydrolases or acyltransferases (alpha/beta hydrolase superfamily) [Kryptonium sp. JGI-4 Ga0063200 : JGI4_Kryptonium_JGI_4_Dewar_Creek_draft_1000016.2]
2599800001	Carbohydrate Esterases (CEs)	CE1	8.4e-47	JGI4	JGI4_01021 Enterochelin esterase and related enzymes [Kryptonium sp. JGI-4 Ga0063200 : JGI4_Kryptonium_JGI_4_Dewar_Creek_draft_1000018.4]
2599800263	Carbohydrate Esterases (CEs)	CE1	1.1e-13	JGI4	JGI4_01283 Dipeptidyl aminopeptidases/acylaminoacyl-peptidases [Kryptonium sp. JGI-4 Ga0063200 : JGI4_Kryptonium_JGI_4_Dewar_Creek_draft_1000019.5]
2599800385	Carbohydrate Esterases (CEs)	CE1	1.3e-15	JGI4	JGI4_01405 Dipeptidyl aminopeptidases/acylaminoacyl-peptidases [Kryptonium sp. JGI-4 Ga0063200 : JGI4_Kryptonium_JGI_4_Dewar_Creek_draft_1000019.5]
2599800491	Carbohydrate Esterases (CEs)	CE1	2.4e-10	JGI4	JGI4_01511 Dipeptidyl aminopeptidases/acylaminoacyl-peptidases [Kryptonium sp. JGI-4 Ga0063200 : JGI4_Kryptonium_JGI_4_Dewar_Creek_draft_1000027.6]
2599800511	Carbohydrate Esterases (CEs)	CE1	9.5e-08	JGI4	JGI4_01531 2-hydroxymuconate semialdehyde hydrolase (EC 3.7.1.9) [Kryptonium sp. JGI-4 Ga0063200 : JGI4_Kryptonium_JGI_4_Dewar_Creek_draft_1000027.6]
2599800716	Carbohydrate Esterases (CEs)	CE1	7.1e-15	JGI4	JGI4_01736 Dipeptidyl aminopeptidases/acylaminoacyl-peptidases [Kryptonium sp. JGI-4 Ga0063200 : JGI4_Kryptonium_JGI_4_Dewar_Creek_draft_1000027.6]
2599800819	Carbohydrate Esterases (CEs)	CE1	7.4e-09	JGI4	JGI4_01839 proline-specific peptidase, Bacillus coagulans-type subfamily [Kryptonium sp. JGI-4 Ga0063200 : JGI4_Kryptonium_JGI_4_Dewar_Creek_draft_1000051.7]
2599800928	Carbohydrate Esterases (CEs)	CE1	8.2e-16	JGI4	JGI4_01948 Dipeptidyl aminopeptidases/acylaminoacyl-peptidases [Kryptonium sp. JGI-4 Ga0063200 : JGI4_Kryptonium_JGI_4_Dewar_Creek_draft_1000056.8]
2600394186	Carbohydrate Esterases (CEs)	CE1	1.1e-13	JGI5	JGI5_00045 Dipeptidyl aminopeptidases/acylaminoacyl-peptidases [Kryptonium sp. JGI-5 : JGI5_Kryptonium_JGI_5_NODE_1_len_74955_cov_384_653_ID_1.1]
2600394252	Carbohydrate Esterases (CEs)	CE1	8.2e-16	JGI5	JGI5_00111 Dipeptidyl aminopeptidases/acylaminoacyl-peptidases [Kryptonium sp. JGI-5 : JGI5_Kryptonium_JGI_5_NODE_2_len_74679_cov_657_024_ID_3.2]
2600394828	Carbohydrate Esterases (CEs)	CE1	3.6e-06	JGI5	JGI5_00689 Predicted hydrolases or acyltransferases (alpha/beta hydrolase superfamily) [Kryptonium sp. JGI-5 : JGI5_Kryptonium_JGI_5_NODE_13_len_44289_cov_186_877_ID_25.13]
2600395415	Carbohydrate Esterases (CEs)	CE1	7.1e-15	JGI5	JGI5_01277 Dipeptidyl aminopeptidases/acylaminoacyl-peptidases [Kryptonium sp. JGI-5 : JGI5_Kryptonium_JGI_5_NODE_30_len_29023_cov_1096_41_ID_59.30]
2600395432	Carbohydrate Esterases (CEs)	CE1	9.5e-08	JGI5	JGI5_01294 2-hydroxymuconate semialdehyde hydrolase (EC 3.7.1.9) [Kryptonium sp. JGI-5 : JGI5_Kryptonium_JGI_5_NODE_31_len_28581_cov_960_299_ID_61.31]
2600395534	Carbohydrate Esterases (CEs)	CE1	7.4e-47	JGI5	JGI5_01396 Enterochelin esterase and related enzymes [Kryptonium sp. JGI-5 : JGI5_Kryptonium_JGI_5_NODE_35_len_24942_cov_639_381_ID_69.35]
2600395649	Carbohydrate Esterases (CEs)	CE1	1.3e-15	JGI5	JGI5_01511 Dipeptidyl aminopeptidases/acylaminoacyl-peptidases [Kryptonium sp. JGI-5 : JGI5_Kryptonium_JGI_5_NODE_39_len_23391_cov_373_741_ID_77.39]
2600395833	Carbohydrate Esterases (CEs)	CE1	7.7e-58	JGI5	JGI5_01695 Predicted esterase [Kryptonium sp. JGI-5 : JGI5_Kryptonium_JGI_5_NODE_48_len_19892_cov_630_677_ID_95.48]
2600396310	Carbohydrate Esterases (CEs)	CE1	9.5e-08	JGI6	JGI6_00084 2-hydroxymuconate semialdehyde hydrolase (EC 3.7.1.9) [Kryptonium sp. JGI-6 : JGI6_Kryptonium_JGI_6_NODE_2_len_68675_cov_1301_ID_3.2]
2600397290	Carbohydrate Esterases (CEs)	CE1	4.3e-55	JGI6	JGI6_01064 Predicted esterase [Kryptonium sp. JGI-6 : JGI6_Kryptonium_JGI_6_NODE_31_len_22616_cov_67_222_ID_61.31]
2600397376	Carbohydrate Esterases (CEs)	CE1	5.5e-12	JGI6	JGI6_01151 Dipeptidyl aminopeptidases/acylaminoacyl-peptidases [Kryptonium sp. JGI-6 : JGI6_Kryptonium_JGI_6_NODE_36_len_20288_cov_916_128_ID_71.36]
2600397506	Carbohydrate Esterases (CEs)	CE1	7.1e-15	JGI6	JGI6_01282 Dipeptidyl aminopeptidases/acylaminoacyl-peptidases [Kryptonium sp. JGI-6 : JGI6_Kryptonium_JGI_6_NODE_42_len_17423_cov_816_762_ID_83.42]
2600397651	Carbohydrate Esterases (CEs)	CE1	4.2e-11	JGI6	JGI6_01427 Dipeptidyl aminopeptidases/acylaminoacyl-peptidases [Kryptonium sp. JGI-6 : JGI6_Kryptonium_JGI_6_NODE_50_len_15217_cov_1297_31_ID_99.50]
2600397701	Carbohydrate Esterases (CEs)	CE1	1.2e-16	JGI6	JGI6_01477 Prolyl oligopeptidase family [Kryptonium sp. JGI-6 : JGI6_Kryptonium_JGI_6_NODE_53_len_14828_cov_768_925_ID_105.53]
2600398090	Carbohydrate Esterases (CEs)	CE1	3.6e-06	JGI6	JGI6_01866 Predicted hydrolases or acyltransferases (alpha/beta hydrolase superfamily) [Kryptonium sp. JGI-6 : JGI6_Kryptonium_JGI_6_NODE_88_len_8354_cov_341_911_ID_175.88]
2600398169	Carbohydrate Esterases (CEs)	CE1	7.4e-09	JGI6	JGI6_01945 proline-specific peptidase, Bacillus coagulans-type subfamily [Kryptonium sp. JGI-6 : JGI6_Kryptonium_JGI_6_NODE_98_len_6997_cov_359_282_ID_195.98]
2600398205	Carbohydrate Esterases (CEs)	CE1	7.4e-39	JGI6	JGI6_01981 Predicted esterase [Kryptonium sp. JGI-6 : JGI6_Kryptonium_JGI_6_NODE_102_len_6711_cov_6_44201_ID_203.102]
2601839585	Carbohydrate Esterases (CEs)	CE1	7.7e-58	JGI7	JGI7_00166 Predicted esterase [Kryptonium sp. JGI-7 : JGI7_102]
2601839646	Carbohydrate Esterases (CEs)	CE1	8.4e-47	JGI7	JGI7_00227 Enterochelin esterase and related enzymes [Kryptonium sp. JGI-7 : JGI7_103]
2601840282	Carbohydrate Esterases (CEs)	CE1	9.5e-08	JGI7	JGI7_00863 2-hydroxymuconate semialdehyde hydrolase (EC 3.7.1.9) [Kryptonium sp. JGI-7 : JGI7_110]
2601840303	Carbohydrate Esterases (CEs)	CE1	2.4e-10	JGI7	JGI7_00884 Dipeptidyl aminopeptidases/acylaminoacyl-peptidases [Kryptonium sp. JGI-7 : JGI7_110]
2601840358	Carbohydrate Esterases (CEs)	CE1	1.3e-15	JGI7	JGI7_00939 Dipeptidyl aminopeptidases/acylaminoacyl-peptidases [Kryptonium sp. JGI-7 : JGI7_111]
2601840644	Carbohydrate Esterases (CEs)	CE1	3.6e-06	JGI7	JGI7_01225 Predicted hydrolases or acyltransferases (alpha/beta hydrolase superfamily) [Kryptonium sp. JGI-7 : JGI7_117]
2601840989	Carbohydrate Esterases (CEs)	CE1	8.2e-16	JGI7	JGI7_01570 Dipeptidyl aminopeptidases/acylaminoacyl-peptidases [Kryptonium sp. JGI-7 : JGI7_127]
2601841233	Carbohydrate Esterases (CEs)	CE1	7.4e-09	JGI7	JGI7_01815 proline-specific peptidase, Bacillus coagulans-type subfamily [Kryptonium sp. JGI-7 : JGI7_137]
2601841450	Carbohydrate Esterases (CEs)	CE1	1.1e-13	JGI7	JGI7_02032 Dipeptidyl aminopeptidases/acylaminoacyl-peptidases [Kryptonium sp. JGI-7 : JGI7_146]
2601841725	Carbohydrate Esterases (CEs)	CE1	4e-15	JGI7	JGI7_02307 Dipeptidyl aminopeptidases/acylaminoacyl-peptidases [Kryptonium sp. JGI-7 : JGI7_177]
2601842606	Carbohydrate Esterases (CEs)	CE1	2.5e-10	JGI8	JGI8_00859 Dipeptidyl aminopeptidases/acylaminoacyl-peptidases [Kryptonium sp. JGI-8 : JGI8_109]
2601842626	Carbohydrate Esterases (CEs)	CE1	9.5e-08	JGI8	JGI8_00879 2-hydroxymuconate semialdehyde hydrolase (EC 3.7.1.9) [Kryptonium sp. JGI-8 : JGI8_109]
2601842847	Carbohydrate Esterases (CEs)	CE1	6.6e-16	JGI8	JGI8_01100 Dipeptidyl aminopeptidases/acylaminoacyl-peptidases [Kryptonium sp. JGI-8 : JGI8_113]
2601842912	Carbohydrate Esterases (CEs)	CE1	3.6e-06	JGI8	JGI8_01165 Predicted hydrolases or acyltransferases (alpha/beta hydrolase superfamily) [Kryptonium sp. JGI-8 : JGI8_114]
2601843194	Carbohydrate Esterases (CEs)	CE1	1.1e-13	JGI8	JGI8_01447 Dipeptidyl aminopeptidases/acylaminoacyl-peptidases [Kryptonium sp. JGI-8 : JGI8_121]
2601843239	Carbohydrate Esterases (CEs)	CE1	8.4e-47	JGI8	JGI8_01492 Enterochelin esterase and related enzymes [Kryptonium sp. JGI-8 : JGI8_122]
2601843324	Carbohydrate Esterases (CEs)	CE1	7.7e-58	JGI8	JGI8_01577 Predicted esterase [Kryptonium sp. JGI-8 : JGI8_125]
2601843594	Carbohydrate Esterases (CEs)	CE1	7.4e-09	JGI8	JGI8_01848 proline-specific peptidase, Bacillus coagulans-type subfamily [Kryptonium sp. JGI-8 : JGI8_137]
2601844080	Carbohydrate Esterases (CEs)	CE1	8.3e-16	JGI9	JGI9_00121 Dipeptidyl aminopeptidases/acylaminoacyl-peptidases [Kryptonium sp. JGI-9 : JGI9_1003]
2601844475	Carbohydrate Esterases (CEs)	CE1	7.7e-58	JGI9	JGI9_00516 Predicted esterase [Kryptonium sp. JGI-9 : JGI9_1015]
2601844647	Carbohydrate Esterases (CEs)	CE1	1.3e-15	JGI9	JGI9_00688 Dipeptidyl aminopeptidases/acylaminoacyl-peptidases [Kryptonium sp. JGI-9 : JGI9_1021]
2601844669	Carbohydrate Esterases (CEs)	CE1	9.5e-08	JGI9	JGI9_00710 2-hydroxymuconate semialdehyde hydrolase (EC 3.7.1.9) [Kryptonium sp. JGI-9 : JGI9_1022]
2601845224	Carbohydrate Esterases (CEs)	CE1	3.6e-06	JGI9	JGI9_01266 Predicted hydrolases or acyltransferases (alpha/beta hydrolase superfamily) [Kryptonium sp. JGI-9 : JGI9_1054]
2601845229	Carbohydrate Esterases (CEs)	CE1	8.2e-47	JGI9	JGI9_01271 Enterochelin esterase and related enzymes [Kryptonium sp. JGI-9 : JGI9_1055]
2601845730	Carbohydrate Esterases (CEs)	CE1	7e-15	JGI9	JGI9_01772 Dipeptidyl aminopeptidases/acylaminoacyl-peptidases [Kryptonium sp. JGI-9 : JGI9_1111]
2601845966	Carbohydrate Esterases (CEs)	CE1	1.2e-08	JGI9	JGI9_02009 proline-specific peptidase, Bacillus coagulans-type subfamily [Kryptonium sp. JGI-9 : JGI9_1163]
2599793193	Carbohydrate Esterases (CEs)	CE10	1.2e-24	JGI1	JGI1_00596 Dipeptidyl aminopeptidases/acylaminoacyl-peptidases [Kryptonium sp. JGI-1 Ga0063176 : JGI1_Kryptonium_JGI_1_GBS_scaffold00003.3]
2599793300	Carbohydrate Esterases (CEs)	CE10	6.9e-07	JGI1	JGI1_00704 Dipeptidyl aminopeptidases/acylaminoacyl-peptidases [Kryptonium sp. JGI-1 Ga0063176 : JGI1_Kryptonium_JGI_1_GBS_scaffold00004.4]
2599793301	Carbohydrate Esterases (CEs)	CE10	5.6e-09	JGI1	JGI1_00705 Prolyl oligopeptidase family [Kryptonium sp. JGI-1 Ga0063176 : JGI1_Kryptonium_JGI_1_GBS_scaffold00004.4]
2599794138	Carbohydrate Esterases (CEs)	CE10	1.8e-15	JGI1	JGI1_01543 Dipeptidyl aminopeptidases/acylaminoacyl-peptidases [Kryptonium sp. JGI-1 Ga0063176 : JGI1_Kryptonium_JGI_1_GBS_scaffold00010.10]
2599794221	Carbohydrate Esterases (CEs)	CE10	6.4e-08	JGI1	JGI1_01626 Dienelactone hydrolase and related enzymes [Kryptonium sp. JGI-1 Ga0063176 : JGI1_Kryptonium_JGI_1_GBS_scaffold00011.11]
2599794697	Carbohydrate Esterases (CEs)	CE10	1.3e-20	JGI1	JGI1_02102 Dipeptidyl aminopeptidases/acylaminoacyl-peptidases [Kryptonium sp. JGI-1 Ga0063176 : JGI1_Kryptonium_JGI_1_GBS_scaffold00022.22]
2599794708	Carbohydrate Esterases (CEs)	CE10	1.6e-09	JGI1	JGI1_02113 Prolyl oligopeptidase family [Kryptonium sp. JGI-1 Ga0063176 : JGI1_Kryptonium_JGI_1_GBS_scaffold00023.23]
2601846224	Carbohydrate Esterases (CEs)	CE10	6.4e-17	JGI10	JGI10_00211 Dipeptidyl aminopeptidases/acylaminoacyl-peptidases [Kryptonium sp. JGI-10 : JGI10_1005]
2601846242	Carbohydrate Esterases (CEs)	CE10	7.9e-24	JGI10	JGI10_00229 Dipeptidyl aminopeptidases/acylaminoacyl-peptidases [Kryptonium sp. JGI-10 : JGI10_1006]
2601846476	Carbohydrate Esterases (CEs)	CE10	9.3e-10	JGI10	JGI10_00463 prolyl oligopeptidase (EC:3.4.21.26). Serine peptidase. MEROPS family S09A [Kryptonium sp. JGI-10 : JGI10_1014]
2601846566	Carbohydrate Esterases (CEs)	CE10	5.5e-20	JGI10	JGI10_00553 Dipeptidyl aminopeptidases/acylaminoacyl-peptidases [Kryptonium sp. JGI-10 : JGI10_1018]
2601847018	Carbohydrate Esterases (CEs)	CE10	3.1e-06	JGI10	JGI10_01006 Dienelactone hydrolase and related enzymes [Kryptonium sp. JGI-10 : JGI10_1045]
2601847042	Carbohydrate Esterases (CEs)	CE10	9.4e-25	JGI10	JGI10_01030 Dipeptidyl aminopeptidases/acylaminoacyl-peptidases [Kryptonium sp. JGI-10 : JGI10_1047]
2601847633	Carbohydrate Esterases (CEs)	CE10	9.2e-25	JGI11	JGI11_00060 Dipeptidyl aminopeptidases/acylaminoacyl-peptidases [Kryptonium sp. JGI-11 : JGI11_1001]
2601847733	Carbohydrate Esterases (CEs)	CE10	9.4e-25	JGI11	JGI11_00160 Dipeptidyl aminopeptidases/acylaminoacyl-peptidases [Kryptonium sp. JGI-11 : JGI11_1002]
2601848006	Carbohydrate Esterases (CEs)	CE10	5.5e-20	JGI11	JGI11_00434 Dipeptidyl aminopeptidases/acylaminoacyl-peptidases [Kryptonium sp. JGI-11 : JGI11_1007]
2601848404	Carbohydrate Esterases (CEs)	CE10	9.3e-10	JGI11	JGI11_00832 prolyl oligopeptidase (EC:3.4.21.26). Serine peptidase. MEROPS family S09A [Kryptonium sp. JGI-11 : JGI11_1018]
2601848776	Carbohydrate Esterases (CEs)	CE10	9.2e-07	JGI11	JGI11_01204 Predicted hydrolases or acyltransferases (alpha/beta hydrolase superfamily) [Kryptonium sp. JGI-11 : JGI11_1032]
2601849170	Carbohydrate Esterases (CEs)	CE10	4.8e-17	JGI11	JGI11_01598 Dipeptidyl aminopeptidases/acylaminoacyl-peptidases [Kryptonium sp. JGI-11 : JGI11_1055]
2601849233	Carbohydrate Esterases (CEs)	CE10	1.9e-23	JGI11	JGI11_01661 WD40-like Beta Propeller Repeat/Prolyl oligopeptidase family [Kryptonium sp. JGI-11 : JGI11_1059]
2601855487	Carbohydrate Esterases (CEs)	CE10	7.9e-23	JGI12	JGI12_00260 Dipeptidyl aminopeptidases/acylaminoacyl-peptidases [Kryptonium sp. JGI-12 : JGI12_1003]
2601855615	Carbohydrate Esterases (CEs)	CE10	4.8e-17	JGI12	JGI12_00389 Dipeptidyl aminopeptidases/acylaminoacyl-peptidases [Kryptonium sp. JGI-12 : JGI12_1006]
2601856027	Carbohydrate Esterases (CEs)	CE10	5.2e-06	JGI12	JGI12_00801 Dienelactone hydrolase and related enzymes [Kryptonium sp. JGI-12 : JGI12_1016]
2601856120	Carbohydrate Esterases (CEs)	CE10	9.2e-07	JGI12	JGI12_00894 Predicted hydrolases or acyltransferases (alpha/beta hydrolase superfamily) [Kryptonium sp. JGI-12 : JGI12_1020]
2601856880	Carbohydrate Esterases (CEs)	CE10	3.7e-14	JGI12	JGI12_01656 Prolyl oligopeptidase family [Kryptonium sp. JGI-12 : JGI12_1064]
2601857167	Carbohydrate Esterases (CEs)	CE10	1.3e-06	JGI12	JGI12_01943 Prolyl oligopeptidase family [Kryptonium sp. JGI-12 : JGI12_1103]
2601857237	Carbohydrate Esterases (CEs)	CE10	2.5e-10	JGI12	JGI12_02013 Prolyl oligopeptidase family [Kryptonium sp. JGI-12 : JGI12_1116]
2601857517	Carbohydrate Esterases (CEs)	CE10	9.3e-10	JGI13	JGI13_00183 prolyl oligopeptidase (EC:3.4.21.26). Serine peptidase. MEROPS family S09A [Kryptonium sp. JGI-13 : JGI13_1003]
2601858105	Carbohydrate Esterases (CEs)	CE10	4.8e-17	JGI13	JGI13_00773 Dipeptidyl aminopeptidases/acylaminoacyl-peptidases [Kryptonium sp. JGI-13 : JGI13_1017]
2601858565	Carbohydrate Esterases (CEs)	CE10	9.4e-25	JGI13	JGI13_01233 Dipeptidyl aminopeptidases/acylaminoacyl-peptidases [Kryptonium sp. JGI-13 : JGI13_1034]
2601858851	Carbohydrate Esterases (CEs)	CE10	9.2e-07	JGI13	JGI13_01519 Predicted hydrolases or acyltransferases (alpha/beta hydrolase superfamily) [Kryptonium sp. JGI-13 : JGI13_1051]
2601858956	Carbohydrate Esterases (CEs)	CE10	7.9e-23	JGI13	JGI13_01624 Dipeptidyl aminopeptidases/acylaminoacyl-peptidases [Kryptonium sp. JGI-13 : JGI13_1060]
2601859101	Carbohydrate Esterases (CEs)	CE10	6.1e-06	JGI13	JGI13_01769 Dienelactone hydrolase and related enzymes [Kryptonium sp. JGI-13 : JGI13_1074]
2602032688	Carbohydrate Esterases (CEs)	CE10	9.2e-07	JGI14	JGI14_100438 Predicted hydrolases or acyltransferases (alpha/beta hydrolase superfamily) [Kryptonium sp. JGI-14 : JGI14_1004]
2602032903	Carbohydrate Esterases (CEs)	CE10	9.2e-25	JGI14	JGI14_100915 Dipeptidyl aminopeptidases/acylaminoacyl-peptidases [Kryptonium sp. JGI-14 : JGI14_1009]
2602033126	Carbohydrate Esterases (CEs)	CE10	4.8e-17	JGI14	JGI14_101428 Dipeptidyl aminopeptidases/acylaminoacyl-peptidases [Kryptonium sp. JGI-14 : JGI14_1014]
2602033211	Carbohydrate Esterases (CEs)	CE10	9.4e-25	JGI14	JGI14_10179 Dipeptidyl aminopeptidases/acylaminoacyl-peptidases [Kryptonium sp. JGI-14 : JGI14_1017]
2602033658	Carbohydrate Esterases (CEs)	CE10	7.9e-23	JGI14	JGI14_103315 Dipeptidyl aminopeptidases/acylaminoacyl-peptidases [Kryptonium sp. JGI-14 : JGI14_1033]
2602033890	Carbohydrate Esterases (CEs)	CE10	9.3e-10	JGI14	JGI14_104612 prolyl oligopeptidase (EC:3.4.21.26). Serine peptidase. MEROPS family S09A [Kryptonium sp. JGI-14 : JGI14_1046]
2602033961	Carbohydrate Esterases (CEs)	CE10	5.2e-06	JGI14	JGI14_10519 Dienelactone hydrolase and related enzymes [Kryptonium sp. JGI-14 : JGI14_1051]
2602034345	Carbohydrate Esterases (CEs)	CE10	2.2e-10	JGI14	JGI14_10867 Prolyl oligopeptidase family [Kryptonium sp. JGI-14 : JGI14_1086]
2602006136	Carbohydrate Esterases (CEs)	CE10	9.2e-07	JGI15	JGI15_100617 Predicted hydrolases or acyltransferases (alpha/beta hydrolase superfamily) [Kryptonium sp. JGI-15 : JGI15_1006]
2602006199	Carbohydrate Esterases (CEs)	CE10	5.2e-06	JGI15	JGI15_10089 Dienelactone hydrolase and related enzymes [Kryptonium sp. JGI-15 : JGI15_1008]
2602006359	Carbohydrate Esterases (CEs)	CE10	5.4e-20	JGI15	JGI15_101232 Dipeptidyl aminopeptidases/acylaminoacyl-peptidases [Kryptonium sp. JGI-15 : JGI15_1012]
2602006832	Carbohydrate Esterases (CEs)	CE10	9.3e-10	JGI15	JGI15_10356 prolyl oligopeptidase (EC:3.4.21.26). Serine peptidase. MEROPS family S09A [Kryptonium sp. JGI-15 : JGI15_1035]
2602007098	Carbohydrate Esterases (CEs)	CE10	7.9e-23	JGI15	JGI15_10543 Dipeptidyl aminopeptidases/acylaminoacyl-peptidases [Kryptonium sp. JGI-15 : JGI15_1054]
2602007275	Carbohydrate Esterases (CEs)	CE10	9.2e-25	JGI15	JGI15_10685 Dipeptidyl aminopeptidases/acylaminoacyl-peptidases [Kryptonium sp. JGI-15 : JGI15_1068]
2602015974	Carbohydrate Esterases (CEs)	CE10	7.9e-23	JGI16	JGI16_10175 Dipeptidyl aminopeptidases/acylaminoacyl-peptidases [Kryptonium sp. JGI-16 : JGI16_1017]
2602016018	Carbohydrate Esterases (CEs)	CE10	9.2e-25	JGI16	JGI16_102010 Dipeptidyl aminopeptidases/acylaminoacyl-peptidases [Kryptonium sp. JGI-16 : JGI16_1020]
2602016257	Carbohydrate Esterases (CEs)	CE10	5.5e-20	JGI16	JGI16_10419 Dipeptidyl aminopeptidases/acylaminoacyl-peptidases [Kryptonium sp. JGI-16 : JGI16_1041]
2602016290	Carbohydrate Esterases (CEs)	CE10	9.2e-07	JGI16	JGI16_10445 Predicted hydrolases or acyltransferases (alpha/beta hydrolase superfamily) [Kryptonium sp. JGI-16 : JGI16_1044]
2602016766	Carbohydrate Esterases (CEs)	CE10	5.2e-06	JGI16	JGI16_10964 Dienelactone hydrolase and related enzymes [Kryptonium sp. JGI-16 : JGI16_1096]
2602017126	Carbohydrate Esterases (CEs)	CE10	2.5e-10	JGI16	JGI16_11674 Prolyl oligopeptidase, N-terminal beta-propeller domain/Prolyl oligopeptidase family [Kryptonium sp. JGI-16 : JGI16_1167]
2602017175	Carbohydrate Esterases (CEs)	CE10	7.6e-17	JGI16	JGI16_11812 Dipeptidyl aminopeptidases/acylaminoacyl-peptidases [Kryptonium sp. JGI-16 : JGI16_1181]
2602031524	Carbohydrate Esterases (CEs)	CE10	7.6e-06	JGI17	JGI17_10037 Dienelactone hydrolase and related enzymes [Kryptonium sp. JGI-17 : JGI17_1003]
2602031632	Carbohydrate Esterases (CEs)	CE10	9.2e-07	JGI17	JGI17_10182 Predicted hydrolases or acyltransferases (alpha/beta hydrolase superfamily) [Kryptonium sp. JGI-17 : JGI17_1018]
2602031759	Carbohydrate Esterases (CEs)	CE10	7e-07	JGI17	JGI17_10361 Prolyl oligopeptidase family [Kryptonium sp. JGI-17 : JGI17_1036]
2599795400	Carbohydrate Esterases (CEs)	CE10	3e-08	JGI2	JGI2_00484 Dienelactone hydrolase and related enzymes [Kryptonium sp. JGI-2 Ga0063198 : JGI2_Kryptonium_JGI_2_Jinze_NODE_937_len_12958_cov_2_26709_ID_1873.28]
2599796061	Carbohydrate Esterases (CEs)	CE10	2.6e-20	JGI2	JGI2_01146 Prolyl oligopeptidase family [Kryptonium sp. JGI-2 Ga0063198 : JGI2_Kryptonium_JGI_2_Jinze_NODE_1674_len_7660_cov_2_7114_ID_3347.93]
2599796385	Carbohydrate Esterases (CEs)	CE10	7.5e-09	JGI2	JGI2_01471 prolyl oligopeptidase (EC:3.4.21.26). Serine peptidase. MEROPS family S09A [Kryptonium sp. JGI-2 Ga0063198 : JGI2_Kryptonium_JGI_2_Jinze_NODE_2213_len_5807_cov_2_23926_ID_4425.141]
2599796435	Carbohydrate Esterases (CEs)	CE10	1.5e-21	JGI2	JGI2_01521 Prolyl oligopeptidase family [Kryptonium sp. JGI-2 Ga0063198 : JGI2_Kryptonium_JGI_2_Jinze_NODE_2299_len_5658_cov_2_22998_ID_4597.150]
2600398862	Carbohydrate Esterases (CEs)	CE10	2.5e-08	JGI20	JGI20_00584 Predicted hydrolases or acyltransferases (alpha/beta hydrolase superfamily) [Kryptonium sp. JGI-20 : JGI20_Kryptonium_JGI_20_NODE_16_len_25637_cov_1348_41_ID_31.16]
2600399052	Carbohydrate Esterases (CEs)	CE10	4.1e-08	JGI20	JGI20_00774 Dienelactone hydrolase and related enzymes [Kryptonium sp. JGI-20 : JGI20_Kryptonium_JGI_20_NODE_26_len_19337_cov_189_226_ID_51.26]
2600399110	Carbohydrate Esterases (CEs)	CE10	1.1e-17	JGI20	JGI20_00832 Dipeptidyl aminopeptidases/acylaminoacyl-peptidases [Kryptonium sp. JGI-20 : JGI20_Kryptonium_JGI_20_NODE_30_len_17544_cov_769_622_ID_59.30]
2600399386	Carbohydrate Esterases (CEs)	CE10	5e-24	JGI20	JGI20_01109 Dipeptidyl aminopeptidases/acylaminoacyl-peptidases [Kryptonium sp. JGI-20 : JGI20_Kryptonium_JGI_20_NODE_48_len_12931_cov_67_3961_ID_95.48]
2600399621	Carbohydrate Esterases (CEs)	CE10	1.3e-19	JGI20	JGI20_01344 Dipeptidyl aminopeptidases/acylaminoacyl-peptidases [Kryptonium sp. JGI-20 : JGI20_Kryptonium_JGI_20_NODE_70_len_9445_cov_19_8356_ID_139.70]
2600400252	Carbohydrate Esterases (CEs)	CE10	1e-21	JGI22	JGI22_00309 Dipeptidyl aminopeptidases/acylaminoacyl-peptidases [Kryptonium sp. JGI-22 : JGI22_Kryptonium_JGI_22_NODE_26_len_7999_cov_1433_96_ID_51.26]
2601850005	Carbohydrate Esterases (CEs)	CE10	3e-07	JGI23	JGI23_00273 Dienelactone hydrolase and related enzymes [Kryptonium sp. JGI-23 : JGI23_102]
2601850069	Carbohydrate Esterases (CEs)	CE10	9.9e-22	JGI23	JGI23_00337 Dipeptidyl aminopeptidases/acylaminoacyl-peptidases [Kryptonium sp. JGI-23 : JGI23_103]
2601850321	Carbohydrate Esterases (CEs)	CE10	5.9e-17	JGI23	JGI23_00589 Dipeptidyl aminopeptidases/acylaminoacyl-peptidases [Kryptonium sp. JGI-23 : JGI23_105]
2601850407	Carbohydrate Esterases (CEs)	CE10	2.4e-08	JGI23	JGI23_00675 prolyl oligopeptidase (EC:3.4.21.26). Serine peptidase. MEROPS family S09A [Kryptonium sp. JGI-23 : JGI23_106]
2601850493	Carbohydrate Esterases (CEs)	CE10	6.2e-19	JGI23	JGI23_00761 Dipeptidyl aminopeptidases/acylaminoacyl-peptidases [Kryptonium sp. JGI-23 : JGI23_106]
2601850518	Carbohydrate Esterases (CEs)	CE10	2.1e-25	JGI23	JGI23_00786 Dipeptidyl aminopeptidases/acylaminoacyl-peptidases [Kryptonium sp. JGI-23 : JGI23_107]
2601850820	Carbohydrate Esterases (CEs)	CE10	6.3e-26	JGI23	JGI23_01088 Dipeptidyl aminopeptidases/acylaminoacyl-peptidases [Kryptonium sp. JGI-23 : JGI23_110]
2601852036	Carbohydrate Esterases (CEs)	CE10	5.1e-24	JGI24	JGI24_00324 Dipeptidyl aminopeptidases/acylaminoacyl-peptidases [Kryptonium sp. JGI-24 : JGI24_1008]
2601852231	Carbohydrate Esterases (CEs)	CE10	3.8e-09	JGI24	JGI24_00520 Serine proteases of the peptidase family S9A [Kryptonium sp. JGI-24 : JGI24_1015]
2601852432	Carbohydrate Esterases (CEs)	CE10	2.1e-21	JGI24	JGI24_00721 Dipeptidyl aminopeptidases/acylaminoacyl-peptidases [Kryptonium sp. JGI-24 : JGI24_1025]
2601852603	Carbohydrate Esterases (CEs)	CE10	1.6e-08	JGI24	JGI24_00892 Dienelactone hydrolase and related enzymes [Kryptonium sp. JGI-24 : JGI24_1033]
2601852875	Carbohydrate Esterases (CEs)	CE10	1.3e-19	JGI24	JGI24_01164 Dipeptidyl aminopeptidases/acylaminoacyl-peptidases [Kryptonium sp. JGI-24 : JGI24_1053]
2601852913	Carbohydrate Esterases (CEs)	CE10	1e-24	JGI24	JGI24_01202 Dipeptidyl aminopeptidases/acylaminoacyl-peptidases [Kryptonium sp. JGI-24 : JGI24_1056]
2601853605	Carbohydrate Esterases (CEs)	CE10	7.5e-16	JGI25	JGI25_00054 Dipeptidyl aminopeptidases/acylaminoacyl-peptidases [Kryptonium sp. JGI-25 : JGI25_1002]
2601853969	Carbohydrate Esterases (CEs)	CE10	4.8e-09	JGI25	JGI25_00418 Prolyl oligopeptidase, N-terminal beta-propeller domain/Prolyl oligopeptidase family [Kryptonium sp. JGI-25 : JGI25_1016]
2601854165	Carbohydrate Esterases (CEs)	CE10	2.1e-21	JGI25	JGI25_00614 Dipeptidyl aminopeptidases/acylaminoacyl-peptidases [Kryptonium sp. JGI-25 : JGI25_1028]
2601854595	Carbohydrate Esterases (CEs)	CE10	2.2e-08	JGI25	JGI25_01045 Dienelactone hydrolase and related enzymes [Kryptonium sp. JGI-25 : JGI25_1066]
2601854740	Carbohydrate Esterases (CEs)	CE10	3e-19	JGI25	JGI25_01190 Dipeptidyl aminopeptidases/acylaminoacyl-peptidases [Kryptonium sp. JGI-25 : JGI25_1083]
2601854788	Carbohydrate Esterases (CEs)	CE10	2.3e-08	JGI25	JGI25_01238 Dienelactone hydrolase and related enzymes [Kryptonium sp. JGI-25 : JGI25_1090]
2601854809	Carbohydrate Esterases (CEs)	CE10	1e-24	JGI25	JGI25_01259 Dipeptidyl aminopeptidases/acylaminoacyl-peptidases [Kryptonium sp. JGI-25 : JGI25_1094]
2599796706	Carbohydrate Esterases (CEs)	CE10	7.5e-09	JGI3	JGI3_00130 prolyl oligopeptidase (EC:3.4.21.26). Serine peptidase. MEROPS family S09A [Kryptonium sp. JGI-3 Ga0063199 : JGI3_Kryptonium_JGI_3_Gongxiaoshe_NODE_3_len_528056_cov_23_5693_ID_5.1]
2599797018	Carbohydrate Esterases (CEs)	CE10	1.3e-19	JGI3	JGI3_00443 Dipeptidyl aminopeptidases/acylaminoacyl-peptidases [Kryptonium sp. JGI-3 Ga0063199 : JGI3_Kryptonium_JGI_3_Gongxiaoshe_NODE_3_len_528056_cov_23_5693_ID_5.1]
2599797349	Carbohydrate Esterases (CEs)	CE10	2.1e-21	JGI3	JGI3_00775 Dipeptidyl aminopeptidases/acylaminoacyl-peptidases [Kryptonium sp. JGI-3 Ga0063199 : JGI3_Kryptonium_JGI_3_Gongxiaoshe_NODE_14_len_345580_cov_23_691_ID_27.2]
2599797640	Carbohydrate Esterases (CEs)	CE10	2.3e-08	JGI3	JGI3_01066 Dienelactone hydrolase and related enzymes [Kryptonium sp. JGI-3 Ga0063199 : JGI3_Kryptonium_JGI_3_Gongxiaoshe_NODE_27_len_241734_cov_24_3649_ID_53.4]
2599798156	Carbohydrate Esterases (CEs)	CE10	1e-24	JGI3	JGI3_01583 Dipeptidyl aminopeptidases/acylaminoacyl-peptidases [Kryptonium sp. JGI-3 Ga0063199 : JGI3_Kryptonium_JGI_3_Gongxiaoshe_NODE_33_len_213661_cov_24_1711_ID_65.6]
2599798204	Carbohydrate Esterases (CEs)	CE10	2.1e-08	JGI3	JGI3_01631 Dienelactone hydrolase and related enzymes [Kryptonium sp. JGI-3 Ga0063199 : JGI3_Kryptonium_JGI_3_Gongxiaoshe_NODE_33_len_213661_cov_24_1711_ID_65.6]
2599798346	Carbohydrate Esterases (CEs)	CE10	5e-24	JGI3	JGI3_01773 Dipeptidyl aminopeptidases/acylaminoacyl-peptidases [Kryptonium sp. JGI-3 Ga0063199 : JGI3_Kryptonium_JGI_3_Gongxiaoshe_NODE_37_len_208343_cov_23_9641_ID_73.7]
2599798855	Carbohydrate Esterases (CEs)	CE10	4.5e-16	JGI3	JGI3_02282 Dipeptidyl aminopeptidases/acylaminoacyl-peptidases [Kryptonium sp. JGI-3 Ga0063199 : JGI3_Kryptonium_JGI_3_Gongxiaoshe_NODE_157_len_67015_cov_23_5475_ID_313.13]
2599800014	Carbohydrate Esterases (CEs)	CE10	9.3e-10	JGI4	JGI4_01034 prolyl oligopeptidase (EC:3.4.21.26). Serine peptidase. MEROPS family S09A [Kryptonium sp. JGI-4 Ga0063200 : JGI4_Kryptonium_JGI_4_Dewar_Creek_draft_1000018.4]
2599800263	Carbohydrate Esterases (CEs)	CE10	7.9e-23	JGI4	JGI4_01283 Dipeptidyl aminopeptidases/acylaminoacyl-peptidases [Kryptonium sp. JGI-4 Ga0063200 : JGI4_Kryptonium_JGI_4_Dewar_Creek_draft_1000019.5]
2599800385	Carbohydrate Esterases (CEs)	CE10	4.8e-17	JGI4	JGI4_01405 Dipeptidyl aminopeptidases/acylaminoacyl-peptidases [Kryptonium sp. JGI-4 Ga0063200 : JGI4_Kryptonium_JGI_4_Dewar_Creek_draft_1000019.5]
2599800491	Carbohydrate Esterases (CEs)	CE10	5.5e-20	JGI4	JGI4_01511 Dipeptidyl aminopeptidases/acylaminoacyl-peptidases [Kryptonium sp. JGI-4 Ga0063200 : JGI4_Kryptonium_JGI_4_Dewar_Creek_draft_1000027.6]
2599800539	Carbohydrate Esterases (CEs)	CE10	9.2e-07	JGI4	JGI4_01559 Predicted hydrolases or acyltransferases (alpha/beta hydrolase superfamily) [Kryptonium sp. JGI-4 Ga0063200 : JGI4_Kryptonium_JGI_4_Dewar_Creek_draft_1000027.6]
2599800716	Carbohydrate Esterases (CEs)	CE10	9.4e-25	JGI4	JGI4_01736 Dipeptidyl aminopeptidases/acylaminoacyl-peptidases [Kryptonium sp. JGI-4 Ga0063200 : JGI4_Kryptonium_JGI_4_Dewar_Creek_draft_1000027.6]
2599800928	Carbohydrate Esterases (CEs)	CE10	9.2e-25	JGI4	JGI4_01948 Dipeptidyl aminopeptidases/acylaminoacyl-peptidases [Kryptonium sp. JGI-4 Ga0063200 : JGI4_Kryptonium_JGI_4_Dewar_Creek_draft_1000056.8]
2599801163	Carbohydrate Esterases (CEs)	CE10	5.2e-06	JGI4	JGI4_02184 Dienelactone hydrolase and related enzymes [Kryptonium sp. JGI-4 Ga0063200 : JGI4_Kryptonium_JGI_4_Dewar_Creek_draft_1000131.11]
2600394186	Carbohydrate Esterases (CEs)	CE10	7.9e-23	JGI5	JGI5_00045 Dipeptidyl aminopeptidases/acylaminoacyl-peptidases [Kryptonium sp. JGI-5 : JGI5_Kryptonium_JGI_5_NODE_1_len_74955_cov_384_653_ID_1.1]
2600394252	Carbohydrate Esterases (CEs)	CE10	9.2e-25	JGI5	JGI5_00111 Dipeptidyl aminopeptidases/acylaminoacyl-peptidases [Kryptonium sp. JGI-5 : JGI5_Kryptonium_JGI_5_NODE_2_len_74679_cov_657_024_ID_3.2]
2600395415	Carbohydrate Esterases (CEs)	CE10	9.4e-25	JGI5	JGI5_01277 Dipeptidyl aminopeptidases/acylaminoacyl-peptidases [Kryptonium sp. JGI-5 : JGI5_Kryptonium_JGI_5_NODE_30_len_29023_cov_1096_41_ID_59.30]
2600395452	Carbohydrate Esterases (CEs)	CE10	2.4e-10	JGI5	JGI5_01314 Prolyl oligopeptidase family [Kryptonium sp. JGI-5 : JGI5_Kryptonium_JGI_5_NODE_31_len_28581_cov_960_299_ID_61.31]
2600395582	Carbohydrate Esterases (CEs)	CE10	5.2e-06	JGI5	JGI5_01444 Dienelactone hydrolase and related enzymes [Kryptonium sp. JGI-5 : JGI5_Kryptonium_JGI_5_NODE_36_len_24340_cov_1300_37_ID_71.36]
2600395649	Carbohydrate Esterases (CEs)	CE10	4.8e-17	JGI5	JGI5_01511 Dipeptidyl aminopeptidases/acylaminoacyl-peptidases [Kryptonium sp. JGI-5 : JGI5_Kryptonium_JGI_5_NODE_39_len_23391_cov_373_741_ID_77.39]
2600396090	Carbohydrate Esterases (CEs)	CE10	9.2e-07	JGI5	JGI5_01952 Predicted hydrolases or acyltransferases (alpha/beta hydrolase superfamily) [Kryptonium sp. JGI-5 : JGI5_Kryptonium_JGI_5_NODE_67_len_11088_cov_36_1797_ID_133.67]
2600396337	Carbohydrate Esterases (CEs)	CE10	9.2e-07	JGI6	JGI6_00111 Predicted hydrolases or acyltransferases (alpha/beta hydrolase superfamily) [Kryptonium sp. JGI-6 : JGI6_Kryptonium_JGI_6_NODE_2_len_68675_cov_1301_ID_3.2]
2600397376	Carbohydrate Esterases (CEs)	CE10	2.3e-22	JGI6	JGI6_01151 Dipeptidyl aminopeptidases/acylaminoacyl-peptidases [Kryptonium sp. JGI-6 : JGI6_Kryptonium_JGI_6_NODE_36_len_20288_cov_916_128_ID_71.36]
2600397506	Carbohydrate Esterases (CEs)	CE10	9.4e-25	JGI6	JGI6_01282 Dipeptidyl aminopeptidases/acylaminoacyl-peptidases [Kryptonium sp. JGI-6 : JGI6_Kryptonium_JGI_6_NODE_42_len_17423_cov_816_762_ID_83.42]
2600397651	Carbohydrate Esterases (CEs)	CE10	7.8e-12	JGI6	JGI6_01427 Dipeptidyl aminopeptidases/acylaminoacyl-peptidases [Kryptonium sp. JGI-6 : JGI6_Kryptonium_JGI_6_NODE_50_len_15217_cov_1297_31_ID_99.50]
2600397701	Carbohydrate Esterases (CEs)	CE10	5e-18	JGI6	JGI6_01477 Prolyl oligopeptidase family [Kryptonium sp. JGI-6 : JGI6_Kryptonium_JGI_6_NODE_53_len_14828_cov_768_925_ID_105.53]
2600397748	Carbohydrate Esterases (CEs)	CE10	9.3e-10	JGI6	JGI6_01524 prolyl oligopeptidase (EC:3.4.21.26). Serine peptidase. MEROPS family S09A [Kryptonium sp. JGI-6 : JGI6_Kryptonium_JGI_6_NODE_57_len_13526_cov_130_536_ID_113.57]
2600398059	Carbohydrate Esterases (CEs)	CE10	5.2e-06	JGI6	JGI6_01835 Dienelactone hydrolase and related enzymes [Kryptonium sp. JGI-6 : JGI6_Kryptonium_JGI_6_NODE_84_len_8572_cov_18_0672_ID_167.84]
2600398137	Carbohydrate Esterases (CEs)	CE10	2.5e-15	JGI6	JGI6_01913 Prolyl oligopeptidase family [Kryptonium sp. JGI-6 : JGI6_Kryptonium_JGI_6_NODE_93_len_7835_cov_14_0945_ID_185.93]
2601839633	Carbohydrate Esterases (CEs)	CE10	2.2e-10	JGI7	JGI7_00214 Prolyl oligopeptidase, N-terminal beta-propeller domain/Prolyl oligopeptidase family [Kryptonium sp. JGI-7 : JGI7_103]
2601840254	Carbohydrate Esterases (CEs)	CE10	9.2e-07	JGI7	JGI7_00835 Predicted hydrolases or acyltransferases (alpha/beta hydrolase superfamily) [Kryptonium sp. JGI-7 : JGI7_110]
2601840303	Carbohydrate Esterases (CEs)	CE10	5.5e-20	JGI7	JGI7_00884 Dipeptidyl aminopeptidases/acylaminoacyl-peptidases [Kryptonium sp. JGI-7 : JGI7_110]
2601840358	Carbohydrate Esterases (CEs)	CE10	4.8e-17	JGI7	JGI7_00939 Dipeptidyl aminopeptidases/acylaminoacyl-peptidases [Kryptonium sp. JGI-7 : JGI7_111]
2601840562	Carbohydrate Esterases (CEs)	CE10	5.2e-06	JGI7	JGI7_01143 Dienelactone hydrolase and related enzymes [Kryptonium sp. JGI-7 : JGI7_115]
2601840989	Carbohydrate Esterases (CEs)	CE10	9.2e-25	JGI7	JGI7_01570 Dipeptidyl aminopeptidases/acylaminoacyl-peptidases [Kryptonium sp. JGI-7 : JGI7_127]
2601841450	Carbohydrate Esterases (CEs)	CE10	7.9e-23	JGI7	JGI7_02032 Dipeptidyl aminopeptidases/acylaminoacyl-peptidases [Kryptonium sp. JGI-7 : JGI7_146]
2601841725	Carbohydrate Esterases (CEs)	CE10	4.8e-25	JGI7	JGI7_02307 Dipeptidyl aminopeptidases/acylaminoacyl-peptidases [Kryptonium sp. JGI-7 : JGI7_177]
2601842606	Carbohydrate Esterases (CEs)	CE10	5.5e-20	JGI8	JGI8_00859 Dipeptidyl aminopeptidases/acylaminoacyl-peptidases [Kryptonium sp. JGI-8 : JGI8_109]
2601842655	Carbohydrate Esterases (CEs)	CE10	9.2e-07	JGI8	JGI8_00908 Predicted hydrolases or acyltransferases (alpha/beta hydrolase superfamily) [Kryptonium sp. JGI-8 : JGI8_109]
2601842847	Carbohydrate Esterases (CEs)	CE10	7.3e-25	JGI8	JGI8_01100 Dipeptidyl aminopeptidases/acylaminoacyl-peptidases [Kryptonium sp. JGI-8 : JGI8_113]
2601843194	Carbohydrate Esterases (CEs)	CE10	7.9e-23	JGI8	JGI8_01447 Dipeptidyl aminopeptidases/acylaminoacyl-peptidases [Kryptonium sp. JGI-8 : JGI8_121]
2601843252	Carbohydrate Esterases (CEs)	CE10	9.3e-10	JGI8	JGI8_01505 prolyl oligopeptidase (EC:3.4.21.26). Serine peptidase. MEROPS family S09A [Kryptonium sp. JGI-8 : JGI8_122]
2601844080	Carbohydrate Esterases (CEs)	CE10	9.2e-25	JGI9	JGI9_00121 Dipeptidyl aminopeptidases/acylaminoacyl-peptidases [Kryptonium sp. JGI-9 : JGI9_1003]
2601844434	Carbohydrate Esterases (CEs)	CE10	9.3e-10	JGI9	JGI9_00475 prolyl oligopeptidase (EC:3.4.21.26). Serine peptidase. MEROPS family S09A [Kryptonium sp. JGI-9 : JGI9_1013]
2601844647	Carbohydrate Esterases (CEs)	CE10	4.8e-17	JGI9	JGI9_00688 Dipeptidyl aminopeptidases/acylaminoacyl-peptidases [Kryptonium sp. JGI-9 : JGI9_1021]
2601844934	Carbohydrate Esterases (CEs)	CE10	9.2e-07	JGI9	JGI9_00976 Predicted hydrolases or acyltransferases (alpha/beta hydrolase superfamily) [Kryptonium sp. JGI-9 : JGI9_1035]
2601845600	Carbohydrate Esterases (CEs)	CE10	2.4e-10	JGI9	JGI9_01642 Prolyl oligopeptidase family [Kryptonium sp. JGI-9 : JGI9_1092]
2601845730	Carbohydrate Esterases (CEs)	CE10	9.4e-25	JGI9	JGI9_01772 Dipeptidyl aminopeptidases/acylaminoacyl-peptidases [Kryptonium sp. JGI-9 : JGI9_1111]
2599794605	Carbohydrate Esterases (CEs)	CE11	6e-98	JGI1	JGI1_02010 3-hydroxyacyl-[acyl-carrier-protein] dehydratase (EC 4.2.1.-)/UDP-3-O-[3-hydroxymyristoyl] N-acetylglucosamine deacetylase (EC 3.5.1.108) [Kryptonium sp. JGI-1 Ga0063176 : JGI1_Kryptonium_JGI_1_GBS_scaffold00019.19]
2601846432	Carbohydrate Esterases (CEs)	CE11	4.4e-97	JGI10	JGI10_00419 3-hydroxyacyl-[acyl-carrier-protein] dehydratase (EC 4.2.1.-)/UDP-3-O-[3-hydroxymyristoyl] N-acetylglucosamine deacetylase (EC 3.5.1.108) [Kryptonium sp. JGI-10 : JGI10_1013]
2601847817	Carbohydrate Esterases (CEs)	CE11	4.4e-97	JGI11	JGI11_00245 3-hydroxyacyl-[acyl-carrier-protein] dehydratase (EC 4.2.1.-)/UDP-3-O-[3-hydroxymyristoyl] N-acetylglucosamine deacetylase (EC 3.5.1.108) [Kryptonium sp. JGI-11 : JGI11_1004]
2601857119	Carbohydrate Esterases (CEs)	CE11	4.4e-97	JGI12	JGI12_01895 3-hydroxyacyl-[acyl-carrier-protein] dehydratase (EC 4.2.1.-)/UDP-3-O-[3-hydroxymyristoyl] N-acetylglucosamine deacetylase (EC 3.5.1.108) [Kryptonium sp. JGI-12 : JGI12_1094]
2601858669	Carbohydrate Esterases (CEs)	CE11	4.4e-97	JGI13	JGI13_01337 3-hydroxyacyl-[acyl-carrier-protein] dehydratase (EC 4.2.1.-)/UDP-3-O-[3-hydroxymyristoyl] N-acetylglucosamine deacetylase (EC 3.5.1.108) [Kryptonium sp. JGI-13 : JGI13_1039]
2602032837	Carbohydrate Esterases (CEs)	CE11	1.1e-38	JGI14	JGI14_100740 3-hydroxyacyl-[acyl-carrier-protein] dehydratase (EC 4.2.1.-) [Kryptonium sp. JGI-14 : JGI14_1007]
2602006417	Carbohydrate Esterases (CEs)	CE11	4.4e-97	JGI15	JGI15_101423 3-hydroxyacyl-[acyl-carrier-protein] dehydratase (EC 4.2.1.-)/UDP-3-O-[3-hydroxymyristoyl] N-acetylglucosamine deacetylase (EC 3.5.1.108) [Kryptonium sp. JGI-15 : JGI15_1014]
2599795927	Carbohydrate Esterases (CEs)	CE11	7.9e-98	JGI2	JGI2_01012 3-hydroxyacyl-[acyl-carrier-protein] dehydratase (EC 4.2.1.-)/UDP-3-O-[3-hydroxymyristoyl] N-acetylglucosamine deacetylase (EC 3.5.1.108) [Kryptonium sp. JGI-2 Ga0063198 : JGI2_Kryptonium_JGI_2_Jinze_NODE_1409_len_8957_cov_2_63103_ID_2817.77]
2600399241	Carbohydrate Esterases (CEs)	CE11	7.9e-98	JGI20	JGI20_00964 3-hydroxyacyl-[acyl-carrier-protein] dehydratase (EC 4.2.1.-)/UDP-3-O-[3-hydroxymyristoyl] N-acetylglucosamine deacetylase (EC 3.5.1.108) [Kryptonium sp. JGI-20 : JGI20_Kryptonium_JGI_20_NODE_38_len_15364_cov_19_9205_ID_75.38]
2601852175	Carbohydrate Esterases (CEs)	CE11	3.1e-24	JGI24	JGI24_00464 3-hydroxyacyl-[acyl-carrier-protein] dehydratase (EC 4.2.1.-) [Kryptonium sp. JGI-24 : JGI24_1013]
2601854181	Carbohydrate Esterases (CEs)	CE11	7.9e-98	JGI25	JGI25_00630 3-hydroxyacyl-[acyl-carrier-protein] dehydratase (EC 4.2.1.-)/UDP-3-O-[3-hydroxymyristoyl] N-acetylglucosamine deacetylase (EC 3.5.1.108) [Kryptonium sp. JGI-25 : JGI25_1029]
2599797563	Carbohydrate Esterases (CEs)	CE11	7.9e-98	JGI3	JGI3_00989 3-hydroxyacyl-[acyl-carrier-protein] dehydratase (EC 4.2.1.-)/UDP-3-O-[3-hydroxymyristoyl] N-acetylglucosamine deacetylase (EC 3.5.1.108) [Kryptonium sp. JGI-3 Ga0063199 : JGI3_Kryptonium_JGI_3_Gongxiaoshe_NODE_26_len_244187_cov_23_0937_ID_51.3]
2599799159	Carbohydrate Esterases (CEs)	CE11	4.4e-97	JGI4	JGI4_00178 3-hydroxyacyl-[acyl-carrier-protein] dehydratase (EC 4.2.1.-)/UDP-3-O-[3-hydroxymyristoyl] N-acetylglucosamine deacetylase (EC 3.5.1.108) [Kryptonium sp. JGI-4 Ga0063200 : JGI4_Kryptonium_JGI_4_Dewar_Creek_draft_1000010.1]
2600395822	Carbohydrate Esterases (CEs)	CE11	6.1e-20	JGI5	JGI5_01684 3-hydroxyacyl-[acyl-carrier-protein] dehydratase (EC 4.2.1.-) [Kryptonium sp. JGI-5 : JGI5_Kryptonium_JGI_5_NODE_47_len_19893_cov_290_969_ID_93.47]
2600395844	Carbohydrate Esterases (CEs)	CE11	2.9e-32	JGI5	JGI5_01706 UDP-3-O-acyl N-acetylglycosamine deacetylase [Kryptonium sp. JGI-5 : JGI5_Kryptonium_JGI_5_NODE_49_len_18576_cov_918_938_ID_97.49]
2600396422	Carbohydrate Esterases (CEs)	CE11	4.4e-97	JGI6	JGI6_00196 3-hydroxyacyl-[acyl-carrier-protein] dehydratase (EC 4.2.1.-)/UDP-3-O-[3-hydroxymyristoyl] N-acetylglucosamine deacetylase (EC 3.5.1.108) [Kryptonium sp. JGI-6 : JGI6_Kryptonium_JGI_6_NODE_4_len_63129_cov_1220_88_ID_7.4]
2601840783	Carbohydrate Esterases (CEs)	CE11	4.4e-97	JGI7	JGI7_01364 3-hydroxyacyl-[acyl-carrier-protein] dehydratase (EC 4.2.1.-)/UDP-3-O-[3-hydroxymyristoyl] N-acetylglucosamine deacetylase (EC 3.5.1.108) [Kryptonium sp. JGI-7 : JGI7_121]
2601843465	Carbohydrate Esterases (CEs)	CE11	4.4e-97	JGI8	JGI8_01718 3-hydroxyacyl-[acyl-carrier-protein] dehydratase (EC 4.2.1.-)/UDP-3-O-[3-hydroxymyristoyl] N-acetylglucosamine deacetylase (EC 3.5.1.108) [Kryptonium sp. JGI-8 : JGI8_130]
2599792818	Carbohydrate Esterases (CEs)	CE14	1.3e-22	JGI1	JGI1_00220 bacillithiol biosynthesis deacetylase BshB1 [Kryptonium sp. JGI-1 Ga0063176 : JGI1_Kryptonium_JGI_1_GBS_scaffold00001.1]
2601846393	Carbohydrate Esterases (CEs)	CE14	4.1e-22	JGI10	JGI10_00380 bacillithiol biosynthesis deacetylase BshB1 [Kryptonium sp. JGI-10 : JGI10_1011]
2601849639	Carbohydrate Esterases (CEs)	CE14	4.1e-22	JGI11	JGI11_02067 bacillithiol biosynthesis deacetylase BshB1 [Kryptonium sp. JGI-11 : JGI11_1105]
2601856772	Carbohydrate Esterases (CEs)	CE14	4.1e-22	JGI12	JGI12_01547 bacillithiol biosynthesis deacetylase BshB1 [Kryptonium sp. JGI-12 : JGI12_1055]
2601858757	Carbohydrate Esterases (CEs)	CE14	4.1e-22	JGI13	JGI13_01425 bacillithiol biosynthesis deacetylase BshB1 [Kryptonium sp. JGI-13 : JGI13_1045]
2602032711	Carbohydrate Esterases (CEs)	CE14	4.1e-22	JGI14	JGI14_100511 bacillithiol biosynthesis deacetylase BshB1 [Kryptonium sp. JGI-14 : JGI14_1005]
2602006572	Carbohydrate Esterases (CEs)	CE14	4.1e-22	JGI15	JGI15_10215 bacillithiol biosynthesis deacetylase BshB1 [Kryptonium sp. JGI-15 : JGI15_1021]
2602031579	Carbohydrate Esterases (CEs)	CE14	4.1e-22	JGI17	JGI17_101010 bacillithiol biosynthesis deacetylase BshB1 [Kryptonium sp. JGI-17 : JGI17_1010]
2599795980	Carbohydrate Esterases (CEs)	CE14	9e-24	JGI2	JGI2_01065 bacillithiol biosynthesis deacetylase BshB1 [Kryptonium sp. JGI-2 Ga0063198 : JGI2_Kryptonium_JGI_2_Jinze_NODE_1489_len_8464_cov_2_81876_ID_2977.82]
2600398802	Carbohydrate Esterases (CEs)	CE14	9e-24	JGI20	JGI20_00524 bacillithiol biosynthesis deacetylase BshB1 [Kryptonium sp. JGI-20 : JGI20_Kryptonium_JGI_20_NODE_14_len_26003_cov_492_011_ID_27.14]
2601850742	Carbohydrate Esterases (CEs)	CE14	1.2e-22	JGI23	JGI23_01010 bacillithiol biosynthesis deacetylase BshB1 [Kryptonium sp. JGI-23 : JGI23_109]
2601852357	Carbohydrate Esterases (CEs)	CE14	9e-24	JGI24	JGI24_00646 bacillithiol biosynthesis deacetylase BshB1 [Kryptonium sp. JGI-24 : JGI24_1021]
2601854315	Carbohydrate Esterases (CEs)	CE14	9e-24	JGI25	JGI25_00764 bacillithiol biosynthesis deacetylase BshB1 [Kryptonium sp. JGI-25 : JGI25_1040]
2599798128	Carbohydrate Esterases (CEs)	CE14	9e-24	JGI3	JGI3_01555 bacillithiol biosynthesis deacetylase BshB1 [Kryptonium sp. JGI-3 Ga0063199 : JGI3_Kryptonium_JGI_3_Gongxiaoshe_NODE_33_len_213661_cov_24_1711_ID_65.6]
2599799462	Carbohydrate Esterases (CEs)	CE14	4.1e-22	JGI4	JGI4_00481 bacillithiol biosynthesis deacetylase BshB1 [Kryptonium sp. JGI-4 Ga0063200 : JGI4_Kryptonium_JGI_4_Dewar_Creek_draft_1000017.3]
2600394870	Carbohydrate Esterases (CEs)	CE14	4.1e-22	JGI5	JGI5_00731 bacillithiol biosynthesis deacetylase BshB1 [Kryptonium sp. JGI-5 : JGI5_Kryptonium_JGI_5_NODE_14_len_43618_cov_802_101_ID_27.14]
2600397117	Carbohydrate Esterases (CEs)	CE14	4.1e-22	JGI6	JGI6_00891 bacillithiol biosynthesis deacetylase BshB1 [Kryptonium sp. JGI-6 : JGI6_Kryptonium_JGI_6_NODE_23_len_25709_cov_622_153_ID_45.23]
2601840117	Carbohydrate Esterases (CEs)	CE14	4.1e-22	JGI7	JGI7_00698 bacillithiol biosynthesis deacetylase BshB1 [Kryptonium sp. JGI-7 : JGI7_108]
2601842324	Carbohydrate Esterases (CEs)	CE14	4.1e-22	JGI8	JGI8_00577 bacillithiol biosynthesis deacetylase BshB1 [Kryptonium sp. JGI-8 : JGI8_105]
2601845605	Carbohydrate Esterases (CEs)	CE14	4.1e-22	JGI9	JGI9_01647 bacillithiol biosynthesis deacetylase BshB1 [Kryptonium sp. JGI-9 : JGI9_1093]
2599793387	Carbohydrate Esterases (CEs)	CE3	2.5e-06	JGI1	JGI1_00791 hypothetical protein [Kryptonium sp. JGI-1 Ga0063176 : JGI1_Kryptonium_JGI_1_GBS_scaffold00004.4]
2601846231	Carbohydrate Esterases (CEs)	CE3	6.9e-08	JGI10	JGI10_00218 hypothetical protein [Kryptonium sp. JGI-10 : JGI10_1006]
2601849084	Carbohydrate Esterases (CEs)	CE3	6.9e-08	JGI11	JGI11_01512 hypothetical protein [Kryptonium sp. JGI-11 : JGI11_1049]
2601855477	Carbohydrate Esterases (CEs)	CE3	6.9e-08	JGI12	JGI12_00250 hypothetical protein [Kryptonium sp. JGI-12 : JGI12_1003]
2601859046	Carbohydrate Esterases (CEs)	CE3	6.9e-08	JGI13	JGI13_01714 hypothetical protein [Kryptonium sp. JGI-13 : JGI13_1068]
2602033677	Carbohydrate Esterases (CEs)	CE3	6.8e-08	JGI14	JGI14_103412 hypothetical protein [Kryptonium sp. JGI-14 : JGI14_1034]
2599794978	Carbohydrate Esterases (CEs)	CE3	1.1e-07	JGI2	JGI2_00061 hypothetical protein [Kryptonium sp. JGI-2 Ga0063198 : JGI2_Kryptonium_JGI_2_Jinze_NODE_583_len_21287_cov_2_34154_ID_1165.3]
2601850829	Carbohydrate Esterases (CEs)	CE3	1.5e-07	JGI23	JGI23_01097 hypothetical protein [Kryptonium sp. JGI-23 : JGI23_110]
2601854822	Carbohydrate Esterases (CEs)	CE3	1.5e-07	JGI25	JGI25_01272 hypothetical protein [Kryptonium sp. JGI-25 : JGI25_1096]
2599797417	Carbohydrate Esterases (CEs)	CE3	1.5e-07	JGI3	JGI3_00843 hypothetical protein [Kryptonium sp. JGI-3 Ga0063199 : JGI3_Kryptonium_JGI_3_Gongxiaoshe_NODE_26_len_244187_cov_23_0937_ID_51.3]
2599800273	Carbohydrate Esterases (CEs)	CE3	6.9e-08	JGI4	JGI4_01293 hypothetical protein [Kryptonium sp. JGI-4 Ga0063200 : JGI4_Kryptonium_JGI_4_Dewar_Creek_draft_1000019.5]
2600394196	Carbohydrate Esterases (CEs)	CE3	6.9e-08	JGI5	JGI5_00055 hypothetical protein [Kryptonium sp. JGI-5 : JGI5_Kryptonium_JGI_5_NODE_1_len_74955_cov_384_653_ID_1.1]
2600397704	Carbohydrate Esterases (CEs)	CE3	6.9e-08	JGI6	JGI6_01480 hypothetical protein [Kryptonium sp. JGI-6 : JGI6_Kryptonium_JGI_6_NODE_54_len_14602_cov_144_151_ID_107.54]
2601841702	Carbohydrate Esterases (CEs)	CE3	6.9e-08	JGI7	JGI7_02284 hypothetical protein [Kryptonium sp. JGI-7 : JGI7_172]
2601843184	Carbohydrate Esterases (CEs)	CE3	6.9e-08	JGI8	JGI8_01437 hypothetical protein [Kryptonium sp. JGI-8 : JGI8_121]
2599794293	Carbohydrate Esterases (CEs)	CE4	1.8e-31	JGI1	JGI1_01698 Predicted xylanase/chitin deacetylase [Kryptonium sp. JGI-1 Ga0063176 : JGI1_Kryptonium_JGI_1_GBS_scaffold00012.12]
2601849077	Carbohydrate Esterases (CEs)	CE4	7.3e-28	JGI11	JGI11_01505 Predicted xylanase/chitin deacetylase [Kryptonium sp. JGI-11 : JGI11_1048]
2601857064	Carbohydrate Esterases (CEs)	CE4	7.3e-28	JGI12	JGI12_01840 Predicted xylanase/chitin deacetylase [Kryptonium sp. JGI-12 : JGI12_1085]
2601859552	Carbohydrate Esterases (CEs)	CE4	7.3e-28	JGI13	JGI13_02221 Predicted xylanase/chitin deacetylase [Kryptonium sp. JGI-13 : JGI13_1159]
2602033730	Carbohydrate Esterases (CEs)	CE4	7.3e-28	JGI14	JGI14_10377 Predicted xylanase/chitin deacetylase [Kryptonium sp. JGI-14 : JGI14_1037]
2602007327	Carbohydrate Esterases (CEs)	CE4	7.3e-28	JGI15	JGI15_10744 Predicted xylanase/chitin deacetylase [Kryptonium sp. JGI-15 : JGI15_1074]
2602016953	Carbohydrate Esterases (CEs)	CE4	7.3e-28	JGI16	JGI16_11305 Predicted xylanase/chitin deacetylase [Kryptonium sp. JGI-16 : JGI16_1130]
2599796190	Carbohydrate Esterases (CEs)	CE4	1.7e-30	JGI2	JGI2_01275 Predicted xylanase/chitin deacetylase [Kryptonium sp. JGI-2 Ga0063198 : JGI2_Kryptonium_JGI_2_Jinze_NODE_1927_len_6652_cov_2_23709_ID_3853.111]
2599798647	Carbohydrate Esterases (CEs)	CE4	1.7e-30	JGI3	JGI3_02074 Predicted xylanase/chitin deacetylase [Kryptonium sp. JGI-3 Ga0063199 : JGI3_Kryptonium_JGI_3_Gongxiaoshe_NODE_99_len_95948_cov_26_4904_ID_197.10]
2599800771	Carbohydrate Esterases (CEs)	CE4	7.3e-28	JGI4	JGI4_01791 Predicted xylanase/chitin deacetylase [Kryptonium sp. JGI-4 Ga0063200 : JGI4_Kryptonium_JGI_4_Dewar_Creek_draft_1000027.6]
2600395721	Carbohydrate Esterases (CEs)	CE4	7.3e-28	JGI5	JGI5_01583 Predicted xylanase/chitin deacetylase [Kryptonium sp. JGI-5 : JGI5_Kryptonium_JGI_5_NODE_43_len_21610_cov_35_0148_ID_85.43]
2601840046	Carbohydrate Esterases (CEs)	CE4	7.3e-28	JGI7	JGI7_00627 Predicted xylanase/chitin deacetylase [Kryptonium sp. JGI-7 : JGI7_107]
2601842550	Carbohydrate Esterases (CEs)	CE4	7.3e-28	JGI8	JGI8_00803 Predicted xylanase/chitin deacetylase [Kryptonium sp. JGI-8 : JGI8_108]
2601844287	Carbohydrate Esterases (CEs)	CE4	7.5e-28	JGI9	JGI9_00328 Predicted xylanase/chitin deacetylase [Kryptonium sp. JGI-9 : JGI9_1008]
2599793193	Carbohydrate Esterases (CEs)	CE7	5.2e-09	JGI1	JGI1_00596 Dipeptidyl aminopeptidases/acylaminoacyl-peptidases [Kryptonium sp. JGI-1 Ga0063176 : JGI1_Kryptonium_JGI_1_GBS_scaffold00003.3]
2599794138	Carbohydrate Esterases (CEs)	CE7	3.1e-07	JGI1	JGI1_01543 Dipeptidyl aminopeptidases/acylaminoacyl-peptidases [Kryptonium sp. JGI-1 Ga0063176 : JGI1_Kryptonium_JGI_1_GBS_scaffold00010.10]
2599794221	Carbohydrate Esterases (CEs)	CE7	2.6e-12	JGI1	JGI1_01626 Dienelactone hydrolase and related enzymes [Kryptonium sp. JGI-1 Ga0063176 : JGI1_Kryptonium_JGI_1_GBS_scaffold00011.11]
2599794378	Carbohydrate Esterases (CEs)	CE7	1.7e-10	JGI1	JGI1_01783 Alpha/beta hydrolase family [Kryptonium sp. JGI-1 Ga0063176 : JGI1_Kryptonium_JGI_1_GBS_scaffold00013.13]
2599794697	Carbohydrate Esterases (CEs)	CE7	1.6e-15	JGI1	JGI1_02102 Dipeptidyl aminopeptidases/acylaminoacyl-peptidases [Kryptonium sp. JGI-1 Ga0063176 : JGI1_Kryptonium_JGI_1_GBS_scaffold00022.22]
2601846224	Carbohydrate Esterases (CEs)	CE7	4.9e-07	JGI10	JGI10_00211 Dipeptidyl aminopeptidases/acylaminoacyl-peptidases [Kryptonium sp. JGI-10 : JGI10_1005]
2601846242	Carbohydrate Esterases (CEs)	CE7	6.8e-15	JGI10	JGI10_00229 Dipeptidyl aminopeptidases/acylaminoacyl-peptidases [Kryptonium sp. JGI-10 : JGI10_1006]
2601847018	Carbohydrate Esterases (CEs)	CE7	1.4e-10	JGI10	JGI10_01006 Dienelactone hydrolase and related enzymes [Kryptonium sp. JGI-10 : JGI10_1045]
2601847042	Carbohydrate Esterases (CEs)	CE7	8.8e-12	JGI10	JGI10_01030 Dipeptidyl aminopeptidases/acylaminoacyl-peptidases [Kryptonium sp. JGI-10 : JGI10_1047]
2601847177	Carbohydrate Esterases (CEs)	CE7	4.5e-12	JGI10	JGI10_01166 Alpha/beta hydrolase family [Kryptonium sp. JGI-10 : JGI10_1061]
2601847633	Carbohydrate Esterases (CEs)	CE7	6.7e-10	JGI11	JGI11_00060 Dipeptidyl aminopeptidases/acylaminoacyl-peptidases [Kryptonium sp. JGI-11 : JGI11_1001]
2601847733	Carbohydrate Esterases (CEs)	CE7	8.8e-12	JGI11	JGI11_00160 Dipeptidyl aminopeptidases/acylaminoacyl-peptidases [Kryptonium sp. JGI-11 : JGI11_1002]
2601848736	Carbohydrate Esterases (CEs)	CE7	4.5e-12	JGI11	JGI11_01164 Alpha/beta hydrolase family [Kryptonium sp. JGI-11 : JGI11_1030]
2601849170	Carbohydrate Esterases (CEs)	CE7	4.9e-07	JGI11	JGI11_01598 Dipeptidyl aminopeptidases/acylaminoacyl-peptidases [Kryptonium sp. JGI-11 : JGI11_1055]
2601849233	Carbohydrate Esterases (CEs)	CE7	4e-15	JGI11	JGI11_01661 WD40-like Beta Propeller Repeat/Prolyl oligopeptidase family [Kryptonium sp. JGI-11 : JGI11_1059]
2601855487	Carbohydrate Esterases (CEs)	CE7	2.3e-14	JGI12	JGI12_00260 Dipeptidyl aminopeptidases/acylaminoacyl-peptidases [Kryptonium sp. JGI-12 : JGI12_1003]
2601855615	Carbohydrate Esterases (CEs)	CE7	4.9e-07	JGI12	JGI12_00389 Dipeptidyl aminopeptidases/acylaminoacyl-peptidases [Kryptonium sp. JGI-12 : JGI12_1006]
2601856027	Carbohydrate Esterases (CEs)	CE7	6.2e-11	JGI12	JGI12_00801 Dienelactone hydrolase and related enzymes [Kryptonium sp. JGI-12 : JGI12_1016]
2601856400	Carbohydrate Esterases (CEs)	CE7	4.5e-12	JGI12	JGI12_01174 Alpha/beta hydrolase family [Kryptonium sp. JGI-12 : JGI12_1032]
2601858105	Carbohydrate Esterases (CEs)	CE7	4.9e-07	JGI13	JGI13_00773 Dipeptidyl aminopeptidases/acylaminoacyl-peptidases [Kryptonium sp. JGI-13 : JGI13_1017]
2601858565	Carbohydrate Esterases (CEs)	CE7	8.8e-12	JGI13	JGI13_01233 Dipeptidyl aminopeptidases/acylaminoacyl-peptidases [Kryptonium sp. JGI-13 : JGI13_1034]
2601858796	Carbohydrate Esterases (CEs)	CE7	4.5e-12	JGI13	JGI13_01464 Alpha/beta hydrolase family [Kryptonium sp. JGI-13 : JGI13_1047]
2601858956	Carbohydrate Esterases (CEs)	CE7	2.3e-14	JGI13	JGI13_01624 Dipeptidyl aminopeptidases/acylaminoacyl-peptidases [Kryptonium sp. JGI-13 : JGI13_1060]
2601859101	Carbohydrate Esterases (CEs)	CE7	5e-11	JGI13	JGI13_01769 Dienelactone hydrolase and related enzymes [Kryptonium sp. JGI-13 : JGI13_1074]
2602032903	Carbohydrate Esterases (CEs)	CE7	6.7e-10	JGI14	JGI14_100915 Dipeptidyl aminopeptidases/acylaminoacyl-peptidases [Kryptonium sp. JGI-14 : JGI14_1009]
2602033126	Carbohydrate Esterases (CEs)	CE7	4.9e-07	JGI14	JGI14_101428 Dipeptidyl aminopeptidases/acylaminoacyl-peptidases [Kryptonium sp. JGI-14 : JGI14_1014]
2602033211	Carbohydrate Esterases (CEs)	CE7	8.8e-12	JGI14	JGI14_10179 Dipeptidyl aminopeptidases/acylaminoacyl-peptidases [Kryptonium sp. JGI-14 : JGI14_1017]
2602033658	Carbohydrate Esterases (CEs)	CE7	2.3e-14	JGI14	JGI14_103315 Dipeptidyl aminopeptidases/acylaminoacyl-peptidases [Kryptonium sp. JGI-14 : JGI14_1033]
2602033961	Carbohydrate Esterases (CEs)	CE7	6.2e-11	JGI14	JGI14_10519 Dienelactone hydrolase and related enzymes [Kryptonium sp. JGI-14 : JGI14_1051]
2602034361	Carbohydrate Esterases (CEs)	CE7	1.5e-09	JGI14	JGI14_10889 Alpha/beta hydrolase family [Kryptonium sp. JGI-14 : JGI14_1088]
2602005827	Carbohydrate Esterases (CEs)	CE7	4.5e-12	JGI15	JGI15_100118 Alpha/beta hydrolase family [Kryptonium sp. JGI-15 : JGI15_1001]
2602006199	Carbohydrate Esterases (CEs)	CE7	6.2e-11	JGI15	JGI15_10089 Dienelactone hydrolase and related enzymes [Kryptonium sp. JGI-15 : JGI15_1008]
2602007098	Carbohydrate Esterases (CEs)	CE7	2.3e-14	JGI15	JGI15_10543 Dipeptidyl aminopeptidases/acylaminoacyl-peptidases [Kryptonium sp. JGI-15 : JGI15_1054]
2602007275	Carbohydrate Esterases (CEs)	CE7	6.7e-10	JGI15	JGI15_10685 Dipeptidyl aminopeptidases/acylaminoacyl-peptidases [Kryptonium sp. JGI-15 : JGI15_1068]
2602015974	Carbohydrate Esterases (CEs)	CE7	2.3e-14	JGI16	JGI16_10175 Dipeptidyl aminopeptidases/acylaminoacyl-peptidases [Kryptonium sp. JGI-16 : JGI16_1017]
2602016018	Carbohydrate Esterases (CEs)	CE7	6.7e-10	JGI16	JGI16_102010 Dipeptidyl aminopeptidases/acylaminoacyl-peptidases [Kryptonium sp. JGI-16 : JGI16_1020]
2602016766	Carbohydrate Esterases (CEs)	CE7	6.2e-11	JGI16	JGI16_10964 Dienelactone hydrolase and related enzymes [Kryptonium sp. JGI-16 : JGI16_1096]
2602017175	Carbohydrate Esterases (CEs)	CE7	8.6e-07	JGI16	JGI16_11812 Dipeptidyl aminopeptidases/acylaminoacyl-peptidases [Kryptonium sp. JGI-16 : JGI16_1181]
2602017279	Carbohydrate Esterases (CEs)	CE7	9.3e-09	JGI16	JGI16_12172 Alpha/beta hydrolase family [Kryptonium sp. JGI-16 : JGI16_1217]
2602031524	Carbohydrate Esterases (CEs)	CE7	2.4e-11	JGI17	JGI17_10037 Dienelactone hydrolase and related enzymes [Kryptonium sp. JGI-17 : JGI17_1003]
2602031857	Carbohydrate Esterases (CEs)	CE7	3.1e-12	JGI17	JGI17_10531 Alpha/beta hydrolase family [Kryptonium sp. JGI-17 : JGI17_1053]
2602031863	Carbohydrate Esterases (CEs)	CE7	3.1e-12	JGI17	JGI17_10537 Alpha/beta hydrolase family [Kryptonium sp. JGI-17 : JGI17_1053]
2599796046	Carbohydrate Esterases (CEs)	CE7	1.1e-09	JGI2	JGI2_01131 Alpha/beta hydrolase family [Kryptonium sp. JGI-2 Ga0063198 : JGI2_Kryptonium_JGI_2_Jinze_NODE_1656_len_7735_cov_2_10791_ID_3311.91]
2599796435	Carbohydrate Esterases (CEs)	CE7	3.7e-15	JGI2	JGI2_01521 Prolyl oligopeptidase family [Kryptonium sp. JGI-2 Ga0063198 : JGI2_Kryptonium_JGI_2_Jinze_NODE_2299_len_5658_cov_2_22998_ID_4597.150]
2600399052	Carbohydrate Esterases (CEs)	CE7	3.6e-12	JGI20	JGI20_00774 Dienelactone hydrolase and related enzymes [Kryptonium sp. JGI-20 : JGI20_Kryptonium_JGI_20_NODE_26_len_19337_cov_189_226_ID_51.26]
2600399110	Carbohydrate Esterases (CEs)	CE7	8.4e-10	JGI20	JGI20_00832 Dipeptidyl aminopeptidases/acylaminoacyl-peptidases [Kryptonium sp. JGI-20 : JGI20_Kryptonium_JGI_20_NODE_30_len_17544_cov_769_622_ID_59.30]
2600399386	Carbohydrate Esterases (CEs)	CE7	7.4e-10	JGI20	JGI20_01109 Dipeptidyl aminopeptidases/acylaminoacyl-peptidases [Kryptonium sp. JGI-20 : JGI20_Kryptonium_JGI_20_NODE_48_len_12931_cov_67_3961_ID_95.48]
2600400198	Carbohydrate Esterases (CEs)	CE7	1.2e-12	JGI22	JGI22_00255 Dienelactone hydrolase family [Kryptonium sp. JGI-22 : JGI22_Kryptonium_JGI_22_NODE_21_len_8548_cov_341_967_ID_41.21]
2600400252	Carbohydrate Esterases (CEs)	CE7	2.9e-14	JGI22	JGI22_00309 Dipeptidyl aminopeptidases/acylaminoacyl-peptidases [Kryptonium sp. JGI-22 : JGI22_Kryptonium_JGI_22_NODE_26_len_7999_cov_1433_96_ID_51.26]
2601850005	Carbohydrate Esterases (CEs)	CE7	6.3e-11	JGI23	JGI23_00273 Dienelactone hydrolase and related enzymes [Kryptonium sp. JGI-23 : JGI23_102]
2601850069	Carbohydrate Esterases (CEs)	CE7	1.9e-15	JGI23	JGI23_00337 Dipeptidyl aminopeptidases/acylaminoacyl-peptidases [Kryptonium sp. JGI-23 : JGI23_103]
2601850321	Carbohydrate Esterases (CEs)	CE7	1.2e-07	JGI23	JGI23_00589 Dipeptidyl aminopeptidases/acylaminoacyl-peptidases [Kryptonium sp. JGI-23 : JGI23_105]
2601850518	Carbohydrate Esterases (CEs)	CE7	2.2e-10	JGI23	JGI23_00786 Dipeptidyl aminopeptidases/acylaminoacyl-peptidases [Kryptonium sp. JGI-23 : JGI23_107]
2601850820	Carbohydrate Esterases (CEs)	CE7	8.4e-12	JGI23	JGI23_01088 Dipeptidyl aminopeptidases/acylaminoacyl-peptidases [Kryptonium sp. JGI-23 : JGI23_110]
2601851755	Carbohydrate Esterases (CEs)	CE7	1.4e-09	JGI24	JGI24_00043 Alpha/beta hydrolase family [Kryptonium sp. JGI-24 : JGI24_1001]
2601852036	Carbohydrate Esterases (CEs)	CE7	8.2e-10	JGI24	JGI24_00324 Dipeptidyl aminopeptidases/acylaminoacyl-peptidases [Kryptonium sp. JGI-24 : JGI24_1008]
2601852432	Carbohydrate Esterases (CEs)	CE7	7.8e-14	JGI24	JGI24_00721 Dipeptidyl aminopeptidases/acylaminoacyl-peptidases [Kryptonium sp. JGI-24 : JGI24_1025]
2601852913	Carbohydrate Esterases (CEs)	CE7	8.1e-12	JGI24	JGI24_01202 Dipeptidyl aminopeptidases/acylaminoacyl-peptidases [Kryptonium sp. JGI-24 : JGI24_1056]
2601853605	Carbohydrate Esterases (CEs)	CE7	9.5e-08	JGI25	JGI25_00054 Dipeptidyl aminopeptidases/acylaminoacyl-peptidases [Kryptonium sp. JGI-25 : JGI25_1002]
2601854165	Carbohydrate Esterases (CEs)	CE7	7.8e-14	JGI25	JGI25_00614 Dipeptidyl aminopeptidases/acylaminoacyl-peptidases [Kryptonium sp. JGI-25 : JGI25_1028]
2601854595	Carbohydrate Esterases (CEs)	CE7	2.5e-12	JGI25	JGI25_01045 Dienelactone hydrolase and related enzymes [Kryptonium sp. JGI-25 : JGI25_1066]
2601854809	Carbohydrate Esterases (CEs)	CE7	8.1e-12	JGI25	JGI25_01259 Dipeptidyl aminopeptidases/acylaminoacyl-peptidases [Kryptonium sp. JGI-25 : JGI25_1094]
2599797240	Carbohydrate Esterases (CEs)	CE7	7e-10	JGI3	JGI3_00666 Alpha/beta hydrolase family [Kryptonium sp. JGI-3 Ga0063199 : JGI3_Kryptonium_JGI_3_Gongxiaoshe_NODE_14_len_345580_cov_23_691_ID_27.2]
2599797349	Carbohydrate Esterases (CEs)	CE7	7.8e-14	JGI3	JGI3_00775 Dipeptidyl aminopeptidases/acylaminoacyl-peptidases [Kryptonium sp. JGI-3 Ga0063199 : JGI3_Kryptonium_JGI_3_Gongxiaoshe_NODE_14_len_345580_cov_23_691_ID_27.2]
2599798156	Carbohydrate Esterases (CEs)	CE7	2e-11	JGI3	JGI3_01583 Dipeptidyl aminopeptidases/acylaminoacyl-peptidases [Kryptonium sp. JGI-3 Ga0063199 : JGI3_Kryptonium_JGI_3_Gongxiaoshe_NODE_33_len_213661_cov_24_1711_ID_65.6]
2599798204	Carbohydrate Esterases (CEs)	CE7	5.5e-13	JGI3	JGI3_01631 Dienelactone hydrolase and related enzymes [Kryptonium sp. JGI-3 Ga0063199 : JGI3_Kryptonium_JGI_3_Gongxiaoshe_NODE_33_len_213661_cov_24_1711_ID_65.6]
2599798346	Carbohydrate Esterases (CEs)	CE7	7.4e-10	JGI3	JGI3_01773 Dipeptidyl aminopeptidases/acylaminoacyl-peptidases [Kryptonium sp. JGI-3 Ga0063199 : JGI3_Kryptonium_JGI_3_Gongxiaoshe_NODE_37_len_208343_cov_23_9641_ID_73.7]
2599798855	Carbohydrate Esterases (CEs)	CE7	1.2e-07	JGI3	JGI3_02282 Dipeptidyl aminopeptidases/acylaminoacyl-peptidases [Kryptonium sp. JGI-3 Ga0063199 : JGI3_Kryptonium_JGI_3_Gongxiaoshe_NODE_157_len_67015_cov_23_5475_ID_313.13]
2599800263	Carbohydrate Esterases (CEs)	CE7	2.3e-14	JGI4	JGI4_01283 Dipeptidyl aminopeptidases/acylaminoacyl-peptidases [Kryptonium sp. JGI-4 Ga0063200 : JGI4_Kryptonium_JGI_4_Dewar_Creek_draft_1000019.5]
2599800385	Carbohydrate Esterases (CEs)	CE7	4.9e-07	JGI4	JGI4_01405 Dipeptidyl aminopeptidases/acylaminoacyl-peptidases [Kryptonium sp. JGI-4 Ga0063200 : JGI4_Kryptonium_JGI_4_Dewar_Creek_draft_1000019.5]
2599800716	Carbohydrate Esterases (CEs)	CE7	8.8e-12	JGI4	JGI4_01736 Dipeptidyl aminopeptidases/acylaminoacyl-peptidases [Kryptonium sp. JGI-4 Ga0063200 : JGI4_Kryptonium_JGI_4_Dewar_Creek_draft_1000027.6]
2599800862	Carbohydrate Esterases (CEs)	CE7	4.5e-12	JGI4	JGI4_01882 Alpha/beta hydrolase family [Kryptonium sp. JGI-4 Ga0063200 : JGI4_Kryptonium_JGI_4_Dewar_Creek_draft_1000051.7]
2599800928	Carbohydrate Esterases (CEs)	CE7	6.7e-10	JGI4	JGI4_01948 Dipeptidyl aminopeptidases/acylaminoacyl-peptidases [Kryptonium sp. JGI-4 Ga0063200 : JGI4_Kryptonium_JGI_4_Dewar_Creek_draft_1000056.8]
2599801163	Carbohydrate Esterases (CEs)	CE7	6.2e-11	JGI4	JGI4_02184 Dienelactone hydrolase and related enzymes [Kryptonium sp. JGI-4 Ga0063200 : JGI4_Kryptonium_JGI_4_Dewar_Creek_draft_1000131.11]
2600394186	Carbohydrate Esterases (CEs)	CE7	2.3e-14	JGI5	JGI5_00045 Dipeptidyl aminopeptidases/acylaminoacyl-peptidases [Kryptonium sp. JGI-5 : JGI5_Kryptonium_JGI_5_NODE_1_len_74955_cov_384_653_ID_1.1]
2600394252	Carbohydrate Esterases (CEs)	CE7	6.7e-10	JGI5	JGI5_00111 Dipeptidyl aminopeptidases/acylaminoacyl-peptidases [Kryptonium sp. JGI-5 : JGI5_Kryptonium_JGI_5_NODE_2_len_74679_cov_657_024_ID_3.2]
2600395415	Carbohydrate Esterases (CEs)	CE7	8.8e-12	JGI5	JGI5_01277 Dipeptidyl aminopeptidases/acylaminoacyl-peptidases [Kryptonium sp. JGI-5 : JGI5_Kryptonium_JGI_5_NODE_30_len_29023_cov_1096_41_ID_59.30]
2600395582	Carbohydrate Esterases (CEs)	CE7	6.2e-11	JGI5	JGI5_01444 Dienelactone hydrolase and related enzymes [Kryptonium sp. JGI-5 : JGI5_Kryptonium_JGI_5_NODE_36_len_24340_cov_1300_37_ID_71.36]
2600395637	Carbohydrate Esterases (CEs)	CE7	4.5e-12	JGI5	JGI5_01499 Alpha/beta hydrolase family [Kryptonium sp. JGI-5 : JGI5_Kryptonium_JGI_5_NODE_38_len_23665_cov_74_8821_ID_75.38]
2600395649	Carbohydrate Esterases (CEs)	CE7	4.9e-07	JGI5	JGI5_01511 Dipeptidyl aminopeptidases/acylaminoacyl-peptidases [Kryptonium sp. JGI-5 : JGI5_Kryptonium_JGI_5_NODE_39_len_23391_cov_373_741_ID_77.39]
2600397376	Carbohydrate Esterases (CEs)	CE7	1.6e-13	JGI6	JGI6_01151 Dipeptidyl aminopeptidases/acylaminoacyl-peptidases [Kryptonium sp. JGI-6 : JGI6_Kryptonium_JGI_6_NODE_36_len_20288_cov_916_128_ID_71.36]
2600397490	Carbohydrate Esterases (CEs)	CE7	4.5e-12	JGI6	JGI6_01266 Alpha/beta hydrolase family [Kryptonium sp. JGI-6 : JGI6_Kryptonium_JGI_6_NODE_41_len_17528_cov_376_524_ID_81.41]
2600397506	Carbohydrate Esterases (CEs)	CE7	8.8e-12	JGI6	JGI6_01282 Dipeptidyl aminopeptidases/acylaminoacyl-peptidases [Kryptonium sp. JGI-6 : JGI6_Kryptonium_JGI_6_NODE_42_len_17423_cov_816_762_ID_83.42]
2600397651	Carbohydrate Esterases (CEs)	CE7	3e-08	JGI6	JGI6_01427 Dipeptidyl aminopeptidases/acylaminoacyl-peptidases [Kryptonium sp. JGI-6 : JGI6_Kryptonium_JGI_6_NODE_50_len_15217_cov_1297_31_ID_99.50]
2600397701	Carbohydrate Esterases (CEs)	CE7	2.3e-08	JGI6	JGI6_01477 Prolyl oligopeptidase family [Kryptonium sp. JGI-6 : JGI6_Kryptonium_JGI_6_NODE_53_len_14828_cov_768_925_ID_105.53]
2600398059	Carbohydrate Esterases (CEs)	CE7	6.2e-11	JGI6	JGI6_01835 Dienelactone hydrolase and related enzymes [Kryptonium sp. JGI-6 : JGI6_Kryptonium_JGI_6_NODE_84_len_8572_cov_18_0672_ID_167.84]
2601840358	Carbohydrate Esterases (CEs)	CE7	4.9e-07	JGI7	JGI7_00939 Dipeptidyl aminopeptidases/acylaminoacyl-peptidases [Kryptonium sp. JGI-7 : JGI7_111]
2601840562	Carbohydrate Esterases (CEs)	CE7	6.2e-11	JGI7	JGI7_01143 Dienelactone hydrolase and related enzymes [Kryptonium sp. JGI-7 : JGI7_115]
2601840989	Carbohydrate Esterases (CEs)	CE7	6.7e-10	JGI7	JGI7_01570 Dipeptidyl aminopeptidases/acylaminoacyl-peptidases [Kryptonium sp. JGI-7 : JGI7_127]
2601841352	Carbohydrate Esterases (CEs)	CE7	1.9e-09	JGI7	JGI7_01934 Alpha/beta hydrolase family [Kryptonium sp. JGI-7 : JGI7_142]
2601841450	Carbohydrate Esterases (CEs)	CE7	2.3e-14	JGI7	JGI7_02032 Dipeptidyl aminopeptidases/acylaminoacyl-peptidases [Kryptonium sp. JGI-7 : JGI7_146]
2601841725	Carbohydrate Esterases (CEs)	CE7	3.2e-12	JGI7	JGI7_02307 Dipeptidyl aminopeptidases/acylaminoacyl-peptidases [Kryptonium sp. JGI-7 : JGI7_177]
2601842394	Carbohydrate Esterases (CEs)	CE7	4.5e-12	JGI8	JGI8_00647 Alpha/beta hydrolase family [Kryptonium sp. JGI-8 : JGI8_106]
2601842847	Carbohydrate Esterases (CEs)	CE7	4.2e-10	JGI8	JGI8_01100 Dipeptidyl aminopeptidases/acylaminoacyl-peptidases [Kryptonium sp. JGI-8 : JGI8_113]
2601843194	Carbohydrate Esterases (CEs)	CE7	2.3e-14	JGI8	JGI8_01447 Dipeptidyl aminopeptidases/acylaminoacyl-peptidases [Kryptonium sp. JGI-8 : JGI8_121]
2601844080	Carbohydrate Esterases (CEs)	CE7	6.7e-10	JGI9	JGI9_00121 Dipeptidyl aminopeptidases/acylaminoacyl-peptidases [Kryptonium sp. JGI-9 : JGI9_1003]
2601844647	Carbohydrate Esterases (CEs)	CE7	4.9e-07	JGI9	JGI9_00688 Dipeptidyl aminopeptidases/acylaminoacyl-peptidases [Kryptonium sp. JGI-9 : JGI9_1021]
2601845730	Carbohydrate Esterases (CEs)	CE7	8.8e-12	JGI9	JGI9_01772 Dipeptidyl aminopeptidases/acylaminoacyl-peptidases [Kryptonium sp. JGI-9 : JGI9_1111]
2601853712	Carbohydrate Esterases (CEs)	CE8	1.2e-08	JGI25	JGI25_00161 Right handed beta helix region [Kryptonium sp. JGI-25 : JGI25_1005]
2599792604	Carbohydrate Esterases (CEs)	CE9	1.2e-13	JGI1	JGI1_00006 N-acyl-D-aspartate/D-glutamate deacylase [Kryptonium sp. JGI-1 Ga0063176 : JGI1_Kryptonium_JGI_1_GBS_scaffold00001.1]
2599792826	Carbohydrate Esterases (CEs)	CE9	6.7e-13	JGI1	JGI1_00228 Imidazolonepropionase and related amidohydrolases [Kryptonium sp. JGI-1 Ga0063176 : JGI1_Kryptonium_JGI_1_GBS_scaffold00002.2]
2599792964	Carbohydrate Esterases (CEs)	CE9	3.8e-11	JGI1	JGI1_00366 Cytosine deaminase and related metal-dependent hydrolases [Kryptonium sp. JGI-1 Ga0063176 : JGI1_Kryptonium_JGI_1_GBS_scaffold00002.2]
2599793106	Carbohydrate Esterases (CEs)	CE9	2.6e-14	JGI1	JGI1_00509 dihydroorotase, multifunctional complex type [Kryptonium sp. JGI-1 Ga0063176 : JGI1_Kryptonium_JGI_1_GBS_scaffold00003.3]
2599793473	Carbohydrate Esterases (CEs)	CE9	1.6e-10	JGI1	JGI1_00877 Predicted metal-dependent hydrolase with the TIM-barrel fold [Kryptonium sp. JGI-1 Ga0063176 : JGI1_Kryptonium_JGI_1_GBS_scaffold00005.5]
2599793634	Carbohydrate Esterases (CEs)	CE9	6.2e-12	JGI1	JGI1_01038 Imidazolonepropionase and related amidohydrolases [Kryptonium sp. JGI-1 Ga0063176 : JGI1_Kryptonium_JGI_1_GBS_scaffold00006.6]
2599793635	Carbohydrate Esterases (CEs)	CE9	5.9e-30	JGI1	JGI1_01039 Imidazolonepropionase and related amidohydrolases [Kryptonium sp. JGI-1 Ga0063176 : JGI1_Kryptonium_JGI_1_GBS_scaffold00006.6]
2599794297	Carbohydrate Esterases (CEs)	CE9	5.2e-14	JGI1	JGI1_01702 imidazolonepropionase (EC 3.5.2.7) [Kryptonium sp. JGI-1 Ga0063176 : JGI1_Kryptonium_JGI_1_GBS_scaffold00012.12]
2599794393	Carbohydrate Esterases (CEs)	CE9	8e-131	JGI1	JGI1_01798 N-acetylglucosamine-6-phosphate deacetylase [Kryptonium sp. JGI-1 Ga0063176 : JGI1_Kryptonium_JGI_1_GBS_scaffold00013.13]
2601846737	Carbohydrate Esterases (CEs)	CE9	7e-08	JGI10	JGI10_00724 Amidohydrolase [Kryptonium sp. JGI-10 : JGI10_1028]
2601846785	Carbohydrate Esterases (CEs)	CE9	2.9e-12	JGI10	JGI10_00772 Imidazolonepropionase and related amidohydrolases [Kryptonium sp. JGI-10 : JGI10_1030]
2601846895	Carbohydrate Esterases (CEs)	CE9	2.7e-06	JGI10	JGI10_00882 imidazolonepropionase (EC 3.5.2.7) [Kryptonium sp. JGI-10 : JGI10_1037]
2601847435	Carbohydrate Esterases (CEs)	CE9	3e-10	JGI10	JGI10_01424 Imidazolonepropionase and related amidohydrolases [Kryptonium sp. JGI-10 : JGI10_1100]
2601847452	Carbohydrate Esterases (CEs)	CE9	1.9e-08	JGI10	JGI10_01441 Predicted metal-dependent hydrolase with the TIM-barrel fold [Kryptonium sp. JGI-10 : JGI10_1103]
2601848439	Carbohydrate Esterases (CEs)	CE9	1.7e-10	JGI11	JGI11_00867 Cytosine deaminase and related metal-dependent hydrolases [Kryptonium sp. JGI-11 : JGI11_1019]
2601848541	Carbohydrate Esterases (CEs)	CE9	3e-10	JGI11	JGI11_00969 Imidazolonepropionase and related amidohydrolases [Kryptonium sp. JGI-11 : JGI11_1022]
2601848542	Carbohydrate Esterases (CEs)	CE9	7.7e-33	JGI11	JGI11_00970 Imidazolonepropionase and related amidohydrolases [Kryptonium sp. JGI-11 : JGI11_1022]
2601848724	Carbohydrate Esterases (CEs)	CE9	3.8e-129	JGI11	JGI11_01152 N-acetylglucosamine-6-phosphate deacetylase [Kryptonium sp. JGI-11 : JGI11_1030]
2601849218	Carbohydrate Esterases (CEs)	CE9	7.7e-11	JGI11	JGI11_01646 Predicted metal-dependent hydrolase with the TIM-barrel fold [Kryptonium sp. JGI-11 : JGI11_1058]
2601849280	Carbohydrate Esterases (CEs)	CE9	2.8e-06	JGI11	JGI11_01708 imidazolonepropionase (EC 3.5.2.7) [Kryptonium sp. JGI-11 : JGI11_1062]
2601855377	Carbohydrate Esterases (CEs)	CE9	4e-12	JGI12	JGI12_00150 dihydroorotase, multifunctional complex type [Kryptonium sp. JGI-12 : JGI12_1002]
2601855379	Carbohydrate Esterases (CEs)	CE9	7.7e-11	JGI12	JGI12_00152 Predicted metal-dependent hydrolase with the TIM-barrel fold [Kryptonium sp. JGI-12 : JGI12_1002]
2601856073	Carbohydrate Esterases (CEs)	CE9	1.7e-10	JGI12	JGI12_00847 Cytosine deaminase and related metal-dependent hydrolases [Kryptonium sp. JGI-12 : JGI12_1018]
2601856412	Carbohydrate Esterases (CEs)	CE9	3.8e-129	JGI12	JGI12_01186 N-acetylglucosamine-6-phosphate deacetylase [Kryptonium sp. JGI-12 : JGI12_1032]
2601856622	Carbohydrate Esterases (CEs)	CE9	3e-10	JGI12	JGI12_01396 Imidazolonepropionase and related amidohydrolases [Kryptonium sp. JGI-12 : JGI12_1044]
2601856623	Carbohydrate Esterases (CEs)	CE9	7.7e-33	JGI12	JGI12_01397 Imidazolonepropionase and related amidohydrolases [Kryptonium sp. JGI-12 : JGI12_1044]
2601857275	Carbohydrate Esterases (CEs)	CE9	6.3e-07	JGI12	JGI12_02051 Amidohydrolase [Kryptonium sp. JGI-12 : JGI12_1125]
2601858421	Carbohydrate Esterases (CEs)	CE9	3.9e-12	JGI13	JGI13_01089 imidazolonepropionase (EC 3.5.2.7) [Kryptonium sp. JGI-13 : JGI13_1028]
2601858811	Carbohydrate Esterases (CEs)	CE9	1.7e-10	JGI13	JGI13_01479 Cytosine deaminase and related metal-dependent hydrolases [Kryptonium sp. JGI-13 : JGI13_1048]
2601858865	Carbohydrate Esterases (CEs)	CE9	8.8e-23	JGI13	JGI13_01533 Imidazolonepropionase and related amidohydrolases [Kryptonium sp. JGI-13 : JGI13_1053]
2601858877	Carbohydrate Esterases (CEs)	CE9	2.9e-12	JGI13	JGI13_01545 Imidazolonepropionase and related amidohydrolases [Kryptonium sp. JGI-13 : JGI13_1053]
2601859407	Carbohydrate Esterases (CEs)	CE9	7.7e-11	JGI13	JGI13_02075 Predicted metal-dependent hydrolase with the TIM-barrel fold [Kryptonium sp. JGI-13 : JGI13_1120]
2602033076	Carbohydrate Esterases (CEs)	CE9	2.9e-12	JGI14	JGI14_101318 Imidazolonepropionase and related amidohydrolases [Kryptonium sp. JGI-14 : JGI14_1013]
2602033089	Carbohydrate Esterases (CEs)	CE9	4.2e-33	JGI14	JGI14_101331 Imidazolonepropionase and related amidohydrolases [Kryptonium sp. JGI-14 : JGI14_1013]
2602033090	Carbohydrate Esterases (CEs)	CE9	3e-10	JGI14	JGI14_101332 Imidazolonepropionase and related amidohydrolases [Kryptonium sp. JGI-14 : JGI14_1013]
2602033166	Carbohydrate Esterases (CEs)	CE9	7.7e-11	JGI14	JGI14_10164 Predicted metal-dependent hydrolase with the TIM-barrel fold [Kryptonium sp. JGI-14 : JGI14_1016]
2602033168	Carbohydrate Esterases (CEs)	CE9	4e-12	JGI14	JGI14_10166 dihydroorotase, multifunctional complex type [Kryptonium sp. JGI-14 : JGI14_1016]
2602034301	Carbohydrate Esterases (CEs)	CE9	3.8e-129	JGI14	JGI14_10815 N-acetylglucosamine-6-phosphate deacetylase [Kryptonium sp. JGI-14 : JGI14_1081]
2602005839	Carbohydrate Esterases (CEs)	CE9	3.8e-129	JGI15	JGI15_100130 N-acetylglucosamine-6-phosphate deacetylase [Kryptonium sp. JGI-15 : JGI15_1001]
2602006860	Carbohydrate Esterases (CEs)	CE9	2.9e-12	JGI15	JGI15_10372 Imidazolonepropionase and related amidohydrolases [Kryptonium sp. JGI-15 : JGI15_1037]
2602006896	Carbohydrate Esterases (CEs)	CE9	7.7e-11	JGI15	JGI15_10395 Predicted metal-dependent hydrolase with the TIM-barrel fold [Kryptonium sp. JGI-15 : JGI15_1039]
2602006898	Carbohydrate Esterases (CEs)	CE9	4e-12	JGI15	JGI15_10397 dihydroorotase, multifunctional complex type [Kryptonium sp. JGI-15 : JGI15_1039]
2602007489	Carbohydrate Esterases (CEs)	CE9	3e-10	JGI15	JGI15_10931 Imidazolonepropionase and related amidohydrolases [Kryptonium sp. JGI-15 : JGI15_1093]
2602007490	Carbohydrate Esterases (CEs)	CE9	2.4e-23	JGI15	JGI15_10932 Imidazolonepropionase and related amidohydrolases [Kryptonium sp. JGI-15 : JGI15_1093]
2602007491	Carbohydrate Esterases (CEs)	CE9	1.5e-06	JGI15	JGI15_10933 Imidazolonepropionase and related amidohydrolases [Kryptonium sp. JGI-15 : JGI15_1093]
2602015827	Carbohydrate Esterases (CEs)	CE9	1.7e-10	JGI16	JGI16_100815 Cytosine deaminase and related metal-dependent hydrolases [Kryptonium sp. JGI-16 : JGI16_1008]
2602015936	Carbohydrate Esterases (CEs)	CE9	3.9e-12	JGI16	JGI16_10151 imidazolonepropionase (EC 3.5.2.7) [Kryptonium sp. JGI-16 : JGI16_1015]
2602016520	Carbohydrate Esterases (CEs)	CE9	2.9e-12	JGI16	JGI16_10674 Imidazolonepropionase and related amidohydrolases [Kryptonium sp. JGI-16 : JGI16_1067]
2602016713	Carbohydrate Esterases (CEs)	CE9	3.8e-129	JGI16	JGI16_10897 N-acetylglucosamine-6-phosphate deacetylase [Kryptonium sp. JGI-16 : JGI16_1089]
2602016760	Carbohydrate Esterases (CEs)	CE9	7.7e-11	JGI16	JGI16_10954 Predicted metal-dependent hydrolase with the TIM-barrel fold [Kryptonium sp. JGI-16 : JGI16_1095]
2602016968	Carbohydrate Esterases (CEs)	CE9	7.7e-33	JGI16	JGI16_11332 Imidazolonepropionase and related amidohydrolases [Kryptonium sp. JGI-16 : JGI16_1133]
2602031714	Carbohydrate Esterases (CEs)	CE9	7.7e-33	JGI17	JGI17_10292 Imidazolonepropionase and related amidohydrolases [Kryptonium sp. JGI-17 : JGI17_1029]
2602032026	Carbohydrate Esterases (CEs)	CE9	7.7e-11	JGI17	JGI17_10842 Predicted metal-dependent hydrolase with the TIM-barrel fold [Kryptonium sp. JGI-17 : JGI17_1084]
2599795216	Carbohydrate Esterases (CEs)	CE9	2.6e-12	JGI2	JGI2_00300 Imidazolonepropionase and related amidohydrolases [Kryptonium sp. JGI-2 Ga0063198 : JGI2_Kryptonium_JGI_2_Jinze_NODE_811_len_14765_cov_2_3881_ID_1621.16]
2599795260	Carbohydrate Esterases (CEs)	CE9	2.7e-111	JGI2	JGI2_00344 N-acetylglucosamine-6-phosphate deacetylase [Kryptonium sp. JGI-2 Ga0063198 : JGI2_Kryptonium_JGI_2_Jinze_NODE_866_len_13926_cov_2_74107_ID_1731.19]
2599795261	Carbohydrate Esterases (CEs)	CE9	2.4e-11	JGI2	JGI2_00345 Amidohydrolase family [Kryptonium sp. JGI-2 Ga0063198 : JGI2_Kryptonium_JGI_2_Jinze_NODE_866_len_13926_cov_2_74107_ID_1731.19]
2599795337	Carbohydrate Esterases (CEs)	CE9	1.8e-10	JGI2	JGI2_00421 Cytosine deaminase and related metal-dependent hydrolases [Kryptonium sp. JGI-2 Ga0063198 : JGI2_Kryptonium_JGI_2_Jinze_NODE_894_len_13569_cov_2_10043_ID_1787.24]
2599795624	Carbohydrate Esterases (CEs)	CE9	6.2e-15	JGI2	JGI2_00709 Imidazolonepropionase and related amidohydrolases [Kryptonium sp. JGI-2 Ga0063198 : JGI2_Kryptonium_JGI_2_Jinze_NODE_1130_len_10962_cov_2_19363_ID_2259.46]
2599795804	Carbohydrate Esterases (CEs)	CE9	5.6e-11	JGI2	JGI2_00889 dihydroorotase (EC 3.5.2.3) [Kryptonium sp. JGI-2 Ga0063198 : JGI2_Kryptonium_JGI_2_Jinze_NODE_1307_len_9490_cov_1_8195_ID_2613.65]
2599795869	Carbohydrate Esterases (CEs)	CE9	9.8e-11	JGI2	JGI2_00954 Predicted metal-dependent hydrolase with the TIM-barrel fold [Kryptonium sp. JGI-2 Ga0063198 : JGI2_Kryptonium_JGI_2_Jinze_NODE_1372_len_9186_cov_1_96578_ID_2743.71]
2599796279	Carbohydrate Esterases (CEs)	CE9	8.1e-16	JGI2	JGI2_01364 Imidazolonepropionase and related amidohydrolases [Kryptonium sp. JGI-2 Ga0063198 : JGI2_Kryptonium_JGI_2_Jinze_NODE_2078_len_6153_cov_2_20329_ID_4155.124]
2599796280	Carbohydrate Esterases (CEs)	CE9	9.3e-11	JGI2	JGI2_01365 Imidazolonepropionase and related amidohydrolases [Kryptonium sp. JGI-2 Ga0063198 : JGI2_Kryptonium_JGI_2_Jinze_NODE_2078_len_6153_cov_2_20329_ID_4155.124]
2599796498	Carbohydrate Esterases (CEs)	CE9	5.7e-14	JGI2	JGI2_01584 N-acyl-D-aspartate/D-glutamate deacylase [Kryptonium sp. JGI-2 Ga0063198 : JGI2_Kryptonium_JGI_2_Jinze_NODE_2412_len_5400_cov_1_55794_ID_4823.160]
2600398412	Carbohydrate Esterases (CEs)	CE9	4.8e-130	JGI20	JGI20_00133 N-acetylglucosamine-6-phosphate deacetylase [Kryptonium sp. JGI-20 : JGI20_Kryptonium_JGI_20_NODE_2_len_55516_cov_285_857_ID_3.2]
2600399030	Carbohydrate Esterases (CEs)	CE9	3.4e-11	JGI20	JGI20_00752 Cytosine deaminase and related metal-dependent hydrolases [Kryptonium sp. JGI-20 : JGI20_Kryptonium_JGI_20_NODE_25_len_19933_cov_401_664_ID_49.25]
2600399119	Carbohydrate Esterases (CEs)	CE9	9e-15	JGI20	JGI20_00841 imidazolonepropionase (EC 3.5.2.7) [Kryptonium sp. JGI-20 : JGI20_Kryptonium_JGI_20_NODE_30_len_17544_cov_769_622_ID_59.30]
2600399258	Carbohydrate Esterases (CEs)	CE9	5.6e-11	JGI20	JGI20_00981 dihydroorotase (EC 3.5.2.3) [Kryptonium sp. JGI-20 : JGI20_Kryptonium_JGI_20_NODE_39_len_15321_cov_5219_13_ID_77.39]
2600399263	Carbohydrate Esterases (CEs)	CE9	9.4e-11	JGI20	JGI20_00986 Predicted metal-dependent hydrolase with the TIM-barrel fold [Kryptonium sp. JGI-20 : JGI20_Kryptonium_JGI_20_NODE_39_len_15321_cov_5219_13_ID_77.39]
2600399537	Carbohydrate Esterases (CEs)	CE9	5e-14	JGI20	JGI20_01260 N-acyl-D-aspartate/D-glutamate deacylase [Kryptonium sp. JGI-20 : JGI20_Kryptonium_JGI_20_NODE_62_len_10741_cov_719_988_ID_123.62]
2600400036	Carbohydrate Esterases (CEs)	CE9	8e-11	JGI22	JGI22_00093 Predicted metal-dependent hydrolase with the TIM-barrel fold [Kryptonium sp. JGI-22 : JGI22_Kryptonium_JGI_22_NODE_6_len_13033_cov_3437_8_ID_11.6]
2601850046	Carbohydrate Esterases (CEs)	CE9	9.4e-131	JGI23	JGI23_00314 N-acetylglucosamine-6-phosphate deacetylase [Kryptonium sp. JGI-23 : JGI23_103]
2601850488	Carbohydrate Esterases (CEs)	CE9	4.1e-11	JGI23	JGI23_00756 Cytosine deaminase and related metal-dependent hydrolases [Kryptonium sp. JGI-23 : JGI23_106]
2601850923	Carbohydrate Esterases (CEs)	CE9	9.4e-14	JGI23	JGI23_01191 N-acyl-D-aspartate/D-glutamate deacylase [Kryptonium sp. JGI-23 : JGI23_111]
2601850987	Carbohydrate Esterases (CEs)	CE9	8.2e-12	JGI23	JGI23_01256 dihydroorotase, multifunctional complex type [Kryptonium sp. JGI-23 : JGI23_112]
2601851021	Carbohydrate Esterases (CEs)	CE9	3.1e-11	JGI23	JGI23_01290 Imidazolonepropionase and related amidohydrolases [Kryptonium sp. JGI-23 : JGI23_113]
2601851022	Carbohydrate Esterases (CEs)	CE9	1.3e-31	JGI23	JGI23_01291 Imidazolonepropionase and related amidohydrolases [Kryptonium sp. JGI-23 : JGI23_113]
2601851616	Carbohydrate Esterases (CEs)	CE9	1.1e-15	JGI23	JGI23_01887 imidazolonepropionase (EC 3.5.2.7) [Kryptonium sp. JGI-23 : JGI23_133]
2601853040	Carbohydrate Esterases (CEs)	CE9	3.4e-11	JGI24	JGI24_01329 Cytosine deaminase and related metal-dependent hydrolases [Kryptonium sp. JGI-24 : JGI24_1069]
2601853355	Carbohydrate Esterases (CEs)	CE9	8e-11	JGI24	JGI24_01646 Predicted metal-dependent hydrolase with the TIM-barrel fold [Kryptonium sp. JGI-24 : JGI24_1114]
2601853397	Carbohydrate Esterases (CEs)	CE9	1.5e-15	JGI24	JGI24_01688 Amidohydrolase family [Kryptonium sp. JGI-24 : JGI24_1121]
2601854288	Carbohydrate Esterases (CEs)	CE9	8.9e-15	JGI25	JGI25_00737 imidazolonepropionase (EC 3.5.2.7) [Kryptonium sp. JGI-25 : JGI25_1039]
2601854415	Carbohydrate Esterases (CEs)	CE9	3.4e-11	JGI25	JGI25_00865 Cytosine deaminase and related metal-dependent hydrolases [Kryptonium sp. JGI-25 : JGI25_1049]
2601854880	Carbohydrate Esterases (CEs)	CE9	6.8e-08	JGI25	JGI25_01338 Amidohydrolase [Kryptonium sp. JGI-25 : JGI25_1108]
2599797837	Carbohydrate Esterases (CEs)	CE9	4.8e-130	JGI3	JGI3_01264 N-acetylglucosamine-6-phosphate deacetylase [Kryptonium sp. JGI-3 Ga0063199 : JGI3_Kryptonium_JGI_3_Gongxiaoshe_NODE_28_len_232275_cov_22_8083_ID_55.5]
2599797932	Carbohydrate Esterases (CEs)	CE9	3.4e-11	JGI3	JGI3_01359 Cytosine deaminase and related metal-dependent hydrolases [Kryptonium sp. JGI-3 Ga0063199 : JGI3_Kryptonium_JGI_3_Gongxiaoshe_NODE_28_len_232275_cov_22_8083_ID_55.5]
2599798167	Carbohydrate Esterases (CEs)	CE9	9e-15	JGI3	JGI3_01594 imidazolonepropionase (EC 3.5.2.7) [Kryptonium sp. JGI-3 Ga0063199 : JGI3_Kryptonium_JGI_3_Gongxiaoshe_NODE_33_len_213661_cov_24_1711_ID_65.6]
2599798189	Carbohydrate Esterases (CEs)	CE9	2.6e-12	JGI3	JGI3_01616 Imidazolonepropionase and related amidohydrolases [Kryptonium sp. JGI-3 Ga0063199 : JGI3_Kryptonium_JGI_3_Gongxiaoshe_NODE_33_len_213661_cov_24_1711_ID_65.6]
2599798228	Carbohydrate Esterases (CEs)	CE9	2.2e-31	JGI3	JGI3_01655 Imidazolonepropionase and related amidohydrolases [Kryptonium sp. JGI-3 Ga0063199 : JGI3_Kryptonium_JGI_3_Gongxiaoshe_NODE_37_len_208343_cov_23_9641_ID_73.7]
2599798229	Carbohydrate Esterases (CEs)	CE9	9.3e-11	JGI3	JGI3_01656 Imidazolonepropionase and related amidohydrolases [Kryptonium sp. JGI-3 Ga0063199 : JGI3_Kryptonium_JGI_3_Gongxiaoshe_NODE_37_len_208343_cov_23_9641_ID_73.7]
2599798586	Carbohydrate Esterases (CEs)	CE9	5.7e-14	JGI3	JGI3_02013 N-acyl-D-aspartate/D-glutamate deacylase [Kryptonium sp. JGI-3 Ga0063199 : JGI3_Kryptonium_JGI_3_Gongxiaoshe_NODE_76_len_123482_cov_22_8119_ID_151.9]
2599798618	Carbohydrate Esterases (CEs)	CE9	7.4e-11	JGI3	JGI3_02045 dihydroorotase (EC 3.5.2.3) [Kryptonium sp. JGI-3 Ga0063199 : JGI3_Kryptonium_JGI_3_Gongxiaoshe_NODE_76_len_123482_cov_22_8119_ID_151.9]
2599798622	Carbohydrate Esterases (CEs)	CE9	8.3e-11	JGI3	JGI3_02049 Predicted metal-dependent hydrolase with the TIM-barrel fold [Kryptonium sp. JGI-3 Ga0063199 : JGI3_Kryptonium_JGI_3_Gongxiaoshe_NODE_76_len_123482_cov_22_8119_ID_151.9]
2599799383	Carbohydrate Esterases (CEs)	CE9	3.9e-12	JGI4	JGI4_00402 imidazolonepropionase (EC 3.5.2.7) [Kryptonium sp. JGI-4 Ga0063200 : JGI4_Kryptonium_JGI_4_Dewar_Creek_draft_1000016.2]
2599800213	Carbohydrate Esterases (CEs)	CE9	7.7e-11	JGI4	JGI4_01233 Predicted metal-dependent hydrolase with the TIM-barrel fold [Kryptonium sp. JGI-4 Ga0063200 : JGI4_Kryptonium_JGI_4_Dewar_Creek_draft_1000019.5]
2599800215	Carbohydrate Esterases (CEs)	CE9	4e-12	JGI4	JGI4_01235 dihydroorotase, multifunctional complex type [Kryptonium sp. JGI-4 Ga0063200 : JGI4_Kryptonium_JGI_4_Dewar_Creek_draft_1000019.5]
2599800850	Carbohydrate Esterases (CEs)	CE9	3.8e-129	JGI4	JGI4_01870 N-acetylglucosamine-6-phosphate deacetylase [Kryptonium sp. JGI-4 Ga0063200 : JGI4_Kryptonium_JGI_4_Dewar_Creek_draft_1000051.7]
2599800883	Carbohydrate Esterases (CEs)	CE9	3e-10	JGI4	JGI4_01903 Imidazolonepropionase and related amidohydrolases [Kryptonium sp. JGI-4 Ga0063200 : JGI4_Kryptonium_JGI_4_Dewar_Creek_draft_1000051.7]
2599800884	Carbohydrate Esterases (CEs)	CE9	7.7e-33	JGI4	JGI4_01904 Imidazolonepropionase and related amidohydrolases [Kryptonium sp. JGI-4 Ga0063200 : JGI4_Kryptonium_JGI_4_Dewar_Creek_draft_1000051.7]
2599800896	Carbohydrate Esterases (CEs)	CE9	2.9e-12	JGI4	JGI4_01916 Imidazolonepropionase and related amidohydrolases [Kryptonium sp. JGI-4 Ga0063200 : JGI4_Kryptonium_JGI_4_Dewar_Creek_draft_1000051.7]
2600395344	Carbohydrate Esterases (CEs)	CE9	1.7e-10	JGI5	JGI5_01206 Cytosine deaminase and related metal-dependent hydrolases [Kryptonium sp. JGI-5 : JGI5_Kryptonium_JGI_5_NODE_28_len_31196_cov_409_131_ID_55.28]
2600395625	Carbohydrate Esterases (CEs)	CE9	3.8e-129	JGI5	JGI5_01487 N-acetylglucosamine-6-phosphate deacetylase [Kryptonium sp. JGI-5 : JGI5_Kryptonium_JGI_5_NODE_38_len_23665_cov_74_8821_ID_75.38]
2600395764	Carbohydrate Esterases (CEs)	CE9	7.7e-11	JGI5	JGI5_01626 Predicted metal-dependent hydrolase with the TIM-barrel fold [Kryptonium sp. JGI-5 : JGI5_Kryptonium_JGI_5_NODE_45_len_20913_cov_2451_27_ID_89.45]
2600395984	Carbohydrate Esterases (CEs)	CE9	2.9e-12	JGI5	JGI5_01846 Imidazolonepropionase and related amidohydrolases [Kryptonium sp. JGI-5 : JGI5_Kryptonium_JGI_5_NODE_58_len_14166_cov_40_2186_ID_115.58]
2600396099	Carbohydrate Esterases (CEs)	CE9	3.9e-12	JGI5	JGI5_01961 imidazolonepropionase (EC 3.5.2.7) [Kryptonium sp. JGI-5 : JGI5_Kryptonium_JGI_5_NODE_68_len_9839_cov_88_9554_ID_135.68]
2600396225	Carbohydrate Esterases (CEs)	CE9	1.3e-09	JGI5	JGI5_02087 Imidazolonepropionase and related amidohydrolases [Kryptonium sp. JGI-5 : JGI5_Kryptonium_JGI_5_NODE_86_len_5407_cov_17_745_ID_171.86]
2600396226	Carbohydrate Esterases (CEs)	CE9	4.5e-25	JGI5	JGI5_02088 Imidazolonepropionase and related amidohydrolases [Kryptonium sp. JGI-5 : JGI5_Kryptonium_JGI_5_NODE_86_len_5407_cov_17_745_ID_171.86]
2600396625	Carbohydrate Esterases (CEs)	CE9	2.4e-12	JGI6	JGI6_00399 Imidazolonepropionase and related amidohydrolases [Kryptonium sp. JGI-6 : JGI6_Kryptonium_JGI_6_NODE_8_len_47487_cov_728_083_ID_15.8]
2600396637	Carbohydrate Esterases (CEs)	CE9	7.7e-33	JGI6	JGI6_00411 Imidazolonepropionase and related amidohydrolases [Kryptonium sp. JGI-6 : JGI6_Kryptonium_JGI_6_NODE_8_len_47487_cov_728_083_ID_15.8]
2600396638	Carbohydrate Esterases (CEs)	CE9	3e-10	JGI6	JGI6_00412 Imidazolonepropionase and related amidohydrolases [Kryptonium sp. JGI-6 : JGI6_Kryptonium_JGI_6_NODE_8_len_47487_cov_728_083_ID_15.8]
2600396732	Carbohydrate Esterases (CEs)	CE9	7.7e-11	JGI6	JGI6_00506 Predicted metal-dependent hydrolase with the TIM-barrel fold [Kryptonium sp. JGI-6 : JGI6_Kryptonium_JGI_6_NODE_10_len_40997_cov_1381_89_ID_19.10]
2600397368	Carbohydrate Esterases (CEs)	CE9	3.9e-12	JGI6	JGI6_01143 imidazolonepropionase (EC 3.5.2.7) [Kryptonium sp. JGI-6 : JGI6_Kryptonium_JGI_6_NODE_35_len_20580_cov_658_243_ID_69.35]
2600397478	Carbohydrate Esterases (CEs)	CE9	3.8e-129	JGI6	JGI6_01254 N-acetylglucosamine-6-phosphate deacetylase [Kryptonium sp. JGI-6 : JGI6_Kryptonium_JGI_6_NODE_41_len_17528_cov_376_524_ID_81.41]
2601840158	Carbohydrate Esterases (CEs)	CE9	1.7e-10	JGI7	JGI7_00739 Cytosine deaminase and related metal-dependent hydrolases [Kryptonium sp. JGI-7 : JGI7_108]
2601840887	Carbohydrate Esterases (CEs)	CE9	7.7e-11	JGI7	JGI7_01468 Predicted metal-dependent hydrolase with the TIM-barrel fold [Kryptonium sp. JGI-7 : JGI7_124]
2601840889	Carbohydrate Esterases (CEs)	CE9	4e-12	JGI7	JGI7_01470 dihydroorotase, multifunctional complex type [Kryptonium sp. JGI-7 : JGI7_124]
2601841016	Carbohydrate Esterases (CEs)	CE9	3.9e-12	JGI7	JGI7_01597 imidazolonepropionase (EC 3.5.2.7) [Kryptonium sp. JGI-7 : JGI7_128]
2601841366	Carbohydrate Esterases (CEs)	CE9	3.8e-129	JGI7	JGI7_01948 N-acetylglucosamine-6-phosphate deacetylase [Kryptonium sp. JGI-7 : JGI7_142]
2601841681	Carbohydrate Esterases (CEs)	CE9	1.3e-06	JGI7	JGI7_02263 Amidohydrolase [Kryptonium sp. JGI-7 : JGI7_167]
2601842283	Carbohydrate Esterases (CEs)	CE9	1.7e-10	JGI8	JGI8_00536 Cytosine deaminase and related metal-dependent hydrolases [Kryptonium sp. JGI-8 : JGI8_105]
2601842382	Carbohydrate Esterases (CEs)	CE9	3.8e-129	JGI8	JGI8_00635 N-acetylglucosamine-6-phosphate deacetylase [Kryptonium sp. JGI-8 : JGI8_106]
2601842415	Carbohydrate Esterases (CEs)	CE9	3e-10	JGI8	JGI8_00668 Imidazolonepropionase and related amidohydrolases [Kryptonium sp. JGI-8 : JGI8_106]
2601842416	Carbohydrate Esterases (CEs)	CE9	4.2e-33	JGI8	JGI8_00669 Imidazolonepropionase and related amidohydrolases [Kryptonium sp. JGI-8 : JGI8_106]
2601842428	Carbohydrate Esterases (CEs)	CE9	1.3e-11	JGI8	JGI8_00681 Imidazolonepropionase and related amidohydrolases [Kryptonium sp. JGI-8 : JGI8_106]
2601842926	Carbohydrate Esterases (CEs)	CE9	3.9e-12	JGI8	JGI8_01179 imidazolonepropionase (EC 3.5.2.7) [Kryptonium sp. JGI-8 : JGI8_114]
2601843384	Carbohydrate Esterases (CEs)	CE9	4e-12	JGI8	JGI8_01637 dihydroorotase, multifunctional complex type [Kryptonium sp. JGI-8 : JGI8_127]
2601843386	Carbohydrate Esterases (CEs)	CE9	7.7e-11	JGI8	JGI8_01639 Predicted metal-dependent hydrolase with the TIM-barrel fold [Kryptonium sp. JGI-8 : JGI8_127]
2601844766	Carbohydrate Esterases (CEs)	CE9	3.9e-12	JGI9	JGI9_00807 imidazolonepropionase (EC 3.5.2.7) [Kryptonium sp. JGI-9 : JGI9_1026]
2601845385	Carbohydrate Esterases (CEs)	CE9	1e-13	JGI9	JGI9_01427 Amidohydrolase family [Kryptonium sp. JGI-9 : JGI9_1066]
2601845685	Carbohydrate Esterases (CEs)	CE9	2.9e-12	JGI9	JGI9_01727 Imidazolonepropionase and related amidohydrolases [Kryptonium sp. JGI-9 : JGI9_1104]
2599796416		cohesin	2.4e-07	JGI2	JGI2_01502 Cohesin domain [Kryptonium sp. JGI-2 Ga0063198 : JGI2_Kryptonium_JGI_2_Jinze_NODE_2279_len_5703_cov_1_99444_ID_4557.147]
2600398983		cohesin	1.8e-06	JGI20	JGI20_00705 PA14 domain/Repeat domain in Vibrio, Colwellia, Bradyrhizobium and Shewanella/Periplasmic copper-binding protein (NosD)/Bacterial Ig-like domain/Right handed beta helix region [Kryptonium sp. JGI-20 : JGI20_Kryptonium_JGI_20_NODE_22_len_21078_cov_106_344_ID_43.22]
2599798537		cohesin	5.4e-06	JGI3	JGI3_01964 PA14 domain/Repeat domain in Vibrio, Colwellia, Bradyrhizobium and Shewanella/Cohesin domain/Right handed beta helix region [Kryptonium sp. JGI-3 Ga0063199 : JGI3_Kryptonium_JGI_3_Gongxiaoshe_NODE_76_len_123482_cov_22_8119_ID_151.9]
2599793024	Glycoside Hydrolases (GHs)	GH105	6.8e-07	JGI1	JGI1_00426 Highly conserved protein containing a thioredoxin domain [Kryptonium sp. JGI-1 Ga0063176 : JGI1_Kryptonium_JGI_1_GBS_scaffold00002.2]
2601846227	Glycoside Hydrolases (GHs)	GH105	3.1e-09	JGI10	JGI10_00214 Highly conserved protein containing a thioredoxin domain [Kryptonium sp. JGI-10 : JGI10_1006]
2601855473	Glycoside Hydrolases (GHs)	GH105	2.9e-09	JGI12	JGI12_00246 Highly conserved protein containing a thioredoxin domain [Kryptonium sp. JGI-12 : JGI12_1003]
2602033673	Glycoside Hydrolases (GHs)	GH105	2.9e-09	JGI14	JGI14_10348 Highly conserved protein containing a thioredoxin domain [Kryptonium sp. JGI-14 : JGI14_1034]
2602006759	Glycoside Hydrolases (GHs)	GH105	2.9e-09	JGI15	JGI15_10312 Highly conserved protein containing a thioredoxin domain [Kryptonium sp. JGI-15 : JGI15_1031]
2599795991	Glycoside Hydrolases (GHs)	GH105	3.7e-08	JGI2	JGI2_01076 Highly conserved protein containing a thioredoxin domain [Kryptonium sp. JGI-2 Ga0063198 : JGI2_Kryptonium_JGI_2_Jinze_NODE_1507_len_8391_cov_1_91517_ID_3013.83]
2600399229	Glycoside Hydrolases (GHs)	GH105	9.6e-08	JGI20	JGI20_00952 Highly conserved protein containing a thioredoxin domain [Kryptonium sp. JGI-20 : JGI20_Kryptonium_JGI_20_NODE_37_len_15731_cov_286_377_ID_73.37]
2601855107	Glycoside Hydrolases (GHs)	GH105	2.2e-08	JGI25	JGI25_01566 Highly conserved protein containing a thioredoxin domain [Kryptonium sp. JGI-25 : JGI25_1158]
2599798022	Glycoside Hydrolases (GHs)	GH105	4.7e-08	JGI3	JGI3_01449 Highly conserved protein containing a thioredoxin domain [Kryptonium sp. JGI-3 Ga0063199 : JGI3_Kryptonium_JGI_3_Gongxiaoshe_NODE_33_len_213661_cov_24_1711_ID_65.6]
2599800277	Glycoside Hydrolases (GHs)	GH105	2.9e-09	JGI4	JGI4_01297 Highly conserved protein containing a thioredoxin domain [Kryptonium sp. JGI-4 Ga0063200 : JGI4_Kryptonium_JGI_4_Dewar_Creek_draft_1000019.5]
2600394202	Glycoside Hydrolases (GHs)	GH105	1.7e-09	JGI5	JGI5_00061 Highly conserved protein containing a thioredoxin domain [Kryptonium sp. JGI-5 : JGI5_Kryptonium_JGI_5_NODE_1_len_74955_cov_384_653_ID_1.1]
2601843180	Glycoside Hydrolases (GHs)	GH105	2.9e-09	JGI8	JGI8_01433 Highly conserved protein containing a thioredoxin domain [Kryptonium sp. JGI-8 : JGI8_121]
2601845575	Glycoside Hydrolases (GHs)	GH105	2.9e-09	JGI9	JGI9_01617 Highly conserved protein containing a thioredoxin domain [Kryptonium sp. JGI-9 : JGI9_1089]
2599793798	Glycoside Hydrolases (GHs)	GH106	2.2e-07	JGI1	JGI1_01203 Glycosidases [Kryptonium sp. JGI-1 Ga0063176 : JGI1_Kryptonium_JGI_1_GBS_scaffold00007.7]
2601846319	Glycoside Hydrolases (GHs)	GH106	1.4e-07	JGI10	JGI10_00306 Glycosidases [Kryptonium sp. JGI-10 : JGI10_1009]
2601849450	Glycoside Hydrolases (GHs)	GH106	1.4e-07	JGI11	JGI11_01878 Glycosidases [Kryptonium sp. JGI-11 : JGI11_1077]
2601856431	Glycoside Hydrolases (GHs)	GH106	1.4e-07	JGI12	JGI12_01205 Glycosidases [Kryptonium sp. JGI-12 : JGI12_1033]
2602007086	Glycoside Hydrolases (GHs)	GH106	1e-07	JGI15	JGI15_10532 Glycosidases [Kryptonium sp. JGI-15 : JGI15_1053]
2599795687	Glycoside Hydrolases (GHs)	GH106	1.7e-07	JGI2	JGI2_00772 Glycosidases [Kryptonium sp. JGI-2 Ga0063198 : JGI2_Kryptonium_JGI_2_Jinze_NODE_1181_len_10504_cov_2_57878_ID_2361.52]
2600398918	Glycoside Hydrolases (GHs)	GH106	1.9e-07	JGI20	JGI20_00640 Glycosidases [Kryptonium sp. JGI-20 : JGI20_Kryptonium_JGI_20_NODE_19_len_24972_cov_998_316_ID_37.19]
2601850903	Glycoside Hydrolases (GHs)	GH106	1.9e-08	JGI23	JGI23_01171 Glycosidases [Kryptonium sp. JGI-23 : JGI23_111]
2601852516	Glycoside Hydrolases (GHs)	GH106	2e-07	JGI24	JGI24_00805 Glycosidases [Kryptonium sp. JGI-24 : JGI24_1029]
2601854464	Glycoside Hydrolases (GHs)	GH106	1.9e-07	JGI25	JGI25_00914 Glycosidases [Kryptonium sp. JGI-25 : JGI25_1053]
2599798600	Glycoside Hydrolases (GHs)	GH106	1.8e-07	JGI3	JGI3_02027 Glycosidases [Kryptonium sp. JGI-3 Ga0063199 : JGI3_Kryptonium_JGI_3_Gongxiaoshe_NODE_76_len_123482_cov_22_8119_ID_151.9]
2599799099	Glycoside Hydrolases (GHs)	GH106	1.4e-07	JGI4	JGI4_00118 Glycosidases [Kryptonium sp. JGI-4 Ga0063200 : JGI4_Kryptonium_JGI_4_Dewar_Creek_draft_1000010.1]
2600395285	Glycoside Hydrolases (GHs)	GH106	1.4e-07	JGI5	JGI5_01147 Glycosidases [Kryptonium sp. JGI-5 : JGI5_Kryptonium_JGI_5_NODE_26_len_32768_cov_123_98_ID_51.26]
2600397205	Glycoside Hydrolases (GHs)	GH106	1.4e-07	JGI6	JGI6_00979 Glycosidases [Kryptonium sp. JGI-6 : JGI6_Kryptonium_JGI_6_NODE_27_len_23875_cov_448_747_ID_53.27]
2601839562	Glycoside Hydrolases (GHs)	GH106	1.4e-07	JGI7	JGI7_00143 Glycosidases [Kryptonium sp. JGI-7 : JGI7_102]
2601843538	Glycoside Hydrolases (GHs)	GH106	1.4e-07	JGI8	JGI8_01792 Glycosidases [Kryptonium sp. JGI-8 : JGI8_134]
2601844959	Glycoside Hydrolases (GHs)	GH106	1.4e-07	JGI9	JGI9_01001 Glycosidases [Kryptonium sp. JGI-9 : JGI9_1036]
2599793013	Glycoside Hydrolases (GHs)	GH109	3.7e-17	JGI1	JGI1_00415 Predicted dehydrogenases and related proteins [Kryptonium sp. JGI-1 Ga0063176 : JGI1_Kryptonium_JGI_1_GBS_scaffold00002.2]
2599793195	Glycoside Hydrolases (GHs)	GH109	7.3e-13	JGI1	JGI1_00598 Predicted dehydrogenases and related proteins [Kryptonium sp. JGI-1 Ga0063176 : JGI1_Kryptonium_JGI_1_GBS_scaffold00003.3]
2599794287	Glycoside Hydrolases (GHs)	GH109	9.5e-14	JGI1	JGI1_01692 Predicted dehydrogenases and related proteins [Kryptonium sp. JGI-1 Ga0063176 : JGI1_Kryptonium_JGI_1_GBS_scaffold00012.12]
2599794536	Glycoside Hydrolases (GHs)	GH109	3.1e-18	JGI1	JGI1_01941 Predicted dehydrogenases and related proteins [Kryptonium sp. JGI-1 Ga0063176 : JGI1_Kryptonium_JGI_1_GBS_scaffold00017.17]
2601846363	Glycoside Hydrolases (GHs)	GH109	1.7e-20	JGI10	JGI10_00350 Predicted dehydrogenases and related proteins [Kryptonium sp. JGI-10 : JGI10_1010]
2601847127	Glycoside Hydrolases (GHs)	GH109	7.3e-11	JGI10	JGI10_01116 Predicted dehydrogenases and related proteins [Kryptonium sp. JGI-10 : JGI10_1056]
2601847130	Glycoside Hydrolases (GHs)	GH109	1.5e-12	JGI10	JGI10_01119 Predicted dehydrogenases and related proteins [Kryptonium sp. JGI-10 : JGI10_1056]
2601847637	Glycoside Hydrolases (GHs)	GH109	2.4e-11	JGI11	JGI11_00064 Predicted dehydrogenases and related proteins [Kryptonium sp. JGI-11 : JGI11_1001]
2601847906	Glycoside Hydrolases (GHs)	GH109	5.3e-18	JGI11	JGI11_00334 Predicted dehydrogenases and related proteins [Kryptonium sp. JGI-11 : JGI11_1005]
2601848156	Glycoside Hydrolases (GHs)	GH109	1.5e-12	JGI11	JGI11_00584 Predicted dehydrogenases and related proteins [Kryptonium sp. JGI-11 : JGI11_1010]
2601848161	Glycoside Hydrolases (GHs)	GH109	3.6e-16	JGI11	JGI11_00589 Predicted dehydrogenases and related proteins [Kryptonium sp. JGI-11 : JGI11_1010]
2601849072	Glycoside Hydrolases (GHs)	GH109	1.9e-12	JGI11	JGI11_01500 Predicted dehydrogenases and related proteins [Kryptonium sp. JGI-11 : JGI11_1048]
2601849341	Glycoside Hydrolases (GHs)	GH109	1.7e-20	JGI11	JGI11_01769 Predicted dehydrogenases and related proteins [Kryptonium sp. JGI-11 : JGI11_1067]
2601855963	Glycoside Hydrolases (GHs)	GH109	3.6e-16	JGI12	JGI12_00737 Predicted dehydrogenases and related proteins [Kryptonium sp. JGI-12 : JGI12_1014]
2601855968	Glycoside Hydrolases (GHs)	GH109	1.5e-12	JGI12	JGI12_00742 Predicted dehydrogenases and related proteins [Kryptonium sp. JGI-12 : JGI12_1014]
2601856338	Glycoside Hydrolases (GHs)	GH109	2.3e-13	JGI12	JGI12_01112 Predicted dehydrogenases and related proteins [Kryptonium sp. JGI-12 : JGI12_1029]
2601857045	Glycoside Hydrolases (GHs)	GH109	1.5e-10	JGI12	JGI12_01821 Oxidoreductase family, NAD-binding Rossmann fold [Kryptonium sp. JGI-12 : JGI12_1082]
2601857243	Glycoside Hydrolases (GHs)	GH109	2.4e-11	JGI12	JGI12_02019 Predicted dehydrogenases and related proteins [Kryptonium sp. JGI-12 : JGI12_1117]
2601857383	Glycoside Hydrolases (GHs)	GH109	1.5e-12	JGI13	JGI13_00049 Predicted dehydrogenases and related proteins [Kryptonium sp. JGI-13 : JGI13_1001]
2601857823	Glycoside Hydrolases (GHs)	GH109	1.9e-12	JGI13	JGI13_00490 Predicted dehydrogenases and related proteins [Kryptonium sp. JGI-13 : JGI13_1010]
2601858630	Glycoside Hydrolases (GHs)	GH109	5.4e-18	JGI13	JGI13_01298 Predicted dehydrogenases and related proteins [Kryptonium sp. JGI-13 : JGI13_1037]
2601859083	Glycoside Hydrolases (GHs)	GH109	2.4e-11	JGI13	JGI13_01751 Predicted dehydrogenases and related proteins [Kryptonium sp. JGI-13 : JGI13_1072]
2601859492	Glycoside Hydrolases (GHs)	GH109	8.4e-21	JGI13	JGI13_02160 Predicted dehydrogenases and related proteins [Kryptonium sp. JGI-13 : JGI13_1139]
2602032900	Glycoside Hydrolases (GHs)	GH109	2.4e-11	JGI14	JGI14_100912 Predicted dehydrogenases and related proteins [Kryptonium sp. JGI-14 : JGI14_1009]
2602033532	Glycoside Hydrolases (GHs)	GH109	1.7e-20	JGI14	JGI14_10285 Predicted dehydrogenases and related proteins [Kryptonium sp. JGI-14 : JGI14_1028]
2602033620	Glycoside Hydrolases (GHs)	GH109	1.5e-12	JGI14	JGI14_103118 Predicted dehydrogenases and related proteins [Kryptonium sp. JGI-14 : JGI14_1031]
2602033736	Glycoside Hydrolases (GHs)	GH109	5.7e-13	JGI14	JGI14_103713 Oxidoreductase family, NAD-binding Rossmann fold [Kryptonium sp. JGI-14 : JGI14_1037]
2602034153	Glycoside Hydrolases (GHs)	GH109	5.4e-18	JGI14	JGI14_10672 Predicted dehydrogenases and related proteins [Kryptonium sp. JGI-14 : JGI14_1067]
2602006651	Glycoside Hydrolases (GHs)	GH109	1.3e-18	JGI15	JGI15_10251 Oxidoreductase family, NAD-binding Rossmann fold [Kryptonium sp. JGI-15 : JGI15_1025]
2602007684	Glycoside Hydrolases (GHs)	GH109	7.2e-21	JGI15	JGI15_11301 Predicted dehydrogenases and related proteins [Kryptonium sp. JGI-15 : JGI15_1130]
2602015647	Glycoside Hydrolases (GHs)	GH109	6.5e-11	JGI16	JGI16_10011 Predicted dehydrogenases and related proteins [Kryptonium sp. JGI-16 : JGI16_1001]
2602016015	Glycoside Hydrolases (GHs)	GH109	2.4e-11	JGI16	JGI16_10207 Predicted dehydrogenases and related proteins [Kryptonium sp. JGI-16 : JGI16_1020]
2602016541	Glycoside Hydrolases (GHs)	GH109	1.5e-12	JGI16	JGI16_10694 Predicted dehydrogenases and related proteins [Kryptonium sp. JGI-16 : JGI16_1069]
2602016885	Glycoside Hydrolases (GHs)	GH109	5.9e-09	JGI16	JGI16_11181 Predicted dehydrogenases and related proteins [Kryptonium sp. JGI-16 : JGI16_1118]
2602031504	Glycoside Hydrolases (GHs)	GH109	3.6e-16	JGI17	JGI17_100112 Predicted dehydrogenases and related proteins [Kryptonium sp. JGI-17 : JGI17_1001]
2602031499	Glycoside Hydrolases (GHs)	GH109	1.5e-12	JGI17	JGI17_10017 Predicted dehydrogenases and related proteins [Kryptonium sp. JGI-17 : JGI17_1001]
2599795351	Glycoside Hydrolases (GHs)	GH109	1.5e-18	JGI2	JGI2_00435 Predicted dehydrogenases and related proteins [Kryptonium sp. JGI-2 Ga0063198 : JGI2_Kryptonium_JGI_2_Jinze_NODE_899_len_13517_cov_2_59888_ID_1797.25]
2599796120	Glycoside Hydrolases (GHs)	GH109	2.8e-13	JGI2	JGI2_01205 Predicted dehydrogenases and related proteins [Kryptonium sp. JGI-2 Ga0063198 : JGI2_Kryptonium_JGI_2_Jinze_NODE_1794_len_7190_cov_1_96305_ID_3587.100]
2600399281	Glycoside Hydrolases (GHs)	GH109	1.5e-18	JGI20	JGI20_01004 Predicted dehydrogenases and related proteins [Kryptonium sp. JGI-20 : JGI20_Kryptonium_JGI_20_NODE_40_len_14991_cov_151_739_ID_79.40]
2600399389	Glycoside Hydrolases (GHs)	GH109	3.8e-10	JGI20	JGI20_01112 Predicted dehydrogenases and related proteins [Kryptonium sp. JGI-20 : JGI20_Kryptonium_JGI_20_NODE_48_len_12931_cov_67_3961_ID_95.48]
2600399468	Glycoside Hydrolases (GHs)	GH109	5.2e-13	JGI20	JGI20_01191 Predicted dehydrogenases and related proteins [Kryptonium sp. JGI-20 : JGI20_Kryptonium_JGI_20_NODE_54_len_11560_cov_1107_21_ID_107.54]
2600400408	Glycoside Hydrolases (GHs)	GH109	1.5e-18	JGI22	JGI22_00465 Predicted dehydrogenases and related proteins [Kryptonium sp. JGI-22 : JGI22_Kryptonium_JGI_22_NODE_49_len_5748_cov_133_638_ID_97.49]
2601849848	Glycoside Hydrolases (GHs)	GH109	5.8e-16	JGI23	JGI23_00116 Predicted dehydrogenases and related proteins [Kryptonium sp. JGI-23 : JGI23_101]
2601849975	Glycoside Hydrolases (GHs)	GH109	3.5e-17	JGI23	JGI23_00243 Predicted dehydrogenases and related proteins [Kryptonium sp. JGI-23 : JGI23_102]
2601850515	Glycoside Hydrolases (GHs)	GH109	2.8e-11	JGI23	JGI23_00783 Predicted dehydrogenases and related proteins [Kryptonium sp. JGI-23 : JGI23_107]
2601850650	Glycoside Hydrolases (GHs)	GH109	4.4e-20	JGI23	JGI23_00918 Predicted dehydrogenases and related proteins [Kryptonium sp. JGI-23 : JGI23_108]
2601852039	Glycoside Hydrolases (GHs)	GH109	3.7e-10	JGI24	JGI24_00327 Predicted dehydrogenases and related proteins [Kryptonium sp. JGI-24 : JGI24_1008]
2601852631	Glycoside Hydrolases (GHs)	GH109	1.5e-18	JGI24	JGI24_00920 Predicted dehydrogenases and related proteins [Kryptonium sp. JGI-24 : JGI24_1035]
2601853905	Glycoside Hydrolases (GHs)	GH109	2.4e-18	JGI25	JGI25_00354 Predicted dehydrogenases and related proteins [Kryptonium sp. JGI-25 : JGI25_1013]
2601853990	Glycoside Hydrolases (GHs)	GH109	2.3e-10	JGI25	JGI25_00439 Predicted dehydrogenases and related proteins [Kryptonium sp. JGI-25 : JGI25_1017]
2599796919	Glycoside Hydrolases (GHs)	GH109	1.5e-18	JGI3	JGI3_00343 Predicted dehydrogenases and related proteins [Kryptonium sp. JGI-3 Ga0063199 : JGI3_Kryptonium_JGI_3_Gongxiaoshe_NODE_3_len_528056_cov_23_5693_ID_5.1]
2599796969	Glycoside Hydrolases (GHs)	GH109	9e-15	JGI3	JGI3_00394 Predicted dehydrogenases and related proteins [Kryptonium sp. JGI-3 Ga0063199 : JGI3_Kryptonium_JGI_3_Gongxiaoshe_NODE_3_len_528056_cov_23_5693_ID_5.1]
2599798349	Glycoside Hydrolases (GHs)	GH109	3.7e-10	JGI3	JGI3_01776 Predicted dehydrogenases and related proteins [Kryptonium sp. JGI-3 Ga0063199 : JGI3_Kryptonium_JGI_3_Gongxiaoshe_NODE_37_len_208343_cov_23_9641_ID_73.7]
2599798641	Glycoside Hydrolases (GHs)	GH109	2e-13	JGI3	JGI3_02068 Predicted dehydrogenases and related proteins [Kryptonium sp. JGI-3 Ga0063199 : JGI3_Kryptonium_JGI_3_Gongxiaoshe_NODE_99_len_95948_cov_26_4904_ID_197.10]
2599799002	Glycoside Hydrolases (GHs)	GH109	3.6e-16	JGI4	JGI4_00021 Predicted dehydrogenases and related proteins [Kryptonium sp. JGI-4 Ga0063200 : JGI4_Kryptonium_JGI_4_Dewar_Creek_draft_1000010.1]
2599799007	Glycoside Hydrolases (GHs)	GH109	1.5e-12	JGI4	JGI4_00026 Predicted dehydrogenases and related proteins [Kryptonium sp. JGI-4 Ga0063200 : JGI4_Kryptonium_JGI_4_Dewar_Creek_draft_1000010.1]
2599799813	Glycoside Hydrolases (GHs)	GH109	5.3e-18	JGI4	JGI4_00833 Predicted dehydrogenases and related proteins [Kryptonium sp. JGI-4 Ga0063200 : JGI4_Kryptonium_JGI_4_Dewar_Creek_draft_1000018.4]
2599800766	Glycoside Hydrolases (GHs)	GH109	1.9e-12	JGI4	JGI4_01786 Predicted dehydrogenases and related proteins [Kryptonium sp. JGI-4 Ga0063200 : JGI4_Kryptonium_JGI_4_Dewar_Creek_draft_1000027.6]
2599800931	Glycoside Hydrolases (GHs)	GH109	2.4e-11	JGI4	JGI4_01951 Predicted dehydrogenases and related proteins [Kryptonium sp. JGI-4 Ga0063200 : JGI4_Kryptonium_JGI_4_Dewar_Creek_draft_1000056.8]
2599801109	Glycoside Hydrolases (GHs)	GH109	1.7e-20	JGI4	JGI4_02130 Predicted dehydrogenases and related proteins [Kryptonium sp. JGI-4 Ga0063200 : JGI4_Kryptonium_JGI_4_Dewar_Creek_draft_1000127.10]
2600394255	Glycoside Hydrolases (GHs)	GH109	2.4e-11	JGI5	JGI5_00114 Predicted dehydrogenases and related proteins [Kryptonium sp. JGI-5 : JGI5_Kryptonium_JGI_5_NODE_2_len_74679_cov_657_024_ID_3.2]
2600394294	Glycoside Hydrolases (GHs)	GH109	1.8e-20	JGI5	JGI5_00153 Predicted dehydrogenases and related proteins [Kryptonium sp. JGI-5 : JGI5_Kryptonium_JGI_5_NODE_3_len_69538_cov_1191_57_ID_5.3]
2600395726	Glycoside Hydrolases (GHs)	GH109	1.9e-12	JGI5	JGI5_01588 Predicted dehydrogenases and related proteins [Kryptonium sp. JGI-5 : JGI5_Kryptonium_JGI_5_NODE_43_len_21610_cov_35_0148_ID_85.43]
2600396118	Glycoside Hydrolases (GHs)	GH109	1e-18	JGI5	JGI5_01980 Oxidoreductase family, NAD-binding Rossmann fold [Kryptonium sp. JGI-5 : JGI5_Kryptonium_JGI_5_NODE_71_len_9103_cov_17_2307_ID_141.71]
2600396163	Glycoside Hydrolases (GHs)	GH109	1.3e-16	JGI5	JGI5_02025 Zn-dependent alcohol dehydrogenases [Kryptonium sp. JGI-5 : JGI5_Kryptonium_JGI_5_NODE_77_len_7572_cov_36_7548_ID_153.77]
2600396168	Glycoside Hydrolases (GHs)	GH109	5.6e-07	JGI5	JGI5_02030 Predicted dehydrogenases and related proteins [Kryptonium sp. JGI-5 : JGI5_Kryptonium_JGI_5_NODE_77_len_7572_cov_36_7548_ID_153.77]
2600396473	Glycoside Hydrolases (GHs)	GH109	1.8e-20	JGI6	JGI6_00247 Predicted dehydrogenases and related proteins [Kryptonium sp. JGI-6 : JGI6_Kryptonium_JGI_6_NODE_5_len_54990_cov_416_92_ID_9.5]
2600397077	Glycoside Hydrolases (GHs)	GH109	1.8e-13	JGI6	JGI6_00851 Predicted dehydrogenases and related proteins [Kryptonium sp. JGI-6 : JGI6_Kryptonium_JGI_6_NODE_22_len_26494_cov_70_4726_ID_43.22]
2600397441	Glycoside Hydrolases (GHs)	GH109	5.3e-18	JGI6	JGI6_01216 Predicted dehydrogenases and related proteins [Kryptonium sp. JGI-6 : JGI6_Kryptonium_JGI_6_NODE_39_len_19183_cov_827_649_ID_77.39]
2600397654	Glycoside Hydrolases (GHs)	GH109	2.4e-11	JGI6	JGI6_01430 Predicted dehydrogenases and related proteins [Kryptonium sp. JGI-6 : JGI6_Kryptonium_JGI_6_NODE_50_len_15217_cov_1297_31_ID_99.50]
2601839474	Glycoside Hydrolases (GHs)	GH109	3.6e-16	JGI7	JGI7_00055 Predicted dehydrogenases and related proteins [Kryptonium sp. JGI-7 : JGI7_101]
2601839480	Glycoside Hydrolases (GHs)	GH109	1.5e-12	JGI7	JGI7_00061 Predicted dehydrogenases and related proteins [Kryptonium sp. JGI-7 : JGI7_101]
2601839841	Glycoside Hydrolases (GHs)	GH109	5.3e-18	JGI7	JGI7_00422 Predicted dehydrogenases and related proteins [Kryptonium sp. JGI-7 : JGI7_105]
2601840041	Glycoside Hydrolases (GHs)	GH109	1.9e-12	JGI7	JGI7_00622 Predicted dehydrogenases and related proteins [Kryptonium sp. JGI-7 : JGI7_107]
2601840992	Glycoside Hydrolases (GHs)	GH109	2.4e-11	JGI7	JGI7_01573 Predicted dehydrogenases and related proteins [Kryptonium sp. JGI-7 : JGI7_127]
2601841613	Glycoside Hydrolases (GHs)	GH109	1.7e-20	JGI7	JGI7_02195 Predicted dehydrogenases and related proteins [Kryptonium sp. JGI-7 : JGI7_159]
2601841753	Glycoside Hydrolases (GHs)	GH109	2.4e-11	JGI8	JGI8_00004 Predicted dehydrogenases and related proteins [Kryptonium sp. JGI-8 : JGI8_101]
2601842015	Glycoside Hydrolases (GHs)	GH109	5.3e-18	JGI8	JGI8_00268 Predicted dehydrogenases and related proteins [Kryptonium sp. JGI-8 : JGI8_102]
2601842500	Glycoside Hydrolases (GHs)	GH109	1.5e-12	JGI8	JGI8_00753 Predicted dehydrogenases and related proteins [Kryptonium sp. JGI-8 : JGI8_107]
2601842505	Glycoside Hydrolases (GHs)	GH109	3.6e-16	JGI8	JGI8_00758 Predicted dehydrogenases and related proteins [Kryptonium sp. JGI-8 : JGI8_107]
2601842555	Glycoside Hydrolases (GHs)	GH109	1.9e-12	JGI8	JGI8_00808 Predicted dehydrogenases and related proteins [Kryptonium sp. JGI-8 : JGI8_108]
2601842738	Glycoside Hydrolases (GHs)	GH109	9.7e-21	JGI8	JGI8_00991 Predicted dehydrogenases and related proteins [Kryptonium sp. JGI-8 : JGI8_110]
2601843975	Glycoside Hydrolases (GHs)	GH109	5.6e-18	JGI9	JGI9_00015 Predicted dehydrogenases and related proteins [Kryptonium sp. JGI-9 : JGI9_1001]
2601844083	Glycoside Hydrolases (GHs)	GH109	2.4e-11	JGI9	JGI9_00124 Predicted dehydrogenases and related proteins [Kryptonium sp. JGI-9 : JGI9_1003]
2601844205	Glycoside Hydrolases (GHs)	GH109	3.6e-16	JGI9	JGI9_00246 Predicted dehydrogenases and related proteins [Kryptonium sp. JGI-9 : JGI9_1005]
2601844268	Glycoside Hydrolases (GHs)	GH109	1.8e-20	JGI9	JGI9_00309 Predicted dehydrogenases and related proteins [Kryptonium sp. JGI-9 : JGI9_1007]
2601844282	Glycoside Hydrolases (GHs)	GH109	1.9e-12	JGI9	JGI9_00323 Predicted dehydrogenases and related proteins [Kryptonium sp. JGI-9 : JGI9_1008]
2601845079	Glycoside Hydrolases (GHs)	GH109	1.6e-13	JGI9	JGI9_01121 Oxidoreductase family, NAD-binding Rossmann fold [Kryptonium sp. JGI-9 : JGI9_1043]
2599793477	Glycoside Hydrolases (GHs)	GH113	7.3e-83	JGI1	JGI1_00881 hypothetical protein [Kryptonium sp. JGI-1 Ga0063176 : JGI1_Kryptonium_JGI_1_GBS_scaffold00005.5]
2601847401	Glycoside Hydrolases (GHs)	GH113	9.2e-81	JGI10	JGI10_01390 hypothetical protein [Kryptonium sp. JGI-10 : JGI10_1092]
2601848995	Glycoside Hydrolases (GHs)	GH113	9.2e-81	JGI11	JGI11_01423 hypothetical protein [Kryptonium sp. JGI-11 : JGI11_1043]
2601859293	Glycoside Hydrolases (GHs)	GH113	6.7e-32	JGI13	JGI13_01961 hypothetical protein [Kryptonium sp. JGI-13 : JGI13_1098]
2602033370	Glycoside Hydrolases (GHs)	GH113	9.2e-81	JGI14	JGI14_102216 hypothetical protein [Kryptonium sp. JGI-14 : JGI14_1022]
2602006784	Glycoside Hydrolases (GHs)	GH113	9.2e-81	JGI15	JGI15_103215 hypothetical protein [Kryptonium sp. JGI-15 : JGI15_1032]
2602017276	Glycoside Hydrolases (GHs)	GH113	1.1e-54	JGI16	JGI16_12161 hypothetical protein [Kryptonium sp. JGI-16 : JGI16_1216]
2600398833	Glycoside Hydrolases (GHs)	GH113	2.4e-83	JGI20	JGI20_00555 hypothetical protein [Kryptonium sp. JGI-20 : JGI20_Kryptonium_JGI_20_NODE_15_len_25644_cov_1130_75_ID_29.15]
2601851523	Glycoside Hydrolases (GHs)	GH113	1.5e-84	JGI23	JGI23_01794 GTA TIM-barrel-like domain [Kryptonium sp. JGI-23 : JGI23_127]
2601852828	Glycoside Hydrolases (GHs)	GH113	1.5e-83	JGI24	JGI24_01117 hypothetical protein [Kryptonium sp. JGI-24 : JGI24_1049]
2601854253	Glycoside Hydrolases (GHs)	GH113	1.5e-83	JGI25	JGI25_00702 hypothetical protein [Kryptonium sp. JGI-25 : JGI25_1035]
2599797327	Glycoside Hydrolases (GHs)	GH113	2.5e-83	JGI3	JGI3_00753 hypothetical protein [Kryptonium sp. JGI-3 Ga0063199 : JGI3_Kryptonium_JGI_3_Gongxiaoshe_NODE_14_len_345580_cov_23_691_ID_27.2]
2599799574	Glycoside Hydrolases (GHs)	GH113	9.2e-81	JGI4	JGI4_00593 hypothetical protein [Kryptonium sp. JGI-4 Ga0063200 : JGI4_Kryptonium_JGI_4_Dewar_Creek_draft_1000017.3]
2600394437	Glycoside Hydrolases (GHs)	GH113	1.1e-72	JGI5	JGI5_00297 hypothetical protein [Kryptonium sp. JGI-5 : JGI5_Kryptonium_JGI_5_NODE_5_len_61681_cov_1084_52_ID_9.5]
2600397970	Glycoside Hydrolases (GHs)	GH113	9.2e-81	JGI6	JGI6_01746 hypothetical protein [Kryptonium sp. JGI-6 : JGI6_Kryptonium_JGI_6_NODE_75_len_9740_cov_2558_15_ID_149.75]
2601840210	Glycoside Hydrolases (GHs)	GH113	9.2e-81	JGI7	JGI7_00791 hypothetical protein [Kryptonium sp. JGI-7 : JGI7_109]
2601843609	Glycoside Hydrolases (GHs)	GH113	9.2e-81	JGI8	JGI8_01863 hypothetical protein [Kryptonium sp. JGI-8 : JGI8_138]
2599792948	Glycoside Hydrolases (GHs)	GH114	3e-10	JGI1	JGI1_00350 Predicted extracellular endo alpha-1,4 polygalactosaminidase or related polysaccharide hydrolase [Kryptonium sp. JGI-1 Ga0063176 : JGI1_Kryptonium_JGI_1_GBS_scaffold00002.2]
2601848456	Glycoside Hydrolases (GHs)	GH114	2.4e-12	JGI11	JGI11_00884 Predicted extracellular endo alpha-1,4 polygalactosaminidase or related polysaccharide hydrolase [Kryptonium sp. JGI-11 : JGI11_1019]
2601857714	Glycoside Hydrolases (GHs)	GH114	2.4e-12	JGI13	JGI13_00381 Predicted extracellular endo alpha-1,4 polygalactosaminidase or related polysaccharide hydrolase [Kryptonium sp. JGI-13 : JGI13_1007]
2602034528	Glycoside Hydrolases (GHs)	GH114	2.4e-12	JGI14	JGI14_11213 Predicted extracellular endo alpha-1,4 polygalactosaminidase or related polysaccharide hydrolase [Kryptonium sp. JGI-14 : JGI14_1121]
2602007662	Glycoside Hydrolases (GHs)	GH114	2.3e-12	JGI15	JGI15_11243 Predicted extracellular endo alpha-1,4 polygalactosaminidase or related polysaccharide hydrolase [Kryptonium sp. JGI-15 : JGI15_1124]
2599795803	Glycoside Hydrolases (GHs)	GH114	4.4e-11	JGI2	JGI2_00888 Predicted extracellular endo alpha-1,4 polygalactosaminidase or related polysaccharide hydrolase [Kryptonium sp. JGI-2 Ga0063198 : JGI2_Kryptonium_JGI_2_Jinze_NODE_1301_len_9527_cov_2_12426_ID_2601.64]
2600399169	Glycoside Hydrolases (GHs)	GH114	4.4e-11	JGI20	JGI20_00892 Predicted extracellular endo alpha-1,4 polygalactosaminidase or related polysaccharide hydrolase [Kryptonium sp. JGI-20 : JGI20_Kryptonium_JGI_20_NODE_33_len_16742_cov_124_44_ID_65.33]
2601851012	Glycoside Hydrolases (GHs)	GH114	3.8e-11	JGI23	JGI23_01281 Predicted extracellular endo alpha-1,4 polygalactosaminidase or related polysaccharide hydrolase [Kryptonium sp. JGI-23 : JGI23_113]
2601852161	Glycoside Hydrolases (GHs)	GH114	4.4e-11	JGI24	JGI24_00450 Predicted extracellular endo alpha-1,4 polygalactosaminidase or related polysaccharide hydrolase [Kryptonium sp. JGI-24 : JGI24_1012]
2599797949	Glycoside Hydrolases (GHs)	GH114	4e-11	JGI3	JGI3_01376 Predicted extracellular endo alpha-1,4 polygalactosaminidase or related polysaccharide hydrolase [Kryptonium sp. JGI-3 Ga0063199 : JGI3_Kryptonium_JGI_3_Gongxiaoshe_NODE_28_len_232275_cov_22_8083_ID_55.5]
2599799416	Glycoside Hydrolases (GHs)	GH114	2.4e-12	JGI4	JGI4_00435 Predicted extracellular endo alpha-1,4 polygalactosaminidase or related polysaccharide hydrolase [Kryptonium sp. JGI-4 Ga0063200 : JGI4_Kryptonium_JGI_4_Dewar_Creek_draft_1000016.2]
2600397181	Glycoside Hydrolases (GHs)	GH114	2.4e-12	JGI6	JGI6_00955 Predicted extracellular endo alpha-1,4 polygalactosaminidase or related polysaccharide hydrolase [Kryptonium sp. JGI-6 : JGI6_Kryptonium_JGI_6_NODE_26_len_24564_cov_946_193_ID_51.26]
2601840624	Glycoside Hydrolases (GHs)	GH114	1.8e-12	JGI7	JGI7_01205 Predicted extracellular endo alpha-1,4 polygalactosaminidase or related polysaccharide hydrolase [Kryptonium sp. JGI-7 : JGI7_117]
2601845312	Glycoside Hydrolases (GHs)	GH114	3.9e-10	JGI9	JGI9_01354 Glycoside-hydrolase family GH114 [Kryptonium sp. JGI-9 : JGI9_1061]
2601853020	Glycoside Hydrolases (GHs)	GH116	2.8e-06	JGI24	JGI24_01309 Protein of unknown function, DUF608 [Kryptonium sp. JGI-24 : JGI24_1067]
2601847504	Glycoside Hydrolases (GHs)	GH117	1.9e-06	JGI10	JGI10_01493 Predicted glycosylase [Kryptonium sp. JGI-10 : JGI10_1117]
2601849149	Glycoside Hydrolases (GHs)	GH117	1.9e-06	JGI11	JGI11_01577 Predicted glycosylase [Kryptonium sp. JGI-11 : JGI11_1053]
2601856943	Glycoside Hydrolases (GHs)	GH117	1.9e-06	JGI12	JGI12_01719 Predicted glycosylase [Kryptonium sp. JGI-12 : JGI12_1070]
2602007181	Glycoside Hydrolases (GHs)	GH117	1.9e-06	JGI15	JGI15_106010 Predicted glycosylase [Kryptonium sp. JGI-15 : JGI15_1060]
2602032054	Glycoside Hydrolases (GHs)	GH117	1.9e-06	JGI17	JGI17_10902 Predicted glycosylase [Kryptonium sp. JGI-17 : JGI17_1090]
2599795144	Glycoside Hydrolases (GHs)	GH117	1.3e-06	JGI2	JGI2_00228 Predicted glycosylase [Kryptonium sp. JGI-2 Ga0063198 : JGI2_Kryptonium_JGI_2_Jinze_NODE_716_len_16771_cov_2_32408_ID_1431.11]
2600399071	Glycoside Hydrolases (GHs)	GH117	1.3e-06	JGI20	JGI20_00793 Predicted glycosylase [Kryptonium sp. JGI-20 : JGI20_Kryptonium_JGI_20_NODE_27_len_18714_cov_237_65_ID_53.27]
2601850107	Glycoside Hydrolases (GHs)	GH117	3e-07	JGI23	JGI23_00375 Predicted glycosylase [Kryptonium sp. JGI-23 : JGI23_103]
2599797064	Glycoside Hydrolases (GHs)	GH117	1.4e-06	JGI3	JGI3_00489 Predicted glycosylase [Kryptonium sp. JGI-3 Ga0063199 : JGI3_Kryptonium_JGI_3_Gongxiaoshe_NODE_3_len_528056_cov_23_5693_ID_5.1]
2599800092	Glycoside Hydrolases (GHs)	GH117	1.9e-06	JGI4	JGI4_01112 Predicted glycosylase [Kryptonium sp. JGI-4 Ga0063200 : JGI4_Kryptonium_JGI_4_Dewar_Creek_draft_1000018.4]
2600394361	Glycoside Hydrolases (GHs)	GH117	1.9e-06	JGI5	JGI5_00220 Predicted glycosylase [Kryptonium sp. JGI-5 : JGI5_Kryptonium_JGI_5_NODE_4_len_69249_cov_2131_99_ID_7.4]
2600398121	Glycoside Hydrolases (GHs)	GH117	1.9e-06	JGI6	JGI6_01897 Predicted glycosylase [Kryptonium sp. JGI-6 : JGI6_Kryptonium_JGI_6_NODE_91_len_8079_cov_81_846_ID_181.91]
2601841219	Glycoside Hydrolases (GHs)	GH117	1.9e-06	JGI7	JGI7_01801 Predicted glycosylase [Kryptonium sp. JGI-7 : JGI7_136]
2601841904	Glycoside Hydrolases (GHs)	GH117	1.9e-06	JGI8	JGI8_00156 Predicted glycosylase [Kryptonium sp. JGI-8 : JGI8_101]
2601844727	Glycoside Hydrolases (GHs)	GH117	3.9e-06	JGI9	JGI9_00768 Predicted glycosylase [Kryptonium sp. JGI-9 : JGI9_1024]
2599792770	Glycoside Hydrolases (GHs)	GH119	4e-09	JGI1	JGI1_00172 hypothetical protein [Kryptonium sp. JGI-1 Ga0063176 : JGI1_Kryptonium_JGI_1_GBS_scaffold00001.1]
2601846399	Glycoside Hydrolases (GHs)	GH119	9.7e-06	JGI10	JGI10_00386 hypothetical protein [Kryptonium sp. JGI-10 : JGI10_1012]
2601847791	Glycoside Hydrolases (GHs)	GH119	3.2e-07	JGI11	JGI11_00219 hypothetical protein [Kryptonium sp. JGI-11 : JGI11_1003]
2601856728	Glycoside Hydrolases (GHs)	GH119	3.2e-07	JGI12	JGI12_01502 hypothetical protein [Kryptonium sp. JGI-12 : JGI12_1051]
2601858004	Glycoside Hydrolases (GHs)	GH119	3.2e-07	JGI13	JGI13_00671 hypothetical protein [Kryptonium sp. JGI-13 : JGI13_1014]
2599796236	Glycoside Hydrolases (GHs)	GH119	9.6e-06	JGI2	JGI2_01321 hypothetical protein [Kryptonium sp. JGI-2 Ga0063198 : JGI2_Kryptonium_JGI_2_Jinze_NODE_1995_len_6429_cov_2_2423_ID_3989.117]
2600398312	Glycoside Hydrolases (GHs)	GH119	9.6e-06	JGI20	JGI20_00032 hypothetical protein [Kryptonium sp. JGI-20 : JGI20_Kryptonium_JGI_20_NODE_1_len_83875_cov_836_913_ID_1.1]
2601850444	Glycoside Hydrolases (GHs)	GH119	1.8e-07	JGI23	JGI23_00712 hypothetical protein [Kryptonium sp. JGI-23 : JGI23_106]
2601854348	Glycoside Hydrolases (GHs)	GH119	5.4e-06	JGI25	JGI25_00798 hypothetical protein [Kryptonium sp. JGI-25 : JGI25_1043]
2599797733	Glycoside Hydrolases (GHs)	GH119	9.6e-06	JGI3	JGI3_01159 hypothetical protein [Kryptonium sp. JGI-3 Ga0063199 : JGI3_Kryptonium_JGI_3_Gongxiaoshe_NODE_27_len_241734_cov_24_3649_ID_53.4]
2599801225	Glycoside Hydrolases (GHs)	GH119	3.2e-07	JGI4	JGI4_02247 hypothetical protein [Kryptonium sp. JGI-4 Ga0063200 : JGI4_Kryptonium_JGI_4_Dewar_Creek_draft_1000249.12]
2600394393	Glycoside Hydrolases (GHs)	GH119	3.2e-07	JGI5	JGI5_00252 hypothetical protein [Kryptonium sp. JGI-5 : JGI5_Kryptonium_JGI_5_NODE_4_len_69249_cov_2131_99_ID_7.4]
2600397329	Glycoside Hydrolases (GHs)	GH119	3.2e-07	JGI6	JGI6_01104 hypothetical protein [Kryptonium sp. JGI-6 : JGI6_Kryptonium_JGI_6_NODE_33_len_21450_cov_1130_38_ID_65.33]
2601841196	Glycoside Hydrolases (GHs)	GH119	3.2e-07	JGI7	JGI7_01777 hypothetical protein [Kryptonium sp. JGI-7 : JGI7_135]
2601841871	Glycoside Hydrolases (GHs)	GH119	3.2e-07	JGI8	JGI8_00123 hypothetical protein [Kryptonium sp. JGI-8 : JGI8_101]
2599793798	Glycoside Hydrolases (GHs)	GH13	8.1e-58	JGI1	JGI1_01203 Glycosidases [Kryptonium sp. JGI-1 Ga0063176 : JGI1_Kryptonium_JGI_1_GBS_scaffold00007.7]
2599794440	Glycoside Hydrolases (GHs)	GH13	1.5e-55	JGI1	JGI1_01845 Por secretion system C-terminal sorting domain [Kryptonium sp. JGI-1 Ga0063176 : JGI1_Kryptonium_JGI_1_GBS_scaffold00014.14]
2601846319	Glycoside Hydrolases (GHs)	GH13	3.8e-56	JGI10	JGI10_00306 Glycosidases [Kryptonium sp. JGI-10 : JGI10_1009]
2601846485	Glycoside Hydrolases (GHs)	GH13	1e-52	JGI10	JGI10_00472 Por secretion system C-terminal sorting domain [Kryptonium sp. JGI-10 : JGI10_1015]
2601849423	Glycoside Hydrolases (GHs)	GH13	9.9e-53	JGI11	JGI11_01851 Glycosidases [Kryptonium sp. JGI-11 : JGI11_1074]
2601849450	Glycoside Hydrolases (GHs)	GH13	3.8e-56	JGI11	JGI11_01878 Glycosidases [Kryptonium sp. JGI-11 : JGI11_1077]
2601856259	Glycoside Hydrolases (GHs)	GH13	1e-52	JGI12	JGI12_01033 Por secretion system C-terminal sorting domain [Kryptonium sp. JGI-12 : JGI12_1025]
2601856431	Glycoside Hydrolases (GHs)	GH13	3.8e-56	JGI12	JGI12_01205 Glycosidases [Kryptonium sp. JGI-12 : JGI12_1033]
2601857689	Glycoside Hydrolases (GHs)	GH13	1e-52	JGI13	JGI13_00356 Por secretion system C-terminal sorting domain [Kryptonium sp. JGI-13 : JGI13_1007]
2601858942	Glycoside Hydrolases (GHs)	GH13	3.4e-09	JGI13	JGI13_01610 Alpha amylase, catalytic domain [Kryptonium sp. JGI-13 : JGI13_1059]
2602033027	Glycoside Hydrolases (GHs)	GH13	3.8e-56	JGI14	JGI14_10128 Glycosidases [Kryptonium sp. JGI-14 : JGI14_1012]
2602033964	Glycoside Hydrolases (GHs)	GH13	8.1e-06	JGI14	JGI14_105112 Uncharacterized protein conserved in bacteria [Kryptonium sp. JGI-14 : JGI14_1051]
2602034270	Glycoside Hydrolases (GHs)	GH13	2.7e-53	JGI14	JGI14_10771 Por secretion system C-terminal sorting domain [Kryptonium sp. JGI-14 : JGI14_1077]
2602007086	Glycoside Hydrolases (GHs)	GH13	3.8e-56	JGI15	JGI15_10532 Glycosidases [Kryptonium sp. JGI-15 : JGI15_1053]
2602016606	Glycoside Hydrolases (GHs)	GH13	8.9e-57	JGI16	JGI16_10771 Glycosidases [Kryptonium sp. JGI-16 : JGI16_1077]
2599795687	Glycoside Hydrolases (GHs)	GH13	4.3e-53	JGI2	JGI2_00772 Glycosidases [Kryptonium sp. JGI-2 Ga0063198 : JGI2_Kryptonium_JGI_2_Jinze_NODE_1181_len_10504_cov_2_57878_ID_2361.52]
2599796430	Glycoside Hydrolases (GHs)	GH13	1.2e-22	JGI2	JGI2_01516 Por secretion system C-terminal sorting domain [Kryptonium sp. JGI-2 Ga0063198 : JGI2_Kryptonium_JGI_2_Jinze_NODE_2297_len_5667_cov_2_55217_ID_4593.149]
2600398918	Glycoside Hydrolases (GHs)	GH13	4.6e-53	JGI20	JGI20_00640 Glycosidases [Kryptonium sp. JGI-20 : JGI20_Kryptonium_JGI_20_NODE_19_len_24972_cov_998_316_ID_37.19]
2600399058	Glycoside Hydrolases (GHs)	GH13	3.4e-06	JGI20	JGI20_00780 Por secretion system C-terminal sorting domain [Kryptonium sp. JGI-20 : JGI20_Kryptonium_JGI_20_NODE_26_len_19337_cov_189_226_ID_51.26]
2600399560	Glycoside Hydrolases (GHs)	GH13	2.6e-28	JGI20	JGI20_01283 REJ domain/Alpha amylase, catalytic domain/Domain of unknown function (DUF2223) [Kryptonium sp. JGI-20 : JGI20_Kryptonium_JGI_20_NODE_64_len_10562_cov_20_787_ID_127.64]
2600399562	Glycoside Hydrolases (GHs)	GH13	4.3e-51	JGI20	JGI20_01285 Por secretion system C-terminal sorting domain [Kryptonium sp. JGI-20 : JGI20_Kryptonium_JGI_20_NODE_64_len_10562_cov_20_787_ID_127.64]
2600399978	Glycoside Hydrolases (GHs)	GH13	3.2e-54	JGI22	JGI22_00035 Glycosidases [Kryptonium sp. JGI-22 : JGI22_Kryptonium_JGI_22_NODE_2_len_17534_cov_131_366_ID_3.2]
2601850113	Glycoside Hydrolases (GHs)	GH13	3.8e-07	JGI23	JGI23_00381 Por secretion system C-terminal sorting domain [Kryptonium sp. JGI-23 : JGI23_103]
2601850903	Glycoside Hydrolases (GHs)	GH13	3.1e-56	JGI23	JGI23_01171 Glycosidases [Kryptonium sp. JGI-23 : JGI23_111]
2601851915	Glycoside Hydrolases (GHs)	GH13	8.4e-53	JGI24	JGI24_00203 Por secretion system C-terminal sorting domain [Kryptonium sp. JGI-24 : JGI24_1005]
2601852516	Glycoside Hydrolases (GHs)	GH13	4.2e-53	JGI24	JGI24_00805 Glycosidases [Kryptonium sp. JGI-24 : JGI24_1029]
2601854464	Glycoside Hydrolases (GHs)	GH13	6.1e-52	JGI25	JGI25_00914 Glycosidases [Kryptonium sp. JGI-25 : JGI25_1053]
2599798544	Glycoside Hydrolases (GHs)	GH13	3.7e-53	JGI3	JGI3_01971 Por secretion system C-terminal sorting domain [Kryptonium sp. JGI-3 Ga0063199 : JGI3_Kryptonium_JGI_3_Gongxiaoshe_NODE_76_len_123482_cov_22_8119_ID_151.9]
2599798600	Glycoside Hydrolases (GHs)	GH13	2.7e-53	JGI3	JGI3_02027 Glycosidases [Kryptonium sp. JGI-3 Ga0063199 : JGI3_Kryptonium_JGI_3_Gongxiaoshe_NODE_76_len_123482_cov_22_8119_ID_151.9]
2599799099	Glycoside Hydrolases (GHs)	GH13	3.8e-56	JGI4	JGI4_00118 Glycosidases [Kryptonium sp. JGI-4 Ga0063200 : JGI4_Kryptonium_JGI_4_Dewar_Creek_draft_1000010.1]
2599799392	Glycoside Hydrolases (GHs)	GH13	1e-52	JGI4	JGI4_00411 Por secretion system C-terminal sorting domain [Kryptonium sp. JGI-4 Ga0063200 : JGI4_Kryptonium_JGI_4_Dewar_Creek_draft_1000016.2]
2600394833	Glycoside Hydrolases (GHs)	GH13	1e-52	JGI5	JGI5_00694 Por secretion system C-terminal sorting domain [Kryptonium sp. JGI-5 : JGI5_Kryptonium_JGI_5_NODE_13_len_44289_cov_186_877_ID_25.13]
2600395285	Glycoside Hydrolases (GHs)	GH13	3.8e-56	JGI5	JGI5_01147 Glycosidases [Kryptonium sp. JGI-5 : JGI5_Kryptonium_JGI_5_NODE_26_len_32768_cov_123_98_ID_51.26]
2600397205	Glycoside Hydrolases (GHs)	GH13	3.8e-56	JGI6	JGI6_00979 Glycosidases [Kryptonium sp. JGI-6 : JGI6_Kryptonium_JGI_6_NODE_27_len_23875_cov_448_747_ID_53.27]
2600398056	Glycoside Hydrolases (GHs)	GH13	5.5e-08	JGI6	JGI6_01832 Glycosyl hydrolase like GH101 [Kryptonium sp. JGI-6 : JGI6_Kryptonium_JGI_6_NODE_84_len_8572_cov_18_0672_ID_167.84]
2601839562	Glycoside Hydrolases (GHs)	GH13	3.8e-56	JGI7	JGI7_00143 Glycosidases [Kryptonium sp. JGI-7 : JGI7_102]
2601840649	Glycoside Hydrolases (GHs)	GH13	1e-52	JGI7	JGI7_01230 Por secretion system C-terminal sorting domain [Kryptonium sp. JGI-7 : JGI7_117]
2601842917	Glycoside Hydrolases (GHs)	GH13	1e-52	JGI8	JGI8_01170 Por secretion system C-terminal sorting domain [Kryptonium sp. JGI-8 : JGI8_114]
2601843538	Glycoside Hydrolases (GHs)	GH13	3.8e-56	JGI8	JGI8_01792 Glycosidases [Kryptonium sp. JGI-8 : JGI8_134]
2601844959	Glycoside Hydrolases (GHs)	GH13	3.8e-56	JGI9	JGI9_01001 Glycosidases [Kryptonium sp. JGI-9 : JGI9_1036]
2601845219	Glycoside Hydrolases (GHs)	GH13	1.1e-53	JGI9	JGI9_01261 Por secretion system C-terminal sorting domain [Kryptonium sp. JGI-9 : JGI9_1054]
2599793736	Glycoside Hydrolases (GHs)	GH130	4.8e-65	JGI1	JGI1_01141 Predicted glycosylase [Kryptonium sp. JGI-1 Ga0063176 : JGI1_Kryptonium_JGI_1_GBS_scaffold00007.7]
2601847504	Glycoside Hydrolases (GHs)	GH130	3.5e-66	JGI10	JGI10_01493 Predicted glycosylase [Kryptonium sp. JGI-10 : JGI10_1117]
2601849149	Glycoside Hydrolases (GHs)	GH130	2.8e-66	JGI11	JGI11_01577 Predicted glycosylase [Kryptonium sp. JGI-11 : JGI11_1053]
2601856943	Glycoside Hydrolases (GHs)	GH130	2.8e-66	JGI12	JGI12_01719 Predicted glycosylase [Kryptonium sp. JGI-12 : JGI12_1070]
2602007181	Glycoside Hydrolases (GHs)	GH130	2.8e-66	JGI15	JGI15_106010 Predicted glycosylase [Kryptonium sp. JGI-15 : JGI15_1060]
2602032054	Glycoside Hydrolases (GHs)	GH130	2.8e-66	JGI17	JGI17_10902 Predicted glycosylase [Kryptonium sp. JGI-17 : JGI17_1090]
2599795144	Glycoside Hydrolases (GHs)	GH130	1.4e-64	JGI2	JGI2_00228 Predicted glycosylase [Kryptonium sp. JGI-2 Ga0063198 : JGI2_Kryptonium_JGI_2_Jinze_NODE_716_len_16771_cov_2_32408_ID_1431.11]
2600399071	Glycoside Hydrolases (GHs)	GH130	1.4e-64	JGI20	JGI20_00793 Predicted glycosylase [Kryptonium sp. JGI-20 : JGI20_Kryptonium_JGI_20_NODE_27_len_18714_cov_237_65_ID_53.27]
2601850107	Glycoside Hydrolases (GHs)	GH130	4e-65	JGI23	JGI23_00375 Predicted glycosylase [Kryptonium sp. JGI-23 : JGI23_103]
2601854961	Glycoside Hydrolases (GHs)	GH130	2e-60	JGI25	JGI25_01419 Predicted glycosylase [Kryptonium sp. JGI-25 : JGI25_1121]
2599797064	Glycoside Hydrolases (GHs)	GH130	1.6e-64	JGI3	JGI3_00489 Predicted glycosylase [Kryptonium sp. JGI-3 Ga0063199 : JGI3_Kryptonium_JGI_3_Gongxiaoshe_NODE_3_len_528056_cov_23_5693_ID_5.1]
2599800092	Glycoside Hydrolases (GHs)	GH130	2.8e-66	JGI4	JGI4_01112 Predicted glycosylase [Kryptonium sp. JGI-4 Ga0063200 : JGI4_Kryptonium_JGI_4_Dewar_Creek_draft_1000018.4]
2600394361	Glycoside Hydrolases (GHs)	GH130	2.8e-66	JGI5	JGI5_00220 Predicted glycosylase [Kryptonium sp. JGI-5 : JGI5_Kryptonium_JGI_5_NODE_4_len_69249_cov_2131_99_ID_7.4]
2600398121	Glycoside Hydrolases (GHs)	GH130	2.8e-66	JGI6	JGI6_01897 Predicted glycosylase [Kryptonium sp. JGI-6 : JGI6_Kryptonium_JGI_6_NODE_91_len_8079_cov_81_846_ID_181.91]
2601841219	Glycoside Hydrolases (GHs)	GH130	2.8e-66	JGI7	JGI7_01801 Predicted glycosylase [Kryptonium sp. JGI-7 : JGI7_136]
2601841904	Glycoside Hydrolases (GHs)	GH130	2.8e-66	JGI8	JGI8_00156 Predicted glycosylase [Kryptonium sp. JGI-8 : JGI8_101]
2601844727	Glycoside Hydrolases (GHs)	GH130	7.2e-66	JGI9	JGI9_00768 Predicted glycosylase [Kryptonium sp. JGI-9 : JGI9_1024]
2599793379	Glycoside Hydrolases (GHs)	GH15	1.7e-32	JGI1	JGI1_00783 Glycosyl hydrolases family 2, sugar binding domain/Glycosyl hydrolases family 15 [Kryptonium sp. JGI-1 Ga0063176 : JGI1_Kryptonium_JGI_1_GBS_scaffold00004.4]
2599794533	Glycoside Hydrolases (GHs)	GH15	1.5e-22	JGI1	JGI1_01938 hypothetical protein [Kryptonium sp. JGI-1 Ga0063176 : JGI1_Kryptonium_JGI_1_GBS_scaffold00017.17]
2601847235	Glycoside Hydrolases (GHs)	GH15	3.1e-32	JGI10	JGI10_01224 Glycosyl hydrolases family 2, sugar binding domain/Glycosyl hydrolases family 15 [Kryptonium sp. JGI-10 : JGI10_1067]
2601848418	Glycoside Hydrolases (GHs)	GH15	3e-32	JGI11	JGI11_00846 Glycosyl hydrolases family 2, sugar binding domain/Glycosyl hydrolases family 15 [Kryptonium sp. JGI-11 : JGI11_1018]
2601857503	Glycoside Hydrolases (GHs)	GH15	3e-32	JGI13	JGI13_00169 Glycosyl hydrolases family 2, sugar binding domain/Glycosyl hydrolases family 15 [Kryptonium sp. JGI-13 : JGI13_1003]
2602007475	Glycoside Hydrolases (GHs)	GH15	2.3e-14	JGI15	JGI15_10913 Glycosyl hydrolases family 15 [Kryptonium sp. JGI-15 : JGI15_1091]
2602007476	Glycoside Hydrolases (GHs)	GH15	2.4e-06	JGI15	JGI15_10914 hypothetical protein [Kryptonium sp. JGI-15 : JGI15_1091]
2602016603	Glycoside Hydrolases (GHs)	GH15	2.9e-32	JGI16	JGI16_10769 Glycosyl hydrolases family 2, sugar binding domain/Glycosyl hydrolases family 15 [Kryptonium sp. JGI-16 : JGI16_1076]
2602032437	Glycoside Hydrolases (GHs)	GH15	2.4e-15	JGI17	JGI17_11854 hypothetical protein [Kryptonium sp. JGI-17 : JGI17_1185]
2599795389	Glycoside Hydrolases (GHs)	GH15	2.2e-32	JGI2	JGI2_00473 Glucoamylase and related glycosyl hydrolases [Kryptonium sp. JGI-2 Ga0063198 : JGI2_Kryptonium_JGI_2_Jinze_NODE_936_len_12975_cov_2_20478_ID_1871.27]
2600399444	Glycoside Hydrolases (GHs)	GH15	7.6e-33	JGI20	JGI20_01167 Glycosyl hydrolases family 2, sugar binding domain/Glycosyl hydrolases family 15 [Kryptonium sp. JGI-20 : JGI20_Kryptonium_JGI_20_NODE_52_len_11992_cov_581_274_ID_103.52]
2600400291	Glycoside Hydrolases (GHs)	GH15	6.7e-17	JGI22	JGI22_00348 hypothetical protein [Kryptonium sp. JGI-22 : JGI22_Kryptonium_JGI_22_NODE_31_len_7589_cov_184_221_ID_61.31]
2601849850	Glycoside Hydrolases (GHs)	GH15	1e-17	JGI23	JGI23_00118 hypothetical protein [Kryptonium sp. JGI-23 : JGI23_101]
2601852081	Glycoside Hydrolases (GHs)	GH15	2.9e-17	JGI24	JGI24_00369 hypothetical protein [Kryptonium sp. JGI-24 : JGI24_1010]
2601852556	Glycoside Hydrolases (GHs)	GH15	2.1e-33	JGI24	JGI24_00845 Glycosyl hydrolases family 2, sugar binding domain/Glycosyl hydrolases family 15 [Kryptonium sp. JGI-24 : JGI24_1031]
2601854035	Glycoside Hydrolases (GHs)	GH15	2.4e-33	JGI25	JGI25_00484 Glycosyl hydrolases family 2, sugar binding domain/Glycosyl hydrolases family 15 [Kryptonium sp. JGI-25 : JGI25_1020]
2599796883	Glycoside Hydrolases (GHs)	GH15	3.1e-32	JGI3	JGI3_00307 Glycosyl hydrolases family 2, sugar binding domain/Glycosyl hydrolases family 15 [Kryptonium sp. JGI-3 Ga0063199 : JGI3_Kryptonium_JGI_3_Gongxiaoshe_NODE_3_len_528056_cov_23_5693_ID_5.1]
2599796966	Glycoside Hydrolases (GHs)	GH15	7.6e-17	JGI3	JGI3_00391 hypothetical protein [Kryptonium sp. JGI-3 Ga0063199 : JGI3_Kryptonium_JGI_3_Gongxiaoshe_NODE_3_len_528056_cov_23_5693_ID_5.1]
2599800000	Glycoside Hydrolases (GHs)	GH15	3e-32	JGI4	JGI4_01020 Glycosyl hydrolases family 2, sugar binding domain/Glycosyl hydrolases family 15 [Kryptonium sp. JGI-4 Ga0063200 : JGI4_Kryptonium_JGI_4_Dewar_Creek_draft_1000018.4]
2600395536	Glycoside Hydrolases (GHs)	GH15	2e-32	JGI5	JGI5_01398 Glycosyl hydrolases family 15 [Kryptonium sp. JGI-5 : JGI5_Kryptonium_JGI_5_NODE_35_len_24942_cov_639_381_ID_69.35]
2600398204	Glycoside Hydrolases (GHs)	GH15	2.9e-32	JGI6	JGI6_01980 Glycosyl hydrolases family 2, sugar binding domain/Glycosyl hydrolases family 15 [Kryptonium sp. JGI-6 : JGI6_Kryptonium_JGI_6_NODE_102_len_6711_cov_6_44201_ID_203.102]
2601839647	Glycoside Hydrolases (GHs)	GH15	3e-32	JGI7	JGI7_00228 Glycosyl hydrolases family 2, sugar binding domain/Glycosyl hydrolases family 15 [Kryptonium sp. JGI-7 : JGI7_103]
2601843238	Glycoside Hydrolases (GHs)	GH15	3e-32	JGI8	JGI8_01491 Glycosyl hydrolases family 2, sugar binding domain/Glycosyl hydrolases family 15 [Kryptonium sp. JGI-8 : JGI8_122]
2601845230	Glycoside Hydrolases (GHs)	GH15	3e-32	JGI9	JGI9_01272 Glycosyl hydrolases family 2, sugar binding domain/Glycosyl hydrolases family 15 [Kryptonium sp. JGI-9 : JGI9_1055]
2599793299	Glycoside Hydrolases (GHs)	GH18	4.4e-47	JGI1	JGI1_00703 Predicted glycosyl hydrolase [Kryptonium sp. JGI-1 Ga0063176 : JGI1_Kryptonium_JGI_1_GBS_scaffold00004.4]
2601846565	Glycoside Hydrolases (GHs)	GH18	5.8e-45	JGI10	JGI10_00552 Predicted glycosyl hydrolase [Kryptonium sp. JGI-10 : JGI10_1018]
2601848005	Glycoside Hydrolases (GHs)	GH18	5.8e-45	JGI11	JGI11_00433 Predicted glycosyl hydrolase [Kryptonium sp. JGI-11 : JGI11_1007]
2601859021	Glycoside Hydrolases (GHs)	GH18	5.8e-45	JGI13	JGI13_01689 Predicted glycosyl hydrolase [Kryptonium sp. JGI-13 : JGI13_1065]
2602016256	Glycoside Hydrolases (GHs)	GH18	2.8e-45	JGI16	JGI16_10418 Predicted glycosyl hydrolase [Kryptonium sp. JGI-16 : JGI16_1041]
2600399620	Glycoside Hydrolases (GHs)	GH18	7.4e-46	JGI20	JGI20_01343 Glycosyl hydrolases family 18 [Kryptonium sp. JGI-20 : JGI20_Kryptonium_JGI_20_NODE_70_len_9445_cov_19_8356_ID_139.70]
2601850492	Glycoside Hydrolases (GHs)	GH18	7.3e-47	JGI23	JGI23_00760 Predicted glycosyl hydrolase [Kryptonium sp. JGI-23 : JGI23_106]
2601852876	Glycoside Hydrolases (GHs)	GH18	7.3e-46	JGI24	JGI24_01165 Glycosyl hydrolases family 18 [Kryptonium sp. JGI-24 : JGI24_1053]
2601854739	Glycoside Hydrolases (GHs)	GH18	9.5e-46	JGI25	JGI25_01189 Glycosyl hydrolases family 18 [Kryptonium sp. JGI-25 : JGI25_1083]
2599797019	Glycoside Hydrolases (GHs)	GH18	7.3e-46	JGI3	JGI3_00444 Glycosyl hydrolases family 18 [Kryptonium sp. JGI-3 Ga0063199 : JGI3_Kryptonium_JGI_3_Gongxiaoshe_NODE_3_len_528056_cov_23_5693_ID_5.1]
2599800490	Glycoside Hydrolases (GHs)	GH18	5.8e-45	JGI4	JGI4_01510 Predicted glycosyl hydrolase [Kryptonium sp. JGI-4 Ga0063200 : JGI4_Kryptonium_JGI_4_Dewar_Creek_draft_1000027.6]
2600396216	Glycoside Hydrolases (GHs)	GH18	2.6e-45	JGI5	JGI5_02078 Predicted glycosyl hydrolase [Kryptonium sp. JGI-5 : JGI5_Kryptonium_JGI_5_NODE_85_len_5421_cov_12_9314_ID_169.85]
2601840304	Glycoside Hydrolases (GHs)	GH18	5.8e-45	JGI7	JGI7_00885 Predicted glycosyl hydrolase [Kryptonium sp. JGI-7 : JGI7_110]
2601842605	Glycoside Hydrolases (GHs)	GH18	5.8e-45	JGI8	JGI8_00858 Predicted glycosyl hydrolase [Kryptonium sp. JGI-8 : JGI8_109]
2601845718	Glycoside Hydrolases (GHs)	GH18	5.8e-45	JGI9	JGI9_01760 Predicted glycosyl hydrolase [Kryptonium sp. JGI-9 : JGI9_1109]
2599793282	Glycoside Hydrolases (GHs)	GH2	1.9e-106	JGI1	JGI1_00685 Beta-galactosidase/beta-glucuronidase [Kryptonium sp. JGI-1 Ga0063176 : JGI1_Kryptonium_JGI_1_GBS_scaffold00004.4]
2599793335	Glycoside Hydrolases (GHs)	GH2	2.2e-95	JGI1	JGI1_00739 Glycosyl hydrolases family 2, sugar binding domain/Glycosyl hydrolases family 2/Glycosyl hydrolases family 2, TIM barrel domain [Kryptonium sp. JGI-1 Ga0063176 : JGI1_Kryptonium_JGI_1_GBS_scaffold00004.4]
2599793379	Glycoside Hydrolases (GHs)	GH2	2.1e-12	JGI1	JGI1_00783 Glycosyl hydrolases family 2, sugar binding domain/Glycosyl hydrolases family 15 [Kryptonium sp. JGI-1 Ga0063176 : JGI1_Kryptonium_JGI_1_GBS_scaffold00004.4]
2599793380	Glycoside Hydrolases (GHs)	GH2	2.6e-18	JGI1	JGI1_00784 Predicted esterase [Kryptonium sp. JGI-1 Ga0063176 : JGI1_Kryptonium_JGI_1_GBS_scaffold00004.4]
2599793798	Glycoside Hydrolases (GHs)	GH2	6.6e-30	JGI1	JGI1_01203 Glycosidases [Kryptonium sp. JGI-1 Ga0063176 : JGI1_Kryptonium_JGI_1_GBS_scaffold00007.7]
2601846319	Glycoside Hydrolases (GHs)	GH2	5e-29	JGI10	JGI10_00306 Glycosidases [Kryptonium sp. JGI-10 : JGI10_1009]
2601846691	Glycoside Hydrolases (GHs)	GH2	1.6e-66	JGI10	JGI10_00678 Glycosyl hydrolases family 2/Glycosyl hydrolases family 2, TIM barrel domain [Kryptonium sp. JGI-10 : JGI10_1025]
2601847116	Glycoside Hydrolases (GHs)	GH2	2e-11	JGI10	JGI10_01105 hypothetical protein [Kryptonium sp. JGI-10 : JGI10_1054]
2601847235	Glycoside Hydrolases (GHs)	GH2	2.7e-14	JGI10	JGI10_01224 Glycosyl hydrolases family 2, sugar binding domain/Glycosyl hydrolases family 15 [Kryptonium sp. JGI-10 : JGI10_1067]
2601847236	Glycoside Hydrolases (GHs)	GH2	4.2e-19	JGI10	JGI10_01225 Enterochelin esterase and related enzymes [Kryptonium sp. JGI-10 : JGI10_1067]
2601847418	Glycoside Hydrolases (GHs)	GH2	1.6e-28	JGI10	JGI10_01407 Glycosyl hydrolases family 2, sugar binding domain [Kryptonium sp. JGI-10 : JGI10_1096]
2601847750	Glycoside Hydrolases (GHs)	GH2	1.5e-100	JGI11	JGI11_00177 Beta-galactosidase/beta-glucuronidase [Kryptonium sp. JGI-11 : JGI11_1003]
2601848417	Glycoside Hydrolases (GHs)	GH2	7.9e-20	JGI11	JGI11_00845 Enterochelin esterase and related enzymes [Kryptonium sp. JGI-11 : JGI11_1018]
2601848418	Glycoside Hydrolases (GHs)	GH2	1.5e-13	JGI11	JGI11_00846 Glycosyl hydrolases family 2, sugar binding domain/Glycosyl hydrolases family 15 [Kryptonium sp. JGI-11 : JGI11_1018]
2601849450	Glycoside Hydrolases (GHs)	GH2	5e-29	JGI11	JGI11_01878 Glycosidases [Kryptonium sp. JGI-11 : JGI11_1077]
2601849485	Glycoside Hydrolases (GHs)	GH2	5.5e-108	JGI11	JGI11_01913 Beta-galactosidase/beta-glucuronidase [Kryptonium sp. JGI-11 : JGI11_1082]
2601855529	Glycoside Hydrolases (GHs)	GH2	5.5e-108	JGI12	JGI12_00302 Beta-galactosidase/beta-glucuronidase [Kryptonium sp. JGI-12 : JGI12_1004]
2601856431	Glycoside Hydrolases (GHs)	GH2	5e-29	JGI12	JGI12_01205 Glycosidases [Kryptonium sp. JGI-12 : JGI12_1033]
2601856513	Glycoside Hydrolases (GHs)	GH2	7.7e-06	JGI12	JGI12_01287 Glycosyl hydrolases family 38 N-terminal domain/Glycosyl hydrolases family 2, sugar binding domain [Kryptonium sp. JGI-12 : JGI12_1037]
2601857223	Glycoside Hydrolases (GHs)	GH2	2.3e-19	JGI12	JGI12_01999 Enterochelin esterase and related enzymes [Kryptonium sp. JGI-12 : JGI12_1113]
2601857224	Glycoside Hydrolases (GHs)	GH2	9.8e-15	JGI12	JGI12_02000 Glycosyl hydrolases family 2, sugar binding domain [Kryptonium sp. JGI-12 : JGI12_1113]
2601857503	Glycoside Hydrolases (GHs)	GH2	1.5e-13	JGI13	JGI13_00169 Glycosyl hydrolases family 2, sugar binding domain/Glycosyl hydrolases family 15 [Kryptonium sp. JGI-13 : JGI13_1003]
2601857504	Glycoside Hydrolases (GHs)	GH2	7.9e-20	JGI13	JGI13_00170 Enterochelin esterase and related enzymes [Kryptonium sp. JGI-13 : JGI13_1003]
2601858914	Glycoside Hydrolases (GHs)	GH2	3.5e-100	JGI13	JGI13_01582 Beta-galactosidase/beta-glucuronidase [Kryptonium sp. JGI-13 : JGI13_1056]
2601859220	Glycoside Hydrolases (GHs)	GH2	5.5e-108	JGI13	JGI13_01888 Beta-galactosidase/beta-glucuronidase [Kryptonium sp. JGI-13 : JGI13_1087]
2602033027	Glycoside Hydrolases (GHs)	GH2	2.3e-27	JGI14	JGI14_10128 Glycosidases [Kryptonium sp. JGI-14 : JGI14_1012]
2602033279	Glycoside Hydrolases (GHs)	GH2	5.5e-108	JGI14	JGI14_10198 Beta-galactosidase/beta-glucuronidase [Kryptonium sp. JGI-14 : JGI14_1019]
2602034094	Glycoside Hydrolases (GHs)	GH2	2.3e-67	JGI14	JGI14_10621 Glycosyl hydrolases family 2/Glycosyl hydrolases family 2, TIM barrel domain [Kryptonium sp. JGI-14 : JGI14_1062]
2602005923	Glycoside Hydrolases (GHs)	GH2	1.5e-100	JGI15	JGI15_100218 Beta-galactosidase/beta-glucuronidase [Kryptonium sp. JGI-15 : JGI15_1002]
2602007086	Glycoside Hydrolases (GHs)	GH2	4.4e-29	JGI15	JGI15_10532 Glycosidases [Kryptonium sp. JGI-15 : JGI15_1053]
2602007474	Glycoside Hydrolases (GHs)	GH2	3e-09	JGI15	JGI15_10912 Glycosyl hydrolases family 2, sugar binding domain [Kryptonium sp. JGI-15 : JGI15_1091]
2602016135	Glycoside Hydrolases (GHs)	GH2	5.7e-100	JGI16	JGI16_10297 Glycosyl hydrolases family 2, sugar binding domain/Glycosyl hydrolases family 2/Glycosyl hydrolases family 2, TIM barrel domain [Kryptonium sp. JGI-16 : JGI16_1029]
2602016386	Glycoside Hydrolases (GHs)	GH2	4e-108	JGI16	JGI16_10534 Beta-galactosidase/beta-glucuronidase [Kryptonium sp. JGI-16 : JGI16_1053]
2602016603	Glycoside Hydrolases (GHs)	GH2	5.3e-14	JGI16	JGI16_10769 Glycosyl hydrolases family 2, sugar binding domain/Glycosyl hydrolases family 15 [Kryptonium sp. JGI-16 : JGI16_1076]
2602016658	Glycoside Hydrolases (GHs)	GH2	1.2e-14	JGI16	JGI16_10827 Glycosyl hydrolases family 2, sugar binding domain [Kryptonium sp. JGI-16 : JGI16_1082]
2602017258	Glycoside Hydrolases (GHs)	GH2	1.2e-26	JGI16	JGI16_12061 Glycosyl hydrolases family 2, sugar binding domain [Kryptonium sp. JGI-16 : JGI16_1206]
2599795388	Glycoside Hydrolases (GHs)	GH2	1.9e-17	JGI2	JGI2_00472 Predicted esterase [Kryptonium sp. JGI-2 Ga0063198 : JGI2_Kryptonium_JGI_2_Jinze_NODE_936_len_12975_cov_2_20478_ID_1871.27]
2599795389	Glycoside Hydrolases (GHs)	GH2	3.8e-12	JGI2	JGI2_00473 Glucoamylase and related glycosyl hydrolases [Kryptonium sp. JGI-2 Ga0063198 : JGI2_Kryptonium_JGI_2_Jinze_NODE_936_len_12975_cov_2_20478_ID_1871.27]
2599795608	Glycoside Hydrolases (GHs)	GH2	3.9e-108	JGI2	JGI2_00692 Beta-galactosidase/beta-glucuronidase [Kryptonium sp. JGI-2 Ga0063198 : JGI2_Kryptonium_JGI_2_Jinze_NODE_1121_len_11058_cov_2_59839_ID_2241.45]
2599795687	Glycoside Hydrolases (GHs)	GH2	6.4e-30	JGI2	JGI2_00772 Glycosidases [Kryptonium sp. JGI-2 Ga0063198 : JGI2_Kryptonium_JGI_2_Jinze_NODE_1181_len_10504_cov_2_57878_ID_2361.52]
2600398918	Glycoside Hydrolases (GHs)	GH2	7e-30	JGI20	JGI20_00640 Glycosidases [Kryptonium sp. JGI-20 : JGI20_Kryptonium_JGI_20_NODE_19_len_24972_cov_998_316_ID_37.19]
2600399008	Glycoside Hydrolases (GHs)	GH2	2.3e-97	JGI20	JGI20_00730 Beta-galactosidase/beta-glucuronidase [Kryptonium sp. JGI-20 : JGI20_Kryptonium_JGI_20_NODE_24_len_20121_cov_245_614_ID_47.24]
2600399444	Glycoside Hydrolases (GHs)	GH2	9.7e-14	JGI20	JGI20_01167 Glycosyl hydrolases family 2, sugar binding domain/Glycosyl hydrolases family 15 [Kryptonium sp. JGI-20 : JGI20_Kryptonium_JGI_20_NODE_52_len_11992_cov_581_274_ID_103.52]
2600399445	Glycoside Hydrolases (GHs)	GH2	1.9e-17	JGI20	JGI20_01168 Predicted esterase [Kryptonium sp. JGI-20 : JGI20_Kryptonium_JGI_20_NODE_52_len_11992_cov_581_274_ID_103.52]
2600399495	Glycoside Hydrolases (GHs)	GH2	1.8e-106	JGI20	JGI20_01218 Beta-galactosidase/beta-glucuronidase [Kryptonium sp. JGI-20 : JGI20_Kryptonium_JGI_20_NODE_57_len_11415_cov_603_164_ID_113.57]
2600399978	Glycoside Hydrolases (GHs)	GH2	3.1e-07	JGI22	JGI22_00035 Glycosidases [Kryptonium sp. JGI-22 : JGI22_Kryptonium_JGI_22_NODE_2_len_17534_cov_131_366_ID_3.2]
2601849784	Glycoside Hydrolases (GHs)	GH2	4.7e-108	JGI23	JGI23_00052 Beta-galactosidase/beta-glucuronidase [Kryptonium sp. JGI-23 : JGI23_101]
2601850157	Glycoside Hydrolases (GHs)	GH2	3.5e-97	JGI23	JGI23_00425 Beta-galactosidase/beta-glucuronidase [Kryptonium sp. JGI-23 : JGI23_104]
2601850903	Glycoside Hydrolases (GHs)	GH2	3.9e-30	JGI23	JGI23_01171 Glycosidases [Kryptonium sp. JGI-23 : JGI23_111]
2601852516	Glycoside Hydrolases (GHs)	GH2	7.1e-30	JGI24	JGI24_00805 Glycosidases [Kryptonium sp. JGI-24 : JGI24_1029]
2601852556	Glycoside Hydrolases (GHs)	GH2	9e-14	JGI24	JGI24_00845 Glycosyl hydrolases family 2, sugar binding domain/Glycosyl hydrolases family 15 [Kryptonium sp. JGI-24 : JGI24_1031]
2601852557	Glycoside Hydrolases (GHs)	GH2	7.1e-18	JGI24	JGI24_00846 Predicted esterase [Kryptonium sp. JGI-24 : JGI24_1031]
2601853376	Glycoside Hydrolases (GHs)	GH2	3.1e-91	JGI24	JGI24_01667 Glycosyl hydrolases family 2, sugar binding domain/Glycosyl hydrolases family 2/Glycosyl hydrolases family 2, TIM barrel domain [Kryptonium sp. JGI-24 : JGI24_1117]
2601853543	Glycoside Hydrolases (GHs)	GH2	6.7e-95	JGI24	JGI24_01834 Beta-galactosidase/beta-glucuronidase [Kryptonium sp. JGI-24 : JGI24_1160]
2601854035	Glycoside Hydrolases (GHs)	GH2	9e-14	JGI25	JGI25_00484 Glycosyl hydrolases family 2, sugar binding domain/Glycosyl hydrolases family 15 [Kryptonium sp. JGI-25 : JGI25_1020]
2601854036	Glycoside Hydrolases (GHs)	GH2	1.5e-17	JGI25	JGI25_00485 Predicted esterase [Kryptonium sp. JGI-25 : JGI25_1020]
2601854089	Glycoside Hydrolases (GHs)	GH2	6.8e-49	JGI25	JGI25_00538 Glycosyl hydrolases family 2, TIM barrel domain [Kryptonium sp. JGI-25 : JGI25_1024]
2601854241	Glycoside Hydrolases (GHs)	GH2	2.6e-108	JGI25	JGI25_00690 Beta-galactosidase/beta-glucuronidase [Kryptonium sp. JGI-25 : JGI25_1034]
2601854464	Glycoside Hydrolases (GHs)	GH2	6.8e-30	JGI25	JGI25_00914 Glycosidases [Kryptonium sp. JGI-25 : JGI25_1053]
2599796883	Glycoside Hydrolases (GHs)	GH2	9.7e-14	JGI3	JGI3_00307 Glycosyl hydrolases family 2, sugar binding domain/Glycosyl hydrolases family 15 [Kryptonium sp. JGI-3 Ga0063199 : JGI3_Kryptonium_JGI_3_Gongxiaoshe_NODE_3_len_528056_cov_23_5693_ID_5.1]
2599796884	Glycoside Hydrolases (GHs)	GH2	1.9e-17	JGI3	JGI3_00308 Predicted esterase [Kryptonium sp. JGI-3 Ga0063199 : JGI3_Kryptonium_JGI_3_Gongxiaoshe_NODE_3_len_528056_cov_23_5693_ID_5.1]
2599797172	Glycoside Hydrolases (GHs)	GH2	3.7e-108	JGI3	JGI3_00597 Beta-galactosidase/beta-glucuronidase [Kryptonium sp. JGI-3 Ga0063199 : JGI3_Kryptonium_JGI_3_Gongxiaoshe_NODE_14_len_345580_cov_23_691_ID_27.2]
2599798600	Glycoside Hydrolases (GHs)	GH2	6.8e-30	JGI3	JGI3_02027 Glycosidases [Kryptonium sp. JGI-3 Ga0063199 : JGI3_Kryptonium_JGI_3_Gongxiaoshe_NODE_76_len_123482_cov_22_8119_ID_151.9]
2599798672	Glycoside Hydrolases (GHs)	GH2	1.9e-97	JGI3	JGI3_02099 Beta-galactosidase/beta-glucuronidase [Kryptonium sp. JGI-3 Ga0063199 : JGI3_Kryptonium_JGI_3_Gongxiaoshe_NODE_99_len_95948_cov_26_4904_ID_197.10]
2599799099	Glycoside Hydrolases (GHs)	GH2	5e-29	JGI4	JGI4_00118 Glycosidases [Kryptonium sp. JGI-4 Ga0063200 : JGI4_Kryptonium_JGI_4_Dewar_Creek_draft_1000010.1]
2599800000	Glycoside Hydrolases (GHs)	GH2	1.5e-13	JGI4	JGI4_01020 Glycosyl hydrolases family 2, sugar binding domain/Glycosyl hydrolases family 15 [Kryptonium sp. JGI-4 Ga0063200 : JGI4_Kryptonium_JGI_4_Dewar_Creek_draft_1000018.4]
2599800001	Glycoside Hydrolases (GHs)	GH2	7.9e-20	JGI4	JGI4_01021 Enterochelin esterase and related enzymes [Kryptonium sp. JGI-4 Ga0063200 : JGI4_Kryptonium_JGI_4_Dewar_Creek_draft_1000018.4]
2599801006	Glycoside Hydrolases (GHs)	GH2	1.5e-100	JGI4	JGI4_02026 Beta-galactosidase/beta-glucuronidase [Kryptonium sp. JGI-4 Ga0063200 : JGI4_Kryptonium_JGI_4_Dewar_Creek_draft_1000056.8]
2599801051	Glycoside Hydrolases (GHs)	GH2	5.5e-108	JGI4	JGI4_02072 Beta-galactosidase/beta-glucuronidase [Kryptonium sp. JGI-4 Ga0063200 : JGI4_Kryptonium_JGI_4_Dewar_Creek_draft_1000122.9]
2600394520	Glycoside Hydrolases (GHs)	GH2	1.4e-72	JGI5	JGI5_00380 Glycosyl hydrolases family 2/Glycosyl hydrolases family 2, TIM barrel domain [Kryptonium sp. JGI-5 : JGI5_Kryptonium_JGI_5_NODE_7_len_53307_cov_245_721_ID_13.7]
2600394665	Glycoside Hydrolases (GHs)	GH2	1.5e-100	JGI5	JGI5_00526 Beta-galactosidase/beta-glucuronidase [Kryptonium sp. JGI-5 : JGI5_Kryptonium_JGI_5_NODE_9_len_50228_cov_930_105_ID_17.9]
2600395285	Glycoside Hydrolases (GHs)	GH2	5e-29	JGI5	JGI5_01147 Glycosidases [Kryptonium sp. JGI-5 : JGI5_Kryptonium_JGI_5_NODE_26_len_32768_cov_123_98_ID_51.26]
2600395534	Glycoside Hydrolases (GHs)	GH2	2.4e-19	JGI5	JGI5_01396 Enterochelin esterase and related enzymes [Kryptonium sp. JGI-5 : JGI5_Kryptonium_JGI_5_NODE_35_len_24942_cov_639_381_ID_69.35]
2600395535	Glycoside Hydrolases (GHs)	GH2	1.2e-14	JGI5	JGI5_01397 Glycosyl hydrolases family 2, sugar binding domain [Kryptonium sp. JGI-5 : JGI5_Kryptonium_JGI_5_NODE_35_len_24942_cov_639_381_ID_69.35]
2600397205	Glycoside Hydrolases (GHs)	GH2	5e-29	JGI6	JGI6_00979 Glycosidases [Kryptonium sp. JGI-6 : JGI6_Kryptonium_JGI_6_NODE_27_len_23875_cov_448_747_ID_53.27]
2600398204	Glycoside Hydrolases (GHs)	GH2	2.8e-14	JGI6	JGI6_01980 Glycosyl hydrolases family 2, sugar binding domain/Glycosyl hydrolases family 15 [Kryptonium sp. JGI-6 : JGI6_Kryptonium_JGI_6_NODE_102_len_6711_cov_6_44201_ID_203.102]
2600398276	Glycoside Hydrolases (GHs)	GH2	2.7e-08	JGI6	JGI6_02052 hypothetical protein [Kryptonium sp. JGI-6 : JGI6_Kryptonium_JGI_6_NODE_114_len_5019_cov_78_3304_ID_227.114]
2601839429	Glycoside Hydrolases (GHs)	GH2	5.5e-108	JGI7	JGI7_00009 Beta-galactosidase/beta-glucuronidase [Kryptonium sp. JGI-7 : JGI7_101]
2601839562	Glycoside Hydrolases (GHs)	GH2	5e-29	JGI7	JGI7_00143 Glycosidases [Kryptonium sp. JGI-7 : JGI7_102]
2601839646	Glycoside Hydrolases (GHs)	GH2	7.9e-20	JGI7	JGI7_00227 Enterochelin esterase and related enzymes [Kryptonium sp. JGI-7 : JGI7_103]
2601839647	Glycoside Hydrolases (GHs)	GH2	1.5e-13	JGI7	JGI7_00228 Glycosyl hydrolases family 2, sugar binding domain/Glycosyl hydrolases family 15 [Kryptonium sp. JGI-7 : JGI7_103]
2601840577	Glycoside Hydrolases (GHs)	GH2	1.5e-100	JGI7	JGI7_01158 Beta-galactosidase/beta-glucuronidase [Kryptonium sp. JGI-7 : JGI7_116]
2601841829	Glycoside Hydrolases (GHs)	GH2	1.5e-100	JGI8	JGI8_00080 Beta-galactosidase/beta-glucuronidase [Kryptonium sp. JGI-8 : JGI8_101]
2601842790	Glycoside Hydrolases (GHs)	GH2	5.5e-108	JGI8	JGI8_01043 Beta-galactosidase/beta-glucuronidase [Kryptonium sp. JGI-8 : JGI8_111]
2601843238	Glycoside Hydrolases (GHs)	GH2	1.5e-13	JGI8	JGI8_01491 Glycosyl hydrolases family 2, sugar binding domain/Glycosyl hydrolases family 15 [Kryptonium sp. JGI-8 : JGI8_122]
2601843239	Glycoside Hydrolases (GHs)	GH2	7.9e-20	JGI8	JGI8_01492 Enterochelin esterase and related enzymes [Kryptonium sp. JGI-8 : JGI8_122]
2601843538	Glycoside Hydrolases (GHs)	GH2	5e-29	JGI8	JGI8_01792 Glycosidases [Kryptonium sp. JGI-8 : JGI8_134]
2601844903	Glycoside Hydrolases (GHs)	GH2	1.5e-100	JGI9	JGI9_00944 Beta-galactosidase/beta-glucuronidase [Kryptonium sp. JGI-9 : JGI9_1033]
2601844914	Glycoside Hydrolases (GHs)	GH2	6e-40	JGI9	JGI9_00955 Glycosyl hydrolases family 2, sugar binding domain/Glycosyl hydrolases family 2 [Kryptonium sp. JGI-9 : JGI9_1034]
2601844915	Glycoside Hydrolases (GHs)	GH2	7.8e-59	JGI9	JGI9_00956 Glycosyl hydrolases family 2, TIM barrel domain [Kryptonium sp. JGI-9 : JGI9_1034]
2601844959	Glycoside Hydrolases (GHs)	GH2	5e-29	JGI9	JGI9_01001 Glycosidases [Kryptonium sp. JGI-9 : JGI9_1036]
2601845229	Glycoside Hydrolases (GHs)	GH2	8.4e-19	JGI9	JGI9_01271 Enterochelin esterase and related enzymes [Kryptonium sp. JGI-9 : JGI9_1055]
2601845230	Glycoside Hydrolases (GHs)	GH2	1.5e-13	JGI9	JGI9_01272 Glycosyl hydrolases family 2, sugar binding domain/Glycosyl hydrolases family 15 [Kryptonium sp. JGI-9 : JGI9_1055]
2599792682	Glycoside Hydrolases (GHs)	GH23	9.5e-27	JGI1	JGI1_00084 FOG: LysM repeat [Kryptonium sp. JGI-1 Ga0063176 : JGI1_Kryptonium_JGI_1_GBS_scaffold00001.1]
2599792880	Glycoside Hydrolases (GHs)	GH23	3.4e-25	JGI1	JGI1_00282 Soluble lytic murein transglycosylase and related regulatory proteins (some contain LysM/invasin domains) [Kryptonium sp. JGI-1 Ga0063176 : JGI1_Kryptonium_JGI_1_GBS_scaffold00002.2]
2599792995	Glycoside Hydrolases (GHs)	GH23	3.7e-26	JGI1	JGI1_00397 Transglycosylase SLT domain [Kryptonium sp. JGI-1 Ga0063176 : JGI1_Kryptonium_JGI_1_GBS_scaffold00002.2]
2599794322	Glycoside Hydrolases (GHs)	GH23	1.3e-22	JGI1	JGI1_01727 Transglycosylase SLT domain/LysM domain [Kryptonium sp. JGI-1 Ga0063176 : JGI1_Kryptonium_JGI_1_GBS_scaffold00012.12]
2601846052	Glycoside Hydrolases (GHs)	GH23	1.4e-25	JGI10	JGI10_00039 Transglycosylase SLT domain/Rod binding protein [Kryptonium sp. JGI-10 : JGI10_1001]
2601846951	Glycoside Hydrolases (GHs)	GH23	3.5e-24	JGI10	JGI10_00939 FOG: LysM repeat [Kryptonium sp. JGI-10 : JGI10_1040]
2601847712	Glycoside Hydrolases (GHs)	GH23	1.4e-25	JGI11	JGI11_00139 Transglycosylase SLT domain/Rod binding protein [Kryptonium sp. JGI-11 : JGI11_1002]
2601847888	Glycoside Hydrolases (GHs)	GH23	5.7e-25	JGI11	JGI11_00316 Transglycosylase SLT domain [Kryptonium sp. JGI-11 : JGI11_1005]
2601855660	Glycoside Hydrolases (GHs)	GH23	4.6e-24	JGI12	JGI12_00434 FOG: LysM repeat [Kryptonium sp. JGI-12 : JGI12_1007]
2601855860	Glycoside Hydrolases (GHs)	GH23	1.4e-25	JGI12	JGI12_00634 Transglycosylase SLT domain/Rod binding protein [Kryptonium sp. JGI-12 : JGI12_1011]
2601856226	Glycoside Hydrolases (GHs)	GH23	8.7e-22	JGI12	JGI12_01000 Transglycosylase SLT domain/LysM domain [Kryptonium sp. JGI-12 : JGI12_1023]
2601857744	Glycoside Hydrolases (GHs)	GH23	4.6e-24	JGI13	JGI13_00411 FOG: LysM repeat [Kryptonium sp. JGI-13 : JGI13_1008]
2601858330	Glycoside Hydrolases (GHs)	GH23	1.4e-25	JGI13	JGI13_00998 Transglycosylase SLT domain/Rod binding protein [Kryptonium sp. JGI-13 : JGI13_1024]
2601859156	Glycoside Hydrolases (GHs)	GH23	8.7e-22	JGI13	JGI13_01824 Transglycosylase SLT domain/LysM domain [Kryptonium sp. JGI-13 : JGI13_1079]
2602033232	Glycoside Hydrolases (GHs)	GH23	1.4e-25	JGI14	JGI14_101730 Transglycosylase SLT domain/Rod binding protein [Kryptonium sp. JGI-14 : JGI14_1017]
2602033319	Glycoside Hydrolases (GHs)	GH23	8.7e-22	JGI14	JGI14_102020 Transglycosylase SLT domain/LysM domain [Kryptonium sp. JGI-14 : JGI14_1020]
2602033563	Glycoside Hydrolases (GHs)	GH23	5.7e-25	JGI14	JGI14_10298 Transglycosylase SLT domain [Kryptonium sp. JGI-14 : JGI14_1029]
2602034126	Glycoside Hydrolases (GHs)	GH23	3.6e-24	JGI14	JGI14_106412 Transglycosylase SLT domain [Kryptonium sp. JGI-14 : JGI14_1064]
2602007002	Glycoside Hydrolases (GHs)	GH23	5.7e-25	JGI15	JGI15_10471 Transglycosylase SLT domain [Kryptonium sp. JGI-15 : JGI15_1047]
2602016362	Glycoside Hydrolases (GHs)	GH23	5.6e-24	JGI16	JGI16_105010 Transglycosylase SLT domain/Rod binding protein [Kryptonium sp. JGI-16 : JGI16_1050]
2602032256	Glycoside Hydrolases (GHs)	GH23	4.6e-24	JGI17	JGI17_11352 FOG: LysM repeat [Kryptonium sp. JGI-17 : JGI17_1135]
2599795004	Glycoside Hydrolases (GHs)	GH23	6.7e-25	JGI2	JGI2_00087 FOG: LysM repeat [Kryptonium sp. JGI-2 Ga0063198 : JGI2_Kryptonium_JGI_2_Jinze_NODE_590_len_21011_cov_2_53596_ID_1179.4]
2599795210	Glycoside Hydrolases (GHs)	GH23	8.2e-26	JGI2	JGI2_00294 Transglycosylase SLT domain/Rod binding protein [Kryptonium sp. JGI-2 Ga0063198 : JGI2_Kryptonium_JGI_2_Jinze_NODE_801_len_14964_cov_2_06666_ID_1601.15]
2599796196	Glycoside Hydrolases (GHs)	GH23	2e-21	JGI2	JGI2_01281 Transglycosylase SLT domain/LysM domain [Kryptonium sp. JGI-2 Ga0063198 : JGI2_Kryptonium_JGI_2_Jinze_NODE_1929_len_6641_cov_2_76359_ID_3857.112]
2599796263	Glycoside Hydrolases (GHs)	GH23	7.5e-26	JGI2	JGI2_01348 Transglycosylase SLT domain [Kryptonium sp. JGI-2 Ga0063198 : JGI2_Kryptonium_JGI_2_Jinze_NODE_2043_len_6256_cov_2_60157_ID_4085.121]
2600399376	Glycoside Hydrolases (GHs)	GH23	1.6e-21	JGI20	JGI20_01099 Transglycosylase SLT domain/LysM domain [Kryptonium sp. JGI-20 : JGI20_Kryptonium_JGI_20_NODE_47_len_13134_cov_23_798_ID_93.47]
2600399554	Glycoside Hydrolases (GHs)	GH23	6.7e-25	JGI20	JGI20_01277 FOG: LysM repeat [Kryptonium sp. JGI-20 : JGI20_Kryptonium_JGI_20_NODE_63_len_10579_cov_57_0671_ID_125.63]
2600399763	Glycoside Hydrolases (GHs)	GH23	2.4e-26	JGI20	JGI20_01486 Transglycosylase SLT domain [Kryptonium sp. JGI-20 : JGI20_Kryptonium_JGI_20_NODE_86_len_7399_cov_1578_39_ID_171.86]
2600400375	Glycoside Hydrolases (GHs)	GH23	2e-21	JGI22	JGI22_00432 Transglycosylase SLT domain/LysM domain [Kryptonium sp. JGI-22 : JGI22_Kryptonium_JGI_22_NODE_44_len_5958_cov_21_0689_ID_87.44]
2601849994	Glycoside Hydrolases (GHs)	GH23	1e-25	JGI23	JGI23_00262 Transglycosylase SLT domain [Kryptonium sp. JGI-23 : JGI23_102]
2601850138	Glycoside Hydrolases (GHs)	GH23	3.2e-25	JGI23	JGI23_00406 FOG: LysM repeat [Kryptonium sp. JGI-23 : JGI23_103]
2601850581	Glycoside Hydrolases (GHs)	GH23	1.1e-25	JGI23	JGI23_00849 Transglycosylase SLT domain/Rod binding protein [Kryptonium sp. JGI-23 : JGI23_107]
2601852308	Glycoside Hydrolases (GHs)	GH23	4.6e-21	JGI24	JGI24_00597 Transglycosylase SLT domain/LysM domain [Kryptonium sp. JGI-24 : JGI24_1019]
2601852411	Glycoside Hydrolases (GHs)	GH23	1.3e-25	JGI24	JGI24_00700 Transglycosylase SLT domain/Rod binding protein [Kryptonium sp. JGI-24 : JGI24_1023]
2601853030	Glycoside Hydrolases (GHs)	GH23	6.7e-25	JGI24	JGI24_01319 FOG: LysM repeat [Kryptonium sp. JGI-24 : JGI24_1068]
2601853775	Glycoside Hydrolases (GHs)	GH23	1.3e-25	JGI25	JGI25_00224 Transglycosylase SLT domain/Rod binding protein [Kryptonium sp. JGI-25 : JGI25_1007]
2601853856	Glycoside Hydrolases (GHs)	GH23	6.7e-25	JGI25	JGI25_00305 FOG: LysM repeat [Kryptonium sp. JGI-25 : JGI25_1011]
2601854012	Glycoside Hydrolases (GHs)	GH23	2e-21	JGI25	JGI25_00461 Transglycosylase SLT domain/LysM domain [Kryptonium sp. JGI-25 : JGI25_1019]
2599796901	Glycoside Hydrolases (GHs)	GH23	7.4e-26	JGI3	JGI3_00325 Transglycosylase SLT domain [Kryptonium sp. JGI-3 Ga0063199 : JGI3_Kryptonium_JGI_3_Gongxiaoshe_NODE_3_len_528056_cov_23_5693_ID_5.1]
2599798046	Glycoside Hydrolases (GHs)	GH23	6.7e-25	JGI3	JGI3_01473 FOG: LysM repeat [Kryptonium sp. JGI-3 Ga0063199 : JGI3_Kryptonium_JGI_3_Gongxiaoshe_NODE_33_len_213661_cov_24_1711_ID_65.6]
2599798258	Glycoside Hydrolases (GHs)	GH23	1.2e-25	JGI3	JGI3_01685 Soluble lytic murein transglycosylase and related regulatory proteins (some contain LysM/invasin domains) [Kryptonium sp. JGI-3 Ga0063199 : JGI3_Kryptonium_JGI_3_Gongxiaoshe_NODE_37_len_208343_cov_23_9641_ID_73.7]
2599798753	Glycoside Hydrolases (GHs)	GH23	2e-21	JGI3	JGI3_02180 Transglycosylase SLT domain/LysM domain [Kryptonium sp. JGI-3 Ga0063199 : JGI3_Kryptonium_JGI_3_Gongxiaoshe_NODE_115_len_86677_cov_22_1475_ID_229.11]
2599799297	Glycoside Hydrolases (GHs)	GH23	8.7e-22	JGI4	JGI4_00316 Transglycosylase SLT domain/LysM domain [Kryptonium sp. JGI-4 Ga0063200 : JGI4_Kryptonium_JGI_4_Dewar_Creek_draft_1000016.2]
2599799831	Glycoside Hydrolases (GHs)	GH23	5.7e-25	JGI4	JGI4_00851 Transglycosylase SLT domain [Kryptonium sp. JGI-4 Ga0063200 : JGI4_Kryptonium_JGI_4_Dewar_Creek_draft_1000018.4]
2599800314	Glycoside Hydrolases (GHs)	GH23	4.6e-24	JGI4	JGI4_01334 FOG: LysM repeat [Kryptonium sp. JGI-4 Ga0063200 : JGI4_Kryptonium_JGI_4_Dewar_Creek_draft_1000019.5]
2599800695	Glycoside Hydrolases (GHs)	GH23	1.4e-25	JGI4	JGI4_01715 Transglycosylase SLT domain/Rod binding protein [Kryptonium sp. JGI-4 Ga0063200 : JGI4_Kryptonium_JGI_4_Dewar_Creek_draft_1000027.6]
2600394679	Glycoside Hydrolases (GHs)	GH23	5.7e-25	JGI5	JGI5_00540 Transglycosylase SLT domain [Kryptonium sp. JGI-5 : JGI5_Kryptonium_JGI_5_NODE_10_len_49967_cov_470_053_ID_19.10]
2600394961	Glycoside Hydrolases (GHs)	GH23	8.7e-22	JGI5	JGI5_00822 Transglycosylase SLT domain/LysM domain [Kryptonium sp. JGI-5 : JGI5_Kryptonium_JGI_5_NODE_16_len_42508_cov_174_94_ID_31.16]
2600395789	Glycoside Hydrolases (GHs)	GH23	4.6e-24	JGI5	JGI5_01651 FOG: LysM repeat [Kryptonium sp. JGI-5 : JGI5_Kryptonium_JGI_5_NODE_46_len_19944_cov_1499_41_ID_91.46]
2600396266	Glycoside Hydrolases (GHs)	GH23	8.7e-22	JGI6	JGI6_00040 Transglycosylase SLT domain/LysM domain [Kryptonium sp. JGI-6 : JGI6_Kryptonium_JGI_6_NODE_1_len_83465_cov_1181_62_ID_1.1]
2600396392	Glycoside Hydrolases (GHs)	GH23	4.6e-24	JGI6	JGI6_00166 FOG: LysM repeat [Kryptonium sp. JGI-6 : JGI6_Kryptonium_JGI_6_NODE_3_len_66878_cov_1623_19_ID_5.3]
2600397841	Glycoside Hydrolases (GHs)	GH23	5.7e-25	JGI6	JGI6_01617 Transglycosylase SLT domain [Kryptonium sp. JGI-6 : JGI6_Kryptonium_JGI_6_NODE_63_len_11616_cov_651_328_ID_125.63]
2600398212	Glycoside Hydrolases (GHs)	GH23	1.4e-25	JGI6	JGI6_01988 Transglycosylase SLT domain/Rod binding protein [Kryptonium sp. JGI-6 : JGI6_Kryptonium_JGI_6_NODE_103_len_6659_cov_11_2485_ID_205.103]
2601839865	Glycoside Hydrolases (GHs)	GH23	5.7e-25	JGI7	JGI7_00446 Transglycosylase SLT domain [Kryptonium sp. JGI-7 : JGI7_105]
2601840655	Glycoside Hydrolases (GHs)	GH23	4.6e-24	JGI7	JGI7_01236 FOG: LysM repeat [Kryptonium sp. JGI-7 : JGI7_118]
2601841386	Glycoside Hydrolases (GHs)	GH23	8.7e-22	JGI7	JGI7_01968 Transglycosylase SLT domain/LysM domain [Kryptonium sp. JGI-7 : JGI7_143]
2601841655	Glycoside Hydrolases (GHs)	GH23	9e-26	JGI7	JGI7_02237 Transglycosylase SLT domain/Rod binding protein [Kryptonium sp. JGI-7 : JGI7_164]
2601842033	Glycoside Hydrolases (GHs)	GH23	5.7e-25	JGI8	JGI8_00286 Transglycosylase SLT domain [Kryptonium sp. JGI-8 : JGI8_102]
2601842255	Glycoside Hydrolases (GHs)	GH23	8.7e-22	JGI8	JGI8_00508 Transglycosylase SLT domain/LysM domain [Kryptonium sp. JGI-8 : JGI8_104]
2601843006	Glycoside Hydrolases (GHs)	GH23	4.6e-24	JGI8	JGI8_01259 FOG: LysM repeat [Kryptonium sp. JGI-8 : JGI8_116]
2601843735	Glycoside Hydrolases (GHs)	GH23	1.4e-25	JGI8	JGI8_01989 Transglycosylase SLT domain/Rod binding protein [Kryptonium sp. JGI-8 : JGI8_149]
2601845904	Glycoside Hydrolases (GHs)	GH23	1.4e-08	JGI9	JGI9_01947 hypothetical protein [Kryptonium sp. JGI-9 : JGI9_1146]
2601849598	Glycoside Hydrolases (GHs)	GH29	2.4e-07	JGI11	JGI11_02026 Glycosyl hydrolase like GH101 [Kryptonium sp. JGI-11 : JGI11_1099]
2599794395	Glycoside Hydrolases (GHs)	GH3	3.5e-63	JGI1	JGI1_01800 Beta-glucosidase-related glycosidases [Kryptonium sp. JGI-1 Ga0063176 : JGI1_Kryptonium_JGI_1_GBS_scaffold00013.13]
2601857141	Glycoside Hydrolases (GHs)	GH3	2.7e-62	JGI12	JGI12_01917 Beta-glucosidase-related glycosidases [Kryptonium sp. JGI-12 : JGI12_1099]
2601857989	Glycoside Hydrolases (GHs)	GH3	3.2e-62	JGI13	JGI13_00656 Beta-glucosidase-related glycosidases [Kryptonium sp. JGI-13 : JGI13_1014]
2602006671	Glycoside Hydrolases (GHs)	GH3	3.2e-62	JGI15	JGI15_10263 Beta-glucosidase-related glycosidases [Kryptonium sp. JGI-15 : JGI15_1026]
2602016891	Glycoside Hydrolases (GHs)	GH3	3.2e-62	JGI16	JGI16_11192 Beta-glucosidase-related glycosidases [Kryptonium sp. JGI-16 : JGI16_1119]
2599796331	Glycoside Hydrolases (GHs)	GH3	3.2e-63	JGI2	JGI2_01417 Beta-glucosidase-related glycosidases [Kryptonium sp. JGI-2 Ga0063198 : JGI2_Kryptonium_JGI_2_Jinze_NODE_2144_len_5963_cov_2_31203_ID_4287.132]
2601850049	Glycoside Hydrolases (GHs)	GH3	6.9e-63	JGI23	JGI23_00317 Beta-glucosidase-related glycosidases [Kryptonium sp. JGI-23 : JGI23_103]
2601852941	Glycoside Hydrolases (GHs)	GH3	3.3e-63	JGI24	JGI24_01230 Beta-glucosidase-related glycosidases [Kryptonium sp. JGI-24 : JGI24_1059]
2601854216	Glycoside Hydrolases (GHs)	GH3	3.7e-63	JGI25	JGI25_00665 Beta-glucosidase-related glycosidases [Kryptonium sp. JGI-25 : JGI25_1032]
2599797614	Glycoside Hydrolases (GHs)	GH3	3.3e-63	JGI3	JGI3_01040 Beta-glucosidase-related glycosidases [Kryptonium sp. JGI-3 Ga0063199 : JGI3_Kryptonium_JGI_3_Gongxiaoshe_NODE_27_len_241734_cov_24_3649_ID_53.4]
2599801240	Glycoside Hydrolases (GHs)	GH3	3.2e-62	JGI4	JGI4_02262 Beta-glucosidase-related glycosidases [Kryptonium sp. JGI-4 Ga0063200 : JGI4_Kryptonium_JGI_4_Dewar_Creek_draft_1000249.12]
2600394378	Glycoside Hydrolases (GHs)	GH3	3.2e-62	JGI5	JGI5_00237 Beta-glucosidase-related glycosidases [Kryptonium sp. JGI-5 : JGI5_Kryptonium_JGI_5_NODE_4_len_69249_cov_2131_99_ID_7.4]
2601841180	Glycoside Hydrolases (GHs)	GH3	2.8e-62	JGI7	JGI7_01761 Beta-glucosidase-related glycosidases [Kryptonium sp. JGI-7 : JGI7_135]
2601841887	Glycoside Hydrolases (GHs)	GH3	3.2e-62	JGI8	JGI8_00139 Beta-glucosidase-related glycosidases [Kryptonium sp. JGI-8 : JGI8_101]
2601845080	Glycoside Hydrolases (GHs)	GH3	6.7e-59	JGI9	JGI9_01122 Beta-glucosidase-related glycosidases [Kryptonium sp. JGI-9 : JGI9_1044]
2601846124	Glycoside Hydrolases (GHs)	GH31	9.9e-152	JGI10	JGI10_00111 Por secretion system C-terminal sorting domain [Kryptonium sp. JGI-10 : JGI10_1003]
2601849707	Glycoside Hydrolases (GHs)	GH31	6.2e-27	JGI11	JGI11_02136 Por secretion system C-terminal sorting domain [Kryptonium sp. JGI-11 : JGI11_1122]
2601849716	Glycoside Hydrolases (GHs)	GH31	4.4e-37	JGI11	JGI11_02145 Galactose mutarotase-like/Glycosyl hydrolases family 31 [Kryptonium sp. JGI-11 : JGI11_1126]
2601857393	Glycoside Hydrolases (GHs)	GH31	9.9e-152	JGI13	JGI13_00059 Por secretion system C-terminal sorting domain [Kryptonium sp. JGI-13 : JGI13_1002]
2602006082	Glycoside Hydrolases (GHs)	GH31	9.9e-152	JGI15	JGI15_10058 Por secretion system C-terminal sorting domain [Kryptonium sp. JGI-15 : JGI15_1005]
2602017066	Glycoside Hydrolases (GHs)	GH31	2.5e-30	JGI16	JGI16_11561 Galactose mutarotase-like/Glycosyl hydrolases family 31 [Kryptonium sp. JGI-16 : JGI16_1156]
2599796170	Glycoside Hydrolases (GHs)	GH31	1.8e-148	JGI2	JGI2_01255 Por secretion system C-terminal sorting domain [Kryptonium sp. JGI-2 Ga0063198 : JGI2_Kryptonium_JGI_2_Jinze_NODE_1881_len_6848_cov_2_89689_ID_3761.108]
2600399192	Glycoside Hydrolases (GHs)	GH31	1.8e-148	JGI20	JGI20_00915 Por secretion system C-terminal sorting domain [Kryptonium sp. JGI-20 : JGI20_Kryptonium_JGI_20_NODE_34_len_16684_cov_529_558_ID_67.34]
2601850286	Glycoside Hydrolases (GHs)	GH31	5.4e-151	JGI23	JGI23_00554 Por secretion system C-terminal sorting domain [Kryptonium sp. JGI-23 : JGI23_104]
2599796763	Glycoside Hydrolases (GHs)	GH31	1.8e-148	JGI3	JGI3_00187 Por secretion system C-terminal sorting domain [Kryptonium sp. JGI-3 Ga0063199 : JGI3_Kryptonium_JGI_3_Gongxiaoshe_NODE_3_len_528056_cov_23_5693_ID_5.1]
2599799890	Glycoside Hydrolases (GHs)	GH31	9.9e-152	JGI4	JGI4_00910 Por secretion system C-terminal sorting domain [Kryptonium sp. JGI-4 Ga0063200 : JGI4_Kryptonium_JGI_4_Dewar_Creek_draft_1000018.4]
2600395041	Glycoside Hydrolases (GHs)	GH31	9.9e-152	JGI5	JGI5_00902 Por secretion system C-terminal sorting domain [Kryptonium sp. JGI-5 : JGI5_Kryptonium_JGI_5_NODE_19_len_39654_cov_228_055_ID_37.19]
2601841165	Glycoside Hydrolases (GHs)	GH31	9.9e-152	JGI7	JGI7_01746 Por secretion system C-terminal sorting domain [Kryptonium sp. JGI-7 : JGI7_134]
2601843719	Glycoside Hydrolases (GHs)	GH31	9.6e-152	JGI8	JGI8_01973 Por secretion system C-terminal sorting domain [Kryptonium sp. JGI-8 : JGI8_147]
2601844974	Glycoside Hydrolases (GHs)	GH31	9.9e-152	JGI9	JGI9_01016 Por secretion system C-terminal sorting domain [Kryptonium sp. JGI-9 : JGI9_1037]
2599793849	Glycoside Hydrolases (GHs)	GH33	4.3e-08	JGI1	JGI1_01254 FlgD Ig-like domain [Kryptonium sp. JGI-1 Ga0063176 : JGI1_Kryptonium_JGI_1_GBS_scaffold00007.7]
2599794177	Glycoside Hydrolases (GHs)	GH33	9.2e-18	JGI1	JGI1_01582 BNR repeat-like domain [Kryptonium sp. JGI-1 Ga0063176 : JGI1_Kryptonium_JGI_1_GBS_scaffold00010.10]
2599794534	Glycoside Hydrolases (GHs)	GH33	1.2e-06	JGI1	JGI1_01939 Uncharacterized protein related to plant photosystem II stability/assembly factor [Kryptonium sp. JGI-1 Ga0063176 : JGI1_Kryptonium_JGI_1_GBS_scaffold00017.17]
2601846712	Glycoside Hydrolases (GHs)	GH33	8.7e-17	JGI10	JGI10_00699 BNR repeat-like domain/BNR/Asp-box repeat [Kryptonium sp. JGI-10 : JGI10_1026]
2601847970	Glycoside Hydrolases (GHs)	GH33	3.1e-17	JGI11	JGI11_00398 BNR repeat-like domain/BNR/Asp-box repeat [Kryptonium sp. JGI-11 : JGI11_1006]
2601848693	Glycoside Hydrolases (GHs)	GH33	5.5e-10	JGI11	JGI11_01121 FlgD Ig-like domain [Kryptonium sp. JGI-11 : JGI11_1029]
2601855564	Glycoside Hydrolases (GHs)	GH33	5.5e-10	JGI12	JGI12_00338 FlgD Ig-like domain [Kryptonium sp. JGI-12 : JGI12_1005]
2601858185	Glycoside Hydrolases (GHs)	GH33	8.7e-17	JGI13	JGI13_00853 BNR repeat-like domain/BNR/Asp-box repeat [Kryptonium sp. JGI-13 : JGI13_1019]
2601858446	Glycoside Hydrolases (GHs)	GH33	5.5e-10	JGI13	JGI13_01114 FlgD Ig-like domain [Kryptonium sp. JGI-13 : JGI13_1029]
2602033593	Glycoside Hydrolases (GHs)	GH33	5.5e-10	JGI14	JGI14_103014 FlgD Ig-like domain [Kryptonium sp. JGI-14 : JGI14_1030]
2602034005	Glycoside Hydrolases (GHs)	GH33	3.1e-17	JGI14	JGI14_10548 BNR repeat-like domain/BNR/Asp-box repeat [Kryptonium sp. JGI-14 : JGI14_1054]
2602006916	Glycoside Hydrolases (GHs)	GH33	1.2e-16	JGI15	JGI15_10409 BNR repeat-like domain/BNR/Asp-box repeat [Kryptonium sp. JGI-15 : JGI15_1040]
2602017165	Glycoside Hydrolases (GHs)	GH33	3.4e-10	JGI16	JGI16_11781 FlgD Ig-like domain [Kryptonium sp. JGI-16 : JGI16_1178]
2600398938	Glycoside Hydrolases (GHs)	GH33	2.9e-17	JGI20	JGI20_00660 BNR repeat-like domain/BNR/Asp-box repeat [Kryptonium sp. JGI-20 : JGI20_Kryptonium_JGI_20_NODE_20_len_24882_cov_65_5445_ID_39.20]
2600400289	Glycoside Hydrolases (GHs)	GH33	1.8e-10	JGI22	JGI22_00346 BNR/Asp-box repeat [Kryptonium sp. JGI-22 : JGI22_Kryptonium_JGI_22_NODE_31_len_7589_cov_184_221_ID_61.31]
2601850412	Glycoside Hydrolases (GHs)	GH33	6.8e-17	JGI23	JGI23_00680 BNR repeat-like domain/BNR/Asp-box repeat [Kryptonium sp. JGI-23 : JGI23_106]
2601850705	Glycoside Hydrolases (GHs)	GH33	8.9e-10	JGI23	JGI23_00973 FlgD Ig-like domain/BNR/Asp-box repeat [Kryptonium sp. JGI-23 : JGI23_108]
2601851901	Glycoside Hydrolases (GHs)	GH33	1.3e-09	JGI24	JGI24_00189 BNR/Asp-box repeat [Kryptonium sp. JGI-24 : JGI24_1004]
2601852212	Glycoside Hydrolases (GHs)	GH33	1.2e-17	JGI24	JGI24_00501 BNR repeat-like domain/BNR/Asp-box repeat [Kryptonium sp. JGI-24 : JGI24_1014]
2601852738	Glycoside Hydrolases (GHs)	GH33	4.5e-07	JGI24	JGI24_01027 Por secretion system C-terminal sorting domain [Kryptonium sp. JGI-24 : JGI24_1042]
2601854320	Glycoside Hydrolases (GHs)	GH33	4.2e-07	JGI25	JGI25_00769 Por secretion system C-terminal sorting domain [Kryptonium sp. JGI-25 : JGI25_1041]
2599796968	Glycoside Hydrolases (GHs)	GH33	7.9e-11	JGI3	JGI3_00393 BNR/Asp-box repeat [Kryptonium sp. JGI-3 Ga0063199 : JGI3_Kryptonium_JGI_3_Gongxiaoshe_NODE_3_len_528056_cov_23_5693_ID_5.1]
2599797043	Glycoside Hydrolases (GHs)	GH33	1.8e-17	JGI3	JGI3_00468 BNR repeat-like domain/BNR/Asp-box repeat [Kryptonium sp. JGI-3 Ga0063199 : JGI3_Kryptonium_JGI_3_Gongxiaoshe_NODE_3_len_528056_cov_23_5693_ID_5.1]
2599797104	Glycoside Hydrolases (GHs)	GH33	7e-10	JGI3	JGI3_00529 BNR/Asp-box repeat [Kryptonium sp. JGI-3 Ga0063199 : JGI3_Kryptonium_JGI_3_Gongxiaoshe_NODE_14_len_345580_cov_23_691_ID_27.2]
2599797301	Glycoside Hydrolases (GHs)	GH33	1.8e-07	JGI3	JGI3_00727 Por secretion system C-terminal sorting domain [Kryptonium sp. JGI-3 Ga0063199 : JGI3_Kryptonium_JGI_3_Gongxiaoshe_NODE_14_len_345580_cov_23_691_ID_27.2]
2599799051	Glycoside Hydrolases (GHs)	GH33	5.5e-10	JGI4	JGI4_00070 FlgD Ig-like domain [Kryptonium sp. JGI-4 Ga0063200 : JGI4_Kryptonium_JGI_4_Dewar_Creek_draft_1000010.1]
2599799744	Glycoside Hydrolases (GHs)	GH33	8.7e-17	JGI4	JGI4_00763 BNR repeat-like domain/BNR/Asp-box repeat [Kryptonium sp. JGI-4 Ga0063200 : JGI4_Kryptonium_JGI_4_Dewar_Creek_draft_1000018.4]
2600394777	Glycoside Hydrolases (GHs)	GH33	5.5e-10	JGI5	JGI5_00638 FlgD Ig-like domain [Kryptonium sp. JGI-5 : JGI5_Kryptonium_JGI_5_NODE_12_len_47371_cov_425_201_ID_23.12]
2600395188	Glycoside Hydrolases (GHs)	GH33	8.7e-17	JGI5	JGI5_01049 BNR repeat-like domain/BNR/Asp-box repeat [Kryptonium sp. JGI-5 : JGI5_Kryptonium_JGI_5_NODE_23_len_33892_cov_2520_27_ID_45.23]
2600397072	Glycoside Hydrolases (GHs)	GH33	1e-10	JGI6	JGI6_00846 BNR repeat-like domain [Kryptonium sp. JGI-6 : JGI6_Kryptonium_JGI_6_NODE_21_len_26678_cov_516_88_ID_41.21]
2600397275	Glycoside Hydrolases (GHs)	GH33	7.5e-06	JGI6	JGI6_01049 hypothetical protein [Kryptonium sp. JGI-6 : JGI6_Kryptonium_JGI_6_NODE_30_len_22799_cov_1564_19_ID_59.30]
2601839611	Glycoside Hydrolases (GHs)	GH33	5.5e-10	JGI7	JGI7_00192 FlgD Ig-like domain [Kryptonium sp. JGI-7 : JGI7_102]
2601842456	Glycoside Hydrolases (GHs)	GH33	5.5e-10	JGI8	JGI8_00709 FlgD Ig-like domain [Kryptonium sp. JGI-8 : JGI8_107]
2601842829	Glycoside Hydrolases (GHs)	GH33	8.7e-17	JGI8	JGI8_01082 BNR repeat-like domain/BNR/Asp-box repeat [Kryptonium sp. JGI-8 : JGI8_112]
2601844387	Glycoside Hydrolases (GHs)	GH33	4.4e-08	JGI9	JGI9_00428 hypothetical protein [Kryptonium sp. JGI-9 : JGI9_1012]
2601845193	Glycoside Hydrolases (GHs)	GH33	3.9e-06	JGI9	JGI9_01235 BNR repeat-like domain [Kryptonium sp. JGI-9 : JGI9_1051]
2599793032	Glycoside Hydrolases (GHs)	GH36	2.9e-07	JGI1	JGI1_00434 Por secretion system C-terminal sorting domain [Kryptonium sp. JGI-1 Ga0063176 : JGI1_Kryptonium_JGI_1_GBS_scaffold00002.2]
2599793798	Glycoside Hydrolases (GHs)	GH36	8.2e-06	JGI1	JGI1_01203 Glycosidases [Kryptonium sp. JGI-1 Ga0063176 : JGI1_Kryptonium_JGI_1_GBS_scaffold00007.7]
2601849598	Glycoside Hydrolases (GHs)	GH36	5.1e-09	JGI11	JGI11_02026 Glycosyl hydrolase like GH101 [Kryptonium sp. JGI-11 : JGI11_1099]
2601857454	Glycoside Hydrolases (GHs)	GH36	1.6e-08	JGI13	JGI13_00120 Por secretion system C-terminal sorting domain [Kryptonium sp. JGI-13 : JGI13_1002]
2602032747	Glycoside Hydrolases (GHs)	GH36	3.9e-09	JGI14	JGI14_10061 Glycosyl hydrolase like GH101 [Kryptonium sp. JGI-14 : JGI14_1006]
2602007734	Glycoside Hydrolases (GHs)	GH36	3.9e-07	JGI15	JGI15_11451 Por secretion system C-terminal sorting domain [Kryptonium sp. JGI-15 : JGI15_1145]
2602016371	Glycoside Hydrolases (GHs)	GH36	1.6e-08	JGI16	JGI16_10517 Por secretion system C-terminal sorting domain [Kryptonium sp. JGI-16 : JGI16_1051]
2599795777	Glycoside Hydrolases (GHs)	GH36	1.1e-08	JGI2	JGI2_00862 Uncharacterized protein conserved in bacteria [Kryptonium sp. JGI-2 Ga0063198 : JGI2_Kryptonium_JGI_2_Jinze_NODE_1284_len_9639_cov_2_12311_ID_2567.62]
2600398952	Glycoside Hydrolases (GHs)	GH36	2e-08	JGI20	JGI20_00674 Por secretion system C-terminal sorting domain [Kryptonium sp. JGI-20 : JGI20_Kryptonium_JGI_20_NODE_21_len_23415_cov_1002_78_ID_41.21]
2601852992	Glycoside Hydrolases (GHs)	GH36	2e-08	JGI24	JGI24_01281 Por secretion system C-terminal sorting domain [Kryptonium sp. JGI-24 : JGI24_1064]
2601853794	Glycoside Hydrolases (GHs)	GH36	2e-08	JGI25	JGI25_00243 Por secretion system C-terminal sorting domain [Kryptonium sp. JGI-25 : JGI25_1008]
2599796829	Glycoside Hydrolases (GHs)	GH36	2e-08	JGI3	JGI3_00253 Por secretion system C-terminal sorting domain [Kryptonium sp. JGI-3 Ga0063199 : JGI3_Kryptonium_JGI_3_Gongxiaoshe_NODE_3_len_528056_cov_23_5693_ID_5.1]
2599799950	Glycoside Hydrolases (GHs)	GH36	1.6e-08	JGI4	JGI4_00970 Por secretion system C-terminal sorting domain [Kryptonium sp. JGI-4 Ga0063200 : JGI4_Kryptonium_JGI_4_Dewar_Creek_draft_1000018.4]
2600395176	Glycoside Hydrolases (GHs)	GH36	1.6e-08	JGI5	JGI5_01037 Por secretion system C-terminal sorting domain [Kryptonium sp. JGI-5 : JGI5_Kryptonium_JGI_5_NODE_22_len_34662_cov_955_612_ID_43.22]
2600397578	Glycoside Hydrolases (GHs)	GH36	1.5e-08	JGI6	JGI6_01354 Uncharacterized protein conserved in bacteria [Kryptonium sp. JGI-6 : JGI6_Kryptonium_JGI_6_NODE_45_len_16367_cov_1054_08_ID_89.45]
2601839697	Glycoside Hydrolases (GHs)	GH36	1.6e-08	JGI7	JGI7_00278 Por secretion system C-terminal sorting domain [Kryptonium sp. JGI-7 : JGI7_103]
2601843167	Glycoside Hydrolases (GHs)	GH36	1.6e-08	JGI8	JGI8_01420 Por secretion system C-terminal sorting domain [Kryptonium sp. JGI-8 : JGI8_120]
2599794149	Glycoside Hydrolases (GHs)	GH38	4.4e-10	JGI1	JGI1_01554 alpha-amylase (EC:3.2.1.1) [Kryptonium sp. JGI-1 Ga0063176 : JGI1_Kryptonium_JGI_1_GBS_scaffold00010.10]
2599794542	Glycoside Hydrolases (GHs)	GH38	1.4e-62	JGI1	JGI1_01947 Alpha-mannosidase [Kryptonium sp. JGI-1 Ga0063176 : JGI1_Kryptonium_JGI_1_GBS_scaffold00017.17]
2601846085	Glycoside Hydrolases (GHs)	GH38	5.6e-76	JGI10	JGI10_00072 Alpha-mannosidase [Kryptonium sp. JGI-10 : JGI10_1002]
2601847263	Glycoside Hydrolases (GHs)	GH38	8.4e-10	JGI10	JGI10_01252 alpha-amylase (EC:3.2.1.1) [Kryptonium sp. JGI-10 : JGI10_1071]
2601847855	Glycoside Hydrolases (GHs)	GH38	8.4e-10	JGI11	JGI11_00283 alpha-amylase (EC:3.2.1.1) [Kryptonium sp. JGI-11 : JGI11_1004]
2601849192	Glycoside Hydrolases (GHs)	GH38	5.6e-76	JGI11	JGI11_01620 Alpha-mannosidase [Kryptonium sp. JGI-11 : JGI11_1056]
2601855772	Glycoside Hydrolases (GHs)	GH38	8.4e-10	JGI12	JGI12_00546 alpha-amylase (EC:3.2.1.1) [Kryptonium sp. JGI-12 : JGI12_1009]
2601856513	Glycoside Hydrolases (GHs)	GH38	9.2e-16	JGI12	JGI12_01287 Glycosyl hydrolases family 38 N-terminal domain/Glycosyl hydrolases family 2, sugar binding domain [Kryptonium sp. JGI-12 : JGI12_1037]
2601856514	Glycoside Hydrolases (GHs)	GH38	6.9e-26	JGI12	JGI12_01288 Glycosyl hydrolases family 38 N-terminal domain [Kryptonium sp. JGI-12 : JGI12_1037]
2601858364	Glycoside Hydrolases (GHs)	GH38	8.4e-10	JGI13	JGI13_01032 alpha-amylase (EC:3.2.1.1) [Kryptonium sp. JGI-13 : JGI13_1025]
2601858697	Glycoside Hydrolases (GHs)	GH38	8.4e-62	JGI13	JGI13_01365 Alpha-mannosidase [Kryptonium sp. JGI-13 : JGI13_1041]
2602032800	Glycoside Hydrolases (GHs)	GH38	8.4e-10	JGI14	JGI14_10073 alpha-amylase (EC:3.2.1.1) [Kryptonium sp. JGI-14 : JGI14_1007]
2602032953	Glycoside Hydrolases (GHs)	GH38	5.6e-76	JGI14	JGI14_101019 Alpha-mannosidase [Kryptonium sp. JGI-14 : JGI14_1010]
2602006256	Glycoside Hydrolases (GHs)	GH38	8.4e-10	JGI15	JGI15_100930 alpha-amylase (EC:3.2.1.1) [Kryptonium sp. JGI-15 : JGI15_1009]
2602006965	Glycoside Hydrolases (GHs)	GH38	5.6e-76	JGI15	JGI15_10436 Alpha-mannosidase [Kryptonium sp. JGI-15 : JGI15_1043]
2602016142	Glycoside Hydrolases (GHs)	GH38	8.4e-10	JGI16	JGI16_10305 alpha-amylase (EC:3.2.1.1) [Kryptonium sp. JGI-16 : JGI16_1030]
2602016997	Glycoside Hydrolases (GHs)	GH38	5.6e-76	JGI16	JGI16_11392 Alpha-mannosidase [Kryptonium sp. JGI-16 : JGI16_1139]
2599795735	Glycoside Hydrolases (GHs)	GH38	7.2e-09	JGI2	JGI2_00820 Glycosyl hydrolase family 57 [Kryptonium sp. JGI-2 Ga0063198 : JGI2_Kryptonium_JGI_2_Jinze_NODE_1250_len_9953_cov_2_08732_ID_2499.58]
2599796373	Glycoside Hydrolases (GHs)	GH38	1.4e-75	JGI2	JGI2_01459 Alpha-mannosidase [Kryptonium sp. JGI-2 Ga0063198 : JGI2_Kryptonium_JGI_2_Jinze_NODE_2191_len_5855_cov_1_95513_ID_4381.139]
2600398634	Glycoside Hydrolases (GHs)	GH38	2.4e-08	JGI20	JGI20_00355 alpha-amylase (EC:3.2.1.1) [Kryptonium sp. JGI-20 : JGI20_Kryptonium_JGI_20_NODE_8_len_33037_cov_257_154_ID_15.8]
2600399510	Glycoside Hydrolases (GHs)	GH38	4.2e-75	JGI20	JGI20_01233 Alpha-mannosidase [Kryptonium sp. JGI-20 : JGI20_Kryptonium_JGI_20_NODE_59_len_11226_cov_676_822_ID_117.59]
2601849842	Glycoside Hydrolases (GHs)	GH38	2.4e-61	JGI23	JGI23_00110 Alpha-mannosidase [Kryptonium sp. JGI-23 : JGI23_101]
2601850990	Glycoside Hydrolases (GHs)	GH38	8.3e-74	JGI23	JGI23_01259 Alpha-mannosidase [Kryptonium sp. JGI-23 : JGI23_112]
2601851497	Glycoside Hydrolases (GHs)	GH38	7.4e-64	JGI23	JGI23_01768 Alpha-mannosidase [Kryptonium sp. JGI-23 : JGI23_126]
2601851659	Glycoside Hydrolases (GHs)	GH38	3.6e-09	JGI23	JGI23_01930 alpha-amylase (EC:3.2.1.1) [Kryptonium sp. JGI-23 : JGI23_136]
2601853100	Glycoside Hydrolases (GHs)	GH38	1.3e-75	JGI24	JGI24_01389 Alpha-mannosidase [Kryptonium sp. JGI-24 : JGI24_1076]
2601853314	Glycoside Hydrolases (GHs)	GH38	1.8e-63	JGI24	JGI24_01605 Alpha-mannosidase [Kryptonium sp. JGI-24 : JGI24_1107]
2601854375	Glycoside Hydrolases (GHs)	GH38	2.4e-08	JGI25	JGI25_00825 alpha-amylase (EC:3.2.1.1) [Kryptonium sp. JGI-25 : JGI25_1045]
2599796975	Glycoside Hydrolases (GHs)	GH38	2.3e-63	JGI3	JGI3_00400 Alpha-mannosidase [Kryptonium sp. JGI-3 Ga0063199 : JGI3_Kryptonium_JGI_3_Gongxiaoshe_NODE_3_len_528056_cov_23_5693_ID_5.1]
2599797534	Glycoside Hydrolases (GHs)	GH38	2.4e-08	JGI3	JGI3_00960 alpha-amylase (EC:3.2.1.1) [Kryptonium sp. JGI-3 Ga0063199 : JGI3_Kryptonium_JGI_3_Gongxiaoshe_NODE_26_len_244187_cov_23_0937_ID_51.3]
2599798904	Glycoside Hydrolases (GHs)	GH38	1.4e-75	JGI3	JGI3_02331 Alpha-mannosidase [Kryptonium sp. JGI-3 Ga0063199 : JGI3_Kryptonium_JGI_3_Gongxiaoshe_NODE_157_len_67015_cov_23_5475_ID_313.13]
2599799123	Glycoside Hydrolases (GHs)	GH38	8.4e-10	JGI4	JGI4_00142 alpha-amylase (EC:3.2.1.1) [Kryptonium sp. JGI-4 Ga0063200 : JGI4_Kryptonium_JGI_4_Dewar_Creek_draft_1000010.1]
2599801195	Glycoside Hydrolases (GHs)	GH38	5.6e-76	JGI4	JGI4_02216 Alpha-mannosidase [Kryptonium sp. JGI-4 Ga0063200 : JGI4_Kryptonium_JGI_4_Dewar_Creek_draft_1000131.11]
2600394745	Glycoside Hydrolases (GHs)	GH38	5.6e-76	JGI5	JGI5_00606 Alpha-mannosidase [Kryptonium sp. JGI-5 : JGI5_Kryptonium_JGI_5_NODE_11_len_49854_cov_298_194_ID_21.11]
2600395672	Glycoside Hydrolases (GHs)	GH38	8.4e-10	JGI5	JGI5_01534 alpha-amylase (EC:3.2.1.1) [Kryptonium sp. JGI-5 : JGI5_Kryptonium_JGI_5_NODE_40_len_22274_cov_679_816_ID_79.40]
2601839539	Glycoside Hydrolases (GHs)	GH38	8.4e-10	JGI7	JGI7_00120 alpha-amylase (EC:3.2.1.1) [Kryptonium sp. JGI-7 : JGI7_102]
2601840529	Glycoside Hydrolases (GHs)	GH38	1.1e-76	JGI7	JGI7_01110 Glycosyl hydrolases family 38 N-terminal domain/Glycosyl hydrolases family 2, sugar binding domain [Kryptonium sp. JGI-7 : JGI7_115]
2601843440	Glycoside Hydrolases (GHs)	GH38	5.6e-76	JGI8	JGI8_01693 Alpha-mannosidase [Kryptonium sp. JGI-8 : JGI8_129]
2601843552	Glycoside Hydrolases (GHs)	GH38	8.4e-10	JGI8	JGI8_01806 alpha-amylase (EC:3.2.1.1) [Kryptonium sp. JGI-8 : JGI8_135]
2601845162	Glycoside Hydrolases (GHs)	GH38	8.4e-10	JGI9	JGI9_01204 alpha-amylase (EC:3.2.1.1) [Kryptonium sp. JGI-9 : JGI9_1049]
2601845823	Glycoside Hydrolases (GHs)	GH38	1.3e-76	JGI9	JGI9_01866 Glycosyl hydrolases family 38 N-terminal domain/Glycosyl hydrolases family 2, sugar binding domain/Alpha mannosidase, middle domain [Kryptonium sp. JGI-9 : JGI9_1128]
2599793736	Glycoside Hydrolases (GHs)	GH43	2e-07	JGI1	JGI1_01141 Predicted glycosylase [Kryptonium sp. JGI-1 Ga0063176 : JGI1_Kryptonium_JGI_1_GBS_scaffold00007.7]
2601847504	Glycoside Hydrolases (GHs)	GH43	9.4e-12	JGI10	JGI10_01493 Predicted glycosylase [Kryptonium sp. JGI-10 : JGI10_1117]
2601849149	Glycoside Hydrolases (GHs)	GH43	9.4e-12	JGI11	JGI11_01577 Predicted glycosylase [Kryptonium sp. JGI-11 : JGI11_1053]
2601856943	Glycoside Hydrolases (GHs)	GH43	9.4e-12	JGI12	JGI12_01719 Predicted glycosylase [Kryptonium sp. JGI-12 : JGI12_1070]
2602007181	Glycoside Hydrolases (GHs)	GH43	9.4e-12	JGI15	JGI15_106010 Predicted glycosylase [Kryptonium sp. JGI-15 : JGI15_1060]
2602032054	Glycoside Hydrolases (GHs)	GH43	9.4e-12	JGI17	JGI17_10902 Predicted glycosylase [Kryptonium sp. JGI-17 : JGI17_1090]
2599795144	Glycoside Hydrolases (GHs)	GH43	4.6e-09	JGI2	JGI2_00228 Predicted glycosylase [Kryptonium sp. JGI-2 Ga0063198 : JGI2_Kryptonium_JGI_2_Jinze_NODE_716_len_16771_cov_2_32408_ID_1431.11]
2600399071	Glycoside Hydrolases (GHs)	GH43	5.1e-09	JGI20	JGI20_00793 Predicted glycosylase [Kryptonium sp. JGI-20 : JGI20_Kryptonium_JGI_20_NODE_27_len_18714_cov_237_65_ID_53.27]
2601850107	Glycoside Hydrolases (GHs)	GH43	9.2e-11	JGI23	JGI23_00375 Predicted glycosylase [Kryptonium sp. JGI-23 : JGI23_103]
2601854961	Glycoside Hydrolases (GHs)	GH43	3.1e-09	JGI25	JGI25_01419 Predicted glycosylase [Kryptonium sp. JGI-25 : JGI25_1121]
2599797064	Glycoside Hydrolases (GHs)	GH43	6e-09	JGI3	JGI3_00489 Predicted glycosylase [Kryptonium sp. JGI-3 Ga0063199 : JGI3_Kryptonium_JGI_3_Gongxiaoshe_NODE_3_len_528056_cov_23_5693_ID_5.1]
2599800092	Glycoside Hydrolases (GHs)	GH43	9.4e-12	JGI4	JGI4_01112 Predicted glycosylase [Kryptonium sp. JGI-4 Ga0063200 : JGI4_Kryptonium_JGI_4_Dewar_Creek_draft_1000018.4]
2600394361	Glycoside Hydrolases (GHs)	GH43	9.4e-12	JGI5	JGI5_00220 Predicted glycosylase [Kryptonium sp. JGI-5 : JGI5_Kryptonium_JGI_5_NODE_4_len_69249_cov_2131_99_ID_7.4]
2600398121	Glycoside Hydrolases (GHs)	GH43	9.4e-12	JGI6	JGI6_01897 Predicted glycosylase [Kryptonium sp. JGI-6 : JGI6_Kryptonium_JGI_6_NODE_91_len_8079_cov_81_846_ID_181.91]
2601841219	Glycoside Hydrolases (GHs)	GH43	9.4e-12	JGI7	JGI7_01801 Predicted glycosylase [Kryptonium sp. JGI-7 : JGI7_136]
2601841904	Glycoside Hydrolases (GHs)	GH43	9.4e-12	JGI8	JGI8_00156 Predicted glycosylase [Kryptonium sp. JGI-8 : JGI8_101]
2601844727	Glycoside Hydrolases (GHs)	GH43	1.1e-11	JGI9	JGI9_00768 Predicted glycosylase [Kryptonium sp. JGI-9 : JGI9_1024]
2599793335	Glycoside Hydrolases (GHs)	GH5	8.6e-11	JGI1	JGI1_00739 Glycosyl hydrolases family 2, sugar binding domain/Glycosyl hydrolases family 2/Glycosyl hydrolases family 2, TIM barrel domain [Kryptonium sp. JGI-1 Ga0063176 : JGI1_Kryptonium_JGI_1_GBS_scaffold00004.4]
2599793477	Glycoside Hydrolases (GHs)	GH5	1.4e-09	JGI1	JGI1_00881 hypothetical protein [Kryptonium sp. JGI-1 Ga0063176 : JGI1_Kryptonium_JGI_1_GBS_scaffold00005.5]
2601846691	Glycoside Hydrolases (GHs)	GH5	1e-10	JGI10	JGI10_00678 Glycosyl hydrolases family 2/Glycosyl hydrolases family 2, TIM barrel domain [Kryptonium sp. JGI-10 : JGI10_1025]
2601847401	Glycoside Hydrolases (GHs)	GH5	9.2e-09	JGI10	JGI10_01390 hypothetical protein [Kryptonium sp. JGI-10 : JGI10_1092]
2601847750	Glycoside Hydrolases (GHs)	GH5	1.8e-10	JGI11	JGI11_00177 Beta-galactosidase/beta-glucuronidase [Kryptonium sp. JGI-11 : JGI11_1003]
2601847801	Glycoside Hydrolases (GHs)	GH5	1.3e-08	JGI11	JGI11_00229 hypothetical protein [Kryptonium sp. JGI-11 : JGI11_1003]
2601848995	Glycoside Hydrolases (GHs)	GH5	9.2e-09	JGI11	JGI11_01423 hypothetical protein [Kryptonium sp. JGI-11 : JGI11_1043]
2601857994	Glycoside Hydrolases (GHs)	GH5	1.3e-08	JGI13	JGI13_00661 hypothetical protein [Kryptonium sp. JGI-13 : JGI13_1014]
2601858914	Glycoside Hydrolases (GHs)	GH5	1.7e-10	JGI13	JGI13_01582 Beta-galactosidase/beta-glucuronidase [Kryptonium sp. JGI-13 : JGI13_1056]
2602033370	Glycoside Hydrolases (GHs)	GH5	9.2e-09	JGI14	JGI14_102216 hypothetical protein [Kryptonium sp. JGI-14 : JGI14_1022]
2602034094	Glycoside Hydrolases (GHs)	GH5	1.2e-10	JGI14	JGI14_10621 Glycosyl hydrolases family 2/Glycosyl hydrolases family 2, TIM barrel domain [Kryptonium sp. JGI-14 : JGI14_1062]
2602034506	Glycoside Hydrolases (GHs)	GH5	5.3e-08	JGI14	JGI14_11181 hypothetical protein [Kryptonium sp. JGI-14 : JGI14_1118]
2602005923	Glycoside Hydrolases (GHs)	GH5	1.8e-10	JGI15	JGI15_100218 Beta-galactosidase/beta-glucuronidase [Kryptonium sp. JGI-15 : JGI15_1002]
2602006676	Glycoside Hydrolases (GHs)	GH5	1.3e-08	JGI15	JGI15_10268 hypothetical protein [Kryptonium sp. JGI-15 : JGI15_1026]
2602006784	Glycoside Hydrolases (GHs)	GH5	9.2e-09	JGI15	JGI15_103215 hypothetical protein [Kryptonium sp. JGI-15 : JGI15_1032]
2602016135	Glycoside Hydrolases (GHs)	GH5	1.9e-10	JGI16	JGI16_10297 Glycosyl hydrolases family 2, sugar binding domain/Glycosyl hydrolases family 2/Glycosyl hydrolases family 2, TIM barrel domain [Kryptonium sp. JGI-16 : JGI16_1029]
2602016405	Glycoside Hydrolases (GHs)	GH5	1.3e-08	JGI16	JGI16_10554 hypothetical protein [Kryptonium sp. JGI-16 : JGI16_1055]
2602016606	Glycoside Hydrolases (GHs)	GH5	7.9e-06	JGI16	JGI16_10771 Glycosidases [Kryptonium sp. JGI-16 : JGI16_1077]
2602017276	Glycoside Hydrolases (GHs)	GH5	2.6e-06	JGI16	JGI16_12161 hypothetical protein [Kryptonium sp. JGI-16 : JGI16_1216]
2602031558	Glycoside Hydrolases (GHs)	GH5	1.3e-08	JGI17	JGI17_10084 hypothetical protein [Kryptonium sp. JGI-17 : JGI17_1008]
2600398833	Glycoside Hydrolases (GHs)	GH5	2.1e-09	JGI20	JGI20_00555 hypothetical protein [Kryptonium sp. JGI-20 : JGI20_Kryptonium_JGI_20_NODE_15_len_25644_cov_1130_75_ID_29.15]
2600399008	Glycoside Hydrolases (GHs)	GH5	2.4e-11	JGI20	JGI20_00730 Beta-galactosidase/beta-glucuronidase [Kryptonium sp. JGI-20 : JGI20_Kryptonium_JGI_20_NODE_24_len_20121_cov_245_614_ID_47.24]
2600399452	Glycoside Hydrolases (GHs)	GH5	5.1e-07	JGI20	JGI20_01175 hypothetical protein [Kryptonium sp. JGI-20 : JGI20_Kryptonium_JGI_20_NODE_53_len_11604_cov_112_908_ID_105.53]
2601850157	Glycoside Hydrolases (GHs)	GH5	5.7e-11	JGI23	JGI23_00425 Beta-galactosidase/beta-glucuronidase [Kryptonium sp. JGI-23 : JGI23_104]
2601851523	Glycoside Hydrolases (GHs)	GH5	4.2e-08	JGI23	JGI23_01794 GTA TIM-barrel-like domain [Kryptonium sp. JGI-23 : JGI23_127]
2601851573	Glycoside Hydrolases (GHs)	GH5	1.2e-08	JGI23	JGI23_01844 hypothetical protein [Kryptonium sp. JGI-23 : JGI23_130]
2601852828	Glycoside Hydrolases (GHs)	GH5	8.8e-10	JGI24	JGI24_01117 hypothetical protein [Kryptonium sp. JGI-24 : JGI24_1049]
2601852943	Glycoside Hydrolases (GHs)	GH5	3.3e-06	JGI24	JGI24_01232 hypothetical protein [Kryptonium sp. JGI-24 : JGI24_1059]
2601853376	Glycoside Hydrolases (GHs)	GH5	8.2e-08	JGI24	JGI24_01667 Glycosyl hydrolases family 2, sugar binding domain/Glycosyl hydrolases family 2/Glycosyl hydrolases family 2, TIM barrel domain [Kryptonium sp. JGI-24 : JGI24_1117]
2601854089	Glycoside Hydrolases (GHs)	GH5	5.5e-11	JGI25	JGI25_00538 Glycosyl hydrolases family 2, TIM barrel domain [Kryptonium sp. JGI-25 : JGI25_1024]
2601854218	Glycoside Hydrolases (GHs)	GH5	7.3e-07	JGI25	JGI25_00667 hypothetical protein [Kryptonium sp. JGI-25 : JGI25_1032]
2601854253	Glycoside Hydrolases (GHs)	GH5	8.8e-10	JGI25	JGI25_00702 hypothetical protein [Kryptonium sp. JGI-25 : JGI25_1035]
2599797327	Glycoside Hydrolases (GHs)	GH5	1.2e-09	JGI3	JGI3_00753 hypothetical protein [Kryptonium sp. JGI-3 Ga0063199 : JGI3_Kryptonium_JGI_3_Gongxiaoshe_NODE_14_len_345580_cov_23_691_ID_27.2]
2599797616	Glycoside Hydrolases (GHs)	GH5	5.7e-07	JGI3	JGI3_01042 hypothetical protein [Kryptonium sp. JGI-3 Ga0063199 : JGI3_Kryptonium_JGI_3_Gongxiaoshe_NODE_27_len_241734_cov_24_3649_ID_53.4]
2599798672	Glycoside Hydrolases (GHs)	GH5	2.4e-11	JGI3	JGI3_02099 Beta-galactosidase/beta-glucuronidase [Kryptonium sp. JGI-3 Ga0063199 : JGI3_Kryptonium_JGI_3_Gongxiaoshe_NODE_99_len_95948_cov_26_4904_ID_197.10]
2599799574	Glycoside Hydrolases (GHs)	GH5	9.2e-09	JGI4	JGI4_00593 hypothetical protein [Kryptonium sp. JGI-4 Ga0063200 : JGI4_Kryptonium_JGI_4_Dewar_Creek_draft_1000017.3]
2599801006	Glycoside Hydrolases (GHs)	GH5	1.8e-10	JGI4	JGI4_02026 Beta-galactosidase/beta-glucuronidase [Kryptonium sp. JGI-4 Ga0063200 : JGI4_Kryptonium_JGI_4_Dewar_Creek_draft_1000056.8]
2599801235	Glycoside Hydrolases (GHs)	GH5	1.3e-08	JGI4	JGI4_02257 hypothetical protein [Kryptonium sp. JGI-4 Ga0063200 : JGI4_Kryptonium_JGI_4_Dewar_Creek_draft_1000249.12]
2600394383	Glycoside Hydrolases (GHs)	GH5	1.3e-08	JGI5	JGI5_00242 hypothetical protein [Kryptonium sp. JGI-5 : JGI5_Kryptonium_JGI_5_NODE_4_len_69249_cov_2131_99_ID_7.4]
2600394437	Glycoside Hydrolases (GHs)	GH5	1.6e-08	JGI5	JGI5_00297 hypothetical protein [Kryptonium sp. JGI-5 : JGI5_Kryptonium_JGI_5_NODE_5_len_61681_cov_1084_52_ID_9.5]
2600394665	Glycoside Hydrolases (GHs)	GH5	1.8e-10	JGI5	JGI5_00526 Beta-galactosidase/beta-glucuronidase [Kryptonium sp. JGI-5 : JGI5_Kryptonium_JGI_5_NODE_9_len_50228_cov_930_105_ID_17.9]
2600397970	Glycoside Hydrolases (GHs)	GH5	9.2e-09	JGI6	JGI6_01746 hypothetical protein [Kryptonium sp. JGI-6 : JGI6_Kryptonium_JGI_6_NODE_75_len_9740_cov_2558_15_ID_149.75]
2601840210	Glycoside Hydrolases (GHs)	GH5	9.2e-09	JGI7	JGI7_00791 hypothetical protein [Kryptonium sp. JGI-7 : JGI7_109]
2601840577	Glycoside Hydrolases (GHs)	GH5	1.8e-10	JGI7	JGI7_01158 Beta-galactosidase/beta-glucuronidase [Kryptonium sp. JGI-7 : JGI7_116]
2601841186	Glycoside Hydrolases (GHs)	GH5	1.3e-08	JGI7	JGI7_01767 hypothetical protein [Kryptonium sp. JGI-7 : JGI7_135]
2601841829	Glycoside Hydrolases (GHs)	GH5	1.8e-10	JGI8	JGI8_00080 Beta-galactosidase/beta-glucuronidase [Kryptonium sp. JGI-8 : JGI8_101]
2601841881	Glycoside Hydrolases (GHs)	GH5	1.3e-08	JGI8	JGI8_00133 hypothetical protein [Kryptonium sp. JGI-8 : JGI8_101]
2601843609	Glycoside Hydrolases (GHs)	GH5	9.2e-09	JGI8	JGI8_01863 hypothetical protein [Kryptonium sp. JGI-8 : JGI8_138]
2601844903	Glycoside Hydrolases (GHs)	GH5	1.8e-10	JGI9	JGI9_00944 Beta-galactosidase/beta-glucuronidase [Kryptonium sp. JGI-9 : JGI9_1033]
2601845085	Glycoside Hydrolases (GHs)	GH5	5.3e-08	JGI9	JGI9_01127 hypothetical protein [Kryptonium sp. JGI-9 : JGI9_1044]
2599792768	Glycoside Hydrolases (GHs)	GH57	1.6e-88	JGI1	JGI1_00170 Alpha-amylase/alpha-mannosidase [Kryptonium sp. JGI-1 Ga0063176 : JGI1_Kryptonium_JGI_1_GBS_scaffold00001.1]
2599793715	Glycoside Hydrolases (GHs)	GH57	5e-75	JGI1	JGI1_01120 Uncharacterized conserved protein [Kryptonium sp. JGI-1 Ga0063176 : JGI1_Kryptonium_JGI_1_GBS_scaffold00006.6]
2599794149	Glycoside Hydrolases (GHs)	GH57	4.3e-60	JGI1	JGI1_01554 alpha-amylase (EC:3.2.1.1) [Kryptonium sp. JGI-1 Ga0063176 : JGI1_Kryptonium_JGI_1_GBS_scaffold00010.10]
2599794439	Glycoside Hydrolases (GHs)	GH57	1.7e-85	JGI1	JGI1_01844 Alpha-amylase/alpha-mannosidase [Kryptonium sp. JGI-1 Ga0063176 : JGI1_Kryptonium_JGI_1_GBS_scaffold00014.14]
2601846486	Glycoside Hydrolases (GHs)	GH57	5.6e-87	JGI10	JGI10_00473 Alpha-amylase/alpha-mannosidase [Kryptonium sp. JGI-10 : JGI10_1015]
2601846616	Glycoside Hydrolases (GHs)	GH57	3.2e-73	JGI10	JGI10_00603 Glycosyl hydrolase family 57 [Kryptonium sp. JGI-10 : JGI10_1021]
2601847101	Glycoside Hydrolases (GHs)	GH57	2.2e-79	JGI10	JGI10_01089 Uncharacterized conserved protein [Kryptonium sp. JGI-10 : JGI10_1053]
2601847263	Glycoside Hydrolases (GHs)	GH57	7e-61	JGI10	JGI10_01252 alpha-amylase (EC:3.2.1.1) [Kryptonium sp. JGI-10 : JGI10_1071]
2601847855	Glycoside Hydrolases (GHs)	GH57	7e-61	JGI11	JGI11_00283 alpha-amylase (EC:3.2.1.1) [Kryptonium sp. JGI-11 : JGI11_1004]
2601848206	Glycoside Hydrolases (GHs)	GH57	2.2e-79	JGI11	JGI11_00634 Uncharacterized conserved protein [Kryptonium sp. JGI-11 : JGI11_1011]
2601855312	Glycoside Hydrolases (GHs)	GH57	2.4e-79	JGI12	JGI12_00085 Uncharacterized conserved protein [Kryptonium sp. JGI-12 : JGI12_1001]
2601855431	Glycoside Hydrolases (GHs)	GH57	6.8e-89	JGI12	JGI12_00204 Alpha-amylase/alpha-mannosidase [Kryptonium sp. JGI-12 : JGI12_1002]
2601855772	Glycoside Hydrolases (GHs)	GH57	7e-61	JGI12	JGI12_00546 alpha-amylase (EC:3.2.1.1) [Kryptonium sp. JGI-12 : JGI12_1009]
2601856258	Glycoside Hydrolases (GHs)	GH57	5.6e-87	JGI12	JGI12_01032 Alpha-amylase/alpha-mannosidase [Kryptonium sp. JGI-12 : JGI12_1025]
2601857690	Glycoside Hydrolases (GHs)	GH57	5.6e-87	JGI13	JGI13_00357 Alpha-amylase/alpha-mannosidase [Kryptonium sp. JGI-13 : JGI13_1007]
2601857955	Glycoside Hydrolases (GHs)	GH57	6.8e-89	JGI13	JGI13_00622 Alpha-amylase/alpha-mannosidase [Kryptonium sp. JGI-13 : JGI13_1013]
2601858364	Glycoside Hydrolases (GHs)	GH57	7e-61	JGI13	JGI13_01032 alpha-amylase (EC:3.2.1.1) [Kryptonium sp. JGI-13 : JGI13_1025]
2602032800	Glycoside Hydrolases (GHs)	GH57	7e-61	JGI14	JGI14_10073 alpha-amylase (EC:3.2.1.1) [Kryptonium sp. JGI-14 : JGI14_1007]
2602033702	Glycoside Hydrolases (GHs)	GH57	1.4e-39	JGI14	JGI14_10361 Glycosyl hydrolase family 57 [Kryptonium sp. JGI-14 : JGI14_1036]
2602033825	Glycoside Hydrolases (GHs)	GH57	2.2e-79	JGI14	JGI14_104211 Uncharacterized conserved protein [Kryptonium sp. JGI-14 : JGI14_1042]
2602034271	Glycoside Hydrolases (GHs)	GH57	5.6e-87	JGI14	JGI14_10772 Alpha-amylase/alpha-mannosidase [Kryptonium sp. JGI-14 : JGI14_1077]
2602006256	Glycoside Hydrolases (GHs)	GH57	7e-61	JGI15	JGI15_100930 alpha-amylase (EC:3.2.1.1) [Kryptonium sp. JGI-15 : JGI15_1009]
2602006292	Glycoside Hydrolases (GHs)	GH57	6.8e-89	JGI15	JGI15_101034 Alpha-amylase/alpha-mannosidase [Kryptonium sp. JGI-15 : JGI15_1010]
2602007365	Glycoside Hydrolases (GHs)	GH57	2.2e-79	JGI15	JGI15_10788 Uncharacterized conserved protein [Kryptonium sp. JGI-15 : JGI15_1078]
2602007667	Glycoside Hydrolases (GHs)	GH57	4.3e-87	JGI15	JGI15_11253 Alpha-amylase/alpha-mannosidase [Kryptonium sp. JGI-15 : JGI15_1125]
2602016142	Glycoside Hydrolases (GHs)	GH57	7e-61	JGI16	JGI16_10305 alpha-amylase (EC:3.2.1.1) [Kryptonium sp. JGI-16 : JGI16_1030]
2602016584	Glycoside Hydrolases (GHs)	GH57	6.8e-89	JGI16	JGI16_10744 Alpha-amylase/alpha-mannosidase [Kryptonium sp. JGI-16 : JGI16_1074]
2602016621	Glycoside Hydrolases (GHs)	GH57	1.5e-13	JGI16	JGI16_107810 Domain of unknown function (DUF1957) [Kryptonium sp. JGI-16 : JGI16_1078]
2602016620	Glycoside Hydrolases (GHs)	GH57	2.1e-63	JGI16	JGI16_10789 Glycosyl hydrolase family 57 [Kryptonium sp. JGI-16 : JGI16_1078]
2602016716	Glycoside Hydrolases (GHs)	GH57	5.2e-87	JGI16	JGI16_10901 Alpha-amylase/alpha-mannosidase [Kryptonium sp. JGI-16 : JGI16_1090]
2602032227	Glycoside Hydrolases (GHs)	GH57	6.8e-89	JGI17	JGI17_11272 Alpha-amylase/alpha-mannosidase [Kryptonium sp. JGI-17 : JGI17_1127]
2599795184	Glycoside Hydrolases (GHs)	GH57	6.4e-79	JGI2	JGI2_00268 Uncharacterized conserved protein [Kryptonium sp. JGI-2 Ga0063198 : JGI2_Kryptonium_JGI_2_Jinze_NODE_794_len_15025_cov_2_13129_ID_1587.14]
2599795549	Glycoside Hydrolases (GHs)	GH57	8.4e-80	JGI2	JGI2_00633 Glycosyl hydrolase family 57 [Kryptonium sp. JGI-2 Ga0063198 : JGI2_Kryptonium_JGI_2_Jinze_NODE_1097_len_11267_cov_2_52379_ID_2193.40]
2599795735	Glycoside Hydrolases (GHs)	GH57	2.1e-43	JGI2	JGI2_00820 Glycosyl hydrolase family 57 [Kryptonium sp. JGI-2 Ga0063198 : JGI2_Kryptonium_JGI_2_Jinze_NODE_1250_len_9953_cov_2_08732_ID_2499.58]
2599796429	Glycoside Hydrolases (GHs)	GH57	8.9e-89	JGI2	JGI2_01515 Alpha-amylase/alpha-mannosidase [Kryptonium sp. JGI-2 Ga0063198 : JGI2_Kryptonium_JGI_2_Jinze_NODE_2297_len_5667_cov_2_55217_ID_4593.149]
2600398429	Glycoside Hydrolases (GHs)	GH57	9.8e-79	JGI20	JGI20_00150 Uncharacterized conserved protein [Kryptonium sp. JGI-20 : JGI20_Kryptonium_JGI_20_NODE_3_len_50875_cov_898_86_ID_5.3]
2600398634	Glycoside Hydrolases (GHs)	GH57	1.2e-60	JGI20	JGI20_00355 alpha-amylase (EC:3.2.1.1) [Kryptonium sp. JGI-20 : JGI20_Kryptonium_JGI_20_NODE_8_len_33037_cov_257_154_ID_15.8]
2600399346	Glycoside Hydrolases (GHs)	GH57	9e-89	JGI20	JGI20_01069 Alpha-amylase/alpha-mannosidase [Kryptonium sp. JGI-20 : JGI20_Kryptonium_JGI_20_NODE_45_len_14234_cov_741_991_ID_89.45]
2600399561	Glycoside Hydrolases (GHs)	GH57	8.9e-89	JGI20	JGI20_01284 Alpha-amylase/alpha-mannosidase [Kryptonium sp. JGI-20 : JGI20_Kryptonium_JGI_20_NODE_64_len_10562_cov_20_787_ID_127.64]
2600400427	Glycoside Hydrolases (GHs)	GH57	8.8e-89	JGI22	JGI22_00484 Alpha-amylase/alpha-mannosidase [Kryptonium sp. JGI-22 : JGI22_Kryptonium_JGI_22_NODE_52_len_5576_cov_2696_22_ID_103.52]
2601850789	Glycoside Hydrolases (GHs)	GH57	3.4e-79	JGI23	JGI23_01057 Uncharacterized conserved protein [Kryptonium sp. JGI-23 : JGI23_109]
2601851124	Glycoside Hydrolases (GHs)	GH57	4.6e-66	JGI23	JGI23_01394 Glycosyl hydrolase family 57 [Kryptonium sp. JGI-23 : JGI23_114]
2601851659	Glycoside Hydrolases (GHs)	GH57	6.6e-60	JGI23	JGI23_01930 alpha-amylase (EC:3.2.1.1) [Kryptonium sp. JGI-23 : JGI23_136]
2601851697	Glycoside Hydrolases (GHs)	GH57	1.1e-87	JGI23	JGI23_01968 Alpha-amylase/alpha-mannosidase [Kryptonium sp. JGI-23 : JGI23_141]
2601851916	Glycoside Hydrolases (GHs)	GH57	8.9e-89	JGI24	JGI24_00204 Alpha-amylase/alpha-mannosidase [Kryptonium sp. JGI-24 : JGI24_1005]
2601852771	Glycoside Hydrolases (GHs)	GH57	8e-89	JGI24	JGI24_01060 Alpha-amylase/alpha-mannosidase [Kryptonium sp. JGI-24 : JGI24_1044]
2601854375	Glycoside Hydrolases (GHs)	GH57	1.2e-60	JGI25	JGI25_00825 alpha-amylase (EC:3.2.1.1) [Kryptonium sp. JGI-25 : JGI25_1045]
2599797397	Glycoside Hydrolases (GHs)	GH57	9e-89	JGI3	JGI3_00823 Alpha-amylase/alpha-mannosidase [Kryptonium sp. JGI-3 Ga0063199 : JGI3_Kryptonium_JGI_3_Gongxiaoshe_NODE_26_len_244187_cov_23_0937_ID_51.3]
2599797534	Glycoside Hydrolases (GHs)	GH57	1.2e-60	JGI3	JGI3_00960 alpha-amylase (EC:3.2.1.1) [Kryptonium sp. JGI-3 Ga0063199 : JGI3_Kryptonium_JGI_3_Gongxiaoshe_NODE_26_len_244187_cov_23_0937_ID_51.3]
2599798475	Glycoside Hydrolases (GHs)	GH57	7e-79	JGI3	JGI3_01902 Uncharacterized conserved protein [Kryptonium sp. JGI-3 Ga0063199 : JGI3_Kryptonium_JGI_3_Gongxiaoshe_NODE_62_len_139343_cov_21_4882_ID_123.8]
2599798545	Glycoside Hydrolases (GHs)	GH57	8.9e-89	JGI3	JGI3_01972 Alpha-amylase/alpha-mannosidase [Kryptonium sp. JGI-3 Ga0063199 : JGI3_Kryptonium_JGI_3_Gongxiaoshe_NODE_76_len_123482_cov_22_8119_ID_151.9]
2599799123	Glycoside Hydrolases (GHs)	GH57	7e-61	JGI4	JGI4_00142 alpha-amylase (EC:3.2.1.1) [Kryptonium sp. JGI-4 Ga0063200 : JGI4_Kryptonium_JGI_4_Dewar_Creek_draft_1000010.1]
2599799218	Glycoside Hydrolases (GHs)	GH57	2.2e-79	JGI4	JGI4_00237 Uncharacterized conserved protein [Kryptonium sp. JGI-4 Ga0063200 : JGI4_Kryptonium_JGI_4_Dewar_Creek_draft_1000010.1]
2599799393	Glycoside Hydrolases (GHs)	GH57	5.6e-87	JGI4	JGI4_00412 Alpha-amylase/alpha-mannosidase [Kryptonium sp. JGI-4 Ga0063200 : JGI4_Kryptonium_JGI_4_Dewar_Creek_draft_1000016.2]
2599800163	Glycoside Hydrolases (GHs)	GH57	6.8e-89	JGI4	JGI4_01183 Alpha-amylase/alpha-mannosidase [Kryptonium sp. JGI-4 Ga0063200 : JGI4_Kryptonium_JGI_4_Dewar_Creek_draft_1000019.5]
2600394832	Glycoside Hydrolases (GHs)	GH57	5.6e-87	JGI5	JGI5_00693 Alpha-amylase/alpha-mannosidase [Kryptonium sp. JGI-5 : JGI5_Kryptonium_JGI_5_NODE_13_len_44289_cov_186_877_ID_25.13]
2600395357	Glycoside Hydrolases (GHs)	GH57	3.3e-89	JGI5	JGI5_01219 Alpha-amylase/alpha-mannosidase [Kryptonium sp. JGI-5 : JGI5_Kryptonium_JGI_5_NODE_29_len_29079_cov_849_193_ID_57.29]
2600395672	Glycoside Hydrolases (GHs)	GH57	7e-61	JGI5	JGI5_01534 alpha-amylase (EC:3.2.1.1) [Kryptonium sp. JGI-5 : JGI5_Kryptonium_JGI_5_NODE_40_len_22274_cov_679_816_ID_79.40]
2600395701	Glycoside Hydrolases (GHs)	GH57	2.2e-79	JGI5	JGI5_01563 Uncharacterized conserved protein [Kryptonium sp. JGI-5 : JGI5_Kryptonium_JGI_5_NODE_42_len_21772_cov_2973_25_ID_83.42]
2600396898	Glycoside Hydrolases (GHs)	GH57	2.2e-79	JGI6	JGI6_00672 Uncharacterized conserved protein [Kryptonium sp. JGI-6 : JGI6_Kryptonium_JGI_6_NODE_15_len_35883_cov_512_226_ID_29.15]
2600397052	Glycoside Hydrolases (GHs)	GH57	1.9e-89	JGI6	JGI6_00826 Alpha-amylase/alpha-mannosidase [Kryptonium sp. JGI-6 : JGI6_Kryptonium_JGI_6_NODE_20_len_30652_cov_1485_44_ID_39.20]
2601839539	Glycoside Hydrolases (GHs)	GH57	7e-61	JGI7	JGI7_00120 alpha-amylase (EC:3.2.1.1) [Kryptonium sp. JGI-7 : JGI7_102]
2601839765	Glycoside Hydrolases (GHs)	GH57	2.2e-79	JGI7	JGI7_00346 Uncharacterized conserved protein [Kryptonium sp. JGI-7 : JGI7_104]
2601839910	Glycoside Hydrolases (GHs)	GH57	3.3e-88	JGI7	JGI7_00491 Twin arginine targeting (Tat) protein translocase TatC [Kryptonium sp. JGI-7 : JGI7_106]
2601840648	Glycoside Hydrolases (GHs)	GH57	5.6e-87	JGI7	JGI7_01229 Alpha-amylase/alpha-mannosidase [Kryptonium sp. JGI-7 : JGI7_117]
2601842916	Glycoside Hydrolases (GHs)	GH57	5.6e-87	JGI8	JGI8_01169 Alpha-amylase/alpha-mannosidase [Kryptonium sp. JGI-8 : JGI8_114]
2601843070	Glycoside Hydrolases (GHs)	GH57	6.8e-89	JGI8	JGI8_01323 Alpha-amylase/alpha-mannosidase [Kryptonium sp. JGI-8 : JGI8_118]
2601843552	Glycoside Hydrolases (GHs)	GH57	7e-61	JGI8	JGI8_01806 alpha-amylase (EC:3.2.1.1) [Kryptonium sp. JGI-8 : JGI8_135]
2601843800	Glycoside Hydrolases (GHs)	GH57	1.3e-13	JGI8	JGI8_02054 Domain of unknown function (DUF1957) [Kryptonium sp. JGI-8 : JGI8_156]
2601844064	Glycoside Hydrolases (GHs)	GH57	2.2e-79	JGI9	JGI9_00105 Uncharacterized conserved protein [Kryptonium sp. JGI-9 : JGI9_1002]
2601844548	Glycoside Hydrolases (GHs)	GH57	4.1e-89	JGI9	JGI9_00589 Alpha-amylase/alpha-mannosidase [Kryptonium sp. JGI-9 : JGI9_1017]
2601845162	Glycoside Hydrolases (GHs)	GH57	7e-61	JGI9	JGI9_01204 alpha-amylase (EC:3.2.1.1) [Kryptonium sp. JGI-9 : JGI9_1049]
2601845220	Glycoside Hydrolases (GHs)	GH57	5.6e-87	JGI9	JGI9_01262 Alpha-amylase/alpha-mannosidase [Kryptonium sp. JGI-9 : JGI9_1054]
2599793849	Glycoside Hydrolases (GHs)	GH74	3.8e-30	JGI1	JGI1_01254 FlgD Ig-like domain [Kryptonium sp. JGI-1 Ga0063176 : JGI1_Kryptonium_JGI_1_GBS_scaffold00007.7]
2599793939	Glycoside Hydrolases (GHs)	GH74	2.1e-07	JGI1	JGI1_01344 Por secretion system C-terminal sorting domain [Kryptonium sp. JGI-1 Ga0063176 : JGI1_Kryptonium_JGI_1_GBS_scaffold00008.8]
2599794177	Glycoside Hydrolases (GHs)	GH74	1.2e-61	JGI1	JGI1_01582 BNR repeat-like domain [Kryptonium sp. JGI-1 Ga0063176 : JGI1_Kryptonium_JGI_1_GBS_scaffold00010.10]
2599794534	Glycoside Hydrolases (GHs)	GH74	2.2e-37	JGI1	JGI1_01939 Uncharacterized protein related to plant photosystem II stability/assembly factor [Kryptonium sp. JGI-1 Ga0063176 : JGI1_Kryptonium_JGI_1_GBS_scaffold00017.17]
2601846712	Glycoside Hydrolases (GHs)	GH74	5.9e-61	JGI10	JGI10_00699 BNR repeat-like domain/BNR/Asp-box repeat [Kryptonium sp. JGI-10 : JGI10_1026]
2601847970	Glycoside Hydrolases (GHs)	GH74	2.5e-63	JGI11	JGI11_00398 BNR repeat-like domain/BNR/Asp-box repeat [Kryptonium sp. JGI-11 : JGI11_1006]
2601848693	Glycoside Hydrolases (GHs)	GH74	1.2e-32	JGI11	JGI11_01121 FlgD Ig-like domain [Kryptonium sp. JGI-11 : JGI11_1029]
2601855564	Glycoside Hydrolases (GHs)	GH74	1.2e-32	JGI12	JGI12_00338 FlgD Ig-like domain [Kryptonium sp. JGI-12 : JGI12_1005]
2601858185	Glycoside Hydrolases (GHs)	GH74	5.9e-61	JGI13	JGI13_00853 BNR repeat-like domain/BNR/Asp-box repeat [Kryptonium sp. JGI-13 : JGI13_1019]
2601858446	Glycoside Hydrolases (GHs)	GH74	1.2e-32	JGI13	JGI13_01114 FlgD Ig-like domain [Kryptonium sp. JGI-13 : JGI13_1029]
2602033593	Glycoside Hydrolases (GHs)	GH74	1.2e-32	JGI14	JGI14_103014 FlgD Ig-like domain [Kryptonium sp. JGI-14 : JGI14_1030]
2602034005	Glycoside Hydrolases (GHs)	GH74	1.8e-63	JGI14	JGI14_10548 BNR repeat-like domain/BNR/Asp-box repeat [Kryptonium sp. JGI-14 : JGI14_1054]
2602006567	Glycoside Hydrolases (GHs)	GH74	9.7e-12	JGI15	JGI15_102026 hypothetical protein [Kryptonium sp. JGI-15 : JGI15_1020]
2602006916	Glycoside Hydrolases (GHs)	GH74	6.3e-61	JGI15	JGI15_10409 BNR repeat-like domain/BNR/Asp-box repeat [Kryptonium sp. JGI-15 : JGI15_1040]
2602017165	Glycoside Hydrolases (GHs)	GH74	3.1e-33	JGI16	JGI16_11781 FlgD Ig-like domain [Kryptonium sp. JGI-16 : JGI16_1178]
2600398938	Glycoside Hydrolases (GHs)	GH74	6.9e-58	JGI20	JGI20_00660 BNR repeat-like domain/BNR/Asp-box repeat [Kryptonium sp. JGI-20 : JGI20_Kryptonium_JGI_20_NODE_20_len_24882_cov_65_5445_ID_39.20]
2600400289	Glycoside Hydrolases (GHs)	GH74	6.1e-48	JGI22	JGI22_00346 BNR/Asp-box repeat [Kryptonium sp. JGI-22 : JGI22_Kryptonium_JGI_22_NODE_31_len_7589_cov_184_221_ID_61.31]
2601849760	Glycoside Hydrolases (GHs)	GH74	5.2e-06	JGI23	JGI23_00028 Por secretion system C-terminal sorting domain [Kryptonium sp. JGI-23 : JGI23_101]
2601850412	Glycoside Hydrolases (GHs)	GH74	8.7e-75	JGI23	JGI23_00680 BNR repeat-like domain/BNR/Asp-box repeat [Kryptonium sp. JGI-23 : JGI23_106]
2601850705	Glycoside Hydrolases (GHs)	GH74	6.9e-30	JGI23	JGI23_00973 FlgD Ig-like domain/BNR/Asp-box repeat [Kryptonium sp. JGI-23 : JGI23_108]
2601851901	Glycoside Hydrolases (GHs)	GH74	6.9e-32	JGI24	JGI24_00189 BNR/Asp-box repeat [Kryptonium sp. JGI-24 : JGI24_1004]
2601852212	Glycoside Hydrolases (GHs)	GH74	2.3e-58	JGI24	JGI24_00501 BNR repeat-like domain/BNR/Asp-box repeat [Kryptonium sp. JGI-24 : JGI24_1014]
2601854934	Glycoside Hydrolases (GHs)	GH74	3.6e-16	JGI25	JGI25_01392 Por secretion system C-terminal sorting domain [Kryptonium sp. JGI-25 : JGI25_1116]
2599796968	Glycoside Hydrolases (GHs)	GH74	5e-49	JGI3	JGI3_00393 BNR/Asp-box repeat [Kryptonium sp. JGI-3 Ga0063199 : JGI3_Kryptonium_JGI_3_Gongxiaoshe_NODE_3_len_528056_cov_23_5693_ID_5.1]
2599797043	Glycoside Hydrolases (GHs)	GH74	4.7e-58	JGI3	JGI3_00468 BNR repeat-like domain/BNR/Asp-box repeat [Kryptonium sp. JGI-3 Ga0063199 : JGI3_Kryptonium_JGI_3_Gongxiaoshe_NODE_3_len_528056_cov_23_5693_ID_5.1]
2599797104	Glycoside Hydrolases (GHs)	GH74	3.5e-31	JGI3	JGI3_00529 BNR/Asp-box repeat [Kryptonium sp. JGI-3 Ga0063199 : JGI3_Kryptonium_JGI_3_Gongxiaoshe_NODE_14_len_345580_cov_23_691_ID_27.2]
2599798970	Glycoside Hydrolases (GHs)	GH74	6.9e-17	JGI3	JGI3_02397 Por secretion system C-terminal sorting domain [Kryptonium sp. JGI-3 Ga0063199 : JGI3_Kryptonium_JGI_3_Gongxiaoshe_NODE_905_len_14941_cov_4_10342_ID_1809.15]
2599799051	Glycoside Hydrolases (GHs)	GH74	1.2e-32	JGI4	JGI4_00070 FlgD Ig-like domain [Kryptonium sp. JGI-4 Ga0063200 : JGI4_Kryptonium_JGI_4_Dewar_Creek_draft_1000010.1]
2599799744	Glycoside Hydrolases (GHs)	GH74	5.9e-61	JGI4	JGI4_00763 BNR repeat-like domain/BNR/Asp-box repeat [Kryptonium sp. JGI-4 Ga0063200 : JGI4_Kryptonium_JGI_4_Dewar_Creek_draft_1000018.4]
2600394777	Glycoside Hydrolases (GHs)	GH74	1.2e-32	JGI5	JGI5_00638 FlgD Ig-like domain [Kryptonium sp. JGI-5 : JGI5_Kryptonium_JGI_5_NODE_12_len_47371_cov_425_201_ID_23.12]
2600395188	Glycoside Hydrolases (GHs)	GH74	5.8e-61	JGI5	JGI5_01049 BNR repeat-like domain/BNR/Asp-box repeat [Kryptonium sp. JGI-5 : JGI5_Kryptonium_JGI_5_NODE_23_len_33892_cov_2520_27_ID_45.23]
2600397072	Glycoside Hydrolases (GHs)	GH74	4.2e-39	JGI6	JGI6_00846 BNR repeat-like domain [Kryptonium sp. JGI-6 : JGI6_Kryptonium_JGI_6_NODE_21_len_26678_cov_516_88_ID_41.21]
2600397275	Glycoside Hydrolases (GHs)	GH74	1.6e-18	JGI6	JGI6_01049 hypothetical protein [Kryptonium sp. JGI-6 : JGI6_Kryptonium_JGI_6_NODE_30_len_22799_cov_1564_19_ID_59.30]
2600397777	Glycoside Hydrolases (GHs)	GH74	1.8e-14	JGI6	JGI6_01553 FlgD Ig-like domain [Kryptonium sp. JGI-6 : JGI6_Kryptonium_JGI_6_NODE_59_len_13232_cov_37_4739_ID_117.59]
2601839611	Glycoside Hydrolases (GHs)	GH74	1.2e-32	JGI7	JGI7_00192 FlgD Ig-like domain [Kryptonium sp. JGI-7 : JGI7_102]
2601842456	Glycoside Hydrolases (GHs)	GH74	1.2e-32	JGI8	JGI8_00709 FlgD Ig-like domain [Kryptonium sp. JGI-8 : JGI8_107]
2601842829	Glycoside Hydrolases (GHs)	GH74	5.9e-61	JGI8	JGI8_01082 BNR repeat-like domain/BNR/Asp-box repeat [Kryptonium sp. JGI-8 : JGI8_112]
2601844386	Glycoside Hydrolases (GHs)	GH74	1.4e-07	JGI9	JGI9_00427 FlgD Ig-like domain [Kryptonium sp. JGI-9 : JGI9_1012]
2601844387	Glycoside Hydrolases (GHs)	GH74	3.9e-31	JGI9	JGI9_00428 hypothetical protein [Kryptonium sp. JGI-9 : JGI9_1012]
2601845193	Glycoside Hydrolases (GHs)	GH74	2.2e-21	JGI9	JGI9_01235 BNR repeat-like domain [Kryptonium sp. JGI-9 : JGI9_1051]
2599793024	Glycoside Hydrolases (GHs)	GH76	8.5e-15	JGI1	JGI1_00426 Highly conserved protein containing a thioredoxin domain [Kryptonium sp. JGI-1 Ga0063176 : JGI1_Kryptonium_JGI_1_GBS_scaffold00002.2]
2601846227	Glycoside Hydrolases (GHs)	GH76	4.8e-13	JGI10	JGI10_00214 Highly conserved protein containing a thioredoxin domain [Kryptonium sp. JGI-10 : JGI10_1006]
2601849064	Glycoside Hydrolases (GHs)	GH76	8.4e-07	JGI11	JGI11_01492 hypothetical protein [Kryptonium sp. JGI-11 : JGI11_1047]
2601855473	Glycoside Hydrolases (GHs)	GH76	1.5e-12	JGI12	JGI12_00246 Highly conserved protein containing a thioredoxin domain [Kryptonium sp. JGI-12 : JGI12_1003]
2602033673	Glycoside Hydrolases (GHs)	GH76	1.5e-12	JGI14	JGI14_10348 Highly conserved protein containing a thioredoxin domain [Kryptonium sp. JGI-14 : JGI14_1034]
2602006759	Glycoside Hydrolases (GHs)	GH76	1.5e-12	JGI15	JGI15_10312 Highly conserved protein containing a thioredoxin domain [Kryptonium sp. JGI-15 : JGI15_1031]
2599795991	Glycoside Hydrolases (GHs)	GH76	1.2e-16	JGI2	JGI2_01076 Highly conserved protein containing a thioredoxin domain [Kryptonium sp. JGI-2 Ga0063198 : JGI2_Kryptonium_JGI_2_Jinze_NODE_1507_len_8391_cov_1_91517_ID_3013.83]
2600399229	Glycoside Hydrolases (GHs)	GH76	9.9e-17	JGI20	JGI20_00952 Highly conserved protein containing a thioredoxin domain [Kryptonium sp. JGI-20 : JGI20_Kryptonium_JGI_20_NODE_37_len_15731_cov_286_377_ID_73.37]
2601855107	Glycoside Hydrolases (GHs)	GH76	6.6e-17	JGI25	JGI25_01566 Highly conserved protein containing a thioredoxin domain [Kryptonium sp. JGI-25 : JGI25_1158]
2599798022	Glycoside Hydrolases (GHs)	GH76	3.1e-17	JGI3	JGI3_01449 Highly conserved protein containing a thioredoxin domain [Kryptonium sp. JGI-3 Ga0063199 : JGI3_Kryptonium_JGI_3_Gongxiaoshe_NODE_33_len_213661_cov_24_1711_ID_65.6]
2599800277	Glycoside Hydrolases (GHs)	GH76	1.5e-12	JGI4	JGI4_01297 Highly conserved protein containing a thioredoxin domain [Kryptonium sp. JGI-4 Ga0063200 : JGI4_Kryptonium_JGI_4_Dewar_Creek_draft_1000019.5]
2600394202	Glycoside Hydrolases (GHs)	GH76	6.2e-13	JGI5	JGI5_00061 Highly conserved protein containing a thioredoxin domain [Kryptonium sp. JGI-5 : JGI5_Kryptonium_JGI_5_NODE_1_len_74955_cov_384_653_ID_1.1]
2600398125	Glycoside Hydrolases (GHs)	GH76	8.9e-07	JGI6	JGI6_01901 hypothetical protein [Kryptonium sp. JGI-6 : JGI6_Kryptonium_JGI_6_NODE_92_len_7921_cov_29_1363_ID_183.92]
2601841485	Glycoside Hydrolases (GHs)	GH76	6.9e-07	JGI7	JGI7_02067 hypothetical protein [Kryptonium sp. JGI-7 : JGI7_149]
2601843180	Glycoside Hydrolases (GHs)	GH76	1.5e-12	JGI8	JGI8_01433 Highly conserved protein containing a thioredoxin domain [Kryptonium sp. JGI-8 : JGI8_121]
2601845575	Glycoside Hydrolases (GHs)	GH76	1.5e-12	JGI9	JGI9_01617 Highly conserved protein containing a thioredoxin domain [Kryptonium sp. JGI-9 : JGI9_1089]
2599793379	Glycoside Hydrolases (GHs)	GH78	3e-07	JGI1	JGI1_00783 Glycosyl hydrolases family 2, sugar binding domain/Glycosyl hydrolases family 15 [Kryptonium sp. JGI-1 Ga0063176 : JGI1_Kryptonium_JGI_1_GBS_scaffold00004.4]
2599794522	Glycoside Hydrolases (GHs)	GH78	1.3e-09	JGI1	JGI1_01927 hypothetical protein [Kryptonium sp. JGI-1 Ga0063176 : JGI1_Kryptonium_JGI_1_GBS_scaffold00016.16]
2599794533	Glycoside Hydrolases (GHs)	GH78	3.3e-09	JGI1	JGI1_01938 hypothetical protein [Kryptonium sp. JGI-1 Ga0063176 : JGI1_Kryptonium_JGI_1_GBS_scaffold00017.17]
2599794540	Glycoside Hydrolases (GHs)	GH78	9.5e-12	JGI1	JGI1_01945 Protein of unknown function, DUF608 [Kryptonium sp. JGI-1 Ga0063176 : JGI1_Kryptonium_JGI_1_GBS_scaffold00017.17]
2601846385	Glycoside Hydrolases (GHs)	GH78	3.7e-09	JGI10	JGI10_00372 Cellobiose phosphorylase [Kryptonium sp. JGI-10 : JGI10_1011]
2601847235	Glycoside Hydrolases (GHs)	GH78	2.3e-07	JGI10	JGI10_01224 Glycosyl hydrolases family 2, sugar binding domain/Glycosyl hydrolases family 15 [Kryptonium sp. JGI-10 : JGI10_1067]
2601848418	Glycoside Hydrolases (GHs)	GH78	2.3e-07	JGI11	JGI11_00846 Glycosyl hydrolases family 2, sugar binding domain/Glycosyl hydrolases family 15 [Kryptonium sp. JGI-11 : JGI11_1018]
2601848909	Glycoside Hydrolases (GHs)	GH78	1.8e-08	JGI11	JGI11_01337 Cellobiose phosphorylase [Kryptonium sp. JGI-11 : JGI11_1038]
2601855583	Glycoside Hydrolases (GHs)	GH78	1.8e-08	JGI12	JGI12_00357 Cellobiose phosphorylase [Kryptonium sp. JGI-12 : JGI12_1005]
2601857503	Glycoside Hydrolases (GHs)	GH78	2.3e-07	JGI13	JGI13_00169 Glycosyl hydrolases family 2, sugar binding domain/Glycosyl hydrolases family 15 [Kryptonium sp. JGI-13 : JGI13_1003]
2601858231	Glycoside Hydrolases (GHs)	GH78	1.8e-08	JGI13	JGI13_00899 Cellobiose phosphorylase [Kryptonium sp. JGI-13 : JGI13_1021]
2601858765	Glycoside Hydrolases (GHs)	GH78	3.7e-09	JGI13	JGI13_01433 Cellobiose phosphorylase [Kryptonium sp. JGI-13 : JGI13_1045]
2601859343	Glycoside Hydrolases (GHs)	GH78	5.5e-06	JGI13	JGI13_02011 hypothetical protein [Kryptonium sp. JGI-13 : JGI13_1107]
2602032703	Glycoside Hydrolases (GHs)	GH78	3.7e-09	JGI14	JGI14_10053 Cellobiose phosphorylase [Kryptonium sp. JGI-14 : JGI14_1005]
2602006616	Glycoside Hydrolases (GHs)	GH78	1.8e-08	JGI15	JGI15_10237 Cellobiose phosphorylase [Kryptonium sp. JGI-15 : JGI15_1023]
2602016494	Glycoside Hydrolases (GHs)	GH78	3.7e-09	JGI16	JGI16_10648 Cellobiose phosphorylase [Kryptonium sp. JGI-16 : JGI16_1064]
2602016603	Glycoside Hydrolases (GHs)	GH78	3e-07	JGI16	JGI16_10769 Glycosyl hydrolases family 2, sugar binding domain/Glycosyl hydrolases family 15 [Kryptonium sp. JGI-16 : JGI16_1076]
2602016786	Glycoside Hydrolases (GHs)	GH78	1.8e-08	JGI16	JGI16_10992 Cellobiose phosphorylase [Kryptonium sp. JGI-16 : JGI16_1099]
2602032437	Glycoside Hydrolases (GHs)	GH78	8.4e-08	JGI17	JGI17_11854 hypothetical protein [Kryptonium sp. JGI-17 : JGI17_1185]
2599795389	Glycoside Hydrolases (GHs)	GH78	3.5e-08	JGI2	JGI2_00473 Glucoamylase and related glycosyl hydrolases [Kryptonium sp. JGI-2 Ga0063198 : JGI2_Kryptonium_JGI_2_Jinze_NODE_936_len_12975_cov_2_20478_ID_1871.27]
2599796491	Glycoside Hydrolases (GHs)	GH78	7.4e-06	JGI2	JGI2_01577 Cellobiose phosphorylase [Kryptonium sp. JGI-2 Ga0063198 : JGI2_Kryptonium_JGI_2_Jinze_NODE_2403_len_5418_cov_2_44585_ID_4805.159]
2600398520	Glycoside Hydrolases (GHs)	GH78	2.5e-07	JGI20	JGI20_00241 Cellobiose phosphorylase [Kryptonium sp. JGI-20 : JGI20_Kryptonium_JGI_20_NODE_5_len_37681_cov_890_272_ID_9.5]
2600398851	Glycoside Hydrolases (GHs)	GH78	3.9e-10	JGI20	JGI20_00573 hypothetical protein [Kryptonium sp. JGI-20 : JGI20_Kryptonium_JGI_20_NODE_16_len_25637_cov_1348_41_ID_31.16]
2600399444	Glycoside Hydrolases (GHs)	GH78	3.6e-08	JGI20	JGI20_01167 Glycosyl hydrolases family 2, sugar binding domain/Glycosyl hydrolases family 15 [Kryptonium sp. JGI-20 : JGI20_Kryptonium_JGI_20_NODE_52_len_11992_cov_581_274_ID_103.52]
2600400066	Glycoside Hydrolases (GHs)	GH78	6.6e-10	JGI22	JGI22_00123 hypothetical protein [Kryptonium sp. JGI-22 : JGI22_Kryptonium_JGI_22_NODE_8_len_11373_cov_475_905_ID_15.8]
2600400187	Glycoside Hydrolases (GHs)	GH78	7.8e-06	JGI22	JGI22_00244 Cellobiose phosphorylase [Kryptonium sp. JGI-22 : JGI22_Kryptonium_JGI_22_NODE_19_len_8829_cov_587_459_ID_37.19]
2600400291	Glycoside Hydrolases (GHs)	GH78	6e-11	JGI22	JGI22_00348 hypothetical protein [Kryptonium sp. JGI-22 : JGI22_Kryptonium_JGI_22_NODE_31_len_7589_cov_184_221_ID_61.31]
2601849819	Glycoside Hydrolases (GHs)	GH78	1.1e-10	JGI23	JGI23_00087 Glycosyltransferase family 36/Glycosyltransferase 36 associated family [Kryptonium sp. JGI-23 : JGI23_101]
2601849844	Glycoside Hydrolases (GHs)	GH78	8.7e-11	JGI23	JGI23_00112 Protein of unknown function, DUF608 [Kryptonium sp. JGI-23 : JGI23_101]
2601849850	Glycoside Hydrolases (GHs)	GH78	4.2e-11	JGI23	JGI23_00118 hypothetical protein [Kryptonium sp. JGI-23 : JGI23_101]
2601850724	Glycoside Hydrolases (GHs)	GH78	3.4e-09	JGI23	JGI23_00992 Cellobiose phosphorylase [Kryptonium sp. JGI-23 : JGI23_108]
2601852081	Glycoside Hydrolases (GHs)	GH78	2e-11	JGI24	JGI24_00369 hypothetical protein [Kryptonium sp. JGI-24 : JGI24_1010]
2601852556	Glycoside Hydrolases (GHs)	GH78	3.4e-08	JGI24	JGI24_00845 Glycosyl hydrolases family 2, sugar binding domain/Glycosyl hydrolases family 15 [Kryptonium sp. JGI-24 : JGI24_1031]
2601853020	Glycoside Hydrolases (GHs)	GH78	4.5e-11	JGI24	JGI24_01309 Protein of unknown function, DUF608 [Kryptonium sp. JGI-24 : JGI24_1067]
2601853521	Glycoside Hydrolases (GHs)	GH78	4.4e-10	JGI24	JGI24_01812 hypothetical protein [Kryptonium sp. JGI-24 : JGI24_1153]
2601854035	Glycoside Hydrolases (GHs)	GH78	3.5e-08	JGI25	JGI25_00484 Glycosyl hydrolases family 2, sugar binding domain/Glycosyl hydrolases family 15 [Kryptonium sp. JGI-25 : JGI25_1020]
2601854086	Glycoside Hydrolases (GHs)	GH78	7.2e-09	JGI25	JGI25_00535 Cellobiose phosphorylase [Kryptonium sp. JGI-25 : JGI25_1023]
2601854697	Glycoside Hydrolases (GHs)	GH78	3.9e-08	JGI25	JGI25_01147 Glycosyltransferase 36 associated family [Kryptonium sp. JGI-25 : JGI25_1077]
2601855118	Glycoside Hydrolases (GHs)	GH78	5.6e-06	JGI25	JGI25_01577 Glycosyltransferase family 36/Glycosyltransferase 36 associated family [Kryptonium sp. JGI-25 : JGI25_1163]
2599796883	Glycoside Hydrolases (GHs)	GH78	5.3e-08	JGI3	JGI3_00307 Glycosyl hydrolases family 2, sugar binding domain/Glycosyl hydrolases family 15 [Kryptonium sp. JGI-3 Ga0063199 : JGI3_Kryptonium_JGI_3_Gongxiaoshe_NODE_3_len_528056_cov_23_5693_ID_5.1]
2599796966	Glycoside Hydrolases (GHs)	GH78	9.9e-11	JGI3	JGI3_00391 hypothetical protein [Kryptonium sp. JGI-3 Ga0063199 : JGI3_Kryptonium_JGI_3_Gongxiaoshe_NODE_3_len_528056_cov_23_5693_ID_5.1]
2599796973	Glycoside Hydrolases (GHs)	GH78	1.3e-12	JGI3	JGI3_00398 Protein of unknown function, DUF608 [Kryptonium sp. JGI-3 Ga0063199 : JGI3_Kryptonium_JGI_3_Gongxiaoshe_NODE_3_len_528056_cov_23_5693_ID_5.1]
2599797122	Glycoside Hydrolases (GHs)	GH78	1.6e-07	JGI3	JGI3_00547 Cellobiose phosphorylase [Kryptonium sp. JGI-3 Ga0063199 : JGI3_Kryptonium_JGI_3_Gongxiaoshe_NODE_14_len_345580_cov_23_691_ID_27.2]
2599797653	Glycoside Hydrolases (GHs)	GH78	6.6e-10	JGI3	JGI3_01079 hypothetical protein [Kryptonium sp. JGI-3 Ga0063199 : JGI3_Kryptonium_JGI_3_Gongxiaoshe_NODE_27_len_241734_cov_24_3649_ID_53.4]
2599798118	Glycoside Hydrolases (GHs)	GH78	7.2e-06	JGI3	JGI3_01545 Cellobiose phosphorylase [Kryptonium sp. JGI-3 Ga0063199 : JGI3_Kryptonium_JGI_3_Gongxiaoshe_NODE_33_len_213661_cov_24_1711_ID_65.6]
2599799069	Glycoside Hydrolases (GHs)	GH78	1.8e-08	JGI4	JGI4_00088 Cellobiose phosphorylase [Kryptonium sp. JGI-4 Ga0063200 : JGI4_Kryptonium_JGI_4_Dewar_Creek_draft_1000010.1]
2599799470	Glycoside Hydrolases (GHs)	GH78	3.7e-09	JGI4	JGI4_00489 Cellobiose phosphorylase [Kryptonium sp. JGI-4 Ga0063200 : JGI4_Kryptonium_JGI_4_Dewar_Creek_draft_1000017.3]
2599800000	Glycoside Hydrolases (GHs)	GH78	2.3e-07	JGI4	JGI4_01020 Glycosyl hydrolases family 2, sugar binding domain/Glycosyl hydrolases family 15 [Kryptonium sp. JGI-4 Ga0063200 : JGI4_Kryptonium_JGI_4_Dewar_Creek_draft_1000018.4]
2600394862	Glycoside Hydrolases (GHs)	GH78	3.7e-09	JGI5	JGI5_00723 Cellobiose phosphorylase [Kryptonium sp. JGI-5 : JGI5_Kryptonium_JGI_5_NODE_14_len_43618_cov_802_101_ID_27.14]
2600395536	Glycoside Hydrolases (GHs)	GH78	6.2e-08	JGI5	JGI5_01398 Glycosyl hydrolases family 15 [Kryptonium sp. JGI-5 : JGI5_Kryptonium_JGI_5_NODE_35_len_24942_cov_639_381_ID_69.35]
2600395841	Glycoside Hydrolases (GHs)	GH78	1.8e-08	JGI5	JGI5_01703 Cellobiose phosphorylase [Kryptonium sp. JGI-5 : JGI5_Kryptonium_JGI_5_NODE_48_len_19892_cov_630_677_ID_95.48]
2600397109	Glycoside Hydrolases (GHs)	GH78	3.7e-09	JGI6	JGI6_00883 Cellobiose phosphorylase [Kryptonium sp. JGI-6 : JGI6_Kryptonium_JGI_6_NODE_23_len_25709_cov_622_153_ID_45.23]
2600397282	Glycoside Hydrolases (GHs)	GH78	1.8e-08	JGI6	JGI6_01056 Cellobiose phosphorylase [Kryptonium sp. JGI-6 : JGI6_Kryptonium_JGI_6_NODE_31_len_22616_cov_67_222_ID_61.31]
2600398204	Glycoside Hydrolases (GHs)	GH78	3e-07	JGI6	JGI6_01980 Glycosyl hydrolases family 2, sugar binding domain/Glycosyl hydrolases family 15 [Kryptonium sp. JGI-6 : JGI6_Kryptonium_JGI_6_NODE_102_len_6711_cov_6_44201_ID_203.102]
2601839593	Glycoside Hydrolases (GHs)	GH78	1.8e-08	JGI7	JGI7_00174 Cellobiose phosphorylase [Kryptonium sp. JGI-7 : JGI7_102]
2601839647	Glycoside Hydrolases (GHs)	GH78	2.3e-07	JGI7	JGI7_00228 Glycosyl hydrolases family 2, sugar binding domain/Glycosyl hydrolases family 15 [Kryptonium sp. JGI-7 : JGI7_103]
2601840108	Glycoside Hydrolases (GHs)	GH78	3.7e-09	JGI7	JGI7_00689 Cellobiose phosphorylase [Kryptonium sp. JGI-7 : JGI7_108]
2601842332	Glycoside Hydrolases (GHs)	GH78	3.7e-09	JGI8	JGI8_00585 Cellobiose phosphorylase [Kryptonium sp. JGI-8 : JGI8_105]
2601843238	Glycoside Hydrolases (GHs)	GH78	2.3e-07	JGI8	JGI8_01491 Glycosyl hydrolases family 2, sugar binding domain/Glycosyl hydrolases family 15 [Kryptonium sp. JGI-8 : JGI8_122]
2601843332	Glycoside Hydrolases (GHs)	GH78	1.7e-08	JGI8	JGI8_01585 Cellobiose phosphorylase [Kryptonium sp. JGI-8 : JGI8_125]
2601844483	Glycoside Hydrolases (GHs)	GH78	1.8e-08	JGI9	JGI9_00524 Cellobiose phosphorylase [Kryptonium sp. JGI-9 : JGI9_1015]
2601845230	Glycoside Hydrolases (GHs)	GH78	2.3e-07	JGI9	JGI9_01272 Glycosyl hydrolases family 2, sugar binding domain/Glycosyl hydrolases family 15 [Kryptonium sp. JGI-9 : JGI9_1055]
2601845486	Glycoside Hydrolases (GHs)	GH78	1.9e-08	JGI9	JGI9_01528 Glycosyltransferase family 36/Glycosyltransferase 36 associated family [Kryptonium sp. JGI-9 : JGI9_1076]
2601847486	Glycoside Hydrolases (GHs)	GH9	5.9e-50	JGI10	JGI10_01475 Glycosyl hydrolase family 9/N-terminal ig-like domain of cellulase [Kryptonium sp. JGI-10 : JGI10_1111]
2601848070	Glycoside Hydrolases (GHs)	GH9	7.2e-59	JGI11	JGI11_00498 Glycosyl hydrolase family 9/N-terminal ig-like domain of cellulase [Kryptonium sp. JGI-11 : JGI11_1008]
2601848071	Glycoside Hydrolases (GHs)	GH9	2.5e-07	JGI11	JGI11_00499 hypothetical protein [Kryptonium sp. JGI-11 : JGI11_1008]
2601857104	Glycoside Hydrolases (GHs)	GH9	2.5e-07	JGI12	JGI12_01880 hypothetical protein [Kryptonium sp. JGI-12 : JGI12_1092]
2601857105	Glycoside Hydrolases (GHs)	GH9	7.2e-59	JGI12	JGI12_01881 Glycosyl hydrolase family 9/N-terminal ig-like domain of cellulase [Kryptonium sp. JGI-12 : JGI12_1092]
2602032648	Glycoside Hydrolases (GHs)	GH9	7.2e-59	JGI14	JGI14_100342 Glycosyl hydrolase family 9/N-terminal ig-like domain of cellulase [Kryptonium sp. JGI-14 : JGI14_1003]
2602032649	Glycoside Hydrolases (GHs)	GH9	2.5e-07	JGI14	JGI14_100343 hypothetical protein [Kryptonium sp. JGI-14 : JGI14_1003]
2602007485	Glycoside Hydrolases (GHs)	GH9	4.7e-59	JGI15	JGI15_10921 Glycosyl hydrolase family 9 [Kryptonium sp. JGI-15 : JGI15_1092]
2602007486	Glycoside Hydrolases (GHs)	GH9	2.5e-07	JGI15	JGI15_10922 hypothetical protein [Kryptonium sp. JGI-15 : JGI15_1092]
2599795991	Glycoside Hydrolases (GHs)	GH9	1.1e-06	JGI2	JGI2_01076 Highly conserved protein containing a thioredoxin domain [Kryptonium sp. JGI-2 Ga0063198 : JGI2_Kryptonium_JGI_2_Jinze_NODE_1507_len_8391_cov_1_91517_ID_3013.83]
2600399229	Glycoside Hydrolases (GHs)	GH9	5.5e-07	JGI20	JGI20_00952 Highly conserved protein containing a thioredoxin domain [Kryptonium sp. JGI-20 : JGI20_Kryptonium_JGI_20_NODE_37_len_15731_cov_286_377_ID_73.37]
2601855107	Glycoside Hydrolases (GHs)	GH9	1.2e-06	JGI25	JGI25_01566 Highly conserved protein containing a thioredoxin domain [Kryptonium sp. JGI-25 : JGI25_1158]
2599798022	Glycoside Hydrolases (GHs)	GH9	1.1e-06	JGI3	JGI3_01449 Highly conserved protein containing a thioredoxin domain [Kryptonium sp. JGI-3 Ga0063199 : JGI3_Kryptonium_JGI_3_Gongxiaoshe_NODE_33_len_213661_cov_24_1711_ID_65.6]
2599800792	Glycoside Hydrolases (GHs)	GH9	2.5e-07	JGI4	JGI4_01812 hypothetical protein [Kryptonium sp. JGI-4 Ga0063200 : JGI4_Kryptonium_JGI_4_Dewar_Creek_draft_1000027.6]
2599800793	Glycoside Hydrolases (GHs)	GH9	7.2e-59	JGI4	JGI4_01813 Glycosyl hydrolase family 9/N-terminal ig-like domain of cellulase [Kryptonium sp. JGI-4 Ga0063200 : JGI4_Kryptonium_JGI_4_Dewar_Creek_draft_1000027.6]
2600394983	Glycoside Hydrolases (GHs)	GH9	7.2e-59	JGI5	JGI5_00844 Glycosyl hydrolase family 9/N-terminal ig-like domain of cellulase [Kryptonium sp. JGI-5 : JGI5_Kryptonium_JGI_5_NODE_17_len_40473_cov_2390_96_ID_33.17]
2600394984	Glycoside Hydrolases (GHs)	GH9	2.5e-07	JGI5	JGI5_00845 hypothetical protein [Kryptonium sp. JGI-5 : JGI5_Kryptonium_JGI_5_NODE_17_len_40473_cov_2390_96_ID_33.17]
2600396532	Glycoside Hydrolases (GHs)	GH9	2.5e-07	JGI6	JGI6_00306 hypothetical protein [Kryptonium sp. JGI-6 : JGI6_Kryptonium_JGI_6_NODE_6_len_47875_cov_446_893_ID_11.6]
2600396533	Glycoside Hydrolases (GHs)	GH9	7.2e-59	JGI6	JGI6_00307 Glycosyl hydrolase family 9/N-terminal ig-like domain of cellulase [Kryptonium sp. JGI-6 : JGI6_Kryptonium_JGI_6_NODE_6_len_47875_cov_446_893_ID_11.6]
2601840067	Glycoside Hydrolases (GHs)	GH9	2.5e-07	JGI7	JGI7_00648 hypothetical protein [Kryptonium sp. JGI-7 : JGI7_107]
2601840068	Glycoside Hydrolases (GHs)	GH9	7.2e-59	JGI7	JGI7_00649 Glycosyl hydrolase family 9/N-terminal ig-like domain of cellulase [Kryptonium sp. JGI-7 : JGI7_107]
2601842528	Glycoside Hydrolases (GHs)	GH9	7.2e-59	JGI8	JGI8_00781 Glycosyl hydrolase family 9/N-terminal ig-like domain of cellulase [Kryptonium sp. JGI-8 : JGI8_108]
2601842529	Glycoside Hydrolases (GHs)	GH9	2.5e-07	JGI8	JGI8_00782 hypothetical protein [Kryptonium sp. JGI-8 : JGI8_108]
2601844308	Glycoside Hydrolases (GHs)	GH9	2.5e-07	JGI9	JGI9_00349 hypothetical protein [Kryptonium sp. JGI-9 : JGI9_1009]
2601844309	Glycoside Hydrolases (GHs)	GH9	1.8e-59	JGI9	JGI9_00350 Glycosyl hydrolase family 9/N-terminal ig-like domain of cellulase [Kryptonium sp. JGI-9 : JGI9_1009]
2599794177	Glycoside Hydrolases (GHs)	GH93	3.3e-08	JGI1	JGI1_01582 BNR repeat-like domain [Kryptonium sp. JGI-1 Ga0063176 : JGI1_Kryptonium_JGI_1_GBS_scaffold00010.10]
2601846712	Glycoside Hydrolases (GHs)	GH93	1.1e-06	JGI10	JGI10_00699 BNR repeat-like domain/BNR/Asp-box repeat [Kryptonium sp. JGI-10 : JGI10_1026]
2601847970	Glycoside Hydrolases (GHs)	GH93	1.5e-06	JGI11	JGI11_00398 BNR repeat-like domain/BNR/Asp-box repeat [Kryptonium sp. JGI-11 : JGI11_1006]
2601858185	Glycoside Hydrolases (GHs)	GH93	1.1e-06	JGI13	JGI13_00853 BNR repeat-like domain/BNR/Asp-box repeat [Kryptonium sp. JGI-13 : JGI13_1019]
2602034005	Glycoside Hydrolases (GHs)	GH93	1.7e-06	JGI14	JGI14_10548 BNR repeat-like domain/BNR/Asp-box repeat [Kryptonium sp. JGI-14 : JGI14_1054]
2602006916	Glycoside Hydrolases (GHs)	GH93	1.1e-06	JGI15	JGI15_10409 BNR repeat-like domain/BNR/Asp-box repeat [Kryptonium sp. JGI-15 : JGI15_1040]
2600398938	Glycoside Hydrolases (GHs)	GH93	7.8e-07	JGI20	JGI20_00660 BNR repeat-like domain/BNR/Asp-box repeat [Kryptonium sp. JGI-20 : JGI20_Kryptonium_JGI_20_NODE_20_len_24882_cov_65_5445_ID_39.20]
2601850412	Glycoside Hydrolases (GHs)	GH93	2e-07	JGI23	JGI23_00680 BNR repeat-like domain/BNR/Asp-box repeat [Kryptonium sp. JGI-23 : JGI23_106]
2601852212	Glycoside Hydrolases (GHs)	GH93	8.3e-07	JGI24	JGI24_00501 BNR repeat-like domain/BNR/Asp-box repeat [Kryptonium sp. JGI-24 : JGI24_1014]
2601852738	Glycoside Hydrolases (GHs)	GH93	2.1e-06	JGI24	JGI24_01027 Por secretion system C-terminal sorting domain [Kryptonium sp. JGI-24 : JGI24_1042]
2601854320	Glycoside Hydrolases (GHs)	GH93	2.2e-06	JGI25	JGI25_00769 Por secretion system C-terminal sorting domain [Kryptonium sp. JGI-25 : JGI25_1041]
2599797043	Glycoside Hydrolases (GHs)	GH93	7.8e-07	JGI3	JGI3_00468 BNR repeat-like domain/BNR/Asp-box repeat [Kryptonium sp. JGI-3 Ga0063199 : JGI3_Kryptonium_JGI_3_Gongxiaoshe_NODE_3_len_528056_cov_23_5693_ID_5.1]
2599799744	Glycoside Hydrolases (GHs)	GH93	1.1e-06	JGI4	JGI4_00763 BNR repeat-like domain/BNR/Asp-box repeat [Kryptonium sp. JGI-4 Ga0063200 : JGI4_Kryptonium_JGI_4_Dewar_Creek_draft_1000018.4]
2600395188	Glycoside Hydrolases (GHs)	GH93	1.1e-06	JGI5	JGI5_01049 BNR repeat-like domain/BNR/Asp-box repeat [Kryptonium sp. JGI-5 : JGI5_Kryptonium_JGI_5_NODE_23_len_33892_cov_2520_27_ID_45.23]
2601842829	Glycoside Hydrolases (GHs)	GH93	1.1e-06	JGI8	JGI8_01082 BNR repeat-like domain/BNR/Asp-box repeat [Kryptonium sp. JGI-8 : JGI8_112]
2599794533	Glycoside Hydrolases (GHs)	GH94	2.9e-06	JGI1	JGI1_01938 hypothetical protein [Kryptonium sp. JGI-1 Ga0063176 : JGI1_Kryptonium_JGI_1_GBS_scaffold00017.17]
2601846385	Glycoside Hydrolases (GHs)	GH94	1.2e-180	JGI10	JGI10_00372 Cellobiose phosphorylase [Kryptonium sp. JGI-10 : JGI10_1011]
2601848857	Glycoside Hydrolases (GHs)	GH94	7e-74	JGI11	JGI11_01285 hypothetical protein [Kryptonium sp. JGI-11 : JGI11_1036]
2601848909	Glycoside Hydrolases (GHs)	GH94	9.4e-259	JGI11	JGI11_01337 Cellobiose phosphorylase [Kryptonium sp. JGI-11 : JGI11_1038]
2601855583	Glycoside Hydrolases (GHs)	GH94	9.4e-259	JGI12	JGI12_00357 Cellobiose phosphorylase [Kryptonium sp. JGI-12 : JGI12_1005]
2601858231	Glycoside Hydrolases (GHs)	GH94	9.4e-259	JGI13	JGI13_00899 Cellobiose phosphorylase [Kryptonium sp. JGI-13 : JGI13_1021]
2601858765	Glycoside Hydrolases (GHs)	GH94	1.2e-180	JGI13	JGI13_01433 Cellobiose phosphorylase [Kryptonium sp. JGI-13 : JGI13_1045]
2602032703	Glycoside Hydrolases (GHs)	GH94	1.2e-180	JGI14	JGI14_10053 Cellobiose phosphorylase [Kryptonium sp. JGI-14 : JGI14_1005]
2602006616	Glycoside Hydrolases (GHs)	GH94	9.4e-259	JGI15	JGI15_10237 Cellobiose phosphorylase [Kryptonium sp. JGI-15 : JGI15_1023]
2602016494	Glycoside Hydrolases (GHs)	GH94	1.6e-180	JGI16	JGI16_10648 Cellobiose phosphorylase [Kryptonium sp. JGI-16 : JGI16_1064]
2602016786	Glycoside Hydrolases (GHs)	GH94	9.4e-259	JGI16	JGI16_10992 Cellobiose phosphorylase [Kryptonium sp. JGI-16 : JGI16_1099]
2602032048	Glycoside Hydrolases (GHs)	GH94	6.9e-07	JGI17	JGI17_10883 Glycosyltransferase family 36 [Kryptonium sp. JGI-17 : JGI17_1088]
2599796491	Glycoside Hydrolases (GHs)	GH94	6e-186	JGI2	JGI2_01577 Cellobiose phosphorylase [Kryptonium sp. JGI-2 Ga0063198 : JGI2_Kryptonium_JGI_2_Jinze_NODE_2403_len_5418_cov_2_44585_ID_4805.159]
2600398520	Glycoside Hydrolases (GHs)	GH94	1.8e-254	JGI20	JGI20_00241 Cellobiose phosphorylase [Kryptonium sp. JGI-20 : JGI20_Kryptonium_JGI_20_NODE_5_len_37681_cov_890_272_ID_9.5]
2600398811	Glycoside Hydrolases (GHs)	GH94	5.4e-187	JGI20	JGI20_00533 Cellobiose phosphorylase [Kryptonium sp. JGI-20 : JGI20_Kryptonium_JGI_20_NODE_14_len_26003_cov_492_011_ID_27.14]
2600400187	Glycoside Hydrolases (GHs)	GH94	1.3e-185	JGI22	JGI22_00244 Cellobiose phosphorylase [Kryptonium sp. JGI-22 : JGI22_Kryptonium_JGI_22_NODE_19_len_8829_cov_587_459_ID_37.19]
2600400291	Glycoside Hydrolases (GHs)	GH94	1.2e-07	JGI22	JGI22_00348 hypothetical protein [Kryptonium sp. JGI-22 : JGI22_Kryptonium_JGI_22_NODE_31_len_7589_cov_184_221_ID_61.31]
2601849819	Glycoside Hydrolases (GHs)	GH94	2.4e-186	JGI23	JGI23_00087 Glycosyltransferase family 36/Glycosyltransferase 36 associated family [Kryptonium sp. JGI-23 : JGI23_101]
2601850724	Glycoside Hydrolases (GHs)	GH94	3.7e-256	JGI23	JGI23_00992 Cellobiose phosphorylase [Kryptonium sp. JGI-23 : JGI23_108]
2601852081	Glycoside Hydrolases (GHs)	GH94	5.2e-06	JGI24	JGI24_00369 hypothetical protein [Kryptonium sp. JGI-24 : JGI24_1010]
2601852365	Glycoside Hydrolases (GHs)	GH94	7.1e-186	JGI24	JGI24_00654 Cellobiose phosphorylase [Kryptonium sp. JGI-24 : JGI24_1021]
2601854086	Glycoside Hydrolases (GHs)	GH94	2.1e-293	JGI25	JGI25_00535 Cellobiose phosphorylase [Kryptonium sp. JGI-25 : JGI25_1023]
2601854697	Glycoside Hydrolases (GHs)	GH94	9.7e-191	JGI25	JGI25_01147 Glycosyltransferase 36 associated family [Kryptonium sp. JGI-25 : JGI25_1077]
2601855118	Glycoside Hydrolases (GHs)	GH94	4.5e-169	JGI25	JGI25_01577 Glycosyltransferase family 36/Glycosyltransferase 36 associated family [Kryptonium sp. JGI-25 : JGI25_1163]
2599796966	Glycoside Hydrolases (GHs)	GH94	1.2e-07	JGI3	JGI3_00391 hypothetical protein [Kryptonium sp. JGI-3 Ga0063199 : JGI3_Kryptonium_JGI_3_Gongxiaoshe_NODE_3_len_528056_cov_23_5693_ID_5.1]
2599797122	Glycoside Hydrolases (GHs)	GH94	6.5e-255	JGI3	JGI3_00547 Cellobiose phosphorylase [Kryptonium sp. JGI-3 Ga0063199 : JGI3_Kryptonium_JGI_3_Gongxiaoshe_NODE_14_len_345580_cov_23_691_ID_27.2]
2599798118	Glycoside Hydrolases (GHs)	GH94	8.9e-186	JGI3	JGI3_01545 Cellobiose phosphorylase [Kryptonium sp. JGI-3 Ga0063199 : JGI3_Kryptonium_JGI_3_Gongxiaoshe_NODE_33_len_213661_cov_24_1711_ID_65.6]
2599799069	Glycoside Hydrolases (GHs)	GH94	9.4e-259	JGI4	JGI4_00088 Cellobiose phosphorylase [Kryptonium sp. JGI-4 Ga0063200 : JGI4_Kryptonium_JGI_4_Dewar_Creek_draft_1000010.1]
2599799470	Glycoside Hydrolases (GHs)	GH94	1.2e-180	JGI4	JGI4_00489 Cellobiose phosphorylase [Kryptonium sp. JGI-4 Ga0063200 : JGI4_Kryptonium_JGI_4_Dewar_Creek_draft_1000017.3]
2600394862	Glycoside Hydrolases (GHs)	GH94	1.2e-180	JGI5	JGI5_00723 Cellobiose phosphorylase [Kryptonium sp. JGI-5 : JGI5_Kryptonium_JGI_5_NODE_14_len_43618_cov_802_101_ID_27.14]
2600395841	Glycoside Hydrolases (GHs)	GH94	9.4e-259	JGI5	JGI5_01703 Cellobiose phosphorylase [Kryptonium sp. JGI-5 : JGI5_Kryptonium_JGI_5_NODE_48_len_19892_cov_630_677_ID_95.48]
2600397109	Glycoside Hydrolases (GHs)	GH94	1.2e-180	JGI6	JGI6_00883 Cellobiose phosphorylase [Kryptonium sp. JGI-6 : JGI6_Kryptonium_JGI_6_NODE_23_len_25709_cov_622_153_ID_45.23]
2600397282	Glycoside Hydrolases (GHs)	GH94	9.4e-259	JGI6	JGI6_01056 Cellobiose phosphorylase [Kryptonium sp. JGI-6 : JGI6_Kryptonium_JGI_6_NODE_31_len_22616_cov_67_222_ID_61.31]
2601839593	Glycoside Hydrolases (GHs)	GH94	9.4e-259	JGI7	JGI7_00174 Cellobiose phosphorylase [Kryptonium sp. JGI-7 : JGI7_102]
2601840108	Glycoside Hydrolases (GHs)	GH94	1.2e-180	JGI7	JGI7_00689 Cellobiose phosphorylase [Kryptonium sp. JGI-7 : JGI7_108]
2601842332	Glycoside Hydrolases (GHs)	GH94	1.2e-180	JGI8	JGI8_00585 Cellobiose phosphorylase [Kryptonium sp. JGI-8 : JGI8_105]
2601843332	Glycoside Hydrolases (GHs)	GH94	1.1e-256	JGI8	JGI8_01585 Cellobiose phosphorylase [Kryptonium sp. JGI-8 : JGI8_125]
2601844483	Glycoside Hydrolases (GHs)	GH94	9.4e-259	JGI9	JGI9_00524 Cellobiose phosphorylase [Kryptonium sp. JGI-9 : JGI9_1015]
2601845485	Glycoside Hydrolases (GHs)	GH94	9.9e-31	JGI9	JGI9_01527 hypothetical protein [Kryptonium sp. JGI-9 : JGI9_1076]
2601845486	Glycoside Hydrolases (GHs)	GH94	2.9e-134	JGI9	JGI9_01528 Glycosyltransferase family 36/Glycosyltransferase 36 associated family [Kryptonium sp. JGI-9 : JGI9_1076]
2599793753	Glycoside Hydrolases (GHs)	GH99	4e-11	JGI1	JGI1_01158 Predicted glycosyltransferases [Kryptonium sp. JGI-1 Ga0063176 : JGI1_Kryptonium_JGI_1_GBS_scaffold00007.7]
2601847658	Glycoside Hydrolases (GHs)	GH99	3.7e-08	JGI11	JGI11_00085 Predicted glycosyltransferases [Kryptonium sp. JGI-11 : JGI11_1002]
2601857332	Glycoside Hydrolases (GHs)	GH99	1.8e-08	JGI12	JGI12_02108 Glycosyl transferase family 2/Glycosyltransferase WbsX/TPR repeat [Kryptonium sp. JGI-12 : JGI12_1141]
2601857608	Glycoside Hydrolases (GHs)	GH99	3.7e-08	JGI13	JGI13_00274 Predicted glycosyltransferases [Kryptonium sp. JGI-13 : JGI13_1005]
2602033636	Glycoside Hydrolases (GHs)	GH99	3.7e-08	JGI14	JGI14_103211 Predicted glycosyltransferases [Kryptonium sp. JGI-14 : JGI14_1032]
2602006527	Glycoside Hydrolases (GHs)	GH99	3.7e-08	JGI15	JGI15_10197 Predicted glycosyltransferases [Kryptonium sp. JGI-15 : JGI15_1019]
2602016684	Glycoside Hydrolases (GHs)	GH99	2.6e-08	JGI16	JGI16_10856 ADP-heptose:LPS heptosyltransferase [Kryptonium sp. JGI-16 : JGI16_1085]
2600398895	Glycoside Hydrolases (GHs)	GH99	8e-10	JGI20	JGI20_00617 Predicted glycosyltransferases [Kryptonium sp. JGI-20 : JGI20_Kryptonium_JGI_20_NODE_18_len_25015_cov_1086_79_ID_35.18]
2601850085	Glycoside Hydrolases (GHs)	GH99	1.2e-11	JGI23	JGI23_00353 Predicted glycosyltransferases [Kryptonium sp. JGI-23 : JGI23_103]
2601853839	Glycoside Hydrolases (GHs)	GH99	7.2e-10	JGI25	JGI25_00288 ADP-heptose:LPS heptosyltransferase [Kryptonium sp. JGI-25 : JGI25_1010]
2599798309	Glycoside Hydrolases (GHs)	GH99	8.3e-10	JGI3	JGI3_01736 Predicted glycosyltransferases [Kryptonium sp. JGI-3 Ga0063199 : JGI3_Kryptonium_JGI_3_Gongxiaoshe_NODE_37_len_208343_cov_23_9641_ID_73.7]
2599800644	Glycoside Hydrolases (GHs)	GH99	3.7e-08	JGI4	JGI4_01664 Predicted glycosyltransferases [Kryptonium sp. JGI-4 Ga0063200 : JGI4_Kryptonium_JGI_4_Dewar_Creek_draft_1000027.6]
2600394574	Glycoside Hydrolases (GHs)	GH99	3.7e-08	JGI5	JGI5_00435 Predicted glycosyltransferases [Kryptonium sp. JGI-5 : JGI5_Kryptonium_JGI_5_NODE_8_len_52134_cov_383_739_ID_15.8]
2600396601	Glycoside Hydrolases (GHs)	GH99	3.7e-08	JGI6	JGI6_00375 Predicted glycosyltransferases [Kryptonium sp. JGI-6 : JGI6_Kryptonium_JGI_6_NODE_7_len_47607_cov_172_78_ID_13.7]
2601840922	Glycoside Hydrolases (GHs)	GH99	3.7e-08	JGI7	JGI7_01503 Predicted glycosyltransferases [Kryptonium sp. JGI-7 : JGI7_125]
2601842151	Glycoside Hydrolases (GHs)	GH99	3.7e-08	JGI8	JGI8_00404 Predicted glycosyltransferases [Kryptonium sp. JGI-8 : JGI8_103]
2601845130	Glycoside Hydrolases (GHs)	GH99	2.8e-08	JGI9	JGI9_01172 ADP-heptose:LPS heptosyltransferase [Kryptonium sp. JGI-9 : JGI9_1047]
2599793271	GlycosylTransferases (GTs)	GT1	9.2e-14	JGI1	JGI1_00674 UDP-N-acetylglucosamine-N-acetylmuramylpentapeptide N-acetylglucosamine transferase [Kryptonium sp. JGI-1 Ga0063176 : JGI1_Kryptonium_JGI_1_GBS_scaffold00004.4]
2601847384	GlycosylTransferases (GTs)	GT1	8.8e-13	JGI10	JGI10_01373 UDP-N-acetylglucosamine-N-acetylmuramylpentapeptide N-acetylglucosamine transferase [Kryptonium sp. JGI-10 : JGI10_1089]
2601849268	GlycosylTransferases (GTs)	GT1	1.8e-12	JGI11	JGI11_01696 UDP-N-acetylglucosamine-N-acetylmuramylpentapeptide N-acetylglucosamine transferase [Kryptonium sp. JGI-11 : JGI11_1061]
2601855925	GlycosylTransferases (GTs)	GT1	8.8e-13	JGI12	JGI12_00699 UDP-N-acetylglucosamine-N-acetylmuramylpentapeptide N-acetylglucosamine transferase [Kryptonium sp. JGI-12 : JGI12_1013]
2601858718	GlycosylTransferases (GTs)	GT1	8.8e-13	JGI13	JGI13_01386 UDP-N-acetylglucosamine-N-acetylmuramylpentapeptide N-acetylglucosamine transferase [Kryptonium sp. JGI-13 : JGI13_1042]
2602034078	GlycosylTransferases (GTs)	GT1	4.8e-13	JGI14	JGI14_10606 Glycosyltransferase family 28 C-terminal domain [Kryptonium sp. JGI-14 : JGI14_1060]
2602007124	GlycosylTransferases (GTs)	GT1	8.8e-13	JGI15	JGI15_10564 UDP-N-acetylglucosamine-N-acetylmuramylpentapeptide N-acetylglucosamine transferase [Kryptonium sp. JGI-15 : JGI15_1056]
2602015688	GlycosylTransferases (GTs)	GT1	8.8e-13	JGI16	JGI16_100217 UDP-N-acetylglucosamine-N-acetylmuramylpentapeptide N-acetylglucosamine transferase [Kryptonium sp. JGI-16 : JGI16_1002]
2602031656	GlycosylTransferases (GTs)	GT1	3.7e-12	JGI17	JGI17_10205 UDP-N-acetylglucosamine-N-acetylmuramylpentapeptide N-acetylglucosamine transferase [Kryptonium sp. JGI-17 : JGI17_1020]
2600398506	GlycosylTransferases (GTs)	GT1	6.7e-11	JGI20	JGI20_00227 UDP-N-acetylglucosamine-N-acetylmuramylpentapeptide N-acetylglucosamine transferase [Kryptonium sp. JGI-20 : JGI20_Kryptonium_JGI_20_NODE_4_len_41873_cov_1868_18_ID_7.4]
2601850228	GlycosylTransferases (GTs)	GT1	4.3e-10	JGI23	JGI23_00496 UDP-N-acetylglucosamine-N-acetylmuramylpentapeptide N-acetylglucosamine transferase [Kryptonium sp. JGI-23 : JGI23_104]
2601852723	GlycosylTransferases (GTs)	GT1	7.1e-11	JGI24	JGI24_01012 UDP-N-acetylglucosamine-N-acetylmuramylpentapeptide N-acetylglucosamine transferase [Kryptonium sp. JGI-24 : JGI24_1041]
2601855015	GlycosylTransferases (GTs)	GT1	6.9e-11	JGI25	JGI25_01473 UDP-N-acetylglucosamine-N-acetylmuramylpentapeptide N-acetylglucosamine transferase [Kryptonium sp. JGI-25 : JGI25_1135]
2599796674	GlycosylTransferases (GTs)	GT1	6.9e-11	JGI3	JGI3_00098 UDP-N-acetylglucosamine-N-acetylmuramylpentapeptide N-acetylglucosamine transferase [Kryptonium sp. JGI-3 Ga0063199 : JGI3_Kryptonium_JGI_3_Gongxiaoshe_NODE_3_len_528056_cov_23_5693_ID_5.1]
2599800046	GlycosylTransferases (GTs)	GT1	8.8e-13	JGI4	JGI4_01066 UDP-N-acetylglucosamine-N-acetylmuramylpentapeptide N-acetylglucosamine transferase [Kryptonium sp. JGI-4 Ga0063200 : JGI4_Kryptonium_JGI_4_Dewar_Creek_draft_1000018.4]
2600395305	GlycosylTransferases (GTs)	GT1	8.8e-13	JGI5	JGI5_01167 UDP-N-acetylglucosamine-N-acetylmuramylpentapeptide N-acetylglucosamine transferase [Kryptonium sp. JGI-5 : JGI5_Kryptonium_JGI_5_NODE_27_len_32267_cov_1717_78_ID_53.27]
2600396835	GlycosylTransferases (GTs)	GT1	8.8e-13	JGI6	JGI6_00609 UDP-N-acetylglucosamine-N-acetylmuramylpentapeptide N-acetylglucosamine transferase [Kryptonium sp. JGI-6 : JGI6_Kryptonium_JGI_6_NODE_13_len_37748_cov_505_886_ID_25.13]
2601840964	GlycosylTransferases (GTs)	GT1	8.8e-13	JGI7	JGI7_01545 UDP-N-acetylglucosamine-N-acetylmuramylpentapeptide N-acetylglucosamine transferase [Kryptonium sp. JGI-7 : JGI7_126]
2601841951	GlycosylTransferases (GTs)	GT1	8.8e-13	JGI8	JGI8_00203 UDP-N-acetylglucosamine-N-acetylmuramylpentapeptide N-acetylglucosamine transferase [Kryptonium sp. JGI-8 : JGI8_101]
2600398748	GlycosylTransferases (GTs)	GT11	5e-34	JGI20	JGI20_00470 Glycosyl transferase family 11 [Kryptonium sp. JGI-20 : JGI20_Kryptonium_JGI_20_NODE_12_len_29639_cov_310_223_ID_23.12]
2601852450	GlycosylTransferases (GTs)	GT12	9.1e-06	JGI24	JGI24_00739 Predicted glycosyltransferases [Kryptonium sp. JGI-24 : JGI24_1026]
2599798527	GlycosylTransferases (GTs)	GT12	9e-06	JGI3	JGI3_01954 Predicted glycosyltransferases [Kryptonium sp. JGI-3 Ga0063199 : JGI3_Kryptonium_JGI_3_Gongxiaoshe_NODE_62_len_139343_cov_21_4882_ID_123.8]
2599793681	GlycosylTransferases (GTs)	GT13	5.2e-06	JGI1	JGI1_01086 Glycosyltransferases, probably involved in cell wall biogenesis [Kryptonium sp. JGI-1 Ga0063176 : JGI1_Kryptonium_JGI_1_GBS_scaffold00006.6]
2601846775	GlycosylTransferases (GTs)	GT13	6.9e-06	JGI10	JGI10_00762 Glycosyltransferases, probably involved in cell wall biogenesis [Kryptonium sp. JGI-10 : JGI10_1029]
2601849330	GlycosylTransferases (GTs)	GT13	6.9e-06	JGI11	JGI11_01758 Glycosyltransferases, probably involved in cell wall biogenesis [Kryptonium sp. JGI-11 : JGI11_1066]
2601856547	GlycosylTransferases (GTs)	GT13	6.9e-06	JGI12	JGI12_01321 Glycosyltransferases, probably involved in cell wall biogenesis [Kryptonium sp. JGI-12 : JGI12_1039]
2601859239	GlycosylTransferases (GTs)	GT13	6.9e-06	JGI13	JGI13_01907 Glycosyltransferases, probably involved in cell wall biogenesis [Kryptonium sp. JGI-13 : JGI13_1089]
2602032974	GlycosylTransferases (GTs)	GT13	6.9e-06	JGI14	JGI14_10116 Glycosyltransferases, probably involved in cell wall biogenesis [Kryptonium sp. JGI-14 : JGI14_1011]
2602005996	GlycosylTransferases (GTs)	GT13	6.9e-06	JGI15	JGI15_100324 Glycosyltransferases, probably involved in cell wall biogenesis [Kryptonium sp. JGI-15 : JGI15_1003]
2602016204	GlycosylTransferases (GTs)	GT13	6.9e-06	JGI16	JGI16_10365 Glycosyltransferases, probably involved in cell wall biogenesis [Kryptonium sp. JGI-16 : JGI16_1036]
2600398749	GlycosylTransferases (GTs)	GT13	2.2e-08	JGI20	JGI20_00471 Glycosyl transferase family 2 [Kryptonium sp. JGI-20 : JGI20_Kryptonium_JGI_20_NODE_12_len_29639_cov_310_223_ID_23.12]
2601849744	GlycosylTransferases (GTs)	GT13	1.5e-07	JGI23	JGI23_00012 Glycosyltransferases, probably involved in cell wall biogenesis [Kryptonium sp. JGI-23 : JGI23_101]
2599799358	GlycosylTransferases (GTs)	GT13	6.9e-06	JGI4	JGI4_00377 Glycosyltransferases, probably involved in cell wall biogenesis [Kryptonium sp. JGI-4 Ga0063200 : JGI4_Kryptonium_JGI_4_Dewar_Creek_draft_1000016.2]
2600395739	GlycosylTransferases (GTs)	GT13	6.9e-06	JGI5	JGI5_01601 Glycosyltransferases, probably involved in cell wall biogenesis [Kryptonium sp. JGI-5 : JGI5_Kryptonium_JGI_5_NODE_44_len_21095_cov_115_934_ID_87.44]
2600397314	GlycosylTransferases (GTs)	GT13	6.9e-06	JGI6	JGI6_01088 Glycosyltransferases, probably involved in cell wall biogenesis [Kryptonium sp. JGI-6 : JGI6_Kryptonium_JGI_6_NODE_32_len_22437_cov_429_399_ID_63.32]
2601841426	GlycosylTransferases (GTs)	GT13	6.9e-06	JGI7	JGI7_02008 Glycosyltransferases, probably involved in cell wall biogenesis [Kryptonium sp. JGI-7 : JGI7_145]
2601842891	GlycosylTransferases (GTs)	GT13	6.9e-06	JGI8	JGI8_01144 Glycosyltransferases, probably involved in cell wall biogenesis [Kryptonium sp. JGI-8 : JGI8_113]
2601844131	GlycosylTransferases (GTs)	GT13	6.9e-06	JGI9	JGI9_00172 Glycosyltransferases, probably involved in cell wall biogenesis [Kryptonium sp. JGI-9 : JGI9_1004]
2599793271	GlycosylTransferases (GTs)	GT19	3e-07	JGI1	JGI1_00674 UDP-N-acetylglucosamine-N-acetylmuramylpentapeptide N-acetylglucosamine transferase [Kryptonium sp. JGI-1 Ga0063176 : JGI1_Kryptonium_JGI_1_GBS_scaffold00004.4]
2599793339	GlycosylTransferases (GTs)	GT19	8.9e-110	JGI1	JGI1_00743 lipid-A-disaccharide synthase (EC 2.4.1.182) [Kryptonium sp. JGI-1 Ga0063176 : JGI1_Kryptonium_JGI_1_GBS_scaffold00004.4]
2601846695	GlycosylTransferases (GTs)	GT19	1.9e-109	JGI10	JGI10_00682 lipid-A-disaccharide synthase (EC 2.4.1.182) [Kryptonium sp. JGI-10 : JGI10_1025]
2601849268	GlycosylTransferases (GTs)	GT19	1.5e-06	JGI11	JGI11_01696 UDP-N-acetylglucosamine-N-acetylmuramylpentapeptide N-acetylglucosamine transferase [Kryptonium sp. JGI-11 : JGI11_1061]
2601857145	GlycosylTransferases (GTs)	GT19	8.6e-72	JGI12	JGI12_01921 Lipid-A-disaccharide synthetase [Kryptonium sp. JGI-12 : JGI12_1100]
2601857274	GlycosylTransferases (GTs)	GT19	2.6e-32	JGI12	JGI12_02050 Lipid-A-disaccharide synthetase [Kryptonium sp. JGI-12 : JGI12_1124]
2601858910	GlycosylTransferases (GTs)	GT19	1.9e-109	JGI13	JGI13_01578 lipid-A-disaccharide synthase (EC 2.4.1.182) [Kryptonium sp. JGI-13 : JGI13_1056]
2602034078	GlycosylTransferases (GTs)	GT19	6e-06	JGI14	JGI14_10606 Glycosyltransferase family 28 C-terminal domain [Kryptonium sp. JGI-14 : JGI14_1060]
2602034098	GlycosylTransferases (GTs)	GT19	1.9e-109	JGI14	JGI14_10625 lipid-A-disaccharide synthase (EC 2.4.1.182) [Kryptonium sp. JGI-14 : JGI14_1062]
2602005927	GlycosylTransferases (GTs)	GT19	1.9e-109	JGI15	JGI15_100222 lipid-A-disaccharide synthase (EC 2.4.1.182) [Kryptonium sp. JGI-15 : JGI15_1002]
2602016131	GlycosylTransferases (GTs)	GT19	1.9e-109	JGI16	JGI16_10293 lipid-A-disaccharide synthase (EC 2.4.1.182) [Kryptonium sp. JGI-16 : JGI16_1029]
2602031656	GlycosylTransferases (GTs)	GT19	1.4e-06	JGI17	JGI17_10205 UDP-N-acetylglucosamine-N-acetylmuramylpentapeptide N-acetylglucosamine transferase [Kryptonium sp. JGI-17 : JGI17_1020]
2600399012	GlycosylTransferases (GTs)	GT19	1.2e-108	JGI20	JGI20_00734 lipid-A-disaccharide synthase (EC 2.4.1.182) [Kryptonium sp. JGI-20 : JGI20_Kryptonium_JGI_20_NODE_24_len_20121_cov_245_614_ID_47.24]
2601851226	GlycosylTransferases (GTs)	GT19	5e-111	JGI23	JGI23_01496 lipid-A-disaccharide synthase (EC 2.4.1.182) [Kryptonium sp. JGI-23 : JGI23_117]
2601854093	GlycosylTransferases (GTs)	GT19	1.5e-108	JGI25	JGI25_00542 lipid-A-disaccharide synthase (EC 2.4.1.182) [Kryptonium sp. JGI-25 : JGI25_1024]
2599798676	GlycosylTransferases (GTs)	GT19	1.1e-108	JGI3	JGI3_02103 lipid-A-disaccharide synthase (EC 2.4.1.182) [Kryptonium sp. JGI-3 Ga0063199 : JGI3_Kryptonium_JGI_3_Gongxiaoshe_NODE_99_len_95948_cov_26_4904_ID_197.10]
2599801002	GlycosylTransferases (GTs)	GT19	1.9e-109	JGI4	JGI4_02022 lipid-A-disaccharide synthase (EC 2.4.1.182) [Kryptonium sp. JGI-4 Ga0063200 : JGI4_Kryptonium_JGI_4_Dewar_Creek_draft_1000056.8]
2600394661	GlycosylTransferases (GTs)	GT19	1.9e-109	JGI5	JGI5_00522 lipid-A-disaccharide synthase (EC 2.4.1.182) [Kryptonium sp. JGI-5 : JGI5_Kryptonium_JGI_5_NODE_9_len_50228_cov_930_105_ID_17.9]
2601840573	GlycosylTransferases (GTs)	GT19	1.9e-109	JGI7	JGI7_01154 lipid-A-disaccharide synthase (EC 2.4.1.182) [Kryptonium sp. JGI-7 : JGI7_116]
2601841825	GlycosylTransferases (GTs)	GT19	1.9e-109	JGI8	JGI8_00076 lipid-A-disaccharide synthase (EC 2.4.1.182) [Kryptonium sp. JGI-8 : JGI8_101]
2601844898	GlycosylTransferases (GTs)	GT19	1.9e-109	JGI9	JGI9_00939 lipid-A-disaccharide synthase (EC 2.4.1.182) [Kryptonium sp. JGI-9 : JGI9_1033]
2599792924	GlycosylTransferases (GTs)	GT2	2.3e-24	JGI1	JGI1_00326 Glycosyltransferases, probably involved in cell wall biogenesis [Kryptonium sp. JGI-1 Ga0063176 : JGI1_Kryptonium_JGI_1_GBS_scaffold00002.2]
2599793392	GlycosylTransferases (GTs)	GT2	2.6e-22	JGI1	JGI1_00796 Glycosyltransferases involved in cell wall biogenesis [Kryptonium sp. JGI-1 Ga0063176 : JGI1_Kryptonium_JGI_1_GBS_scaffold00004.4]
2599793516	GlycosylTransferases (GTs)	GT2	1.2e-24	JGI1	JGI1_00920 Predicted glycosyltransferases [Kryptonium sp. JGI-1 Ga0063176 : JGI1_Kryptonium_JGI_1_GBS_scaffold00005.5]
2599793681	GlycosylTransferases (GTs)	GT2	3.9e-28	JGI1	JGI1_01086 Glycosyltransferases, probably involved in cell wall biogenesis [Kryptonium sp. JGI-1 Ga0063176 : JGI1_Kryptonium_JGI_1_GBS_scaffold00006.6]
2599793752	GlycosylTransferases (GTs)	GT2	1.1e-19	JGI1	JGI1_01157 Glycosyltransferases involved in cell wall biogenesis [Kryptonium sp. JGI-1 Ga0063176 : JGI1_Kryptonium_JGI_1_GBS_scaffold00007.7]
2599793753	GlycosylTransferases (GTs)	GT2	2.3e-24	JGI1	JGI1_01158 Predicted glycosyltransferases [Kryptonium sp. JGI-1 Ga0063176 : JGI1_Kryptonium_JGI_1_GBS_scaffold00007.7]
2599794202	GlycosylTransferases (GTs)	GT2	3.1e-15	JGI1	JGI1_01607 Glycosyltransferase like family 2 [Kryptonium sp. JGI-1 Ga0063176 : JGI1_Kryptonium_JGI_1_GBS_scaffold00011.11]
2599794265	GlycosylTransferases (GTs)	GT2	2.9e-28	JGI1	JGI1_01670 Glycosyl transferase family 2 [Kryptonium sp. JGI-1 Ga0063176 : JGI1_Kryptonium_JGI_1_GBS_scaffold00012.12]
2599794489	GlycosylTransferases (GTs)	GT2	2e-23	JGI1	JGI1_01894 Predicted glycosyltransferases [Kryptonium sp. JGI-1 Ga0063176 : JGI1_Kryptonium_JGI_1_GBS_scaffold00015.15]
2599794490	GlycosylTransferases (GTs)	GT2	3.9e-28	JGI1	JGI1_01895 Glycosyltransferases involved in cell wall biogenesis [Kryptonium sp. JGI-1 Ga0063176 : JGI1_Kryptonium_JGI_1_GBS_scaffold00015.15]
2599794495	GlycosylTransferases (GTs)	GT2	1.1e-28	JGI1	JGI1_01900 Glycosyltransferases involved in cell wall biogenesis [Kryptonium sp. JGI-1 Ga0063176 : JGI1_Kryptonium_JGI_1_GBS_scaffold00015.15]
2599794667	GlycosylTransferases (GTs)	GT2	6.6e-18	JGI1	JGI1_02072 Glycosyltransferases involved in cell wall biogenesis [Kryptonium sp. JGI-1 Ga0063176 : JGI1_Kryptonium_JGI_1_GBS_scaffold00021.21]
2599794803	GlycosylTransferases (GTs)	GT2	8.9e-37	JGI1	JGI1_02208 Glycosyltransferases involved in cell wall biogenesis [Kryptonium sp. JGI-1 Ga0063176 : JGI1_Kryptonium_JGI_1_GBS_scaffold00026.26]
2599794909	GlycosylTransferases (GTs)	GT2	3.4e-16	JGI1	JGI1_02314 Predicted glycosyltransferases [Kryptonium sp. JGI-1 Ga0063176 : JGI1_Kryptonium_JGI_1_GBS_scaffold00034.34]
2601846152	GlycosylTransferases (GTs)	GT2	8.8e-24	JGI10	JGI10_00139 Glycosyltransferases involved in cell wall biogenesis [Kryptonium sp. JGI-10 : JGI10_1004]
2601846157	GlycosylTransferases (GTs)	GT2	3.5e-28	JGI10	JGI10_00144 Predicted glycosyltransferases [Kryptonium sp. JGI-10 : JGI10_1004]
2601846158	GlycosylTransferases (GTs)	GT2	5.5e-23	JGI10	JGI10_00145 Predicted glycosyltransferases [Kryptonium sp. JGI-10 : JGI10_1004]
2601846354	GlycosylTransferases (GTs)	GT2	5.7e-16	JGI10	JGI10_00341 Predicted glycosyltransferases [Kryptonium sp. JGI-10 : JGI10_1010]
2601846479	GlycosylTransferases (GTs)	GT2	3e-24	JGI10	JGI10_00466 Glycosyltransferases involved in cell wall biogenesis [Kryptonium sp. JGI-10 : JGI10_1014]
2601846718	GlycosylTransferases (GTs)	GT2	2e-15	JGI10	JGI10_00705 Glycosyltransferases involved in cell wall biogenesis [Kryptonium sp. JGI-10 : JGI10_1026]
2601846775	GlycosylTransferases (GTs)	GT2	5.3e-27	JGI10	JGI10_00762 Glycosyltransferases, probably involved in cell wall biogenesis [Kryptonium sp. JGI-10 : JGI10_1029]
2601846851	GlycosylTransferases (GTs)	GT2	6.5e-31	JGI10	JGI10_00838 Glycosyltransferases involved in cell wall biogenesis [Kryptonium sp. JGI-10 : JGI10_1034]
2601846980	GlycosylTransferases (GTs)	GT2	1.4e-24	JGI10	JGI10_00968 Glycosyl transferase family 2 [Kryptonium sp. JGI-10 : JGI10_1043]
2601847657	GlycosylTransferases (GTs)	GT2	3.5e-19	JGI11	JGI11_00084 Glycosyl transferase family 2/TPR repeat [Kryptonium sp. JGI-11 : JGI11_1002]
2601847658	GlycosylTransferases (GTs)	GT2	2.4e-24	JGI11	JGI11_00085 Predicted glycosyltransferases [Kryptonium sp. JGI-11 : JGI11_1002]
2601847964	GlycosylTransferases (GTs)	GT2	2e-15	JGI11	JGI11_00392 Glycosyltransferases involved in cell wall biogenesis [Kryptonium sp. JGI-11 : JGI11_1006]
2601848074	GlycosylTransferases (GTs)	GT2	2.8e-25	JGI11	JGI11_00502 Glycosyltransferases, probably involved in cell wall biogenesis [Kryptonium sp. JGI-11 : JGI11_1008]
2601848118	GlycosylTransferases (GTs)	GT2	4.7e-14	JGI11	JGI11_00546 Glycosyl transferase family 2 [Kryptonium sp. JGI-11 : JGI11_1009]
2601848407	GlycosylTransferases (GTs)	GT2	3e-24	JGI11	JGI11_00835 Glycosyltransferases involved in cell wall biogenesis [Kryptonium sp. JGI-11 : JGI11_1018]
2601848849	GlycosylTransferases (GTs)	GT2	7e-16	JGI11	JGI11_01277 Predicted glycosyltransferases [Kryptonium sp. JGI-11 : JGI11_1035]
2601848950	GlycosylTransferases (GTs)	GT2	6.5e-31	JGI11	JGI11_01378 Glycosyltransferases involved in cell wall biogenesis [Kryptonium sp. JGI-11 : JGI11_1041]
2601849330	GlycosylTransferases (GTs)	GT2	5.3e-27	JGI11	JGI11_01758 Glycosyltransferases, probably involved in cell wall biogenesis [Kryptonium sp. JGI-11 : JGI11_1066]
2601856234	GlycosylTransferases (GTs)	GT2	4.7e-14	JGI12	JGI12_01008 Glycosyl transferase family 2 [Kryptonium sp. JGI-12 : JGI12_1024]
2601856271	GlycosylTransferases (GTs)	GT2	2e-15	JGI12	JGI12_01045 Glycosyltransferases involved in cell wall biogenesis [Kryptonium sp. JGI-12 : JGI12_1026]
2601856328	GlycosylTransferases (GTs)	GT2	5.7e-16	JGI12	JGI12_01102 Predicted glycosyltransferases [Kryptonium sp. JGI-12 : JGI12_1029]
2601856376	GlycosylTransferases (GTs)	GT2	5.2e-17	JGI12	JGI12_01150 Glycosyl transferase family 2 [Kryptonium sp. JGI-12 : JGI12_1031]
2601856547	GlycosylTransferases (GTs)	GT2	5.3e-27	JGI12	JGI12_01321 Glycosyltransferases, probably involved in cell wall biogenesis [Kryptonium sp. JGI-12 : JGI12_1039]
2601856756	GlycosylTransferases (GTs)	GT2	2.8e-25	JGI12	JGI12_01531 Glycosyltransferases, probably involved in cell wall biogenesis [Kryptonium sp. JGI-12 : JGI12_1053]
2601857164	GlycosylTransferases (GTs)	GT2	3e-24	JGI12	JGI12_01940 Glycosyltransferases involved in cell wall biogenesis [Kryptonium sp. JGI-12 : JGI12_1103]
2601857332	GlycosylTransferases (GTs)	GT2	2.4e-24	JGI12	JGI12_02108 Glycosyl transferase family 2/Glycosyltransferase WbsX/TPR repeat [Kryptonium sp. JGI-12 : JGI12_1141]
2601857433	GlycosylTransferases (GTs)	GT2	4.7e-14	JGI13	JGI13_00099 Glycosyl transferase family 2 [Kryptonium sp. JGI-13 : JGI13_1002]
2601857514	GlycosylTransferases (GTs)	GT2	3e-24	JGI13	JGI13_00180 Glycosyltransferases involved in cell wall biogenesis [Kryptonium sp. JGI-13 : JGI13_1003]
2601857608	GlycosylTransferases (GTs)	GT2	2.4e-24	JGI13	JGI13_00274 Predicted glycosyltransferases [Kryptonium sp. JGI-13 : JGI13_1005]
2601857609	GlycosylTransferases (GTs)	GT2	3.5e-19	JGI13	JGI13_00275 Glycosyl transferase family 2/TPR repeat [Kryptonium sp. JGI-13 : JGI13_1005]
2601857837	GlycosylTransferases (GTs)	GT2	6.5e-31	JGI13	JGI13_00504 Glycosyltransferases involved in cell wall biogenesis [Kryptonium sp. JGI-13 : JGI13_1010]
2601857922	GlycosylTransferases (GTs)	GT2	3.3e-26	JGI13	JGI13_00589 Predicted glycosyltransferases [Kryptonium sp. JGI-13 : JGI13_1012]
2601857977	GlycosylTransferases (GTs)	GT2	8.8e-24	JGI13	JGI13_00644 Glycosyltransferases involved in cell wall biogenesis [Kryptonium sp. JGI-13 : JGI13_1013]
2601857982	GlycosylTransferases (GTs)	GT2	3.5e-28	JGI13	JGI13_00649 Predicted glycosyltransferases [Kryptonium sp. JGI-13 : JGI13_1013]
2601857983	GlycosylTransferases (GTs)	GT2	5.5e-23	JGI13	JGI13_00650 Predicted glycosyltransferases [Kryptonium sp. JGI-13 : JGI13_1013]
2601858179	GlycosylTransferases (GTs)	GT2	2e-15	JGI13	JGI13_00847 Glycosyltransferases involved in cell wall biogenesis [Kryptonium sp. JGI-13 : JGI13_1019]
2601858531	GlycosylTransferases (GTs)	GT2	2.8e-25	JGI13	JGI13_01199 Glycosyltransferases, probably involved in cell wall biogenesis [Kryptonium sp. JGI-13 : JGI13_1032]
2601858731	GlycosylTransferases (GTs)	GT2	7e-16	JGI13	JGI13_01399 Predicted glycosyltransferases [Kryptonium sp. JGI-13 : JGI13_1043]
2601859239	GlycosylTransferases (GTs)	GT2	5.3e-27	JGI13	JGI13_01907 Glycosyltransferases, probably involved in cell wall biogenesis [Kryptonium sp. JGI-13 : JGI13_1089]
2602032768	GlycosylTransferases (GTs)	GT2	4.7e-14	JGI14	JGI14_100622 Glycosyl transferase family 2 [Kryptonium sp. JGI-14 : JGI14_1006]
2602033010	GlycosylTransferases (GTs)	GT2	3.3e-26	JGI14	JGI14_101142 Predicted glycosyltransferases [Kryptonium sp. JGI-14 : JGI14_1011]
2602032974	GlycosylTransferases (GTs)	GT2	5.3e-27	JGI14	JGI14_10116 Glycosyltransferases, probably involved in cell wall biogenesis [Kryptonium sp. JGI-14 : JGI14_1011]
2602033470	GlycosylTransferases (GTs)	GT2	6.5e-31	JGI14	JGI14_102524 Glycosyltransferases involved in cell wall biogenesis [Kryptonium sp. JGI-14 : JGI14_1025]
2602033636	GlycosylTransferases (GTs)	GT2	2.4e-24	JGI14	JGI14_103211 Predicted glycosyltransferases [Kryptonium sp. JGI-14 : JGI14_1032]
2602033637	GlycosylTransferases (GTs)	GT2	3.5e-19	JGI14	JGI14_103212 Glycosyl transferase family 2/TPR repeat [Kryptonium sp. JGI-14 : JGI14_1032]
2602033887	GlycosylTransferases (GTs)	GT2	3e-24	JGI14	JGI14_10469 Glycosyltransferases involved in cell wall biogenesis [Kryptonium sp. JGI-14 : JGI14_1046]
2602033999	GlycosylTransferases (GTs)	GT2	2e-15	JGI14	JGI14_10542 Glycosyltransferases involved in cell wall biogenesis [Kryptonium sp. JGI-14 : JGI14_1054]
2602034054	GlycosylTransferases (GTs)	GT2	3.5e-28	JGI14	JGI14_10587 Predicted glycosyltransferases [Kryptonium sp. JGI-14 : JGI14_1058]
2602034055	GlycosylTransferases (GTs)	GT2	9.6e-23	JGI14	JGI14_10588 acetyl-CoA carboxylase, carboxyl transferase, alpha subunit [Kryptonium sp. JGI-14 : JGI14_1058]
2602005996	GlycosylTransferases (GTs)	GT2	5.3e-27	JGI15	JGI15_100324 Glycosyltransferases, probably involved in cell wall biogenesis [Kryptonium sp. JGI-15 : JGI15_1003]
2602006526	GlycosylTransferases (GTs)	GT2	3.6e-19	JGI15	JGI15_10196 Glycosyl transferase family 2/TPR repeat [Kryptonium sp. JGI-15 : JGI15_1019]
2602006527	GlycosylTransferases (GTs)	GT2	2.4e-24	JGI15	JGI15_10197 Predicted glycosyltransferases [Kryptonium sp. JGI-15 : JGI15_1019]
2602006701	GlycosylTransferases (GTs)	GT2	2e-15	JGI15	JGI15_102716 Glycosyltransferases involved in cell wall biogenesis [Kryptonium sp. JGI-15 : JGI15_1027]
2602006835	GlycosylTransferases (GTs)	GT2	3e-24	JGI15	JGI15_10359 Glycosyltransferases involved in cell wall biogenesis [Kryptonium sp. JGI-15 : JGI15_1035]
2602006978	GlycosylTransferases (GTs)	GT2	8.8e-24	JGI15	JGI15_104411 Glycosyltransferases involved in cell wall biogenesis [Kryptonium sp. JGI-15 : JGI15_1044]
2602007219	GlycosylTransferases (GTs)	GT2	6.5e-31	JGI15	JGI15_106311 Glycosyltransferases involved in cell wall biogenesis [Kryptonium sp. JGI-15 : JGI15_1063]
2602007642	GlycosylTransferases (GTs)	GT2	3.5e-28	JGI15	JGI15_11203 Predicted glycosyltransferases [Kryptonium sp. JGI-15 : JGI15_1120]
2602007643	GlycosylTransferases (GTs)	GT2	5.8e-24	JGI15	JGI15_11204 Predicted glycosyltransferases [Kryptonium sp. JGI-15 : JGI15_1120]
2602015762	GlycosylTransferases (GTs)	GT2	7.5e-16	JGI16	JGI16_100518 Predicted glycosyltransferases [Kryptonium sp. JGI-16 : JGI16_1005]
2602016067	GlycosylTransferases (GTs)	GT2	4.8e-22	JGI16	JGI16_10248 Predicted glycosyltransferases [Kryptonium sp. JGI-16 : JGI16_1024]
2602016068	GlycosylTransferases (GTs)	GT2	3.5e-28	JGI16	JGI16_10249 Predicted glycosyltransferases [Kryptonium sp. JGI-16 : JGI16_1024]
2602016080	GlycosylTransferases (GTs)	GT2	4.7e-14	JGI16	JGI16_10257 Glycosyl transferase family 2 [Kryptonium sp. JGI-16 : JGI16_1025]
2602016204	GlycosylTransferases (GTs)	GT2	5.3e-27	JGI16	JGI16_10365 Glycosyltransferases, probably involved in cell wall biogenesis [Kryptonium sp. JGI-16 : JGI16_1036]
2602016443	GlycosylTransferases (GTs)	GT2	2e-15	JGI16	JGI16_10592 Glycosyltransferases involved in cell wall biogenesis [Kryptonium sp. JGI-16 : JGI16_1059]
2602016570	GlycosylTransferases (GTs)	GT2	2.4e-26	JGI16	JGI16_10727 Predicted glycosyltransferases [Kryptonium sp. JGI-16 : JGI16_1072]
2602017123	GlycosylTransferases (GTs)	GT2	1.1e-12	JGI16	JGI16_11671 Glycosyl transferase family 2 [Kryptonium sp. JGI-16 : JGI16_1167]
2602031762	GlycosylTransferases (GTs)	GT2	3e-24	JGI17	JGI17_10364 Glycosyltransferases involved in cell wall biogenesis [Kryptonium sp. JGI-17 : JGI17_1036]
2602031884	GlycosylTransferases (GTs)	GT2	3.4e-28	JGI17	JGI17_10574 Predicted glycosyltransferases [Kryptonium sp. JGI-17 : JGI17_1057]
2602031885	GlycosylTransferases (GTs)	GT2	2.4e-23	JGI17	JGI17_10575 Predicted glycosyltransferases [Kryptonium sp. JGI-17 : JGI17_1057]
2602032265	GlycosylTransferases (GTs)	GT2	9e-26	JGI17	JGI17_11374 Glycosyltransferase like family 2 [Kryptonium sp. JGI-17 : JGI17_1137]
2602032348	GlycosylTransferases (GTs)	GT2	7e-31	JGI17	JGI17_11583 Glycosyl transferase family 2 [Kryptonium sp. JGI-17 : JGI17_1158]
2599795029	GlycosylTransferases (GTs)	GT2	6.3e-25	JGI2	JGI2_00112 Predicted glycosyltransferases [Kryptonium sp. JGI-2 Ga0063198 : JGI2_Kryptonium_JGI_2_Jinze_NODE_619_len_19809_cov_2_43568_ID_1237.5]
2599795248	GlycosylTransferases (GTs)	GT2	4.6e-18	JGI2	JGI2_00332 Glycosyltransferases involved in cell wall biogenesis [Kryptonium sp. JGI-2 Ga0063198 : JGI2_Kryptonium_JGI_2_Jinze_NODE_863_len_13968_cov_2_45156_ID_1725.18]
2599795766	GlycosylTransferases (GTs)	GT2	1.2e-21	JGI2	JGI2_00851 Glycosyltransferases involved in cell wall biogenesis [Kryptonium sp. JGI-2 Ga0063198 : JGI2_Kryptonium_JGI_2_Jinze_NODE_1270_len_9754_cov_2_62345_ID_2539.60]
2599796181	GlycosylTransferases (GTs)	GT2	1.4e-23	JGI2	JGI2_01266 Glycosyltransferases, probably involved in cell wall biogenesis [Kryptonium sp. JGI-2 Ga0063198 : JGI2_Kryptonium_JGI_2_Jinze_NODE_1916_len_6690_cov_2_5275_ID_3831.110]
2599796365	GlycosylTransferases (GTs)	GT2	6.7e-25	JGI2	JGI2_01451 Glycosyltransferases involved in cell wall biogenesis [Kryptonium sp. JGI-2 Ga0063198 : JGI2_Kryptonium_JGI_2_Jinze_NODE_2186_len_5864_cov_1_93097_ID_4371.137]
2599796394	GlycosylTransferases (GTs)	GT2	1.3e-14	JGI2	JGI2_01480 Glycosyltransferase like family 2 [Kryptonium sp. JGI-2 Ga0063198 : JGI2_Kryptonium_JGI_2_Jinze_NODE_2222_len_5796_cov_2_61369_ID_4443.143]
2599796469	GlycosylTransferases (GTs)	GT2	2e-29	JGI2	JGI2_01555 Glycosyltransferases involved in cell wall biogenesis [Kryptonium sp. JGI-2 Ga0063198 : JGI2_Kryptonium_JGI_2_Jinze_NODE_2368_len_5487_cov_1_87575_ID_4735.156]
2599796555	GlycosylTransferases (GTs)	GT2	1.4e-17	JGI2	JGI2_01641 Glycosyltransferases involved in cell wall biogenesis [Kryptonium sp. JGI-2 Ga0063198 : JGI2_Kryptonium_JGI_2_Jinze_NODE_2592_len_5060_cov_2_24225_ID_5183.171]
2600398620	GlycosylTransferases (GTs)	GT2	1.9e-29	JGI20	JGI20_00341 Glycosyltransferases involved in cell wall biogenesis [Kryptonium sp. JGI-20 : JGI20_Kryptonium_JGI_20_NODE_7_len_35966_cov_254_158_ID_13.7]
2600398685	GlycosylTransferases (GTs)	GT2	6.5e-26	JGI20	JGI20_00406 Glycosyltransferases, probably involved in cell wall biogenesis [Kryptonium sp. JGI-20 : JGI20_Kryptonium_JGI_20_NODE_9_len_31865_cov_808_457_ID_17.9]
2600398754	GlycosylTransferases (GTs)	GT2	4e-20	JGI20	JGI20_00476 Glycosyltransferases involved in cell wall biogenesis [Kryptonium sp. JGI-20 : JGI20_Kryptonium_JGI_20_NODE_12_len_29639_cov_310_223_ID_23.12]
2600398757	GlycosylTransferases (GTs)	GT2	7.6e-20	JGI20	JGI20_00479 Predicted glycosyltransferases [Kryptonium sp. JGI-20 : JGI20_Kryptonium_JGI_20_NODE_12_len_29639_cov_310_223_ID_23.12]
2600398894	GlycosylTransferases (GTs)	GT2	6.4e-18	JGI20	JGI20_00616 Glycosyltransferases involved in cell wall biogenesis [Kryptonium sp. JGI-20 : JGI20_Kryptonium_JGI_20_NODE_18_len_25015_cov_1086_79_ID_35.18]
2600398895	GlycosylTransferases (GTs)	GT2	3.3e-24	JGI20	JGI20_00617 Predicted glycosyltransferases [Kryptonium sp. JGI-20 : JGI20_Kryptonium_JGI_20_NODE_18_len_25015_cov_1086_79_ID_35.18]
2600398944	GlycosylTransferases (GTs)	GT2	4.6e-18	JGI20	JGI20_00666 Glycosyltransferases involved in cell wall biogenesis [Kryptonium sp. JGI-20 : JGI20_Kryptonium_JGI_20_NODE_20_len_24882_cov_65_5445_ID_39.20]
2600399603	GlycosylTransferases (GTs)	GT2	9e-25	JGI20	JGI20_01326 Predicted glycosyltransferases [Kryptonium sp. JGI-20 : JGI20_Kryptonium_JGI_20_NODE_68_len_9594_cov_98_4331_ID_135.68]
2600399920	GlycosylTransferases (GTs)	GT2	1.4e-23	JGI20	JGI20_01643 Glycosyltransferases, probably involved in cell wall biogenesis [Kryptonium sp. JGI-20 : JGI20_Kryptonium_JGI_20_NODE_106_len_5481_cov_10_ID_211.106]
2600400006	GlycosylTransferases (GTs)	GT2	6.7e-25	JGI22	JGI22_00063 Glycosyltransferases involved in cell wall biogenesis [Kryptonium sp. JGI-22 : JGI22_Kryptonium_JGI_22_NODE_4_len_15226_cov_540_263_ID_7.4]
2600400041	GlycosylTransferases (GTs)	GT2	5.8e-30	JGI22	JGI22_00098 Glycosyl transferase family 2 [Kryptonium sp. JGI-22 : JGI22_Kryptonium_JGI_22_NODE_7_len_12223_cov_84_1869_ID_13.7]
2600400364	GlycosylTransferases (GTs)	GT2	6.5e-26	JGI22	JGI22_00421 Glycosyltransferases, probably involved in cell wall biogenesis [Kryptonium sp. JGI-22 : JGI22_Kryptonium_JGI_22_NODE_42_len_6061_cov_236_77_ID_83.42]
2601849744	GlycosylTransferases (GTs)	GT2	7.4e-27	JGI23	JGI23_00012 Glycosyltransferases, probably involved in cell wall biogenesis [Kryptonium sp. JGI-23 : JGI23_101]
2601849764	GlycosylTransferases (GTs)	GT2	2e-08	JGI23	JGI23_00032 Glycosyltransferases, probably involved in cell wall biogenesis [Kryptonium sp. JGI-23 : JGI23_101]
2601850085	GlycosylTransferases (GTs)	GT2	1.4e-29	JGI23	JGI23_00353 Predicted glycosyltransferases [Kryptonium sp. JGI-23 : JGI23_103]
2601850086	GlycosylTransferases (GTs)	GT2	6.1e-21	JGI23	JGI23_00354 Glycosyl transferase family 2 [Kryptonium sp. JGI-23 : JGI23_103]
2601850147	GlycosylTransferases (GTs)	GT2	1.1e-22	JGI23	JGI23_00415 Predicted glycosyltransferases [Kryptonium sp. JGI-23 : JGI23_103]
2601850166	GlycosylTransferases (GTs)	GT2	1e-23	JGI23	JGI23_00434 Glycosyltransferases involved in cell wall biogenesis [Kryptonium sp. JGI-23 : JGI23_104]
2601850620	GlycosylTransferases (GTs)	GT2	2.2e-11	JGI23	JGI23_00888 Predicted glycosyltransferases [Kryptonium sp. JGI-23 : JGI23_107]
2601850661	GlycosylTransferases (GTs)	GT2	2.6e-15	JGI23	JGI23_00929 Predicted glycosyltransferases [Kryptonium sp. JGI-23 : JGI23_108]
2601850752	GlycosylTransferases (GTs)	GT2	1.5e-30	JGI23	JGI23_01020 Glycosyltransferases involved in cell wall biogenesis [Kryptonium sp. JGI-23 : JGI23_109]
2601850807	GlycosylTransferases (GTs)	GT2	8.9e-24	JGI23	JGI23_01075 Glycosyltransferases, probably involved in cell wall biogenesis [Kryptonium sp. JGI-23 : JGI23_109]
2601851091	GlycosylTransferases (GTs)	GT2	3.6e-23	JGI23	JGI23_01361 Predicted glycosyltransferases [Kryptonium sp. JGI-23 : JGI23_114]
2601851092	GlycosylTransferases (GTs)	GT2	3e-29	JGI23	JGI23_01362 Glycosyltransferases involved in cell wall biogenesis [Kryptonium sp. JGI-23 : JGI23_114]
2601851097	GlycosylTransferases (GTs)	GT2	5.3e-26	JGI23	JGI23_01367 Glycosyltransferases involved in cell wall biogenesis [Kryptonium sp. JGI-23 : JGI23_114]
2601851463	GlycosylTransferases (GTs)	GT2	1.4e-16	JGI23	JGI23_01734 Glycosyltransferases involved in cell wall biogenesis [Kryptonium sp. JGI-23 : JGI23_124]
2601851715	GlycosylTransferases (GTs)	GT2	3.9e-25	JGI24	JGI24_00003 Glycosyl transferase family 2 [Kryptonium sp. JGI-24 : JGI24_1001]
2601851745	GlycosylTransferases (GTs)	GT2	5.2e-26	JGI24	JGI24_00033 Glycosyltransferases, probably involved in cell wall biogenesis [Kryptonium sp. JGI-24 : JGI24_1001]
2601852234	GlycosylTransferases (GTs)	GT2	1.2e-21	JGI24	JGI24_00523 Glycosyltransferases involved in cell wall biogenesis [Kryptonium sp. JGI-24 : JGI24_1015]
2601852292	GlycosylTransferases (GTs)	GT2	6.3e-08	JGI24	JGI24_00581 Glycosyltransferases, probably involved in cell wall biogenesis [Kryptonium sp. JGI-24 : JGI24_1018]
2601852392	GlycosylTransferases (GTs)	GT2	1.5e-23	JGI24	JGI24_00681 Glycosyltransferases, probably involved in cell wall biogenesis [Kryptonium sp. JGI-24 : JGI24_1023]
2601852449	GlycosylTransferases (GTs)	GT2	7.5e-28	JGI24	JGI24_00738 Glycosyltransferases involved in cell wall biogenesis [Kryptonium sp. JGI-24 : JGI24_1026]
2601852450	GlycosylTransferases (GTs)	GT2	2.4e-23	JGI24	JGI24_00739 Predicted glycosyltransferases [Kryptonium sp. JGI-24 : JGI24_1026]
2601853049	GlycosylTransferases (GTs)	GT2	1.2e-14	JGI24	JGI24_01338 Predicted glycosyltransferases [Kryptonium sp. JGI-24 : JGI24_1071]
2601853286	GlycosylTransferases (GTs)	GT2	1.5e-29	JGI24	JGI24_01576 Glycosyltransferases involved in cell wall biogenesis [Kryptonium sp. JGI-24 : JGI24_1102]
2601853478	GlycosylTransferases (GTs)	GT2	6.4e-18	JGI24	JGI24_01769 Glycosyltransferases involved in cell wall biogenesis [Kryptonium sp. JGI-24 : JGI24_1141]
2601853756	GlycosylTransferases (GTs)	GT2	5.9e-24	JGI25	JGI25_00205 Glycosyltransferases, probably involved in cell wall biogenesis [Kryptonium sp. JGI-25 : JGI25_1007]
2601853839	GlycosylTransferases (GTs)	GT2	6.4e-24	JGI25	JGI25_00288 ADP-heptose:LPS heptosyltransferase [Kryptonium sp. JGI-25 : JGI25_1010]
2601853841	GlycosylTransferases (GTs)	GT2	1.2e-17	JGI25	JGI25_00290 Glycosyltransferases involved in cell wall biogenesis [Kryptonium sp. JGI-25 : JGI25_1010]
2601853966	GlycosylTransferases (GTs)	GT2	1.2e-21	JGI25	JGI25_00415 Glycosyltransferases involved in cell wall biogenesis [Kryptonium sp. JGI-25 : JGI25_1016]
2601854054	GlycosylTransferases (GTs)	GT2	1.2e-14	JGI25	JGI25_00503 Predicted glycosyltransferases [Kryptonium sp. JGI-25 : JGI25_1021]
2601854710	GlycosylTransferases (GTs)	GT2	1.4e-08	JGI25	JGI25_01160 Glycosyltransferases, probably involved in cell wall biogenesis [Kryptonium sp. JGI-25 : JGI25_1079]
2601854894	GlycosylTransferases (GTs)	GT2	2e-29	JGI25	JGI25_01352 Glycosyltransferases involved in cell wall biogenesis [Kryptonium sp. JGI-25 : JGI25_1110]
2601854950	GlycosylTransferases (GTs)	GT2	5.7e-18	JGI25	JGI25_01408 Glycosyltransferases involved in cell wall biogenesis [Kryptonium sp. JGI-25 : JGI25_1119]
2601855038	GlycosylTransferases (GTs)	GT2	7.6e-28	JGI25	JGI25_01496 Glycosyltransferases involved in cell wall biogenesis [Kryptonium sp. JGI-25 : JGI25_1140]
2601855039	GlycosylTransferases (GTs)	GT2	2.3e-15	JGI25	JGI25_01497 Glycosyl transferase family 2 [Kryptonium sp. JGI-25 : JGI25_1140]
2599796603	GlycosylTransferases (GTs)	GT2	1.9e-29	JGI3	JGI3_00027 Glycosyltransferases involved in cell wall biogenesis [Kryptonium sp. JGI-3 Ga0063199 : JGI3_Kryptonium_JGI_3_Gongxiaoshe_NODE_3_len_528056_cov_23_5693_ID_5.1]
2599796709	GlycosylTransferases (GTs)	GT2	1.2e-21	JGI3	JGI3_00133 Glycosyltransferases involved in cell wall biogenesis [Kryptonium sp. JGI-3 Ga0063199 : JGI3_Kryptonium_JGI_3_Gongxiaoshe_NODE_3_len_528056_cov_23_5693_ID_5.1]
2599796805	GlycosylTransferases (GTs)	GT2	1.2e-14	JGI3	JGI3_00229 Predicted glycosyltransferases [Kryptonium sp. JGI-3 Ga0063199 : JGI3_Kryptonium_JGI_3_Gongxiaoshe_NODE_3_len_528056_cov_23_5693_ID_5.1]
2599797049	GlycosylTransferases (GTs)	GT2	4.6e-18	JGI3	JGI3_00474 Glycosyltransferases involved in cell wall biogenesis [Kryptonium sp. JGI-3 Ga0063199 : JGI3_Kryptonium_JGI_3_Gongxiaoshe_NODE_3_len_528056_cov_23_5693_ID_5.1]
2599797250	GlycosylTransferases (GTs)	GT2	6.5e-26	JGI3	JGI3_00676 Glycosyltransferases, probably involved in cell wall biogenesis [Kryptonium sp. JGI-3 Ga0063199 : JGI3_Kryptonium_JGI_3_Gongxiaoshe_NODE_14_len_345580_cov_23_691_ID_27.2]
2599797280	GlycosylTransferases (GTs)	GT2	9e-25	JGI3	JGI3_00706 Predicted glycosyltransferases [Kryptonium sp. JGI-3 Ga0063199 : JGI3_Kryptonium_JGI_3_Gongxiaoshe_NODE_14_len_345580_cov_23_691_ID_27.2]
2599797375	GlycosylTransferases (GTs)	GT2	6.7e-25	JGI3	JGI3_00801 Glycosyltransferases involved in cell wall biogenesis [Kryptonium sp. JGI-3 Ga0063199 : JGI3_Kryptonium_JGI_3_Gongxiaoshe_NODE_26_len_244187_cov_23_0937_ID_51.3]
2599797824	GlycosylTransferases (GTs)	GT2	1.9e-08	JGI3	JGI3_01251 Glycosyltransferases, probably involved in cell wall biogenesis [Kryptonium sp. JGI-3 Ga0063199 : JGI3_Kryptonium_JGI_3_Gongxiaoshe_NODE_28_len_232275_cov_22_8083_ID_55.5]
2599798239	GlycosylTransferases (GTs)	GT2	1.4e-23	JGI3	JGI3_01666 Glycosyltransferases, probably involved in cell wall biogenesis [Kryptonium sp. JGI-3 Ga0063199 : JGI3_Kryptonium_JGI_3_Gongxiaoshe_NODE_37_len_208343_cov_23_9641_ID_73.7]
2599798309	GlycosylTransferases (GTs)	GT2	3.4e-24	JGI3	JGI3_01736 Predicted glycosyltransferases [Kryptonium sp. JGI-3 Ga0063199 : JGI3_Kryptonium_JGI_3_Gongxiaoshe_NODE_37_len_208343_cov_23_9641_ID_73.7]
2599798310	GlycosylTransferases (GTs)	GT2	6.4e-18	JGI3	JGI3_01737 Glycosyltransferases involved in cell wall biogenesis [Kryptonium sp. JGI-3 Ga0063199 : JGI3_Kryptonium_JGI_3_Gongxiaoshe_NODE_37_len_208343_cov_23_9641_ID_73.7]
2599798527	GlycosylTransferases (GTs)	GT2	2.5e-23	JGI3	JGI3_01954 Predicted glycosyltransferases [Kryptonium sp. JGI-3 Ga0063199 : JGI3_Kryptonium_JGI_3_Gongxiaoshe_NODE_62_len_139343_cov_21_4882_ID_123.8]
2599798528	GlycosylTransferases (GTs)	GT2	7.5e-28	JGI3	JGI3_01955 Glycosyltransferases involved in cell wall biogenesis [Kryptonium sp. JGI-3 Ga0063199 : JGI3_Kryptonium_JGI_3_Gongxiaoshe_NODE_62_len_139343_cov_21_4882_ID_123.8]
2599798532	GlycosylTransferases (GTs)	GT2	3.1e-14	JGI3	JGI3_01959 Predicted glycosyltransferases [Kryptonium sp. JGI-3 Ga0063199 : JGI3_Kryptonium_JGI_3_Gongxiaoshe_NODE_62_len_139343_cov_21_4882_ID_123.8]
2599799322	GlycosylTransferases (GTs)	GT2	2.4e-26	JGI4	JGI4_00341 Predicted glycosyltransferases [Kryptonium sp. JGI-4 Ga0063200 : JGI4_Kryptonium_JGI_4_Dewar_Creek_draft_1000016.2]
2599799358	GlycosylTransferases (GTs)	GT2	5.3e-27	JGI4	JGI4_00377 Glycosyltransferases, probably involved in cell wall biogenesis [Kryptonium sp. JGI-4 Ga0063200 : JGI4_Kryptonium_JGI_4_Dewar_Creek_draft_1000016.2]
2599799738	GlycosylTransferases (GTs)	GT2	2e-15	JGI4	JGI4_00757 Glycosyltransferases involved in cell wall biogenesis [Kryptonium sp. JGI-4 Ga0063200 : JGI4_Kryptonium_JGI_4_Dewar_Creek_draft_1000018.4]
2599799929	GlycosylTransferases (GTs)	GT2	4.7e-14	JGI4	JGI4_00949 Glycosyl transferase family 2 [Kryptonium sp. JGI-4 Ga0063200 : JGI4_Kryptonium_JGI_4_Dewar_Creek_draft_1000018.4]
2599800011	GlycosylTransferases (GTs)	GT2	3e-24	JGI4	JGI4_01031 Glycosyltransferases involved in cell wall biogenesis [Kryptonium sp. JGI-4 Ga0063200 : JGI4_Kryptonium_JGI_4_Dewar_Creek_draft_1000018.4]
2599800136	GlycosylTransferases (GTs)	GT2	5.5e-23	JGI4	JGI4_01156 Predicted glycosyltransferases [Kryptonium sp. JGI-4 Ga0063200 : JGI4_Kryptonium_JGI_4_Dewar_Creek_draft_1000019.5]
2599800137	GlycosylTransferases (GTs)	GT2	3.5e-28	JGI4	JGI4_01157 Predicted glycosyltransferases [Kryptonium sp. JGI-4 Ga0063200 : JGI4_Kryptonium_JGI_4_Dewar_Creek_draft_1000019.5]
2599800142	GlycosylTransferases (GTs)	GT2	8.8e-24	JGI4	JGI4_01162 Glycosyltransferases involved in cell wall biogenesis [Kryptonium sp. JGI-4 Ga0063200 : JGI4_Kryptonium_JGI_4_Dewar_Creek_draft_1000019.5]
2599800643	GlycosylTransferases (GTs)	GT2	3.5e-19	JGI4	JGI4_01663 Glycosyl transferase family 2/TPR repeat [Kryptonium sp. JGI-4 Ga0063200 : JGI4_Kryptonium_JGI_4_Dewar_Creek_draft_1000027.6]
2599800644	GlycosylTransferases (GTs)	GT2	2.4e-24	JGI4	JGI4_01664 Predicted glycosyltransferases [Kryptonium sp. JGI-4 Ga0063200 : JGI4_Kryptonium_JGI_4_Dewar_Creek_draft_1000027.6]
2599800752	GlycosylTransferases (GTs)	GT2	6.5e-31	JGI4	JGI4_01772 Glycosyltransferases involved in cell wall biogenesis [Kryptonium sp. JGI-4 Ga0063200 : JGI4_Kryptonium_JGI_4_Dewar_Creek_draft_1000027.6]
2599800790	GlycosylTransferases (GTs)	GT2	2.8e-25	JGI4	JGI4_01810 Glycosyltransferases, probably involved in cell wall biogenesis [Kryptonium sp. JGI-4 Ga0063200 : JGI4_Kryptonium_JGI_4_Dewar_Creek_draft_1000027.6]
2599801118	GlycosylTransferases (GTs)	GT2	7e-16	JGI4	JGI4_02139 Predicted glycosyltransferases [Kryptonium sp. JGI-4 Ga0063200 : JGI4_Kryptonium_JGI_4_Dewar_Creek_draft_1000127.10]
2600394284	GlycosylTransferases (GTs)	GT2	7e-16	JGI5	JGI5_00143 Predicted glycosyltransferases [Kryptonium sp. JGI-5 : JGI5_Kryptonium_JGI_5_NODE_3_len_69538_cov_1191_57_ID_5.3]
2600394573	GlycosylTransferases (GTs)	GT2	3.5e-19	JGI5	JGI5_00434 Glycosyl transferase family 2/TPR repeat [Kryptonium sp. JGI-5 : JGI5_Kryptonium_JGI_5_NODE_8_len_52134_cov_383_739_ID_15.8]
2600394574	GlycosylTransferases (GTs)	GT2	2.4e-24	JGI5	JGI5_00435 Predicted glycosyltransferases [Kryptonium sp. JGI-5 : JGI5_Kryptonium_JGI_5_NODE_8_len_52134_cov_383_739_ID_15.8]
2600394936	GlycosylTransferases (GTs)	GT2	2.4e-26	JGI5	JGI5_00797 Predicted glycosyltransferases [Kryptonium sp. JGI-5 : JGI5_Kryptonium_JGI_5_NODE_16_len_42508_cov_174_94_ID_31.16]
2600394986	GlycosylTransferases (GTs)	GT2	2.8e-25	JGI5	JGI5_00847 Glycosyltransferases, probably involved in cell wall biogenesis [Kryptonium sp. JGI-5 : JGI5_Kryptonium_JGI_5_NODE_17_len_40473_cov_2390_96_ID_33.17]
2600395013	GlycosylTransferases (GTs)	GT2	3.9e-23	JGI5	JGI5_00874 Predicted glycosyltransferases [Kryptonium sp. JGI-5 : JGI5_Kryptonium_JGI_5_NODE_18_len_40317_cov_810_595_ID_35.18]
2600395014	GlycosylTransferases (GTs)	GT2	3.5e-28	JGI5	JGI5_00875 Predicted glycosyltransferases [Kryptonium sp. JGI-5 : JGI5_Kryptonium_JGI_5_NODE_18_len_40317_cov_810_595_ID_35.18]
2600395019	GlycosylTransferases (GTs)	GT2	8.8e-24	JGI5	JGI5_00880 Glycosyltransferases involved in cell wall biogenesis [Kryptonium sp. JGI-5 : JGI5_Kryptonium_JGI_5_NODE_18_len_40317_cov_810_595_ID_35.18]
2600395155	GlycosylTransferases (GTs)	GT2	4.7e-14	JGI5	JGI5_01016 Glycosyl transferase family 2 [Kryptonium sp. JGI-5 : JGI5_Kryptonium_JGI_5_NODE_22_len_34662_cov_955_612_ID_43.22]
2600395739	GlycosylTransferases (GTs)	GT2	5.3e-27	JGI5	JGI5_01601 Glycosyltransferases, probably involved in cell wall biogenesis [Kryptonium sp. JGI-5 : JGI5_Kryptonium_JGI_5_NODE_44_len_21095_cov_115_934_ID_87.44]
2600396052	GlycosylTransferases (GTs)	GT2	2e-15	JGI5	JGI5_01914 Glycosyltransferases involved in cell wall biogenesis [Kryptonium sp. JGI-5 : JGI5_Kryptonium_JGI_5_NODE_64_len_11668_cov_356_429_ID_127.64]
2600396241	GlycosylTransferases (GTs)	GT2	2.4e-26	JGI6	JGI6_00015 Predicted glycosyltransferases [Kryptonium sp. JGI-6 : JGI6_Kryptonium_JGI_6_NODE_1_len_83465_cov_1181_62_ID_1.1]
2600396530	GlycosylTransferases (GTs)	GT2	2.8e-25	JGI6	JGI6_00304 Glycosyltransferases, probably involved in cell wall biogenesis [Kryptonium sp. JGI-6 : JGI6_Kryptonium_JGI_6_NODE_6_len_47875_cov_446_893_ID_11.6]
2600396601	GlycosylTransferases (GTs)	GT2	2.4e-24	JGI6	JGI6_00375 Predicted glycosyltransferases [Kryptonium sp. JGI-6 : JGI6_Kryptonium_JGI_6_NODE_7_len_47607_cov_172_78_ID_13.7]
2600396602	GlycosylTransferases (GTs)	GT2	3.5e-19	JGI6	JGI6_00376 Glycosyl transferase family 2/TPR repeat [Kryptonium sp. JGI-6 : JGI6_Kryptonium_JGI_6_NODE_7_len_47607_cov_172_78_ID_13.7]
2600397031	GlycosylTransferases (GTs)	GT2	8.8e-24	JGI6	JGI6_00805 Glycosyltransferases involved in cell wall biogenesis [Kryptonium sp. JGI-6 : JGI6_Kryptonium_JGI_6_NODE_20_len_30652_cov_1485_44_ID_39.20]
2600397066	GlycosylTransferases (GTs)	GT2	2e-15	JGI6	JGI6_00840 Glycosyltransferases involved in cell wall biogenesis [Kryptonium sp. JGI-6 : JGI6_Kryptonium_JGI_6_NODE_21_len_26678_cov_516_88_ID_41.21]
2600397314	GlycosylTransferases (GTs)	GT2	5.3e-27	JGI6	JGI6_01088 Glycosyltransferases, probably involved in cell wall biogenesis [Kryptonium sp. JGI-6 : JGI6_Kryptonium_JGI_6_NODE_32_len_22437_cov_429_399_ID_63.32]
2600397751	GlycosylTransferases (GTs)	GT2	3e-24	JGI6	JGI6_01527 Glycosyltransferases involved in cell wall biogenesis [Kryptonium sp. JGI-6 : JGI6_Kryptonium_JGI_6_NODE_57_len_13526_cov_130_536_ID_113.57]
2600397882	GlycosylTransferases (GTs)	GT2	6.5e-31	JGI6	JGI6_01658 Glycosyltransferases involved in cell wall biogenesis [Kryptonium sp. JGI-6 : JGI6_Kryptonium_JGI_6_NODE_67_len_10238_cov_167_775_ID_133.67]
2601839636	GlycosylTransferases (GTs)	GT2	3e-24	JGI7	JGI7_00217 Glycosyltransferases involved in cell wall biogenesis [Kryptonium sp. JGI-7 : JGI7_103]
2601839718	GlycosylTransferases (GTs)	GT2	4.7e-14	JGI7	JGI7_00299 Glycosyl transferase family 2 [Kryptonium sp. JGI-7 : JGI7_103]
2601839930	GlycosylTransferases (GTs)	GT2	8.8e-24	JGI7	JGI7_00511 Glycosyltransferases involved in cell wall biogenesis [Kryptonium sp. JGI-7 : JGI7_106]
2601839935	GlycosylTransferases (GTs)	GT2	3.5e-28	JGI7	JGI7_00516 Predicted glycosyltransferases [Kryptonium sp. JGI-7 : JGI7_106]
2601839936	GlycosylTransferases (GTs)	GT2	5.5e-23	JGI7	JGI7_00517 Predicted glycosyltransferases [Kryptonium sp. JGI-7 : JGI7_106]
2601840026	GlycosylTransferases (GTs)	GT2	6.5e-31	JGI7	JGI7_00607 Glycosyltransferases involved in cell wall biogenesis [Kryptonium sp. JGI-7 : JGI7_107]
2601840065	GlycosylTransferases (GTs)	GT2	2.8e-25	JGI7	JGI7_00646 Glycosyltransferases, probably involved in cell wall biogenesis [Kryptonium sp. JGI-7 : JGI7_107]
2601840921	GlycosylTransferases (GTs)	GT2	3.5e-19	JGI7	JGI7_01502 Glycosyl transferase family 2/TPR repeat [Kryptonium sp. JGI-7 : JGI7_125]
2601840922	GlycosylTransferases (GTs)	GT2	2.4e-24	JGI7	JGI7_01503 Predicted glycosyltransferases [Kryptonium sp. JGI-7 : JGI7_125]
2601841118	GlycosylTransferases (GTs)	GT2	2e-15	JGI7	JGI7_01699 Glycosyltransferases involved in cell wall biogenesis [Kryptonium sp. JGI-7 : JGI7_132]
2601841426	GlycosylTransferases (GTs)	GT2	5.3e-27	JGI7	JGI7_02008 Glycosyltransferases, probably involved in cell wall biogenesis [Kryptonium sp. JGI-7 : JGI7_145]
2601842150	GlycosylTransferases (GTs)	GT2	3.5e-19	JGI8	JGI8_00403 Glycosyl transferase family 2/TPR repeat [Kryptonium sp. JGI-8 : JGI8_103]
2601842151	GlycosylTransferases (GTs)	GT2	2.4e-24	JGI8	JGI8_00404 Predicted glycosyltransferases [Kryptonium sp. JGI-8 : JGI8_103]
2601842531	GlycosylTransferases (GTs)	GT2	2.8e-25	JGI8	JGI8_00784 Glycosyltransferases, probably involved in cell wall biogenesis [Kryptonium sp. JGI-8 : JGI8_108]
2601842569	GlycosylTransferases (GTs)	GT2	6.5e-31	JGI8	JGI8_00822 Glycosyltransferases involved in cell wall biogenesis [Kryptonium sp. JGI-8 : JGI8_108]
2601842729	GlycosylTransferases (GTs)	GT2	7e-16	JGI8	JGI8_00982 Predicted glycosyltransferases [Kryptonium sp. JGI-8 : JGI8_110]
2601842835	GlycosylTransferases (GTs)	GT2	2e-15	JGI8	JGI8_01088 Glycosyltransferases involved in cell wall biogenesis [Kryptonium sp. JGI-8 : JGI8_112]
2601842891	GlycosylTransferases (GTs)	GT2	5.3e-27	JGI8	JGI8_01144 Glycosyltransferases, probably involved in cell wall biogenesis [Kryptonium sp. JGI-8 : JGI8_113]
2601843092	GlycosylTransferases (GTs)	GT2	8.8e-24	JGI8	JGI8_01345 Glycosyltransferases involved in cell wall biogenesis [Kryptonium sp. JGI-8 : JGI8_118]
2601843097	GlycosylTransferases (GTs)	GT2	1.4e-22	JGI8	JGI8_01350 Glycosyl transferase family 2 [Kryptonium sp. JGI-8 : JGI8_118]
2601843146	GlycosylTransferases (GTs)	GT2	4.7e-14	JGI8	JGI8_01399 Glycosyl transferase family 2 [Kryptonium sp. JGI-8 : JGI8_120]
2601843249	GlycosylTransferases (GTs)	GT2	3e-24	JGI8	JGI8_01502 Glycosyltransferases involved in cell wall biogenesis [Kryptonium sp. JGI-8 : JGI8_122]
2601844131	GlycosylTransferases (GTs)	GT2	5.3e-27	JGI9	JGI9_00172 Glycosyltransferases, probably involved in cell wall biogenesis [Kryptonium sp. JGI-9 : JGI9_1004]
2601844169	GlycosylTransferases (GTs)	GT2	3.3e-26	JGI9	JGI9_00210 Predicted glycosyltransferases [Kryptonium sp. JGI-9 : JGI9_1004]
2601844259	GlycosylTransferases (GTs)	GT2	5.7e-16	JGI9	JGI9_00300 Predicted glycosyltransferases [Kryptonium sp. JGI-9 : JGI9_1007]
2601844306	GlycosylTransferases (GTs)	GT2	2.8e-25	JGI9	JGI9_00347 Glycosyltransferases, probably involved in cell wall biogenesis [Kryptonium sp. JGI-9 : JGI9_1009]
2601844437	GlycosylTransferases (GTs)	GT2	3e-24	JGI9	JGI9_00478 Glycosyltransferases involved in cell wall biogenesis [Kryptonium sp. JGI-9 : JGI9_1013]
2601844697	GlycosylTransferases (GTs)	GT2	1.2e-30	JGI9	JGI9_00738 Glycosyltransferases involved in cell wall biogenesis [Kryptonium sp. JGI-9 : JGI9_1023]
[truncated: 1,835 more rows]
